# Supplementary material for: Dynamic transcriptome profiles of skeletal muscle tissue across 11 developmental stages for both Tongcheng and Yorkshire pigs
Source: BMC Genomics. 2015 May 12;16(1):377. doi: 10.1186/s12864-015-1580-7 (PMC4437458; doi:10.1186/s12864-015-1580-7)
Supplement: Additional file 2: Table S1. — Solexa sequencing result data of 11 muscle development periods in each pig breed. The data were obtained after normalization and took the average of five samples at each stage. [file 12864_2015_1580_MOESM2_ESM.xlsx]

## Sheet: Sheet1
	Raw Data		Clean Tag		Unknown Tag		All Tag Mapping to Gene		Unambiguous Tag Mapping to Gene		All Tag Mapping to Sense Gene		All Tag Mapping to Anti-Sense Gene		All Tag Mapping to Gene	Unambiguous Tag Mapping to Gene	All Tag Mapping to Sense Gene	All Tag Mapping to Anti-Sense Gene	Tag CopyNum <2		CopyNum >=2		CopyNum >5		CopyNum >10		CopyNum >20		CopyNum >50		CopyNum >100
	distinct tag	total tag	distinct tag	total tag	distinct tag	total tag	distinct tag	total tag	distinct tag	total tag	distinct tag	total tag	distinct tag	total tag	gene number	gene number	gene number	gene number	distinct tag	total tag	distinct tag	total tag	distinct tag	total tag	distinct tag	total tag	distinct tag	total tag	distinct tag	total tag	distinct tag	total tag
average	444182	5.98117e+06	155082	5.67966e+06	33012.5	414447	86382.5	4.79825e+06	67278.4	3.37791e+06	61159	4.19817e+06	25223.5	600082	25805.5	18196	24112	13378.8	281733	281733	155082	5.67966e+06	54908.2	5.40467e+06	34870.2	5.25333e+06	21910.6	5.0643e+06	11301.5	4.72559e+06	6359.02	4.37531e+06
stdev	112266	84185.6	39267.5	117794	12119.6	67526.2	16713.4	234362	13161.6	113432	12512.5	256790	4512.2	42939	1940.78	1893.02	1835.89	1832.37	76837.6	76837.6	39267.5	117794	12014.3	162125	7280.24	187461	4413.09	219692	2276.91	278568	1275.67	344351
TC30	590231	5.98907e+06	212733	5.60674e+06	44924.6	472989	114267	4.48132e+06	89507.4	3.3126e+06	81483.6	3848343	32783.8	632977	28651	20900.8	26946.6	15778.4	366895	366895	212733	5.60674e+06	76788.2	5.23047e+06	48286	5.01522e+06	29858.6	4.74655e+06	15043.6	4.27358e+06	8319.4	3.79792e+06
TC40	450770	5907064	164744	5619817	30939.2	454525	94408	4.60619e+06	74713.8	3418088	64434.2	3.96319e+06	29973.8	642999	27026.4	19192	25227.4	15013.6	282178	282178	164744	5619817	61893.8	5333689	39518	5164497	25038.4	4953124	13147.6	4.57327e+06	7506.6	4173024
TC55	715229	5.96819e+06	226404	5.4746e+06	56764.4	448571	107484	4.46689e+06	81703	3230672	77268	3852079	30216.4	614811	28083.6	20580.6	26148.4	15611	480005	480005	226404	5.4746e+06	67129.6	5.05223e+06	41450.2	4.85873e+06	25527.8	4.62695e+06	12889.4	4224435	7109.2	3.81507e+06
TC63	483764	5953702	155890	5.61971e+06	35803.6	482631	81628.2	4.58989e+06	62252.6	3.33892e+06	56376.8	3.93353e+06	25251.4	656361	26028.2	18619.2	24076.8	13977	319681	319681	155890	5.61971e+06	53645.6	5.34121e+06	34292.6	5.19512e+06	21813.6	5.01339e+06	11655.8	4688662	6746.4	4.33956e+06
TC70	511740	5997635	185610	5.67036e+06	36650.8	432590	104340	4.70999e+06	82040.4	3.44032e+06	76678.2	4116382	27661.6	593606	27562.2	19760.4	25928.8	14270.4	322875	322875	185610	5.67036e+06	66666.8	5.34311e+06	42110	5.15747e+06	26035.4	4.9231e+06	13050	4.50876e+06	7114	4.08808e+06
TC90	584462	5.97348e+06	196389	5.58435e+06	39377	421845	108874	4.63182e+06	84895.6	3.34265e+06	80673.2	4.0624e+06	28200.8	569417	27691	19970.8	26056.8	14363.2	384736	384736	196389	5.58435e+06	69997.8	5.23757e+06	44061.2	5.04134e+06	27070	4.79302e+06	13191.6	4350921	7012.2	3.91397e+06
TC105	460673	6.03061e+06	148059	5.71337e+06	34687	467622	77146.8	4.73504e+06	58011.8	3.27002e+06	52344.2	4.12063e+06	24802.6	614409	25491.6	18229.8	23478.2	13848.2	307770	307770	148059	5.71337e+06	50783.6	5.44967e+06	32600.6	5312428	20862	5.14119e+06	11213.4	4.83276e+06	6482	4496213
TC0	353635	6.02446e+06	128035	5.79051e+06	26439.8	370768	74498.8	5.01131e+06	57463.2	3.4149e+06	53366.6	4472428	21132.2	538880	23924.8	16471	22335.4	11700	218584	218584	128035	5.79051e+06	45189	5.56377e+06	28900.8	5440696	18272.8	5.28577e+06	9519.8	5.00601e+06	5487.6	4720439
TC1	309685	5893688	110139	5.68514e+06	19477.8	378118	69694.4	4.99024e+06	54896.8	3375458	49889	4.36701e+06	19805.4	623229	23748	16071.6	22235.6	11210.2	193368	193368	110139	5.68514e+06	41686.8	5495657	27100.4	5.38533e+06	17267.6	5.24164e+06	8830.6	4971485	4893.8	4.69357e+06
TC3	285643	5.88992e+06	90957.4	5.61207e+06	16841.4	374642	57237.8	4.92933e+06	44618.8	3171452	40656.4	4.43647e+06	16581.4	492860	22398	14942	20928.8	9933.8	172496	172496	90957.4	5.61207e+06	35248.8	5457554	23059.6	5.36515e+06	14792.6	5244224	7521.2	5.01134e+06	4216.2	4.77747e+06
TC5	327190	5.78134e+06	107879	5.45312e+06	19820.6	321025	67214.4	4.82655e+06	52387.2	3.13081e+06	48545.2	4.3143e+06	18669.2	512248	23248.2	15581.4	21781.2	10666.6	191265	191265	107879	5.45312e+06	40305.6	5.26686e+06	25917.8	5.15798e+06	16270.2	5.01685e+06	8199.6	4.75846e+06	4605.4	4.50447e+06
YK30	544271	6.1429e+06	197118	5.79233e+06	38728.6	439038	109905	4760395	86411.8	3.53089e+06	79045.8	4.1628e+06	30858.8	597597	28617.4	20896.8	26895	15509.2	339597	339597	197118	5.79233e+06	72997.6	5.44826e+06	46420.6	5247451	29036.6	4.99397e+06	14992.2	4545533	8443.8	4.0815e+06
YK40	425134	5949417	160246	5.68095e+06	30710.2	401265	91958.8	4.76576e+06	72389.4	3.48215e+06	64148.4	4150844	27810.4	614912	26995.4	19198	25220.6	14648	258627	258627	160246	5.68095e+06	59387.4	5.40198e+06	38184.8	5.24167e+06	24399	5.04059e+06	13036	4.67719e+06	7533.4	4.28632e+06
YK55	471456	6.02968e+06	178255	5.73339e+06	39107.8	447530	99309.2	4.77099e+06	78572.2	3.52495e+06	70365.6	4.14353e+06	28943.6	627463	27277	19444.6	25584.4	14748.8	288386	288386	178255	5.73339e+06	63344.8	5.41645e+06	40135	5.24132e+06	25195.2	5.02341e+06	13137.6	4.63867e+06	7375.6	4.22912e+06
YK63	527628	6.01075e+06	165097	5.64198e+06	38504.6	450790	85383.6	4.6429e+06	65050.8	3.43992e+06	59385.8	3998705	25997.8	644196	26427.2	18988.8	24489.8	14195.6	353941	353941	165097	5.64198e+06	54945.8	5.34365e+06	34996.2	5193202	22434.8	5.01026e+06	12028.4	4678272	6990.6	4.3194e+06
YK70	487870	6.01136e+06	199039	5.71958e+06	55616	510125	100440	4.71268e+06	78944	3.41789e+06	71410.2	4.08343e+06	29029.4	629245	27294	19570	25562.2	14828.6	284502	284502	199039	5.71958e+06	64238.8	5.349e+06	39315.8	5.16181e+06	24338.4	4943745	12462.4	4565471	6935.4	4.17384e+06
YK90	507843	5.85322e+06	184685	5.52703e+06	51301.6	509918	92365.8	4.51831e+06	71115.6	3.26737e+06	65072.2	3.88831e+06	27293.6	630001	26646.2	19204.2	24814.2	14446.2	318899	318899	184685	5.52703e+06	58810	5.18504e+06	36402	5.01641e+06	22810.4	4.81844e+06	11915.4	4470800	6715.4	4.10143e+06
YK105	385457	5972319	135736	5715879	27426.6	467360	76737.4	4.76575e+06	59254	3.34362e+06	51730	4.13453e+06	25007.4	631224	25380.6	17969.4	23455.4	13663.8	241971	241971	135736	5715879	51108	5.48062e+06	32939	5.34321e+06	21071.6	5169999	11323.8	4858453	6518.6	4517230
YK0	388143	6012500	129599	5.75002e+06	27357.8	374976	74951.6	4979935	57476.2	3391687	52869.6	4.41984e+06	22082	560092	23802.8	16484	22250.6	11925.4	254497	254497	129599	5.75002e+06	46945.6	5.52332e+06	30149.2	5.39637e+06	19182.8	5236334	10148.2	4947939	5916.4	4.64769e+06
YK1	355879	6.00204e+06	123137	5767361	20685.4	303309	77349.4	5.10491e+06	61158	3506331	54208.8	4499914	23140.6	605001	24441	16740.6	22936.8	12170.4	229890	229890	123137	5767361	46292	5.55398e+06	29523.2	5.42711e+06	18396	5.26497e+06	9192	4971184	5020.2	4676858
YK3	311194	6.04059e+06	106408	5.83398e+06	19012.8	316680	65360.6	5189864	51382.2	3.42519e+06	45164	4.60132e+06	20196.6	588542	23683.4	15957	22120.8	11265.8	202533	202533	106408	5.83398e+06	39849.2	5650235	25797.8	5.54394e+06	16271.8	5.40477e+06	8180.2	5.14634e+06	4548.4	4.88991e+06
YK5	294106	6.15173e+06	105639	5.96014e+06	16097.2	271525	69860.8	5.37153e+06	55880.6	3.53806e+06	50381.8	4.78979e+06	19479	581740	23303.8	15538	21990	10558.4	185435	185435	105639	5.96014e+06	40725	5.77842e+06	25982.8	5.66676e+06	16088.4	5.5223e+06	7954	5263458	4407.8	5.01365e+06

## Sheet: Sheet2
	Raw Data		Clean Tag		Unknown Tag		All Tag Mapping to Gene		Unambiguous Tag Mapping to Gene		All Tag Mapping to Sense Gene		All Tag Mapping to Anti-Sense Gene		All Tag Mapping to Gene	Unambiguous Tag Mapping to Gene	All Tag Mapping to Sense Gene	All Tag Mapping to Anti-Sense Gene	Tag CopyNum <2		CopyNum >=2		CopyNum >5		CopyNum >10		CopyNum >20		CopyNum >50		CopyNum >100
	distinct tag	total tag	distinct tag	total tag	distinct tag	total tag	distinct tag	total tag	distinct tag	total tag	distinct tag	total tag	distinct tag	total tag	gene number	gene number	gene number	gene number	distinct tag	total tag	distinct tag	total tag	distinct tag	total tag	distinct tag	total tag	distinct tag	total tag	distinct tag	total tag	distinct tag	total tag
TC30	590231	5.98907e+06	212733	5.60674e+06	44924.6	472989	114267	4.48132e+06	89507.4	3.3126e+06	81483.6	3848343	32783.8	632977	28651	20900.8	26946.6	15778.4	366895	366895	212733	5.60674e+06	76788.2	5.23047e+06	48286	5.01522e+06	29858.6	4.74655e+06	15043.6	4.27358e+06	8319.4	3.79792e+06
TC40	450770	5907064	164744	5619817	30939.2	454525	94408	4.60619e+06	74713.8	3418088	64434.2	3.96319e+06	29973.8	642999	27026.4	19192	25227.4	15013.6	282178	282178	164744	5619817	61893.8	5333689	39518	5164497	25038.4	4953124	13147.6	4.57327e+06	7506.6	4173024
TC55	715229	5.96819e+06	226404	5.4746e+06	56764.4	448571	107484	4.46689e+06	81703	3230672	77268	3852079	30216.4	614811	28083.6	20580.6	26148.4	15611	480005	480005	226404	5.4746e+06	67129.6	5.05223e+06	41450.2	4.85873e+06	25527.8	4.62695e+06	12889.4	4224435	7109.2	3.81507e+06
TC63	483764	5953702	155890	5.61971e+06	35803.6	482631	81628.2	4.58989e+06	62252.6	3.33892e+06	56376.8	3.93353e+06	25251.4	656361	26028.2	18619.2	24076.8	13977	319681	319681	155890	5.61971e+06	53645.6	5.34121e+06	34292.6	5.19512e+06	21813.6	5.01339e+06	11655.8	4688662	6746.4	4.33956e+06
TC70	511740	5997635	185610	5.67036e+06	36650.8	432590	104340	4.70999e+06	82040.4	3.44032e+06	76678.2	4116382	27661.6	593606	27562.2	19760.4	25928.8	14270.4	322875	322875	185610	5.67036e+06	66666.8	5.34311e+06	42110	5.15747e+06	26035.4	4.9231e+06	13050	4.50876e+06	7114	4.08808e+06
TC90	584462	5.97348e+06	196389	5.58435e+06	39377	421845	108874	4.63182e+06	84895.6	3.34265e+06	80673.2	4.0624e+06	28200.8	569417	27691	19970.8	26056.8	14363.2	384736	384736	196389	5.58435e+06	69997.8	5.23757e+06	44061.2	5.04134e+06	27070	4.79302e+06	13191.6	4350921	7012.2	3.91397e+06
TC105	460673	6.03061e+06	148059	5.71337e+06	34687	467622	77146.8	4.73504e+06	58011.8	3.27002e+06	52344.2	4.12063e+06	24802.6	614409	25491.6	18229.8	23478.2	13848.2	307770	307770	148059	5.71337e+06	50783.6	5.44967e+06	32600.6	5312428	20862	5.14119e+06	11213.4	4.83276e+06	6482	4496213
TC0	353635	6.02446e+06	128035	5.79051e+06	26439.8	370768	74498.8	5.01131e+06	57463.2	3.4149e+06	53366.6	4472428	21132.2	538880	23924.8	16471	22335.4	11700	218584	218584	128035	5.79051e+06	45189	5.56377e+06	28900.8	5440696	18272.8	5.28577e+06	9519.8	5.00601e+06	5487.6	4720439
TC1	309685	5893688	110139	5.68514e+06	19477.8	378118	69694.4	4.99024e+06	54896.8	3375458	49889	4.36701e+06	19805.4	623229	23748	16071.6	22235.6	11210.2	193368	193368	110139	5.68514e+06	41686.8	5495657	27100.4	5.38533e+06	17267.6	5.24164e+06	8830.6	4971485	4893.8	4.69357e+06
TC3	285643	5.88992e+06	90957.4	5.61207e+06	16841.4	374642	57237.8	4.92933e+06	44618.8	3171452	40656.4	4.43647e+06	16581.4	492860	22398	14942	20928.8	9933.8	172496	172496	90957.4	5.61207e+06	35248.8	5457554	23059.6	5.36515e+06	14792.6	5244224	7521.2	5.01134e+06	4216.2	4.77747e+06
TC5	327190	5.78134e+06	107879	5.45312e+06	19820.6	321025	67214.4	4.82655e+06	52387.2	3.13081e+06	48545.2	4.3143e+06	18669.2	512248	23248.2	15581.4	21781.2	10666.6	191265	191265	107879	5.45312e+06	40305.6	5.26686e+06	25917.8	5.15798e+06	16270.2	5.01685e+06	8199.6	4.75846e+06	4605.4	4.50447e+06
Total	5.07302e+06	6.54092e+07	1.72684e+06	6.18298e+07	361726	4625326	956794	5.19786e+07	742491	3.64459e+07	681715	4.54868e+07	275079	6.4918e+06	283853	200320	265144	146372	3.23985e+06	3.23985e+06	1.72684e+06	6.18298e+07	609336	5.87718e+07	387297	57093970	242809	54985816	124263	5.11997e+07	69492.8	4.73198e+07
Average	461184	5.94629e+06	156985	5.62089e+06	32884.2	420484	86981.3	4.72532e+06	67499.1	3.31326e+06	61974.1	4.13516e+06	25007.1	590163	25804.8	18210.9	24104	13306.6	294532	294532	156985	5.62089e+06	55394.1	5.34289e+06	35208.8	5.19036e+06	22073.5	4.99871e+06	11296.6	4.65452e+06	6317.53	4.3018e+06

## Sheet: Sheet3
	Raw Data		Clean Tag		Unknown Tag		All Tag Mapping to Gene		Unambiguous Tag Mapping to Gene		All Tag Mapping to Sense Gene		All Tag Mapping to Anti-Sense Gene		All Tag Mapping to Gene	Unambiguous Tag Mapping to Gene	All Tag Mapping to Sense Gene	All Tag Mapping to Anti-Sense Gene	Tag CopyNum <2		CopyNum >=2		CopyNum >5		CopyNum >10		CopyNum >20		CopyNum >50		CopyNum >100
	distinct tag	total tag	distinct tag	total tag	distinct tag	total tag	distinct tag	total tag	distinct tag	total tag	distinct tag	total tag	distinct tag	total tag	gene number	gene number	gene number	gene number	distinct tag	total tag	distinct tag	total tag	distinct tag	total tag	distinct tag	total tag	distinct tag	total tag	distinct tag	total tag	distinct tag	total tag
YK30	544271	6.1429e+06	197118	5.79233e+06	38728.6	439038	109905	4760395	86411.8	3.53089e+06	79045.8	4.1628e+06	30858.8	597597	28617.4	20896.8	26895	15509.2	339597	339597	197118	5.79233e+06	72997.6	5.44826e+06	46420.6	5247451	29036.6	4.99397e+06	14992.2	4545533	8443.8	4.0815e+06
YK40	425134	5949417	160246	5.68095e+06	30710.2	401265	91958.8	4.76576e+06	72389.4	3.48215e+06	64148.4	4150844	27810.4	614912	26995.4	19198	25220.6	14648	258627	258627	160246	5.68095e+06	59387.4	5.40198e+06	38184.8	5.24167e+06	24399	5.04059e+06	13036	4.67719e+06	7533.4	4.28632e+06
YK55	471456	6.02968e+06	178255	5.73339e+06	39107.8	447530	99309.2	4.77099e+06	78572.2	3.52495e+06	70365.6	4.14353e+06	28943.6	627463	27277	19444.6	25584.4	14748.8	288386	288386	178255	5.73339e+06	63344.8	5.41645e+06	40135	5.24132e+06	25195.2	5.02341e+06	13137.6	4.63867e+06	7375.6	4.22912e+06
YK63	527628	6.01075e+06	165097	5.64198e+06	38504.6	450790	85383.6	4.6429e+06	65050.8	3.43992e+06	59385.8	3998705	25997.8	644196	26427.2	18988.8	24489.8	14195.6	353941	353941	165097	5.64198e+06	54945.8	5.34365e+06	34996.2	5193202	22434.8	5.01026e+06	12028.4	4678272	6990.6	4.3194e+06
YK70	487870	6.01136e+06	199039	5.71958e+06	55616	510125	100440	4.71268e+06	78944	3.41789e+06	71410.2	4.08343e+06	29029.4	629245	27294	19570	25562.2	14828.6	284502	284502	199039	5.71958e+06	64238.8	5.349e+06	39315.8	5.16181e+06	24338.4	4943745	12462.4	4565471	6935.4	4.17384e+06
YK90	507843	5.85322e+06	184685	5.52703e+06	51301.6	509918	92365.8	4.51831e+06	71115.6	3.26737e+06	65072.2	3.88831e+06	27293.6	630001	26646.2	19204.2	24814.2	14446.2	318899	318899	184685	5.52703e+06	58810	5.18504e+06	36402	5.01641e+06	22810.4	4.81844e+06	11915.4	4470800	6715.4	4.10143e+06
YK105	385457	5972319	135736	5715879	27426.6	467360	76737.4	4.76575e+06	59254	3.34362e+06	51730	4.13453e+06	25007.4	631224	25380.6	17969.4	23455.4	13663.8	241971	241971	135736	5715879	51108	5.48062e+06	32939	5.34321e+06	21071.6	5169999	11323.8	4858453	6518.6	4517230
YK0	388143	6012500	129599	5.75002e+06	27357.8	374976	74951.6	4979935	57476.2	3391687	52869.6	4.41984e+06	22082	560092	23802.8	16484	22250.6	11925.4	254497	254497	129599	5.75002e+06	46945.6	5.52332e+06	30149.2	5.39637e+06	19182.8	5236334	10148.2	4947939	5916.4	4.64769e+06
YK1	355879	6.00204e+06	123137	5767361	20685.4	303309	77349.4	5.10491e+06	61158	3506331	54208.8	4499914	23140.6	605001	24441	16740.6	22936.8	12170.4	229890	229890	123137	5767361	46292	5.55398e+06	29523.2	5.42711e+06	18396	5.26497e+06	9192	4971184	5020.2	4676858
YK3	311194	6.04059e+06	106408	5.83398e+06	19012.8	316680	65360.6	5189864	51382.2	3.42519e+06	45164	4.60132e+06	20196.6	588542	23683.4	15957	22120.8	11265.8	202533	202533	106408	5.83398e+06	39849.2	5650235	25797.8	5.54394e+06	16271.8	5.40477e+06	8180.2	5.14634e+06	4548.4	4.88991e+06
YK5	294106	6.15173e+06	105639	5.96014e+06	16097.2	271525	69860.8	5.37153e+06	55880.6	3.53806e+06	50381.8	4.78979e+06	19479	581740	23303.8	15538	21990	10558.4	185435	185435	105639	5.96014e+06	40725	5.77842e+06	25982.8	5.66676e+06	16088.4	5.5223e+06	7954	5263458	4407.8	5.01365e+06
Total	4.69898e+06	6.61765e+07	1.68496e+06	63122631	364549	4.49252e+06	943621	5.3583e+07	737635	3.78681e+07	663782	46873022	279839	6710012	283869	199991	265320	147960	2.95828e+06	2.95828e+06	1.68496e+06	63122631	598644	6.0131e+07	379846	5.84793e+07	239225	5.64288e+07	124370	5.27633e+07	70405.6	4.89369e+07
Average	427180	6.01605e+06	153178	5738421	33140.8	408411	85783.8	4.87118e+06	67057.7	3.44255e+06	60343.8	4.26118e+06	25439.9	610001	25806.3	18181	24120	13450.9	268934	268934	153178	5738421	54422.2	5.46645e+06	34531.5	5.3163e+06	21747.7	5.12989e+06	11306.4	4.79666e+06	6400.51	4.44881e+06
