# Supplementary material for: Dynamic transcriptome profiles of skeletal muscle tissue across 11 developmental stages for both Tongcheng and Yorkshire pigs
Source: BMC Genomics. 2015 May 12;16(1):377. doi: 10.1186/s12864-015-1580-7 (PMC4437458; doi:10.1186/s12864-015-1580-7)
Supplement: Additional file 5: Table S2. — Summary of all DE genes for different libraries in TC and YK pigs. [file 12864_2015_1580_MOESM5_ESM.xlsx]

## Sheet: TC30vsTC40
GeneID	Symbol	log2Ratio(TC40/TC30)	Probability
gnl|UG|Ssc#S35171281	-	1.49094	0.713739
gnl|UG|Ssc#S23756742	-	2.39647	0.742457
gnl|UG|Ssc#S35167068	PECAM1	1.72025	0.764807
gnl|UG|Ssc#S46877516	-	-1.60145	0.703879
gnl|UG|Ssc#S6048600	-	-3.8111	0.722804
ENSSSCT00000017308	FAP	3.30229	0.813379
gnl|UG|Ssc#S19546376	-	-6.84824	0.894487
ENSSSCT00000009052	-	-1.65468	0.702601
ENSSSCT00000027225	LOC100622324	-5.76451	0.824822
ENSSSCT00000031959	WRB	-1.58471	0.760518
gnl|UG|Ssc#S34507293	-	-1.36642	0.729573
gnl|UG|Ssc#S19536961	-	-1.59763	0.703799
gnl|UG|Ssc#S58304645	-	-8.36741	0.755121
ENSSSCT00000008433	-	-2.03929	0.815487
gnl|UG|Ssc#S58307449	-	4.95572	0.751447
ENSSSCT00000027724	LOC100623607	-1.5777	0.784485
gnl|UG|Ssc#S35167132	-	-1.32816	0.743912
gnl|UG|Ssc#S55325141	-	-3.57694	0.745065
gnl|UG|Ssc#S55325148	-	-2.58404	0.827344
ENSSSCT00000015421	LOC100513005	4.53517	0.835832
gnl|UG|Ssc#S55322708	-	-1.32828	0.749332
gnl|UG|Ssc#S39887189	-	1.54684	0.764354
ENSSSCT00000032158	-	-1.88837	0.79896
gnl|UG|Ssc#S6090700	LHX3	-8.24079	0.743626
ENSSSCT00000022921	-	-5.26676	0.910083
gnl|UG|Ssc#S23213123	-	1.15116	0.71343
ENSSSCT00000011546	SCD	-1.45532	0.760899
gnl|UG|Ssc#S35169976	DHRS4	1.84514	0.727186
gnl|UG|Ssc#S58310539	-	-1.23454	0.711389
ENSSSCT00000008664	USP7	-1.48907	0.738472
gnl|UG|Ssc#S58313925	-	-7.68503	0.978832
ENSSSCT00000011095	C22orf25	1.47901	0.704769
gnl|UG|Ssc#S58309786	-	-2.8603	0.810173
gnl|UG|Ssc#S58304029	-	-9.64881	0.86453
gnl|UG|Ssc#S17514128	-	-4.01333	0.749827
gnl|UG|Ssc#S35165363	LOC100512202	2.19625	0.768648
ENSSSCT00000004536	LRP11	-5.20101	0.873744
gnl|UG|Ssc#S35169168	-	1.64683	0.76644
gnl|UG|Ssc#S35168564	-	-1.62566	0.70056
gnl|UG|Ssc#S40153620	-	-5.28033	0.86544
gnl|UG|Ssc#S40127774	-	2.9792	0.786003
ENSSSCT00000031312	LOC100522179	-2.57039	0.741304
gnl|UG|Ssc#S55239978	-	2.39177	0.790985
gnl|UG|Ssc#S35173936	-	-1.70554	0.745121
gnl|UG|Ssc#S35169869	-	5.36601	0.828872
gnl|UG|Ssc#S35172811	-	-5.91458	0.75049
gnl|UG|Ssc#S40001626	-	-5.26428	0.845573
gnl|UG|Ssc#S17516962	-	-3.93	0.763163
gnl|UG|Ssc#S17516168	-	-1.51012	0.703889
gnl|UG|Ssc#S23695595	-	-2.03043	0.753621
gnl|UG|Ssc#S46875848	SULF2	-2.37324	0.794972
gnl|UG|Ssc#S58308053	COL21A1	4.1907	0.837289
gnl|UG|Ssc#S55323657	LOC100513463	4.31412	0.75741
ENSSSCT00000015183	RAB3A	-5.29173	0.918078
ENSSSCT00000005019	SPG21	1.53415	0.734239
ENSSSCT00000008065	LOC100155350	5.95578	0.931716
gnl|UG|Ssc#S46876611	-	4.13268	0.821505
ENSSSCT00000009306	LOC100525394	-1.45505	0.755779
gnl|UG|Ssc#S40046162	-	-4.75831	0.826427
ENSSSCT00000030725	LOC100736802	-2.46013	0.744123
ENSSSCT00000010463	COL4A2	1.71312	0.791585
ENSSSCT00000017594	CPS1	4.70648	0.81107
ENSSSCT00000003617	LOC100518074	-10.4424	0.915226
gnl|UG|Ssc#S39999626	-	-4.58414	0.813646
gnl|UG|Ssc#S55325570	-	1.21499	0.711334
gnl|UG|Ssc#S31121456	-	-6.08134	0.81242
gnl|UG|Ssc#S58303329	LOC100155980	1.39552	0.737294
gnl|UG|Ssc#S55285757	-	-10.7611	0.931276
ENSSSCT00000025302	VAT1	-1.18601	0.729857
gnl|UG|Ssc#S25791138	MYOZ1	6.87487	0.976191
gnl|UG|Ssc#S35172271	TNMD	4.0193	0.794618
ENSSSCT00000024499	FBXL19	-1.32627	0.730621
gnl|UG|Ssc#S40443912	-	-13.4868	0.9925
gnl|UG|Ssc#S43509648	TES	-1.3613	0.746161
ENSSSCT00000010354	PCDH17	-2.21983	0.792261
gnl|UG|Ssc#S40151902	-	-9.43411	0.848035
gnl|UG|Ssc#S58304311	LOC100038019	2.08888	0.810606
ENSSSCT00000027258	DOCK9	1.36136	0.717198
ENSSSCT00000023745	LOC100518256	1.60793	0.752319
ENSSSCT00000011289	-	1.29013	0.745965
gnl|UG|Ssc#S20116558	CEND1	-4.62931	0.820917
gnl|UG|Ssc#S55322722	-	-1.93763	0.796997
gnl|UG|Ssc#S35173909	LOC100526100	-6.87405	0.894563
gnl|UG|Ssc#S58304302	-	-2.61504	0.825171
ENSSSCT00000019061	STAC2	-4.17811	0.730334
gnl|UG|Ssc#S35168449	GUSB	1.51095	0.760857
gnl|UG|Ssc#S58314489	-	-1.85691	0.757018
gnl|UG|Ssc#S18354389	-	-1.82682	0.739382
gnl|UG|Ssc#S23755255	-	6.0645	0.786741
gnl|UG|Ssc#S35173658	IGFBP6	2.49783	0.823678
gnl|UG|Ssc#S31116211	-	-3.26937	0.763714
gnl|UG|Ssc#S40209394	-	-8.31628	0.750711
ENSSSCT00000026411	LOC100623328	-1.09023	0.711744
ENSSSCT00000014793	LOC100736584	-8.47414	0.997719
ENSSSCT00000028488	LOC100624888	2.04259	0.770324
gnl|UG|Ssc#S18550086	-	-2.07745	0.765972
ENSSSCT00000016389	CRYAB	5.13823	0.861942
gnl|UG|Ssc#S40078240	-	-1.31059	0.719781
gnl|UG|Ssc#S39840273	-	-10.1507	0.898457
ENSSSCT00000022979	PXDN	2.37708	0.823613
ENSSSCT00000013468	LOC100516529	-1.46257	0.761231
ENSSSCT00000004104	-	-1.97789	0.71596
gnl|UG|Ssc#S58309494	-	-2.09459	0.80306
gnl|UG|Ssc#S20116349	NOR-1	-9.83842	0.877761
gnl|UG|Ssc#S40094407	-	-12.9675	0.988457
gnl|UG|Ssc#S55325176	-	2.49612	0.817676
ENSSSCT00000025880	LOC100623172	-7.78586	0.928641
ENSSSCT00000003988	LOC100516496	-1.85729	0.755196
ENSSSCT00000007911	MYLK2	9.44294	0.848663
gnl|UG|Ssc#S19539620	-	1.67176	0.76949
ENSSSCT00000032452	-	1.67212	0.708302
gnl|UG|Ssc#S58311784	-	-3.05285	0.829033
gnl|UG|Ssc#S58303082	-	5.81629	0.937329
ENSSSCT00000000190	LOC100737739	-10.2366	0.90348
ENSSSCT00000009458	ID2	-2.08533	0.804626
gnl|UG|Ssc#S58300957	-	-3.23924	0.778824
ENSSSCT00000007733	LOC100154727	-13.7697	0.99408
ENSSSCT00000032214	-	-8.40088	0.758656
ENSSSCT00000014330	LOC100511116	2.75528	0.808663
ENSSSCT00000008472	AUTS2	-2.09541	0.806751
ENSSSCT00000013977	PDZD4	-4.21466	0.80509
gnl|UG|Ssc#S58309878	C1R	2.94081	0.748907
ENSSSCT00000010775	LOC100153673	-2.61729	0.780724
gnl|UG|Ssc#S58304847	LOC100522513	-5.98454	0.934894
ENSSSCT00000018236	AEBP1	2.12405	0.795299
gnl|UG|Ssc#S26713003	-	-3.17344	0.716163
gnl|UG|Ssc#S21545840	-	-4.79271	0.766583
gnl|UG|Ssc#S22415874	MYH7	5.60064	0.918334
gnl|UG|Ssc#S35174070	-	1.17404	0.716435
gnl|UG|Ssc#S35166787	-	-1.3206	0.746405
ENSSSCT00000029012	LOC100523833	-1.93907	0.805854
gnl|UG|Ssc#S35173130	RUSC1	-1.5869	0.776749
gnl|UG|Ssc#S17525823	-	-2.52209	0.712719
gnl|UG|Ssc#S58303232	-	3.73768	0.712791
ENSSSCT00000027470	TMOD1	3.79158	0.826055
ENSSSCT00000025955	LOC100627618	-1.46906	0.738492
gnl|UG|Ssc#S46877762	LOC100157266	2.01746	0.804666
ENSSSCT00000004744	TBX18	1.24714	0.701889
gnl|UG|Ssc#S35172034	-	-1.24347	0.726796
gnl|UG|Ssc#S23758306	-	-9.40028	0.980668
ENSSSCT00000018052	CALU	1.40061	0.762314
ENSSSCT00000028309	LOC100153709	-1.41537	0.76104
gnl|UG|Ssc#S55318348	PLD2	1.91396	0.774309
ENSSSCT00000031460	-	-1.4323	0.716729
ENSSSCT00000001022	LOC100628231	-2.42195	0.703894
gnl|UG|Ssc#S18384560	-	-1.70674	0.740497
gnl|UG|Ssc#S26730539	-	-4.4586	0.770726
gnl|UG|Ssc#S58307281	CCNI	-1.69961	0.797362
ENSSSCT00000023118	KIF5C	-6.7524	0.97993
ENSSSCT00000025705	LOC100738653	2.73457	0.78
gnl|UG|Ssc#S35169493	-	-3.6436	0.823565
gnl|UG|Ssc#S55324899	-	-8.94691	0.807638
gnl|UG|Ssc#S39770049	-	-1.56491	0.782495
ENSSSCT00000017854	-	5.61629	0.91848
ENSSSCT00000011883	LOC100511399	2.65268	0.777035
gnl|UG|Ssc#S58312507	LOC100514096	5.73791	0.746161
gnl|UG|Ssc#S26720534	-	-2.00144	0.798003
gnl|UG|Ssc#S39997792	-	-1.84114	0.731304
gnl|UG|Ssc#S58301108	MUM1L1	3.1101	0.811394
gnl|UG|Ssc#S23767908	-	-3.75516	0.743503
gnl|UG|Ssc#S55324939	COL1A1	3.08113	0.836153
gnl|UG|Ssc#S40046810	-	7.16879	0.986294
gnl|UG|Ssc#S17518758	-	-3.18839	0.754538
gnl|UG|Ssc#S46880743	-	-2.14361	0.775445
gnl|UG|Ssc#S26731132	-	2.46324	0.725658
gnl|UG|Ssc#S40141028	COX8H	5.85318	0.942668
gnl|UG|Ssc#S35166229	-	3.0282	0.825955
ENSSSCT00000013441	SYP	-5.71636	0.892075
ENSSSCT00000023619	NLGN3	-3.35529	0.782276
ENSSSCT00000002281	MMP14	2.73408	0.799887
gnl|UG|Ssc#S39528402	CALCB	-8.94837	0.80791
gnl|UG|Ssc#S40482645	-	-10.0957	0.894842
gnl|UG|Ssc#S26711197	-	-3.12283	0.757724
gnl|UG|Ssc#S18283093	-	-1.7149	0.750915
ENSSSCT00000014544	LOC100516484	2.05012	0.801525
gnl|UG|Ssc#S17511933	-	-3.46125	0.819402
ENSSSCT00000023223	SLC38A5	-1.9641	0.759296
gnl|UG|Ssc#S6010568	-	-4.36469	0.768879
gnl|UG|Ssc#S58315179	-	4.20316	0.828113
gnl|UG|Ssc#S18354051	-	-2.08065	0.764927
ENSSSCT00000014835	-	-11.6908	0.965827
ENSSSCT00000008956	-	-2.1036	0.803691
gnl|UG|Ssc#S18550222	-	-1.37449	0.746259
gnl|UG|Ssc#S40158669	-	-8.19476	0.738475
gnl|UG|Ssc#S58306592	LOC100520090	-2.12979	0.768163
gnl|UG|Ssc#S58313422	-	-1.33763	0.728455
gnl|UG|Ssc#S58305833	LOC100515571	-1.16842	0.715917
gnl|UG|Ssc#S46876551	PIK3IP1	-2.82371	0.787379
ENSSSCT00000026265	LOC100522049	-1.21262	0.73444
gnl|UG|Ssc#S19540993	-	-1.74336	0.792992
gnl|UG|Ssc#S40103632	-	-9.42417	0.847269
gnl|UG|Ssc#S58303725	LOC100513438	1.7501	0.789053
gnl|UG|Ssc#S17515631	-	-2.18262	0.771734
gnl|UG|Ssc#S58303048	-	-1.77268	0.783495
gnl|UG|Ssc#S58304422	-	-2.45806	0.827035
ENSSSCT00000017636	-	-1.78283	0.799412
ENSSSCT00000027373	LOC100519876	-2.2942	0.802937
ENSSSCT00000013899	-	-1.83648	0.78997
gnl|UG|Ssc#S58308297	-	-2.77851	0.801568
ENSSSCT00000011822	RGS2	1.71268	0.793327
gnl|UG|Ssc#S40436538	-	-2.47176	0.70796
gnl|UG|Ssc#S40091679	-	-5.96539	0.827176
gnl|UG|Ssc#S18546154	-	6.93582	0.985598
gnl|UG|Ssc#S40476090	-	-5.93219	0.894158
ENSSSCT00000004562	PLAGL1	1.98822	0.790324
ENSSSCT00000028176	LOC100627389	-7.94837	0.714922
gnl|UG|Ssc#S17511415	-	-10.2703	0.905485
gnl|UG|Ssc#S6039262	-	-1.88499	0.731701
ENSSSCT00000016205	GDPD5	-1.79752	0.734598
ENSSSCT00000010578	NEFL	-6.19269	0.962844
gnl|UG|Ssc#S46880203	-	-1.96377	0.797578
gnl|UG|Ssc#S40099212	-	-10.1025	0.989334
gnl|UG|Ssc#S58304639	-	-4.5847	0.83605
gnl|UG|Ssc#S35169678	-	-1.65986	0.707704
gnl|UG|Ssc#S29457069	-	-1.9365	0.747563
ENSSSCT00000018975	LEPREL4	1.73712	0.780126
ENSSSCT00000017318	LOC100515171	-4.24941	0.80293
ENSSSCT00000024540	-	-1.70069	0.769505
ENSSSCT00000014365	DTX4	-1.1139	0.715146
gnl|UG|Ssc#S35164119	-	1.43139	0.707209
gnl|UG|Ssc#S58310639	LOC100515138	1.32952	0.755862
gnl|UG|Ssc#S23213461	-	-4.92804	0.825
gnl|UG|Ssc#S58308825	-	-1.25865	0.72492
gnl|UG|Ssc#S16763451	-	-1.39643	0.706008
ENSSSCT00000014178	EFEMP2	1.78639	0.78746
gnl|UG|Ssc#S39805374	-	-10.5137	0.919108
ENSSSCT00000006587	MAL2	-2.48879	0.705935
ENSSSCT00000018694	MGAT5B	-7.28162	0.939726
gnl|UG|Ssc#S58305744	-	2.1526	0.812688
gnl|UG|Ssc#S6057252	-	-7.81538	0.701161
gnl|UG|Ssc#S31134123	-	-8.43567	0.761535
ENSSSCT00000005288	THBS1	1.3521	0.715485
gnl|UG|Ssc#S19540874	-	-4.80996	0.788613
ENSSSCT00000003811	LOC100525583	1.79048	0.786741
gnl|UG|Ssc#S18555254	-	3.63866	0.817859
ENSSSCT00000027722	-	-7.42964	0.98103
gnl|UG|Ssc#S6084972	-	3.44291	0.820384
gnl|UG|Ssc#S58305082	-	-1.81941	0.752789
gnl|UG|Ssc#S35173914	LOC100521688	1.85041	0.796807
ENSSSCT00000006628	LRP12	-1.66472	0.745879
gnl|UG|Ssc#S58313509	-	-10.2512	0.90443
gnl|UG|Ssc#S55324437	-	2.49137	0.814497
gnl|UG|Ssc#S55326727	LOC100153585	3.5546	0.821013
ENSSSCT00000011814	-	1.67271	0.783523
ENSSSCT00000022898	LOC100522696	2.61149	0.795482
ENSSSCT00000026096	LOC100157174	-1.73306	0.766063
ENSSSCT00000026377	RASGEF1B	-3.79304	0.818188
ENSSSCT00000005877	RECK	1.6616	0.772332
gnl|UG|Ssc#S58310302	LOC100524935	1.91901	0.786623
gnl|UG|Ssc#S40242038	-	-4.68599	0.780864
ENSSSCT00000005468	SKOR1	-8.69	0.785055
gnl|UG|Ssc#S6063275	-	6.41064	0.832221
gnl|UG|Ssc#S5984485	-	-3.29378	0.803482
ENSSSCT00000004792	EPHA7	-8.04985	0.724857
gnl|UG|Ssc#S23699925	PGAM2	3.91951	0.835827
ENSSSCT00000000754	LOC100519150	-3.62964	0.782342
ENSSSCT00000024583	ASCT1	-2.08858	0.766761
ENSSSCT00000012064	LOC100518681	1.18958	0.728686
ENSSSCT00000022836	LOC100521434	3.80951	0.786271
ENSSSCT00000027236	-	-5.56646	0.848445
gnl|UG|Ssc#S58308067	-	-3.13737	0.819807
gnl|UG|Ssc#S31122304	-	-5.67247	0.909832
gnl|UG|Ssc#S18554743	-	-4.32459	0.821015
gnl|UG|Ssc#S55326699	IQGAP2	1.68556	0.721123
gnl|UG|Ssc#S23765068	-	1.52751	0.744515
gnl|UG|Ssc#S27877962	-	-11.6965	0.965947
gnl|UG|Ssc#S38675455	FGFR2	-5.84507	0.81846
gnl|UG|Ssc#S35174096	HEBP1	1.18316	0.71259
gnl|UG|Ssc#S46879090	-	-3.54174	0.779234
gnl|UG|Ssc#S58303928	LOC100519976	2.60181	0.797211
ENSSSCT00000000768	LOC100520196	1.92723	0.799784
ENSSSCT00000009362	EMILIN1	2.3122	0.820254
gnl|UG|Ssc#S58304180	-	1.78448	0.739359
gnl|UG|Ssc#S55320042	B2M	2.74468	0.826698
ENSSSCT00000012581	MAGI1	-3.05287	0.824736
gnl|UG|Ssc#S55320894	-	-2.11905	0.804442
ENSSSCT00000018484	MAP1B	-3.31425	0.836482
ENSSSCT00000022969	LOC100621029	-1.98951	0.723623
ENSSSCT00000024726	UGCG	-1.24273	0.717962
ENSSSCT00000002490	LPCAT4	-1.67729	0.747392
gnl|UG|Ssc#S40095102	-	-7.11991	0.884837
gnl|UG|Ssc#S23775512	-	-4.98677	0.823616
ENSSSCT00000026586	GAD1	-8.8107	0.992307
gnl|UG|Ssc#S35166079	RPL8	1.14017	0.727038
gnl|UG|Ssc#S58314304	-	-3.81397	0.817641
gnl|UG|Ssc#S19545826	-	-8.19476	0.738475
gnl|UG|Ssc#S58302233	-	-8.71682	0.787688
gnl|UG|Ssc#S23757708	-	-9.59776	0.983663
ENSSSCT00000003165	SLC7A10	3.29309	0.813608
gnl|UG|Ssc#S23693410	-	3.91908	0.830739
gnl|UG|Ssc#S58302043	-	8.46597	0.764761
gnl|UG|Ssc#S43509650	CAV2	2.10398	0.725008
ENSSSCT00000031039	P2X3R	-8.11594	0.986043
gnl|UG|Ssc#S58310681	-	-5.63001	0.909849
gnl|UG|Ssc#S40105175	-	-4.842	0.829013
ENSSSCT00000023627	OBSL1	3.29602	0.817289
gnl|UG|Ssc#S40285579	-	8.16692	0.735784
ENSSSCT00000004418	-	-1.29566	0.732123
gnl|UG|Ssc#S46878962	LOC100155248	2.38205	0.815724
gnl|UG|Ssc#S40329313	-	2.28405	0.786251
gnl|UG|Ssc#S29988736	-	1.69729	0.746394
gnl|UG|Ssc#S46880057	-	3.24112	0.835658
gnl|UG|Ssc#S18550089	-	-1.73104	0.731568
gnl|UG|Ssc#S55322292	-	1.37971	0.740352
ENSSSCT00000006902	LOC100516366	4.03613	0.833769
gnl|UG|Ssc#S58310528	SORT1	-1.37036	0.751822
gnl|UG|Ssc#S27603596	-	-2.21176	0.809244
ENSSSCT00000023048	IGSF21	-10.6622	0.926349
gnl|UG|Ssc#S35165008	-	-2.61736	0.724354
gnl|UG|Ssc#S58305309	-	-6.80204	0.911573
gnl|UG|Ssc#S19542246	-	-4.07006	0.832683
gnl|UG|Ssc#S55326132	-	-4.6689	0.732053
gnl|UG|Ssc#S48857139	FITM1	5.21913	0.914889
ENSSSCT00000032141	-	-1.42168	0.75347
gnl|UG|Ssc#S55323935	-	-2.42709	0.817555
ENSSSCT00000003720	LOC100525702	5.40991	0.88403
ENSSSCT00000017282	NR4A2	-2.77974	0.765668
gnl|UG|Ssc#S18557753	-	-1.92435	0.713359
gnl|UG|Ssc#S35169680	HSP70.2	-1.40621	0.704613
ENSSSCT00000003987	-	-1.44195	0.759696
ENSSSCT00000002804	LOC100156979	-1.28967	0.721151
gnl|UG|Ssc#S55327111	SCN8A	-1.33722	0.751706
gnl|UG|Ssc#S23213219	C1H15orf61	-1.22964	0.710869
gnl|UG|Ssc#S58302206	MTMR7	-4.70749	0.802922
gnl|UG|Ssc#S35165283	IGF2	4.62371	0.838867
ENSSSCT00000015537	CDO1	2.06632	0.813947
ENSSSCT00000019137	-	2.11916	0.719925
gnl|UG|Ssc#S55243631	-	-8.60641	0.777638
gnl|UG|Ssc#S18553726	-	1.73544	0.713889
gnl|UG|Ssc#S23757878	-	3.38827	0.836286
gnl|UG|Ssc#S35170693	HSD17B8	1.29923	0.719065
gnl|UG|Ssc#S58310499	CNN3	1.06926	0.713337
gnl|UG|Ssc#S40014860	-	-2.07372	0.792075
gnl|UG|Ssc#S40179685	-	-2.06949	0.725314
ENSSSCT00000001196	LRRC16A	-2.31254	0.707736
ENSSSCT00000005607	SIX1	2.50196	0.819709
gnl|UG|Ssc#S46875766	-	2.05575	0.796832
gnl|UG|Ssc#S58308454	PGM1	1.59385	0.782638
gnl|UG|Ssc#S55266411	OXR1	3.91582	0.706168
ENSSSCT00000016265	SYTL2	2.23842	0.812545
ENSSSCT00000009189	BCL11A	-9.29577	0.837133
gnl|UG|Ssc#S46875830	LOC100155237	-2.05128	0.808786
ENSSSCT00000017365	DYNC1I2	-2.04871	0.745339
gnl|UG|Ssc#S55325088	-	-10.0825	0.894003
gnl|UG|Ssc#S40834166	RBM38	2.44533	0.778548
gnl|UG|Ssc#S40109481	-	-8.79523	0.794485
ENSSSCT00000028611	LOC100627123	1.39897	0.757078
gnl|UG|Ssc#S55318272	-	4.64727	0.833945
ENSSSCT00000012769	RBP1	-2.17037	0.819676
ENSSSCT00000009070	-	1.75832	0.756415
gnl|UG|Ssc#S58309961	LOC100522076	3.06469	0.821274
gnl|UG|Ssc#S35168423	-	1.95627	0.765229
ENSSSCT00000027420	MT-III	-10.1253	0.994749
gnl|UG|Ssc#S34273825	PEG10	2.09258	0.81904
gnl|UG|Ssc#S17514578	-	-1.28259	0.720251
gnl|UG|Ssc#S46877398	BNIP3L	-1.32544	0.756266
ENSSSCT00000019082	LOC100520095	-1.51721	0.732543
gnl|UG|Ssc#S20116695	ENPEP	5.22658	0.84008
ENSSSCT00000009878	RPS3A	1.09005	0.719759
ENSSSCT00000011310	PLAC9	4.85203	0.827299
ENSSSCT00000003398	LOC100523382	-3.61407	0.81102
gnl|UG|Ssc#S55249629	-	-10.6328	0.924935
gnl|UG|Ssc#S18553593	-	4.46664	0.72954
ENSSSCT00000029382	LOC100620501	3.23854	0.70604
ENSSSCT00000011578	ACTR1A	-1.42493	0.755065
gnl|UG|Ssc#S46880007	SHC1	1.40473	0.711867
gnl|UG|Ssc#S58303527	-	-3.29954	0.787038
gnl|UG|Ssc#S58300935	LOC100517745	-1.41364	0.724628
gnl|UG|Ssc#S16767574	-	-3.68275	0.825045
gnl|UG|Ssc#S35174061	STMN1	-1.27668	0.750374
ENSSSCT00000010261	-	2.55212	0.774857
gnl|UG|Ssc#S46877199	-	-6.04673	0.941734
gnl|UG|Ssc#S17509789	SMPX	5.92048	0.946055
ENSSSCT00000010445	LOC100156844	-11.2575	0.951977
gnl|UG|Ssc#S40092042	-	-1.42496	0.754392
ENSSSCT00000011222	HKDC1	-1.43157	0.709206
ENSSSCT00000011358	LOC100519926	-3.2071	0.73747
gnl|UG|Ssc#S39992206	-	-15.7006	0.998884
gnl|UG|Ssc#S17505547	-	-5.51282	0.763827
gnl|UG|Ssc#S39939111	-	-2.0383	0.790063
gnl|UG|Ssc#S58301668	LMOD2	4.80111	0.793407
ENSSSCT00000015220	CILP2	4.47676	0.770025
ENSSSCT00000000219	LOC100515481	-9.6677	0.984123
ENSSSCT00000008237	NPEPL1	1.28957	0.725422
gnl|UG|Ssc#S58301654	PTPRZ1	-3.88905	0.833422
gnl|UG|Ssc#S31606740	DKK3	-1.11592	0.710709
gnl|UG|Ssc#S35171851	LOC100157750	-5.60469	0.915166
gnl|UG|Ssc#S55319447	-	1.7593	0.797003
ENSSSCT00000031383	TFAP2B	-7.91215	0.95459
ENSSSCT00000002974	LOC100516372	-1.74384	0.782565
ENSSSCT00000005420	LOC100524124	-1.63091	0.765945
ENSSSCT00000032169	-	4.65392	0.836432
gnl|UG|Ssc#S58307923	LOC100523193	-10.3987	0.912759
ENSSSCT00000025386	LOC100157365	3.45249	0.811013
gnl|UG|Ssc#S58303359	-	-3.27513	0.714799
ENSSSCT00000005543	FRMD6	1.65703	0.765088
gnl|UG|Ssc#S14897845	-	-1.28387	0.704472
gnl|UG|Ssc#S55327747	WNT4	-5.67852	0.901784
gnl|UG|Ssc#S6031797	-	-3.70573	0.715399
gnl|UG|Ssc#S19537085	-	3.03272	0.78495
ENSSSCT00000022743	LOC100621290	-9.67331	0.866156
gnl|UG|Ssc#S23697414	-	-3.76189	0.803216
gnl|UG|Ssc#S6048180	-	-8.44915	0.762653
gnl|UG|Ssc#S35174174	ATP6V1C1	-1.55197	0.755432
gnl|UG|Ssc#S58311617	-	2.98691	0.835141
gnl|UG|Ssc#S58303047	LOC396719	-3.81799	0.703719
ENSSSCT00000012707	NUP210	-1.92552	0.751098
ENSSSCT00000032022	LOC100515264	-3.88821	0.828716
gnl|UG|Ssc#S18381924	-	3.04629	0.706533
gnl|UG|Ssc#S55325517	GPRASP2	-1.53545	0.745294
gnl|UG|Ssc#S58306762	LOC100513608	-6.2243	0.895626
ENSSSCT00000011165	-	-2.84771	0.717719
gnl|UG|Ssc#S46879730	TRIM55	5.40246	0.913153
gnl|UG|Ssc#S55325058	-	-1.71477	0.796038
ENSSSCT00000005402	PHLPP1	-1.21343	0.705709
gnl|UG|Ssc#S55324601	LOC100520248	-3.24508	0.814955
gnl|UG|Ssc#S46876552	LIMK2	-1.84267	0.746616
gnl|UG|Ssc#S31120205	-	-3.48722	0.795251
gnl|UG|Ssc#S58304479	ARRB2	-1.44085	0.742897
gnl|UG|Ssc#S55325526	-	-10.975	0.940771
gnl|UG|Ssc#S55325013	LOC100515029	-4.7723	0.83742
gnl|UG|Ssc#S6091501	ATP2A2	1.53071	0.781427
gnl|UG|Ssc#S35167370	-	-1.28021	0.711995
ENSSSCT00000007966	MAP1LC3A	-1.08205	0.714153
gnl|UG|Ssc#S58309782	-	1.39888	0.750495
gnl|UG|Ssc#S31103552	-	-6.56819	0.908271
ENSSSCT00000007702	AP3M2	-2.16362	0.795869
ENSSSCT00000003835	KAZN	-2.11249	0.783294
ENSSSCT00000004828	POPDC3	4.34721	0.713477
gnl|UG|Ssc#S40052895	-	2.38907	0.825538
gnl|UG|Ssc#S40478547	-	-2.27553	0.823565
gnl|UG|Ssc#S58313725	-	-1.36845	0.759168
ENSSSCT00000000984	VEZT	-1.56601	0.710261
ENSSSCT00000018280	LOC100625174	-2.39649	0.80959
ENSSSCT00000032227	-	-1.45336	0.709482
gnl|UG|Ssc#S19542887	-	-3.32014	0.77253
ENSSSCT00000026470	-	-1.70881	0.772457
gnl|UG|Ssc#S55259818	CCK	-9.41151	0.846229
gnl|UG|Ssc#S17518997	-	-2.95158	0.747925
ENSSSCT00000014281	LOC100517023	-1.72965	0.756932
ENSSSCT00000008339	-	-1.46983	0.714744
gnl|UG|Ssc#S6064468	-	-8.66411	0.963784
gnl|UG|Ssc#S58313721	LOC100513519	7.97384	0.716889
ENSSSCT00000030260	ZSWIM6	-2.28694	0.806726
ENSSSCT00000031940	CALM1	-1.49458	0.776834
gnl|UG|Ssc#S35169706	HSP47	1.70719	0.79692
gnl|UG|Ssc#S39986851	-	-2.78915	0.747319
gnl|UG|Ssc#S55324498	-	3.5248	0.806495
gnl|UG|Ssc#S58308605	INPP5B	2.70605	0.816357
ENSSSCT00000024741	PPIL4	-1.24924	0.711352
gnl|UG|Ssc#S19538640	-	-3.00366	0.773962
gnl|UG|Ssc#S41578610	LMO3	-6.83699	0.913312
gnl|UG|Ssc#S23770850	-	5.61181	0.913382
ENSSSCT00000015597	LOC100520235	3.08631	0.758214
ENSSSCT00000018616	LOC100516406	-3.23931	0.810852
gnl|UG|Ssc#S35167513	LOC733637	2.06927	0.817219
gnl|UG|Ssc#S31113029	-	-3.7014	0.746035
gnl|UG|Ssc#S35169759	APOE	1.53597	0.765224
gnl|UG|Ssc#S18547873	-	-4.18994	0.772181
gnl|UG|Ssc#S58314246	-	-2.99659	0.814535
gnl|UG|Ssc#S16761746	LOC100511159	1.65984	0.760588
gnl|UG|Ssc#S16761446	-	-8.55363	0.772809
ENSSSCT00000011774	LOC100512868	-7.16838	0.988332
gnl|UG|Ssc#S19543384	-	-1.7779	0.775995
ENSSSCT00000017545	LOC100512564	-3.01739	0.792332
gnl|UG|Ssc#S58307846	-	-3.32759	0.710809
gnl|UG|Ssc#S55323435	-	-1.33683	0.70104
ENSSSCT00000006162	PBX3	-2.65618	0.822487
gnl|UG|Ssc#S31115791	-	1.90731	0.723482
ENSSSCT00000019532	EFNB3	-5.06326	0.833
ENSSSCT00000024403	LOC100515267	1.58542	0.764216
gnl|UG|Ssc#S58312503	FBN2	1.87248	0.806945
gnl|UG|Ssc#S46879640	LOC100156452	2.72319	0.797357
gnl|UG|Ssc#S35169102	-	-1.57446	0.766982
ENSSSCT00000014750	LOC100523303	-3.54918	0.773847
ENSSSCT00000007116	-	-2.50269	0.715563
ENSSSCT00000029196	-	-8.77231	0.792447
ENSSSCT00000025333	LOC100624843	-1.79549	0.736256
gnl|UG|Ssc#S35167949	-	-1.32186	0.726595
ENSSSCT00000031143	-	1.44778	0.771425
gnl|UG|Ssc#S58306020	LOC100516994	1.76911	0.735095
ENSSSCT00000007929	-	-1.83182	0.757216
gnl|UG|Ssc#S6041850	-	4.51958	0.786477
gnl|UG|Ssc#S35172591	PHGK	6.30873	0.86302
gnl|UG|Ssc#S17512210	-	-2.13866	0.818676
gnl|UG|Ssc#S18551681	-	-1.21867	0.704827
ENSSSCT00000000042	2014-09-03	-5.20124	0.89403
ENSSSCT00000018893	GRN	1.76395	0.79157
ENSSSCT00000013595	-	-2.29872	0.726492
ENSSSCT00000014666	LOC100511492	-2.84926	0.813053
gnl|UG|Ssc#S58300997	LOC100516171	3.29807	0.815766
gnl|UG|Ssc#S49954376	-	1.45972	0.730151
ENSSSCT00000012128	-	-1.73575	0.756711
ENSSSCT00000030331	-	-1.28149	0.716183
gnl|UG|Ssc#S6056680	-	-1.67858	0.79153
gnl|UG|Ssc#S6060879	-	-6.30682	0.802078
gnl|UG|Ssc#S23212662	PNOC	-9.1768	0.827465
ENSSSCT00000015353	-	-9.50283	0.853452
gnl|UG|Ssc#S18553110	-	-1.80335	0.747568
gnl|UG|Ssc#S20116438	AECC	4.89236	0.730181
gnl|UG|Ssc#S35165757	-	2.03327	0.758616
gnl|UG|Ssc#S40038955	-	6.28406	0.961882
ENSSSCT00000006167	ANGPTL2	2.62493	0.823209
gnl|UG|Ssc#S35172676	-	1.18429	0.73403
ENSSSCT00000028121	-	-4.01874	0.719364
gnl|UG|Ssc#S40483955	-	-2.25525	0.75956
ENSSSCT00000008071	LOC100625236	-8.50585	0.991163
gnl|UG|Ssc#S35165470	CKM	7.19088	0.990106
ENSSSCT00000011502	-	-2.42037	0.758284
ENSSSCT00000024112	LOC100523919	-4.32865	0.820337
gnl|UG|Ssc#S46880262	FAM49B	-1.15537	0.721475
gnl|UG|Ssc#S58312163	-	2.27362	0.793631
gnl|UG|Ssc#S58302898	-	-2.17452	0.777794
ENSSSCT00000001777	LRFN2	-3.89947	0.733842
gnl|UG|Ssc#S18546455	-	1.77438	0.712354
ENSSSCT00000002571	UPF0639	-3.64386	0.801354
ENSSSCT00000006553	SQLE	-1.3744	0.752271
ENSSSCT00000007094	LOC100738802	-11.188	0.949264
gnl|UG|Ssc#S55325730	S100A11	1.13424	0.724377
gnl|UG|Ssc#S46880757	LOC100155494	3.98467	0.807425
gnl|UG|Ssc#S18557126	-	-3.35701	0.783068
ENSSSCT00000006901	ATP1B1	-2.73111	0.82759
gnl|UG|Ssc#S18360318	-	-1.6412	0.703533
ENSSSCT00000002609	LOC100153684	2.42131	0.70959
ENSSSCT00000027988	UBQLN1	-1.10281	0.710487
gnl|UG|Ssc#S40056037	-	7.88142	0.707686
ENSSSCT00000031292	KIF21B	-8.31288	0.750364
ENSSSCT00000027751	GRIA4	-3.43786	0.741359
gnl|UG|Ssc#S6040545	-	-3.34138	0.779118
ENSSSCT00000016825	LAMB1	2.55708	0.824776
ENSSSCT00000010693	TMEM132B	-6.39886	0.889668
gnl|UG|Ssc#S58314231	-	-5.86087	0.818231
gnl|UG|Ssc#S30930815	CKMT2	4.51734	0.768289
gnl|UG|Ssc#S35173727	-	-2.37711	0.747121
gnl|UG|Ssc#S58301444	-	-1.57925	0.783648
gnl|UG|Ssc#S40529168	-	3.99851	0.747844
gnl|UG|Ssc#S39768059	-	2.16137	0.746794
gnl|UG|Ssc#S46879630	NDUFS2	-1.16226	0.719244
ENSSSCT00000013839	RAB33A	-5.31401	0.85451
gnl|UG|Ssc#S55324140	MDK	-2.43033	0.824379
ENSSSCT00000002932	-	5.66102	0.843656
gnl|UG|Ssc#S55517393	SPATS2L	1.71912	0.782721
ENSSSCT00000001650	HMGCLL1	-6.8949	0.863053
ENSSSCT00000003999	-	-2.00802	0.746249
gnl|UG|Ssc#S35166240	-	1.16934	0.711023
gnl|UG|Ssc#S6053129	-	-4.84702	0.764809
ENSSSCT00000025928	P4HA2	1.91545	0.79547
gnl|UG|Ssc#S55326991	-	2.37915	0.819118
ENSSSCT00000000798	TSPAN9	2.4513	0.826892
ENSSSCT00000000632	LOC100522805	1.13949	0.711543
ENSSSCT00000006338	KCNT1	-2.62968	0.728158
gnl|UG|Ssc#S18555329	-	-3.8132	0.739776
gnl|UG|Ssc#S23213398	-	-2.05701	0.791553
ENSSSCT00000008939	LOC100626904	1.94534	0.701693
gnl|UG|Ssc#S35164807	-	-2.27199	0.822171
ENSSSCT00000025066	DPF1	-4.10057	0.774497
ENSSSCT00000016411	LOC100515564	-2.03957	0.81495
gnl|UG|Ssc#S24223843	PLIN3	1.37679	0.719193
gnl|UG|Ssc#S58311260	-	-1.45924	0.702457
gnl|UG|Ssc#S58307142	-	-4.56234	0.813548
gnl|UG|Ssc#S55319409	LOC100522845	-2.00844	0.814588
gnl|UG|Ssc#S35167435	CD36	2.61176	0.762618
ENSSSCT00000023153	-	1.94023	0.714995
gnl|UG|Ssc#S46879562	SDC2	1.3334	0.753668
ENSSSCT00000032151	PPP2R5E	-1.16258	0.711043
gnl|UG|Ssc#S58311235	-	1.18214	0.727631
ENSSSCT00000013194	TTC3	-3.02583	0.782656
gnl|UG|Ssc#S55324074	DPP4	4.51464	0.767377
gnl|UG|Ssc#S58309953	-	-1.09691	0.707123
gnl|UG|Ssc#S21559886	-	2.69221	0.705736
ENSSSCT00000012688	PLXND1	1.71883	0.775535
gnl|UG|Ssc#S58308854	-	-1.58752	0.773312
gnl|UG|Ssc#S55320436	-	2.83	0.794432
ENSSSCT00000027029	LOC100624320	1.10161	0.702902
ENSSSCT00000014136	-	-1.36804	0.752671
gnl|UG|Ssc#S40098209	-	-8.57459	0.774437
gnl|UG|Ssc#S40109144	-	-5.28524	0.710744
ENSSSCT00000004500	-	2.32088	0.753698
gnl|UG|Ssc#S35167799	LOC100513590	-2.31731	0.790774
ENSSSCT00000007113	LOC100155112	-1.44782	0.706897
gnl|UG|Ssc#S17516685	-	-4.09013	0.820967
gnl|UG|Ssc#S23691334	-	-10.0898	0.989211
gnl|UG|Ssc#S46876762	LOC100155430	7.26125	0.909997
ENSSSCT00000023465	-	-5.56771	0.898131
gnl|UG|Ssc#S35173991	-	2.813	0.832309
ENSSSCT00000013868	MOSPD1	2.20392	0.804736
gnl|UG|Ssc#S46879745	TRAM1	1.38793	0.746789
gnl|UG|Ssc#S20116409	CACNA2D1	1.85183	0.719663
gnl|UG|Ssc#S40143342	-	3.78283	0.812982
gnl|UG|Ssc#S48375213	SLC30A3	-9.69827	0.867887
gnl|UG|Ssc#S26723882	-	-2.75503	0.817487
gnl|UG|Ssc#S34528243	-	9.17792	0.827465
gnl|UG|Ssc#S55324650	-	-7.64085	0.943131
gnl|UG|Ssc#S55325121	CAPN6	6.82236	0.981472
ENSSSCT00000026312	LOC100622559	-2.30601	0.722781
ENSSSCT00000000980	LOC100516554	-2.00989	0.764264
ENSSSCT00000025899	ATCAY	-4.83027	0.83458
gnl|UG|Ssc#S6027323	-	-9.92073	0.883246
gnl|UG|Ssc#S18556357	-	-2.04618	0.719658
gnl|UG|Ssc#S58301554	LOC100519635	-1.51669	0.764334
ENSSSCT00000026118	-	-3.73673	0.722422
gnl|UG|Ssc#S35169507	-	-1.66085	0.793832
gnl|UG|Ssc#S6072267	-	-1.4849	0.74498
gnl|UG|Ssc#S39839769	-	8.32723	0.960588
gnl|UG|Ssc#S58313268	-	1.5258	0.719641
gnl|UG|Ssc#S23693266	-	-1.54343	0.76952
gnl|UG|Ssc#S43678670	SMAP2	-1.70215	0.774359
gnl|UG|Ssc#S40483737	-	-7.60757	0.916972
gnl|UG|Ssc#S35170426	-	1.81272	0.787211
ENSSSCT00000013705	PLP1	-3.02548	0.75941
ENSSSCT00000032451	LOC100525161	-6.26753	0.840457
gnl|UG|Ssc#S46876938	PANK1	-1.49626	0.717741
gnl|UG|Ssc#S35167577	HADH	1.34534	0.746128
gnl|UG|Ssc#S19539303	-	-6.10371	0.932364
gnl|UG|Ssc#S55326742	-	-1.74725	0.758508
ENSSSCT00000013804	PGRMC1	-1.2683	0.742726
gnl|UG|Ssc#S35167309	-	-1.19927	0.704648
gnl|UG|Ssc#S23690583	-	-1.59972	0.740545
gnl|UG|Ssc#S46877508	CNTN4	-5.6554	0.816367
gnl|UG|Ssc#S49954467	CARP	6.89864	0.940608
ENSSSCT00000025250	LOC494560	2.58638	0.822234
gnl|UG|Ssc#S20116738	CLU	-3.83409	0.819706
gnl|UG|Ssc#S18554224	-	-9.37775	0.843693
gnl|UG|Ssc#S20116575	CRY	1.85905	0.802997
ENSSSCT00000010388	LOC100526183	-4.0982	0.784932
ENSSSCT00000006768	-	4.09414	0.807518
gnl|UG|Ssc#S58307160	-	3.59252	0.781168
ENSSSCT00000026150	LOC100625132	-5.31078	0.913842
gnl|UG|Ssc#S40053418	-	2.52872	0.809982
ENSSSCT00000010536	EPB49	-3.47813	0.790025
ENSSSCT00000000271	KRT8	-5.62094	0.795289
gnl|UG|Ssc#S58302899	-	-9.31911	0.83902
ENSSSCT00000001129	TFAP2A	-7.19428	0.978508
ENSSSCT00000009429	-	-2.38808	0.808384
ENSSSCT00000018048	FLNC	2.51712	0.827992
gnl|UG|Ssc#S35172762	FCAR	-5.1843	0.880651
ENSSSCT00000004324	PIK3R3	-1.496	0.757585
ENSSSCT00000006872	-	1.30925	0.726965
gnl|UG|Ssc#S58302725	LOC100522649	-11.5875	0.962791
gnl|UG|Ssc#S19539815	-	-8.99718	0.812161
ENSSSCT00000032547	-	-8.7657	0.791882
gnl|UG|Ssc#S33209438	LOC733643	1.22747	0.716452
gnl|UG|Ssc#S35168504	OTC	7.45886	0.966869
ENSSSCT00000025592	-	-3.19507	0.831623
gnl|UG|Ssc#S55321665	LOC100521839	-1.19285	0.712781
gnl|UG|Ssc#S58305803	-	2.05254	0.799136
gnl|UG|Ssc#S35171328	-	-1.71924	0.727224
gnl|UG|Ssc#S6078703	-	-2.72228	0.782259
ENSSSCT00000009246	LOC100524932	-2.73106	0.797261
ENSSSCT00000015390	LOC100519355	2.85518	0.773106
gnl|UG|Ssc#S19541858	-	-8.60129	0.987844
gnl|UG|Ssc#S35171216	-	-1.59163	0.785789
gnl|UG|Ssc#S23689853	-	3.18428	0.817384
ENSSSCT00000007423	LOC100520019	1.56109	0.779967
gnl|UG|Ssc#S58303804	LOC100522036	7.98755	0.718379
gnl|UG|Ssc#S58314700	LOC100521354	-1.30483	0.738789
gnl|UG|Ssc#S55323680	LOC100524019	1.19181	0.728003
gnl|UG|Ssc#S39800175	-	-2.87927	0.812563
ENSSSCT00000013239	LOC100522965	-4.21437	0.830701
gnl|UG|Ssc#S55327586	ACRV1	-2.72966	0.817802
ENSSSCT00000018847	-	-7.02391	0.987276
ENSSSCT00000019205	LOC100515575	2.78855	0.803729
ENSSSCT00000003074	LOC100525048	-1.20472	0.729178
gnl|UG|Ssc#S58315292	-	4.87479	0.837158
gnl|UG|Ssc#S6015621	-	-10.1427	0.897794
gnl|UG|Ssc#S58499134	MSTN	3.61257	0.823545
ENSSSCT00000011710	LOC100515802	-2.92648	0.781942
gnl|UG|Ssc#S35170816	-	-2.0137	0.811854
gnl|UG|Ssc#S19546082	-	3.66994	0.831857
gnl|UG|Ssc#S40022334	-	-1.17711	0.733774
gnl|UG|Ssc#S58310588	-	2.94564	0.827872
ENSSSCT00000031152	-	-10.792	0.932626
gnl|UG|Ssc#S55322445	LOC100515134	5.58273	0.828131
ENSSSCT00000030501	-	-1.12937	0.700955
gnl|UG|Ssc#S18553786	-	-5.93295	0.795171
ENSSSCT00000030773	LOC100621032	-1.41679	0.757369
ENSSSCT00000019570	-	-1.39367	0.723525
gnl|UG|Ssc#S55284269	-	-8.72451	0.788312
gnl|UG|Ssc#S58313226	LOC100513782	-1.42161	0.769495
gnl|UG|Ssc#S46879229	MYF6	6.80348	0.951962
gnl|UG|Ssc#S55324726	FBP	1.58015	0.714354
gnl|UG|Ssc#S16767871	-	-8.40301	0.759015
gnl|UG|Ssc#S55237560	-	-7.90087	0.709638
gnl|UG|Ssc#S58305520	-	5.23704	0.820457
gnl|UG|Ssc#S55284320	-	-2.7617	0.79095
ENSSSCT00000027402	-	2.05022	0.813623
ENSSSCT00000014612	ABCC8	-8.43045	0.761191
gnl|UG|Ssc#S58313926	SPTBN2	-9.11309	0.822063
ENSSSCT00000007529	LOC100158146	1.89694	0.775744
gnl|UG|Ssc#S58304736	-	-1.22726	0.713744
ENSSSCT00000014650	LOC100521312	1.75474	0.703384
ENSSSCT00000012040	B4GALT1	2.57783	0.810405
gnl|UG|Ssc#S58311107	-	-1.85762	0.760603
gnl|UG|Ssc#S39995762	-	-9.07481	0.818842
gnl|UG|Ssc#S43496050	-	2.28562	0.709749
gnl|UG|Ssc#S58306365	ROBO3	-9.55507	0.857274
ENSSSCT00000031311	-	-5.85627	0.942922
gnl|UG|Ssc#S58314313	COL27A1	3.12023	0.742394
gnl|UG|Ssc#S22279369	-	-1.37877	0.714369
gnl|UG|Ssc#S58301530	-	-3.95731	0.825877
gnl|UG|Ssc#S55286713	-	5.05643	0.757568
gnl|UG|Ssc#S35165411	-	-1.70487	0.708417
gnl|UG|Ssc#S58313333	-	-7.06968	0.940678
gnl|UG|Ssc#S6057388	-	-2.01968	0.754329
ENSSSCT00000010835	LOC100151787	-1.76851	0.792224
ENSSSCT00000013802	LOC100158185	-1.18593	0.702352
gnl|UG|Ssc#S15980912	-	-7.90187	0.932892
ENSSSCT00000030986	LOC100627299	4.64231	0.804709
gnl|UG|Ssc#S35169669	PLTP	-1.93651	0.773608
gnl|UG|Ssc#S58306134	-	-3.27758	0.700038
gnl|UG|Ssc#S35172469	TNFRSF1A	1.68918	0.725309
gnl|UG|Ssc#S46879990	NPR1	3.05635	0.748678
gnl|UG|Ssc#S26732286	-	-4.08265	0.765181
ENSSSCT00000004443	MLLT4	-1.97272	0.79908
gnl|UG|Ssc#S58308480	-	4.14682	0.83591
gnl|UG|Ssc#S40079377	-	-8.15608	0.73492
ENSSSCT00000011589	INA	-15.096	0.998045
ENSSSCT00000009697	MSMO1	-1.34904	0.748894
gnl|UG|Ssc#S55327619	ATP1A3	-13.6637	0.99353
gnl|UG|Ssc#S58314361	LOC100513775	-3.47761	0.837103
gnl|UG|Ssc#S35167952	-	-1.44605	0.746088
ENSSSCT00000017962	MKRN1	-2.07195	0.752661
ENSSSCT00000031428	SLC16A3	2.39651	0.764967
gnl|UG|Ssc#S35171967	CAPN2	1.51133	0.774683
gnl|UG|Ssc#S26719915	-	8.72724	0.788601
gnl|UG|Ssc#S19548127	-	-7.89178	0.708741
gnl|UG|Ssc#S39889333	-	2.05886	0.762274
ENSSSCT00000007843	CPXM1	2.35357	0.76846
gnl|UG|Ssc#S58301952	-	4.16142	0.782294
gnl|UG|Ssc#S46876271	LOC100156393	-1.261	0.730606
ENSSSCT00000007472	LOC100514231	-1.99352	0.791166
ENSSSCT00000027055	KAZALD1	3.21915	0.812734
gnl|UG|Ssc#S55317266	-	-1.99517	0.789354
gnl|UG|Ssc#S58310439	-	1.77042	0.780678
gnl|UG|Ssc#S55248559	-	-7.91737	0.711867
gnl|UG|Ssc#S58304018	MBD4	-1.20677	0.711078
gnl|UG|Ssc#S58302991	-	1.98529	0.761008
gnl|UG|Ssc#S58304999	LOC100522825	3.3522	0.835214
gnl|UG|Ssc#S19538213	-	-3.338	0.728638
ENSSSCT00000013519	ARHGEF9	-2.1557	0.756394
ENSSSCT00000002929	LOC100620928	-7.40422	0.963204
ENSSSCT00000008201	C17H20orf108	-2.02762	0.745698
gnl|UG|Ssc#S35173684	-	-2.47765	0.822857
gnl|UG|Ssc#S6079206	-	-3.8925	0.781515
gnl|UG|Ssc#S21550565	-	-2.03722	0.779193
gnl|UG|Ssc#S5995045	-	-1.62867	0.752651
gnl|UG|Ssc#S35171789	AQP1	5.53403	0.854465
gnl|UG|Ssc#S30065897	ACSL4	-1.55225	0.763193
gnl|UG|Ssc#S55325134	-	-3.09769	0.718337
ENSSSCT00000028001	LOC100152644	-3.07345	0.729859
ENSSSCT00000014569	LOC100520176	-2.69932	0.778013
ENSSSCT00000001823	TRERF1	1.68981	0.719952
gnl|UG|Ssc#S35167328	-	1.55048	0.75592
gnl|UG|Ssc#S40557584	-	-1.3869	0.726256
gnl|UG|Ssc#S18549014	-	-8.99718	0.812161
ENSSSCT00000028946	LOC100623749	-1.82632	0.721945
gnl|UG|Ssc#S35166920	-	-1.7126	0.785394
ENSSSCT00000014114	-	4.69158	0.803829
gnl|UG|Ssc#S17527479	KCNIP1	-10.1658	0.899405
ENSSSCT00000015539	LOC100521657	5.8783	0.926422
ENSSSCT00000015510	MAN2A1	1.5932	0.747658
ENSSSCT00000026600	LOC100622450	4.65369	0.802379
gnl|UG|Ssc#S34499802	RPS12	1.2924	0.713704
gnl|UG|Ssc#S58313588	-	-1.99318	0.783161
ENSSSCT00000007029	DARC	-5.7237	0.853415
ENSSSCT00000023906	LOC100738058	-2.3225	0.821214
gnl|UG|Ssc#S40076589	-	-5.01381	0.759095
ENSSSCT00000000484	DTX3	-2.03271	0.793291
gnl|UG|Ssc#S55260787	-	-4.87707	0.721314
gnl|UG|Ssc#S35173567	-	-4.47617	0.837435
ENSSSCT00000027459	-	5.35234	0.913623
ENSSSCT00000024456	DOK4	-2.7253	0.826171
ENSSSCT00000003233	LRFN3	-3.88743	0.782691
ENSSSCT00000029282	LOC100522906	-2.05182	0.747286
ENSSSCT00000028747	-	-8.91289	0.804844
gnl|UG|Ssc#S39990668	-	-9.32699	0.83956
ENSSSCT00000030985	C7H6orf136	-1.59738	0.762475
gnl|UG|Ssc#S35167803	TGFB3	2.83029	0.777593
gnl|UG|Ssc#S18378157	SELM	2.21798	0.803884
ENSSSCT00000000232	ACCN2	-6.69969	0.971291
gnl|UG|Ssc#S58304919	LOC100521578	-1.53126	0.749008
gnl|UG|Ssc#S40080940	-	-13.8452	0.994402
gnl|UG|Ssc#S35172635	LOC100153130	3.11916	0.783606
gnl|UG|Ssc#S40109458	-	-3.61538	0.703216
ENSSSCT00000019264	CCL4	3.77442	0.785138
ENSSSCT00000013532	DLG3	-3.3461	0.815628
ENSSSCT00000027094	TMEM132C	-3.53112	0.816641
gnl|UG|Ssc#S35166478	-	1.77972	0.744746
gnl|UG|Ssc#S18545724	-	-8.87498	0.801633
ENSSSCT00000029115	-	-1.66453	0.742729
ENSSSCT00000006742	LOC100739123	-6.34478	0.887704
gnl|UG|Ssc#S17512121	TNNI2	6.59483	0.977545
gnl|UG|Ssc#S35168556	-	4.71902	0.794209
gnl|UG|Ssc#S17514753	-	-7.04439	0.879776
gnl|UG|Ssc#S23212825	LOC100169745	-4.15435	0.838452
ENSSSCT00000003790	PTCHD2	-8.54882	0.772138
gnl|UG|Ssc#S18353778	-	-2.08216	0.791276
gnl|UG|Ssc#S35167474	-	-1.3029	0.735565
gnl|UG|Ssc#S46880224	LOC100154395	3.4887	0.831495
gnl|UG|Ssc#S35170054	-	-1.31168	0.710379
gnl|UG|Ssc#S39767939	-	-3.61816	0.828161
gnl|UG|Ssc#S58310882	SYBU	-4.02201	0.817018
gnl|UG|Ssc#S46880549	-	3.18065	0.836166
gnl|UG|Ssc#S58312738	LOC100512157	1.58047	0.784206
ENSSSCT00000029847	LOC100516078	-10.2589	0.904902
gnl|UG|Ssc#S46877217	-	-1.08158	0.717018
ENSSSCT00000007515	VCAM1	1.80886	0.758621
ENSSSCT00000030224	LOC100517563	-1.73323	0.754779
gnl|UG|Ssc#S35172028	-	-3.90493	0.826794
gnl|UG|Ssc#S18546171	-	-5.33279	0.772525
ENSSSCT00000024430	-	-1.39529	0.756872
gnl|UG|Ssc#S35164499	KIFC1	1.30123	0.703477
ENSSSCT00000024523	LOC100622587	1.85783	0.778296
gnl|UG|Ssc#S55327280	SPP1	-1.61883	0.731829
gnl|UG|Ssc#S58305762	-	1.99845	0.798802
gnl|UG|Ssc#S58313966	-	2.70353	0.803234
gnl|UG|Ssc#S55319649	PPP1R3C	2.05893	0.797872
ENSSSCT00000024094	LOC100158012	-9.18239	0.827844
ENSSSCT00000011882	PSEN2	1.86903	0.798575
ENSSSCT00000005113	SCG3	-6.17084	0.951204
gnl|UG|Ssc#S16514880	-	-8.03892	0.723794
gnl|UG|Ssc#S39995197	SST	-10.5238	0.919588
gnl|UG|Ssc#S46877258	LOC100158004	-2.23777	0.783744
gnl|UG|Ssc#S35168385	ARAF	1.99132	0.802822
gnl|UG|Ssc#S58306798	LOC100525416	8.32193	0.751181
ENSSSCT00000014043	LOC100511980	4.81202	0.823254
ENSSSCT00000000645	EPS8	1.60371	0.777575
gnl|UG|Ssc#S20116803	CD97	2.66166	0.779932
gnl|UG|Ssc#S23213046	CTSK	1.86628	0.754595
gnl|UG|Ssc#S58306525	USP28	1.46111	0.714666
ENSSSCT00000018284	LOC100522108	-4.17119	0.838779
gnl|UG|Ssc#S46877283	PDLIM1	3.15543	0.813098
ENSSSCT00000028091	-	-2.57973	0.761344
ENSSSCT00000014460	LOC100512645	5.02812	0.807601
gnl|UG|Ssc#S58308892	LOC100511201	-2.258	0.72859
gnl|UG|Ssc#S55318274	LOC100157795	2.81698	0.788374
gnl|UG|Ssc#S31104124	-	5.78958	0.808508
ENSSSCT00000004260	LRP8	-3.97561	0.810093
gnl|UG|Ssc#S23761842	-	-2.88184	0.753834
ENSSSCT00000005158	GATM	-2.6283	0.790339
gnl|UG|Ssc#S16769794	-	-9.7275	0.870005
gnl|UG|Ssc#S58310567	AMPD1	5.62074	0.908864
gnl|UG|Ssc#S58302238	-	-5.65379	0.881791
gnl|UG|Ssc#S58309329	-	-3.8098	0.784143
ENSSSCT00000010245	-	1.34181	0.716545
gnl|UG|Ssc#S55321962	-	-3.09897	0.742095
ENSSSCT00000024963	LOC100621493	-1.12306	0.717108
ENSSSCT00000007252	CELF3	-13.8461	0.994407
ENSSSCT00000010296	LOC100519104	-1.37006	0.712631
gnl|UG|Ssc#S35173941	-	-2.6655	0.831324
gnl|UG|Ssc#S29981199	-	-5.03791	0.796786
gnl|UG|Ssc#S31105128	-	-5.70578	0.753181
gnl|UG|Ssc#S55323573	PALMD	3.51477	0.812626
gnl|UG|Ssc#S18551712	-	-5.90128	0.798231
gnl|UG|Ssc#S33578952	CAV3	5.57089	0.89907
gnl|UG|Ssc#S58309736	LOC100514961	2.13413	0.798008
gnl|UG|Ssc#S35168298	-	1.39025	0.766224
ENSSSCT00000026025	CD59	1.63127	0.75946
gnl|UG|Ssc#S40108883	-	-5.33224	0.863982
ENSSSCT00000002989	VAT1L	-3.20878	0.826241
gnl|UG|Ssc#S33389640	KCNAB1	1.72681	0.738048
gnl|UG|Ssc#S39786848	-	-4.85366	0.825663
gnl|UG|Ssc#S40377734	-	-1.74252	0.796967
ENSSSCT00000023632	HNMT	1.69077	0.704035
gnl|UG|Ssc#S58304691	LOC100513681	-9.66977	0.865842
gnl|UG|Ssc#S18276082	-	1.61253	0.708573
gnl|UG|Ssc#S58303654	-	2.46527	0.81358
gnl|UG|Ssc#S55325846	HBB	1.63723	0.792844
gnl|UG|Ssc#S26724557	-	-1.58518	0.73502
gnl|UG|Ssc#S58303919	LOC100522035	2.12432	0.801118
ENSSSCT00000029499	NUAK1	-1.95256	0.756776
ENSSSCT00000018165	LOC100513510	-4.14976	0.816
gnl|UG|Ssc#S34494848	-	2.29313	0.733789
gnl|UG|Ssc#S58304409	-	6.17566	0.937317
ENSSSCT00000013891	ZIC3	-2.30129	0.763188
ENSSSCT00000016234	LOC100127151	-1.88293	0.757354
gnl|UG|Ssc#S46879763	COLL11A1	2.75813	0.828902
gnl|UG|Ssc#S40096590	-	-6.89752	0.939952
gnl|UG|Ssc#S55319613	-	4.03288	0.829013
gnl|UG|Ssc#S58303012	PPP2CB	-1.55146	0.778314
ENSSSCT00000014591	LOC100523718	-2.24161	0.758796
gnl|UG|Ssc#S46881281	LOC100152303	-1.5434	0.768686
gnl|UG|Ssc#S40555008	-	3.6812	0.735276
ENSSSCT00000010159	XPO4	2.50047	0.818369
gnl|UG|Ssc#S22286556	-	-2.14392	0.718455
gnl|UG|Ssc#S58304107	-	-5.0719	0.789186
gnl|UG|Ssc#S46881211	LOC100153625	-1.55878	0.749814
gnl|UG|Ssc#S35170540	-	1.50402	0.733666
ENSSSCT00000015178	LOC100519132	-2.42657	0.722234
gnl|UG|Ssc#S55326202	SNX32	-2.48384	0.754955
gnl|UG|Ssc#S35164476	-	-2.52819	0.738646
gnl|UG|Ssc#S58303968	-	-2.64595	0.795369
gnl|UG|Ssc#S55324994	-	2.33558	0.78698
ENSSSCT00000012222	-	-6.39109	0.889244
gnl|UG|Ssc#S58310861	NCALD	1.48577	0.772716
gnl|UG|Ssc#S58302133	-	3.12497	0.753407
ENSSSCT00000003137	SALL1	-11.3439	0.955156
gnl|UG|Ssc#S58303315	LOC100521339	-1.28007	0.738397
ENSSSCT00000000991	PLXNC1	-3.46656	0.747136
ENSSSCT00000014869	CNN1	4.2924	0.823101
ENSSSCT00000007553	MTF2	-1.55617	0.776696
gnl|UG|Ssc#S17516920	-	5.14658	0.752661
gnl|UG|Ssc#S58312030	-	-7.37715	0.976701
gnl|UG|Ssc#S58301989	-	-1.73926	0.727015
gnl|UG|Ssc#S16514926	-	-8.48912	0.993224
gnl|UG|Ssc#S55321633	-	1.2973	0.714116
gnl|UG|Ssc#S20445836	CDH5	1.19904	0.729276
ENSSSCT00000015532	TRIM36	-4.65661	0.796025
gnl|UG|Ssc#S58307405	KLHL2	-1.34111	0.746533
gnl|UG|Ssc#S17515625	-	1.46033	0.773724
ENSSSCT00000011007	LOC100151867	-4.75091	0.806394
gnl|UG|Ssc#S18548853	-	-8.23088	0.99495
gnl|UG|Ssc#S35172154	-	-8.40088	0.758656
gnl|UG|Ssc#S17526193	LOC100515755	7.08211	0.987992
gnl|UG|Ssc#S17502435	-	-9.86109	0.879357
ENSSSCT00000009143	LOC100737807	-1.31126	0.730405
gnl|UG|Ssc#S55324114	-	-2.49595	0.763183
gnl|UG|Ssc#S34509258	-	-1.65628	0.735163
gnl|UG|Ssc#S40360214	-	-8.04303	0.724309
ENSSSCT00000000282	TENC1	1.28344	0.716204
ENSSSCT00000025673	-	-3.17705	0.704349
gnl|UG|Ssc#S58304850	LOC100522160	-5.23055	0.786138
gnl|UG|Ssc#S58301511	-	-2.96874	0.727322
ENSSSCT00000018184	HOXA5	-2.62156	0.828093
gnl|UG|Ssc#S31103576	-	-8.56605	0.773794
gnl|UG|Ssc#S58304181	CDHR4	1.7865	0.752264
ENSSSCT00000017736	CHRND	9.0207	0.814103
gnl|UG|Ssc#S40105722	-	-2.74849	0.811819
gnl|UG|Ssc#S35167470	MST4	3.17696	0.822704
ENSSSCT00000007969	NCOA6	-1.47755	0.726088
gnl|UG|Ssc#S58301956	-	-1.37424	0.714291
ENSSSCT00000022765	SLC15A2	2.83225	0.82005
ENSSSCT00000023747	LOC100525762	1.49343	0.747271
gnl|UG|Ssc#S18383171	-	-2.67204	0.821186
gnl|UG|Ssc#S23755300	-	-10.0707	0.98905
gnl|UG|Ssc#S16768500	-	-4.61088	0.70794
ENSSSCT00000012586	SUCLG2	1.35463	0.728188
ENSSSCT00000007971	ACSS2	1.44726	0.720465
gnl|UG|Ssc#S55326285	CITED1	2.07361	0.735008
gnl|UG|Ssc#S46879582	-	-1.84299	0.783246
ENSSSCT00000023916	LOC100626701	3.31354	0.758317
gnl|UG|Ssc#S24520633	SPARC	1.98844	0.801492
gnl|UG|Ssc#S58314129	-	3.23663	0.836832
gnl|UG|Ssc#S40098310	-	-1.35107	0.748899
ENSSSCT00000012851	LOC100154352	-3.44458	0.808641
gnl|UG|Ssc#S58311352	-	-6.06591	0.811354
ENSSSCT00000002220	KHNYN	1.187	0.705525
gnl|UG|Ssc#S43134858	ENO3	3.46947	0.831513
ENSSSCT00000012495	MAPKAPK3	1.6305	0.717166
ENSSSCT00000002630	NPC2	1.19346	0.703774
ENSSSCT00000005585	-	-8.92333	0.805864
gnl|UG|Ssc#S39987005	-	-5.76404	0.730658
gnl|UG|Ssc#S19546124	-	-3.05947	0.732681
ENSSSCT00000004631	CCN2	1.15212	0.71193
gnl|UG|Ssc#S35334259	-	3.44931	0.708191
gnl|UG|Ssc#S40565039	S100A7	4.02667	0.794824
gnl|UG|Ssc#S19545804	-	-3.75298	0.723962
gnl|UG|Ssc#S46880436	-	-1.39053	0.765437
gnl|UG|Ssc#S58308207	-	2.77423	0.730729
gnl|UG|Ssc#S52898482	KLF13	-1.47248	0.750281
gnl|UG|Ssc#S40078026	-	-2.44735	0.721181
gnl|UG|Ssc#S34513996	-	3.06694	0.794709
gnl|UG|Ssc#S46880872	-	-9.98742	0.998628
gnl|UG|Ssc#S22279946	-	-2.8993	0.732925
gnl|UG|Ssc#S18361423	-	3.58462	0.822588
ENSSSCT00000014159	LOC100521359	-3.95231	0.831201
gnl|UG|Ssc#S40481152	-	-2.83216	0.701688
gnl|UG|Ssc#S6074196	-	-8.53916	0.771477
gnl|UG|Ssc#S40474125	-	-5.19495	0.77808
ENSSSCT00000027694	LOC100627974	-4.16167	0.771146
ENSSSCT00000009861	SFRP2	2.87122	0.833796
gnl|UG|Ssc#S55318999	-	1.87663	0.718055
ENSSSCT00000013798	LOC100515873	-1.9811	0.812015
ENSSSCT00000008255	EDN3	2.13933	0.745766
gnl|UG|Ssc#S46879412	KRT4	10.5401	0.92043
gnl|UG|Ssc#S46876594	LOC100156492	-8.83368	0.797741
gnl|UG|Ssc#S38482154	-	-2.81792	0.775103
ENSSSCT00000007427	CTTNBP2NL	-1.73417	0.733683
ENSSSCT00000027047	-	1.94406	0.759802
ENSSSCT00000030803	LOC100626707	1.44445	0.721093
gnl|UG|Ssc#S17514663	FABP7	-7.4894	0.988068
gnl|UG|Ssc#S35173379	PTPRO	-9.45789	0.849852
gnl|UG|Ssc#S40438195	-	-7.98868	0.718379
gnl|UG|Ssc#S58302358	-	-12.2454	0.998158
gnl|UG|Ssc#S35168037	-	-3.31095	0.76459
ENSSSCT00000004097	ADCYAP1	-11.5406	0.961359
gnl|UG|Ssc#S23763922	-	-8.47877	0.765827
ENSSSCT00000022243	LOC100518294	-2.22061	0.809538
ENSSSCT00000008587	HS3ST2	-3.22733	0.78556
gnl|UG|Ssc#S19541067	-	1.38287	0.752947
gnl|UG|Ssc#S46877909	MDGA1	-1.9326	0.754505
gnl|UG|Ssc#S46878780	-	-10.0654	0.892917
ENSSSCT00000017111	DPP10	-10.9498	0.939661
ENSSSCT00000006678	-	1.85545	0.756636
gnl|UG|Ssc#S43509724	TN-X	4.25913	0.828503
gnl|UG|Ssc#S55327057	-	-1.53435	0.763151
gnl|UG|Ssc#S50160240	LOC100155526	-7.30427	0.978214
gnl|UG|Ssc#S6054441	-	-6.25397	0.925146
gnl|UG|Ssc#S58308211	JARID2	-2.12677	0.811274
gnl|UG|Ssc#S58307051	NKX6-1	-9.59339	0.860324
ENSSSCT00000019469	PITPNM3	-3.56787	0.739802
gnl|UG|Ssc#S26653062	MYOT	5.28273	0.918518
ENSSSCT00000007170	CHRNB2	-8.0634	0.941796
gnl|UG|Ssc#S58305091	LOC100516998	5.25737	0.919681
gnl|UG|Ssc#S58302749	-	-9.81378	0.876121
ENSSSCT00000018248	-	1.23959	0.711892
ENSSSCT00000002915	GSTA4	-2.03534	0.814759
gnl|UG|Ssc#S55326503	-	2.60824	0.808357
gnl|UG|Ssc#S18358884	-	2.14804	0.797317
gnl|UG|Ssc#S22284677	-	-2.42432	0.756204
ENSSSCT00000016326	LOC100739212	2.92589	0.826053
gnl|UG|Ssc#S58305279	-	2.21668	0.734892
gnl|UG|Ssc#S58312326	-	-2.85619	0.756445
gnl|UG|Ssc#S46880230	COL14A1	3.14118	0.833048
gnl|UG|Ssc#S6076296	PHI-1	1.12317	0.720563
ENSSSCT00000002549	ATP6V1D	-1.27801	0.739025
ENSSSCT00000013143	CAR	-3.78105	0.834927
gnl|UG|Ssc#S17513706	MLC2V	6.50925	0.903947
gnl|UG|Ssc#S58301134	LOC100523039	-2.86631	0.830528
ENSSSCT00000028364	ICA1	-3.56693	0.737003
gnl|UG|Ssc#S35166211	LMCD1	1.8504	0.778239
ENSSSCT00000029306	B4GALT6	-3.28123	0.813123
gnl|UG|Ssc#S46877407	-	-9.61219	0.99908
ENSSSCT00000009104	LOC100739240	3.77326	0.811241
ENSSSCT00000028286	-	-1.51677	0.747824
ENSSSCT00000011571	-	5.83317	0.836965
gnl|UG|Ssc#S58301740	LOC100524227	1.33507	0.75346
gnl|UG|Ssc#S29975956	-	-10.4286	0.914452
gnl|UG|Ssc#S35167144	SERPINF1	2.69547	0.820209
gnl|UG|Ssc#S27604810	-	-2.9189	0.796186
gnl|UG|Ssc#S39992049	-	-1.42438	0.752965
ENSSSCT00000008549	ZNF48	-1.57574	0.727068
ENSSSCT00000011324	-	-7.3832	0.929271
ENSSSCT00000027288	-	3.1672	0.833457
ENSSSCT00000031430	LOC100622712	-7.95855	0.716033
gnl|UG|Ssc#S39985564	-	-3.74057	0.757905
gnl|UG|Ssc#S35166565	LOC100512239	1.07503	0.701362
gnl|UG|Ssc#S58305248	-	1.81578	0.767347
ENSSSCT00000004918	SNAP91	-1.41595	0.765905
ENSSSCT00000018515	KCNIP1	-7.42397	0.984196
ENSSSCT00000025007	SCARA3	1.58832	0.771503
ENSSSCT00000027408	LOC100626512	-4.68789	0.813269
ENSSSCT00000010974	SMTN	2.22698	0.786141
ENSSSCT00000005329	LOC100520472	-8.85253	0.79945
ENSSSCT00000002696	EML5	-2.56809	0.774975
ENSSSCT00000016697	-	2.36301	0.820136
ENSSSCT00000024433	-	-4.59374	0.82408
gnl|UG|Ssc#S58314676	-	5.19969	0.868317
ENSSSCT00000013979	L1CAM	-4.59683	0.82901
ENSSSCT00000018126	LOC100737522	-2.42584	0.787553
gnl|UG|Ssc#S17512154	-	5.29303	0.89696
gnl|UG|Ssc#S40174139	-	-1.94054	0.762492
gnl|UG|Ssc#S55319192	LOC100154205	5.78555	0.769867
gnl|UG|Ssc#S55325023	-	-3.83261	0.755859
ENSSSCT00000017257	TMEM66	-1.46374	0.771344
ENSSSCT00000010846	CCDC64	-2.19103	0.711005
gnl|UG|Ssc#S19540920	-	-4.10876	0.816407
gnl|UG|Ssc#S55234032	-	-6.69553	0.925706
ENSSSCT00000017589	ACADL	2.01918	0.795176
gnl|UG|Ssc#S18547054	-	-5.03262	0.824822
ENSSSCT00000023759	LOC100624292	3.8422	0.781693
gnl|UG|Ssc#S58306181	-	-10.6234	0.924477
gnl|UG|Ssc#S40154732	-	-9.21553	0.830731
gnl|UG|Ssc#S58309157	SLC1A5	2.17041	0.791344
gnl|UG|Ssc#S46880126	PEA15	-1.18034	0.726844
ENSSSCT00000004906	LOC100625171	2.00793	0.775455
gnl|UG|Ssc#S15981318	-	-5.43734	0.849827
gnl|UG|Ssc#S17512256	-	-1.90465	0.808716
gnl|UG|Ssc#S40667284	ACL	-1.37185	0.750412
ENSSSCT00000026657	TRIM2	-2.28713	0.817628
gnl|UG|Ssc#S19542228	-	1.61054	0.748078
gnl|UG|Ssc#S19550891	-	1.99912	0.789088
ENSSSCT00000017032	LOC100517233	-5.13585	0.713271
ENSSSCT00000002519	SV2B	-10.0458	0.891688
gnl|UG|Ssc#S58312121	-	-3.79391	0.777178
ENSSSCT00000023621	ELMO2	-1.59596	0.719701
ENSSSCT00000000742	LEPREL2	2.36166	0.801101
gnl|UG|Ssc#S38794848	FASN	-1.60776	0.780603
gnl|UG|Ssc#S55325125	LOC780413	1.39051	0.731148
gnl|UG|Ssc#S55327159	-	1.43514	0.753701
gnl|UG|Ssc#S34512723	-	-2.96581	0.820271
gnl|UG|Ssc#S22312376	-	-8.40088	0.758656
gnl|UG|Ssc#S6040236	-	-8.77149	0.792447
gnl|UG|Ssc#S40052375	-	3.8927	0.826382
gnl|UG|Ssc#S55320754	LOC100516879	-5.51904	0.840309
gnl|UG|Ssc#S35171667	-	1.56543	0.763008
ENSSSCT00000019230	-	-1.11836	0.714636
gnl|UG|Ssc#S55323212	PIP5K1C	-4.29748	0.759985
gnl|UG|Ssc#S58308970	-	-4.65188	0.82605
ENSSSCT00000001801	MDFI	1.45778	0.720226
gnl|UG|Ssc#S55320273	-	-1.47987	0.741505
gnl|UG|Ssc#S35173673	OSR2	4.25648	0.737106
ENSSSCT00000006926	POGK	-1.63193	0.764088
gnl|UG|Ssc#S39996520	-	-9.34983	0.841573
gnl|UG|Ssc#S35173875	-	-1.313	0.749294
gnl|UG|Ssc#S58310306	-	-3.84393	0.711387
gnl|UG|Ssc#S46877072	LOC100156481	2.02958	0.795693
gnl|UG|Ssc#S35165384	LOC100525640	1.42909	0.718402
gnl|UG|Ssc#S58310978	-	-3.2619	0.826899
gnl|UG|Ssc#S6085280	-	8.49346	0.766786
gnl|UG|Ssc#S58304810	-	3.68948	0.835384
ENSSSCT00000013861	GPC4	2.16	0.813176
ENSSSCT00000019480	KIF1C	1.91372	0.779701
gnl|UG|Ssc#S35171352	-	3.0415	0.742078
ENSSSCT00000011368	LOC100157009	2.37069	0.784952
ENSSSCT00000016334	CCDC82	-1.34146	0.72508
gnl|UG|Ssc#S58302476	LOC100524223	-1.87523	0.805088
gnl|UG|Ssc#S39799301	-	-1.96164	0.812246
gnl|UG|Ssc#S26716851	-	-13.0902	0.989578
gnl|UG|Ssc#S58303492	-	-2.97228	0.812721
gnl|UG|Ssc#S55325415	-	-5.67061	0.85358
ENSSSCT00000011287	PLAU	4.38568	0.76055
gnl|UG|Ssc#S16765575	-	-9.27496	0.835392
gnl|UG|Ssc#S40102453	-	-5.83417	0.901098
gnl|UG|Ssc#S58310088	-	-5.23261	0.86692
gnl|UG|Ssc#S35168226	CD164	1.68642	0.786987
gnl|UG|Ssc#S58301545	-	-3.16931	0.818296
gnl|UG|Ssc#S58301210	-	-8.11894	0.731513
ENSSSCT00000002056	MFGE8	2.09007	0.768864
gnl|UG|Ssc#S55327476	-	5.67827	0.880714
ENSSSCT00000030572	LOC100623583	2.76228	0.796925
ENSSSCT00000012420	-	-8.66711	0.783271
ENSSSCT00000030909	LOC100514396	-2.43679	0.789475
ENSSSCT00000024170	LOC100526195	-2.63701	0.773397
gnl|UG|Ssc#S58315158	-	5.31262	0.740558
gnl|UG|Ssc#S58305592	-	5.69986	0.730329
ENSSSCT00000019595	LOC100736982	6.82084	0.926035
gnl|UG|Ssc#S26717052	-	1.80564	0.734653
ENSSSCT00000009611	LOC100525173	1.81374	0.773817
gnl|UG|Ssc#S55324161	-	2.07683	0.812475
ENSSSCT00000005777	LOC100511977	1.93231	0.789844
gnl|UG|Ssc#S31133953	-	2.69058	0.812932
gnl|UG|Ssc#S55298013	-	-9.4818	0.851759
gnl|UG|Ssc#S35168501	GABARAPL1	-1.88873	0.785563
gnl|UG|Ssc#S58309774	ANO6	1.75915	0.724389
gnl|UG|Ssc#S58308993	LOC100519316	3.21435	0.835058
gnl|UG|Ssc#S58301771	-	-1.6137	0.704193
ENSSSCT00000013502	LOC100518817	1.17176	0.708573
gnl|UG|Ssc#S35171762	-	-2.94182	0.759749
gnl|UG|Ssc#S55295208	-	5.00347	0.762221
gnl|UG|Ssc#S40482448	-	-8.34651	0.753394
ENSSSCT00000002535	SPTB	3.54864	0.832864
gnl|UG|Ssc#S40074714	-	-2.04725	0.799497
gnl|UG|Ssc#S20116232	APP	-2.00893	0.808779
gnl|UG|Ssc#S58304403	-	6.60631	0.977362
ENSSSCT00000002158	-	-1.75019	0.769837
gnl|UG|Ssc#S43678669	SFRP4	4.32084	0.82108
ENSSSCT00000006644	KLF10	1.17071	0.707693
gnl|UG|Ssc#S40085900	-	-3.47106	0.802852
gnl|UG|Ssc#S40372381	-	-2.14386	0.724113
ENSSSCT00000015046	PRKACA	2.28068	0.82253
gnl|UG|Ssc#S39955451	-	-1.97305	0.741362
ENSSSCT00000022727	-	-2.31197	0.749309
gnl|UG|Ssc#S23768579	-	-2.3298	0.77342
gnl|UG|Ssc#S40091848	-	-10.27	0.905485
gnl|UG|Ssc#S58315190	-	1.34956	0.723163
gnl|UG|Ssc#S23691805	-	-1.80322	0.729425
ENSSSCT00000002555	ARG2	-2.51857	0.803068
gnl|UG|Ssc#S35164379	LOC100514901	-2.1942	0.734535
gnl|UG|Ssc#S58313233	LOC100520948	-5.33497	0.821083
ENSSSCT00000002673	SPTLC2	-1.85631	0.771593
ENSSSCT00000009454	LOC100513350	-1.49476	0.705907
gnl|UG|Ssc#S18387383	-	2.21097	0.799932
ENSSSCT00000007790	LOC100515106	-3.29658	0.813548
ENSSSCT00000003795	LOC100736592	-2.70671	0.828349
gnl|UG|Ssc#S39983002	-	-2.10775	0.751181
ENSSSCT00000012492	CACNA2D2	-10.3171	0.908319
gnl|UG|Ssc#S40054290	-	4.51615	0.831922
gnl|UG|Ssc#S35172704	-	-1.82538	0.736312
ENSSSCT00000029383	C5H12orf57	-2.06783	0.77192
gnl|UG|Ssc#S40099458	-	-6.43061	0.965985
gnl|UG|Ssc#S51750135	DLK1	6.01955	0.94345
gnl|UG|Ssc#S55327569	COMT	2.01928	0.737917
ENSSSCT00000015562	ZNF608	-5.17991	0.71996
ENSSSCT00000016652	PLEKHA6	-8.20823	0.740209
gnl|UG|Ssc#S19541569	TNNC1	4.66079	0.838229
ENSSSCT00000009465	-	-7.71779	0.990653
ENSSSCT00000018744	LOC100736965	-3.1793	0.768387
gnl|UG|Ssc#S58303861	-	-3.38108	0.766822
ENSSSCT00000004605	AHI1	-2.13484	0.802626
ENSSSCT00000025543	-	5.98086	0.867095
ENSSSCT00000001750	MTCH1	-1.03372	0.701533
ENSSSCT00000006882	KIFAP3	-2.71647	0.825804
gnl|UG|Ssc#S40325501	-	2.88771	0.831239
gnl|UG|Ssc#S40003994	-	-5.3883	0.755098
ENSSSCT00000001970	CIB2	-1.32836	0.718405
gnl|UG|Ssc#S19537300	-	-2.19763	0.725568
gnl|UG|Ssc#S46880523	-	-7.81858	0.701839
gnl|UG|Ssc#S58310014	-	-1.89435	0.791417
gnl|UG|Ssc#S58302643	-	-3.38878	0.830344
ENSSSCT00000031142	SERF2	1.86923	0.80501
ENSSSCT00000029334	LOC100622832	-7.87344	0.70708
gnl|UG|Ssc#S35173461	-	-1.30571	0.720312
ENSSSCT00000027574	-	-5.75662	0.938656
gnl|UG|Ssc#S55326688	TCF7L2	3.82071	0.736568
ENSSSCT00000012800	ZIC1	-2.57226	0.754033
ENSSSCT00000030104	DES	5.88577	0.948555
gnl|UG|Ssc#S55324963	-	-6.36578	0.809804
gnl|UG|Ssc#S58301436	-	-2.73685	0.710789
ENSSSCT00000007511	OLFM3	-3.69313	0.709452
ENSSSCT00000025962	LOC100739170	-3.34953	0.756447
gnl|UG|Ssc#S18280689	-	1.75363	0.728214
gnl|UG|Ssc#S6065312	-	-8.25974	0.745266
gnl|UG|Ssc#S55327587	SPEF1	-1.34798	0.702585
ENSSSCT00000006149	-	3.18311	0.829266
ENSSSCT00000014872	LOC100515074	-9.39821	0.845322
ENSSSCT00000000146	LOC100512654	-9.02514	0.814588
ENSSSCT00000013426	TIMP1	1.48875	0.762309
ENSSSCT00000005302	ACTC1	4.52574	0.838847
gnl|UG|Ssc#S46917265	-	6.928	0.884307
ENSSSCT00000025452	-	-2.69677	0.829947
gnl|UG|Ssc#S35170100	LOC100514878	-2.40631	0.819302
gnl|UG|Ssc#S58314864	-	1.92322	0.793098
ENSSSCT00000025407	ECE2	-3.41029	0.733837
gnl|UG|Ssc#S39825314	-	2.30428	0.799329
gnl|UG|Ssc#S58302318	-	-7.86264	0.706038
ENSSSCT00000015197	TMEM59L	-3.6395	0.835879
gnl|UG|Ssc#S55320621	-	1.50822	0.769608
gnl|UG|Ssc#S50163201	-	-6.5779	0.836251
ENSSSCT00000009572	SLIT2	-1.74538	0.746751
gnl|UG|Ssc#S18354853	-	2.6266	0.702839
gnl|UG|Ssc#S31116354	-	1.25169	0.724957
ENSSSCT00000016758	LOC100518983	-3.15122	0.793183
ENSSSCT00000004670	LOC100515246	3.69051	0.759357
gnl|UG|Ssc#S58301158	LOC100516714	-1.87864	0.795276
gnl|UG|Ssc#S55324766	-	-3.62772	0.792982
gnl|UG|Ssc#S58306527	TMPRSS5	-6.10045	0.836261
gnl|UG|Ssc#S22278995	-	-2.48899	0.712276
ENSSSCT00000002265	LOC100152841	-1.89735	0.798666
gnl|UG|Ssc#S19538625	-	-5.95427	0.890631
ENSSSCT00000004644	L3MBTL3	-1.73448	0.739025
gnl|UG|Ssc#S55325298	LOC100524259	-3.17284	0.831595
gnl|UG|Ssc#S58303229	-	-8.67684	0.783947
ENSSSCT00000022506	MLL5	-2.58216	0.752246
ENSSSCT00000024760	LOC100519100	-1.86876	0.776799
gnl|UG|Ssc#S19549069	-	-11.8067	0.96897
gnl|UG|Ssc#S55325508	-	-8.16742	0.736204
ENSSSCT00000005364	-	-10.5622	0.92147
gnl|UG|Ssc#S40098609	-	-1.56054	0.708982
gnl|UG|Ssc#S20451736	-	-1.38223	0.737239
gnl|UG|Ssc#S55326137	-	-2.5226	0.781151
gnl|UG|Ssc#S55305704	NDUFB9	-10.9687	0.94045
gnl|UG|Ssc#S55319655	LOC396679	-3.26175	0.776432
gnl|UG|Ssc#S18356515	-	-10.2482	0.904216
ENSSSCT00000000306	-	-2.24903	0.801686
ENSSSCT00000008185	ATP9A	-2.65706	0.829005
gnl|UG|Ssc#S58302320	-	-9.16679	0.826608
ENSSSCT00000024088	LOC100512983	1.62824	0.721339
gnl|UG|Ssc#S35173373	TNFAIP6	3.17978	0.77291
gnl|UG|Ssc#S58311077	-	-2.49987	0.800731
gnl|UG|Ssc#S40477878	-	1.36868	0.759553
gnl|UG|Ssc#S58306295	-	-3.76678	0.804653
gnl|UG|Ssc#S33346438	LOC733663	4.73024	0.836334
gnl|UG|Ssc#S58304401	MYHC	5.32269	0.919796
gnl|UG|Ssc#S46878332	TM6SF1	2.7519	0.78708
gnl|UG|Ssc#S46879930	-	-3.64124	0.835013
gnl|UG|Ssc#S19542649	-	3.61164	0.812809
gnl|UG|Ssc#S58313321	-	1.67323	0.734997
ENSSSCT00000007701	PLAT	-2.91607	0.821593
ENSSSCT00000017737	LOC100522221	5.25871	0.91248
gnl|UG|Ssc#S35172918	-	1.86883	0.753211
ENSSSCT00000007388	SLC22A15	-2.08076	0.779601
gnl|UG|Ssc#S46877393	LOC100155126	-8.60874	0.997374
ENSSSCT00000029331	PTCH1	-2.96282	0.820952
gnl|UG|Ssc#S18387120	-	-11.7346	0.967053
gnl|UG|Ssc#S40097724	-	-3.90373	0.826688
gnl|UG|Ssc#S58313593	LOC100511621	-3.80697	0.823332
ENSSSCT00000007304	SV2A	-5.53577	0.891691
gnl|UG|Ssc#S58311859	-	-10.1938	0.901111
gnl|UG|Ssc#S23698303	-	-4.01923	0.755447
ENSSSCT00000016479	ABCG4	-5.56729	0.768103
ENSSSCT00000028339	LOC100511670	-3.66442	0.821698
ENSSSCT00000024966	-	1.45138	0.771681
gnl|UG|Ssc#S58301550	-	-2.03145	0.783108
ENSSSCT00000032017	STX12	-1.21713	0.723887
gnl|UG|Ssc#S18359013	-	6.55975	0.853028
gnl|UG|Ssc#S15677870	TNNI1	5.17749	0.901394
ENSSSCT00000013348	TAB3	-1.79643	0.723206
ENSSSCT00000011876	TMEM63A	1.77504	0.708766
ENSSSCT00000011830	LOC100622056	-9.82575	0.876905
ENSSSCT00000008258	PHACTR3	-2.06495	0.786241
gnl|UG|Ssc#S19541070	-	-2.18519	0.713721
gnl|UG|Ssc#S18312572	-	-2.75106	0.713565
ENSSSCT00000011089	LOC100156312	-2.47082	0.826319
ENSSSCT00000008616	-	2.32651	0.824153
gnl|UG|Ssc#S35164591	-	-1.60181	0.752214
ENSSSCT00000032524	LOC100627932	-1.65394	0.773299
ENSSSCT00000002023	-	-9.36249	0.842392
gnl|UG|Ssc#S29976017	-	-3.67925	0.784575
gnl|UG|Ssc#S39889482	-	2.56717	0.791879
gnl|UG|Ssc#S18546300	-	4.45389	0.827317
gnl|UG|Ssc#S58301126	-	-1.89298	0.792671
ENSSSCT00000009839	LOC100522745	4.26984	0.785947
ENSSSCT00000000665	LOC100514349	-1.63807	0.757864
gnl|UG|Ssc#S58306247	COL1A2	3.28324	0.837108
gnl|UG|Ssc#S34528956	-	-5.17932	0.883497
ENSSSCT00000006943	RGS4	-2.12972	0.707704
gnl|UG|Ssc#S55283950	-	-10.1649	0.899337
ENSSSCT00000015030	MRI1	1.33535	0.72654
gnl|UG|Ssc#S58300926	BGN	1.87784	0.804786
gnl|UG|Ssc#S35164749	-	-2.9113	0.776204
ENSSSCT00000016447	-	-6.21135	0.911078
gnl|UG|Ssc#S58308522	-	-3.43832	0.798063
gnl|UG|Ssc#S46878884	GPHN	-1.3813	0.749379
ENSSSCT00000022463	-	3.5946	0.730188
ENSSSCT00000007766	-	-4.68372	0.755209
gnl|UG|Ssc#S55318799	-	1.69362	0.73698
gnl|UG|Ssc#S23699804	-	-3.17879	0.832131
gnl|UG|Ssc#S46878730	FOXA1	-8.49386	0.767186
gnl|UG|Ssc#S26726190	-	-5.13376	0.710683
gnl|UG|Ssc#S55318823	-	-1.56983	0.700452
ENSSSCT00000006865	-	-10.944	0.939402
gnl|UG|Ssc#S40232412	-	-1.69462	0.701621
gnl|UG|Ssc#S58306051	-	2.17521	0.810136
gnl|UG|Ssc#S58311437	-	-5.12586	0.784809
ENSSSCT00000008389	GPC2	-8.53625	0.771073
gnl|UG|Ssc#S40087633	-	-7.14975	0.888055
gnl|UG|Ssc#S19536804	ATP6V1G2	-5.16208	0.819779
gnl|UG|Ssc#S58304616	-	-8.60641	0.777638
gnl|UG|Ssc#S40175611	-	5.1949	0.712844
gnl|UG|Ssc#S55325355	-	-7.4507	0.909168
gnl|UG|Ssc#S35164983	-	1.12408	0.721382
gnl|UG|Ssc#S6005972	-	-9.94068	0.884731
gnl|UG|Ssc#S58306332	-	-4.02639	0.718982
gnl|UG|Ssc#S17514632	-	-8.47472	0.765442
ENSSSCT00000001722	LOC654299	2.64454	0.793628
ENSSSCT00000003581	SYT3	-3.79262	0.775658
ENSSSCT00000008553	ATP2A1	3.79016	0.828864
gnl|UG|Ssc#S40473960	-	-3.44244	0.809394
gnl|UG|Ssc#S46880372	LOC100156022	-1.93612	0.763101
ENSSSCT00000023274	TNNT1	5.30309	0.919183
ENSSSCT00000031485	-	8.87652	0.801633
gnl|UG|Ssc#S58308492	-	1.91471	0.707555
gnl|UG|Ssc#S55325309	DOK5	-1.56746	0.712593
ENSSSCT00000014999	LOC100519242	-1.59923	0.72453
gnl|UG|Ssc#S40476889	-	-1.37778	0.756839
gnl|UG|Ssc#S40475829	-	-8.91064	0.804538
gnl|UG|Ssc#S35169317	CRABP1	6.91268	0.929897
gnl|UG|Ssc#S58305307	-	2.25467	0.823201
gnl|UG|Ssc#S58303384	-	5.40072	0.91904
gnl|UG|Ssc#S40091110	-	-2.68602	0.828103
ENSSSCT00000025975	-	-1.21794	0.734621
gnl|UG|Ssc#S6002926	-	-2.58604	0.799932
gnl|UG|Ssc#S40440845	-	-11.0248	0.942646
gnl|UG|Ssc#S58307914	-	-2.12571	0.810658
gnl|UG|Ssc#S35170480	-	-2.43917	0.816686
ENSSSCT00000018780	SOX9	-2.11682	0.76959
gnl|UG|Ssc#S58309445	LOC100513927	-2.92572	0.833171
ENSSSCT00000002113	LOC100156508	-2.31423	0.803314
gnl|UG|Ssc#S52535116	MSX1	-6.59686	0.835018
gnl|UG|Ssc#S18275000	-	-3.92773	0.832442
gnl|UG|Ssc#S35165699	LOC100515614	-1.10737	0.706098
ENSSSCT00000018906	LOC100515505	-4.0503	0.776123
gnl|UG|Ssc#S46880415	LOC100158028	-2.43484	0.806814
gnl|UG|Ssc#S55320309	MYBPH	4.64543	0.836749
gnl|UG|Ssc#S34518426	-	3.31241	0.73852
gnl|UG|Ssc#S58307642	UGPP	1.16901	0.714962
gnl|UG|Ssc#S55294534	-	4.98856	0.827822
ENSSSCT00000027002	C1QTNF6	2.37563	0.790284
gnl|UG|Ssc#S58308065	LOC100520915	2.68023	0.778427
ENSSSCT00000007931	LOC100511968	-2.17172	0.812226
ENSSSCT00000016598	ST3GAL4	1.35411	0.737892
ENSSSCT00000022785	EHD4	2.45967	0.774033
ENSSSCT00000011746	OAT	-2.34328	0.807279
ENSSSCT00000027448	-	4.95284	0.765123
ENSSSCT00000026421	-	1.49182	0.721515
ENSSSCT00000004065	MFSD2A	-3.0269	0.761525
gnl|UG|Ssc#S39855828	-	-5.60982	0.887118
gnl|UG|Ssc#S58304198	-	-1.12856	0.721191
gnl|UG|Ssc#S46878838	PNMA1	-3.01995	0.826111
ENSSSCT00000018606	LOC100625675	2.82904	0.733113
ENSSSCT00000006275	ABL1	1.15042	0.710038
ENSSSCT00000029905	FKBP9	1.64353	0.78099
gnl|UG|Ssc#S18359204	LOC100514437	6.9513	0.979709
ENSSSCT00000028848	CDH9	-5.21951	0.706616
ENSSSCT00000018588	GALNT10	1.44605	0.754776
gnl|UG|Ssc#S40091692	-	-3.3917	0.771736
ENSSSCT00000025001	-	-1.32784	0.748543
gnl|UG|Ssc#S40478429	-	-5.46096	0.732706
ENSSSCT00000001355	GABBR1	-2.21165	0.813628
ENSSSCT00000003807	-	-1.59506	0.761075
gnl|UG|Ssc#S31102332	-	-8.8572	0.800116
gnl|UG|Ssc#S46876415	SPOCK3	-1.5885	0.768392
gnl|UG|Ssc#S58303159	-	-4.31942	0.706543
gnl|UG|Ssc#S35171783	-	1.29566	0.749864
ENSSSCT00000010817	LOC100153154	-10.4635	0.91642
ENSSSCT00000015666	CTNNA1	1.05854	0.704455
ENSSSCT00000019083	LOC100520403	-1.36744	0.762628
ENSSSCT00000018621	LOC100518046	-1.39693	0.705048
gnl|UG|Ssc#S23766149	-	-10.2429	0.90393
ENSSSCT00000022976	ARHGEF3	2.12961	0.792015
gnl|UG|Ssc#S6046376	-	-8.76155	0.79155
ENSSSCT00000012996	LOC100521296	3.04935	0.73791
gnl|UG|Ssc#S35169682	ODC	-1.4798	0.763804
gnl|UG|Ssc#S34535466	RXRG	1.91697	0.762239
gnl|UG|Ssc#S55322055	-	-2.51771	0.739146
ENSSSCT00000026239	LOC100154240	-5.10149	0.763623
gnl|UG|Ssc#S35164164	RPL5	1.0257	0.704595
gnl|UG|Ssc#S58306724	-	1.58887	0.758525
gnl|UG|Ssc#S35173205	YWHAQ	-1.49614	0.776621
gnl|UG|Ssc#S18549719	-	-7.96145	0.716033
gnl|UG|Ssc#S46880662	LOC100155516	-3.65204	0.809839
gnl|UG|Ssc#S46878317	-	-3.22027	0.784714
ENSSSCT00000007549	FNBP1L	-2.55755	0.818907
gnl|UG|Ssc#S55323960	ATAD1	-1.35714	0.724359
gnl|UG|Ssc#S19547315	-	-3.78724	0.796545
gnl|UG|Ssc#S58302359	-	-5.48739	0.837246
ENSSSCT00000001018	LOC100739079	-9.08481	0.819678
gnl|UG|Ssc#S46877625	APOD	1.74343	0.766038
gnl|UG|Ssc#S35168627	-	-1.33931	0.752384
ENSSSCT00000001082	-	-9.49135	0.852553
gnl|UG|Ssc#S58309704	-	-8.64115	0.780508
ENSSSCT00000011432	ACTA2	3.2973	0.832033
gnl|UG|Ssc#S39982413	-	-1.86702	0.760405
ENSSSCT00000010107	MAPK10	-2.26478	0.763025
gnl|UG|Ssc#S29460347	-	1.92858	0.725083
gnl|UG|Ssc#S58314835	-	2.87232	0.823565
gnl|UG|Ssc#S34511478	-	-2.07774	0.722824
gnl|UG|Ssc#S41658116	TWEAK	1.63989	0.721726
ENSSSCT00000032551	LOC100625689	-1.76017	0.751643
gnl|UG|Ssc#S18552260	-	2.13326	0.708176
gnl|UG|Ssc#S58314081	-	-1.25151	0.703935
gnl|UG|Ssc#S58311086	DPYSL5	-3.23791	0.726274
gnl|UG|Ssc#S35167217	LOC100157995	5.21041	0.852656
ENSSSCT00000025419	-	-11.171	0.948681
gnl|UG|Ssc#S23756992	-	-2.61809	0.827415
gnl|UG|Ssc#S58303479	-	1.59767	0.772148
gnl|UG|Ssc#S39548544	CART	-11.5447	0.961472
ENSSSCT00000029611	LOC100628205	-3.3582	0.814209
ENSSSCT00000014901	LOC100525560	-1.81914	0.749435
gnl|UG|Ssc#S55319204	ST6GAL1	-2.46564	0.807759
gnl|UG|Ssc#S46876697	LOC100155338	3.75124	0.817568
gnl|UG|Ssc#S5992815	-	1.57248	0.733764
gnl|UG|Ssc#S6060907	-	-3.90417	0.765221
gnl|UG|Ssc#S58314337	-	-1.70407	0.752206
ENSSSCT00000004898	-	-6.25241	0.881872
ENSSSCT00000010438	ZIC2	-4.74279	0.76407
ENSSSCT00000009881	LOC100519500	-6.47801	0.96357
gnl|UG|Ssc#S58301879	-	-2.0239	0.795176
ENSSSCT00000013739	MID2	-2.37533	0.747236
gnl|UG|Ssc#S20116624	OCA2	2.81121	0.757942
gnl|UG|Ssc#S35168028	-	-9.13057	0.823628
gnl|UG|Ssc#S55266791	-	-4.54943	0.786525
ENSSSCT00000025639	LOC100627408	-7.39634	0.905814
gnl|UG|Ssc#S58304083	-	3.34673	0.741101
gnl|UG|Ssc#S35173371	-	-1.38804	0.738967
gnl|UG|Ssc#S46879637	LOC100156895	-1.19559	0.716505
ENSSSCT00000018024	MEST	1.65705	0.786128
ENSSSCT00000001065	PANX2	-3.59765	0.738151
gnl|UG|Ssc#S58302462	-	-8.96541	0.971008
gnl|UG|Ssc#S58309720	MYBPC1	6.6804	0.976847
gnl|UG|Ssc#S35168685	-	-1.58479	0.72206
gnl|UG|Ssc#S23763629	-	-8.03755	0.723794
ENSSSCT00000032489	CYBRD1	2.32505	0.748874
gnl|UG|Ssc#S17509769	-	-3.34563	0.752482
ENSSSCT00000002098	CSPG4	4.009	0.813889
ENSSSCT00000002634	LOC100622552	-1.37229	0.727191
gnl|UG|Ssc#S40157044	-	-2.2603	0.815912
gnl|UG|Ssc#S55325060	-	-2.73834	0.73804
ENSSSCT00000004629	LOC100153196	-2.04985	0.809151
ENSSSCT00000018511	LOC100525967	-9.19106	0.976872
gnl|UG|Ssc#S19541648	-	-1.2705	0.703
ENSSSCT00000008276	-	1.60787	0.736158
gnl|UG|Ssc#S58301570	-	-1.20282	0.732882
ENSSSCT00000009556	CPEB2	-2.1616	0.796412
gnl|UG|Ssc#S16767466	-	-7.81218	0.701161
ENSSSCT00000005714	PSIP1	-1.74763	0.777905
gnl|UG|Ssc#S55325104	SNCB	-5.80665	0.921465
gnl|UG|Ssc#S40327466	HBE1	-5.02181	0.837937
gnl|UG|Ssc#S26720520	-	-3.807	0.835389
gnl|UG|Ssc#S55326203	-	-1.52416	0.732008
gnl|UG|Ssc#S35169926	MGMT	1.88672	0.723332
gnl|UG|Ssc#S58306442	-	-3.65053	0.764349
gnl|UG|Ssc#S35172440	PSAP	-1.40642	0.765533
gnl|UG|Ssc#S55327537	-	5.26788	0.841741
gnl|UG|Ssc#S19543409	-	2.17841	0.727319
ENSSSCT00000030961	LOC100519691	1.48535	0.764108
ENSSSCT00000025245	LOC100627090	-1.56931	0.74593
gnl|UG|Ssc#S55326791	-	-1.58287	0.721359
ENSSSCT00000017379	CDCA7	1.48113	0.722427
ENSSSCT00000019056	-	-11.1312	0.947234
ENSSSCT00000006734	CA3	5.61185	0.917465
gnl|UG|Ssc#S58305711	DNAJA1	-1.53784	0.782003
ENSSSCT00000000030	SCUBE1	-2.44561	0.740372
ENSSSCT00000015006	-	-9.37829	0.843897
gnl|UG|Ssc#S39804944	-	-4.60084	0.799636
gnl|UG|Ssc#S40085583	-	-5.29238	0.745389
gnl|UG|Ssc#S6071745	-	1.48837	0.753108
gnl|UG|Ssc#S58302754	FN1	2.53879	0.829302
gnl|UG|Ssc#S29459983	-	5.67867	0.913354
ENSSSCT00000031898	LOC100151886	-2.28414	0.821201
ENSSSCT00000007081	NTRK1	-7.81043	0.969809
ENSSSCT00000031716	-	4.53572	0.822033
gnl|UG|Ssc#S55327261	-	3.54979	0.837384
ENSSSCT00000023021	-	2.51358	0.797595
ENSSSCT00000004347	KIF2C	1.43982	0.733535
ENSSSCT00000030392	LOC100620588	-10.2678	0.998595
gnl|UG|Ssc#S58301820	LOC100519808	-1.02402	0.701048
ENSSSCT00000031268	LOC100525259	-2.27537	0.783608
gnl|UG|Ssc#S46877874	-	-2.48257	0.803447
gnl|UG|Ssc#S58304589	-	-1.15568	0.719251
gnl|UG|Ssc#S40174218	-	7.86542	0.706038
ENSSSCT00000016858	MYOG	3.93965	0.769603
gnl|UG|Ssc#S19544835	-	-8.2384	0.743244
gnl|UG|Ssc#S21553233	-	-1.8028	0.758967
gnl|UG|Ssc#S35171357	CLN3	-2.53718	0.78203
gnl|UG|Ssc#S55322173	-	-1.75361	0.766741
gnl|UG|Ssc#S40404725	LOC100525848	-3.75833	0.825558
gnl|UG|Ssc#S58305327	LOC100524643	-1.13157	0.715573
gnl|UG|Ssc#S58308913	LOC100522080	-7.74253	0.990814
gnl|UG|Ssc#S40479307	-	-9.49235	0.852553
gnl|UG|Ssc#S40439856	-	-3.83625	0.819166
ENSSSCT00000023788	COL6A2	3.04303	0.792585
gnl|UG|Ssc#S46880510	HERC1	-1.6488	0.77941
gnl|UG|Ssc#S35165274	-	-5.31065	0.916053
ENSSSCT00000011860	-	-3.5272	0.76496
gnl|UG|Ssc#S17512150	-	-2.11892	0.722236
gnl|UG|Ssc#S58306312	-	-2.33616	0.782819
gnl|UG|Ssc#S58303691	LOC100522706	8.4814	0.765827
gnl|UG|Ssc#S58307117	-	-5.44204	0.867807
gnl|UG|Ssc#S58311959	-	-1.14493	0.711095
gnl|UG|Ssc#S18272639	-	2.03404	0.700784
ENSSSCT00000015450	RASA1	-1.34348	0.737357
gnl|UG|Ssc#S45783735	2014-03-06	-1.68759	0.792796
gnl|UG|Ssc#S35169550	ATP13A2	-1.74177	0.776985
gnl|UG|Ssc#S58303018	LOC100525894	-2.75603	0.777701
ENSSSCT00000031969	LOC100158068	-4.45884	0.821291
gnl|UG|Ssc#S58303544	-	-2.22873	0.797593
gnl|UG|Ssc#S40088731	-	-8.17866	0.737038
gnl|UG|Ssc#S58308585	-	1.15532	0.721193
ENSSSCT00000025253	LOC100512382	-1.93681	0.710593
gnl|UG|Ssc#S35173132	UCHL1	-4.58822	0.827457
gnl|UG|Ssc#S37959694	MEF2C	3.47327	0.835894
gnl|UG|Ssc#S55327228	FST	1.96961	0.736789
ENSSSCT00000016805	-	-7.96867	0.716889
ENSSSCT00000024309	LOC100621339	-3.45729	0.780437
ENSSSCT00000027314	LOC100515546	3.26677	0.825284
ENSSSCT00000010777	SH2B3	1.38863	0.737603
gnl|UG|Ssc#S27600966	-	5.57518	0.792417
ENSSSCT00000012233	CTSL1	1.55277	0.777962
gnl|UG|Ssc#S31115995	-	6.64415	0.956251
ENSSSCT00000017418	PRKRA	-1.68298	0.790714
gnl|UG|Ssc#S58301970	-	-2.30629	0.817889
ENSSSCT00000004091	MYOM1	5.32826	0.918128
gnl|UG|Ssc#S43509655	PDE4A	-2.6107	0.72047
ENSSSCT00000015595	ACSL6	-3.59596	0.712347
ENSSSCT00000006410	MAMDC4	1.53546	0.774809
gnl|UG|Ssc#S40086634	-	-2.0207	0.765882
gnl|UG|Ssc#S46880318	-	-4.16827	0.716427
ENSSSCT00000031482	LOC100520650	-4.02389	0.82002
gnl|UG|Ssc#S35173970	MATN2	3.2649	0.831126
gnl|UG|Ssc#S55321002	-	-1.11814	0.71754
ENSSSCT00000017733	ECEL1	-9.81858	0.876432
gnl|UG|Ssc#S35169797	-	4.26553	0.835402
ENSSSCT00000015908	SIRT3	-1.3625	0.73006
gnl|UG|Ssc#S55517374	SPATA7	-1.5605	0.701073
ENSSSCT00000014538	HIPK3	1.53055	0.771857
gnl|UG|Ssc#S55327479	-	4.84641	0.713415
gnl|UG|Ssc#S55325245	-	-3.63017	0.803028
gnl|UG|Ssc#S55327490	-	7.96031	0.996291
ENSSSCT00000019284	UNC45B	5.35864	0.837246
gnl|UG|Ssc#S39800601	-	-8.09935	0.729088
gnl|UG|Ssc#S35166898	MAT2A	-1.41432	0.762211
gnl|UG|Ssc#S16766302	-	-2.30061	0.703794
ENSSSCT00000016439	TAGLN	1.31828	0.734106
ENSSSCT00000029719	LOC100621355	1.80401	0.731601
gnl|UG|Ssc#S58315176	-	-1.60358	0.786148
gnl|UG|Ssc#S40088505	-	-6.22581	0.798367
gnl|UG|Ssc#S46879122	-	-2.76576	0.827764
ENSSSCT00000016902	LOC100522028	-4.97166	0.782379
ENSSSCT00000024380	CAMKV	-3.57448	0.718832
gnl|UG|Ssc#S31122178	-	-5.51008	0.736932
ENSSSCT00000001896	TMEM63B	-1.37457	0.742163
gnl|UG|Ssc#S58302561	-	-6.424	0.81155
gnl|UG|Ssc#S14900924	-	-1.42894	0.757731
gnl|UG|Ssc#S40191766	-	1.53321	0.702394
gnl|UG|Ssc#S35173666	-	3.10856	0.82995
gnl|UG|Ssc#S35167988	-	-1.26712	0.729746
gnl|UG|Ssc#S17526980	-	-3.00288	0.746809
ENSSSCT00000030785	-	-12.1474	0.976646
ENSSSCT00000016713	ASNS	3.02565	0.831467
gnl|UG|Ssc#S58307411	-	-9.26209	0.834362
ENSSSCT00000017258	LOC100514374	-3.49145	0.832146
ENSSSCT00000025774	LOC100739389	-5.40029	0.897575
ENSSSCT00000013785	ATP1B4	8.59694	0.776608
ENSSSCT00000004526	LOC100521302	-3.21233	0.719045
gnl|UG|Ssc#S58312353	LOC100519540	-9.31911	0.83902
ENSSSCT00000025810	RHOJ	1.89088	0.790945
gnl|UG|Ssc#S55325501	MEG3	1.75699	0.793641
ENSSSCT00000019141	SGCA	6.62336	0.857364
gnl|UG|Ssc#S58312596	-	1.54222	0.748317
ENSSSCT00000005707	LOC100155580	-2.37471	0.78601
gnl|UG|Ssc#S58310310	-	-2.07414	0.777706
gnl|UG|Ssc#S58312732	FGFR4	5.55151	0.916704
gnl|UG|Ssc#S35173810	-	-2.50575	0.814766
gnl|UG|Ssc#S40265019	-	-2.34282	0.764374
gnl|UG|Ssc#S55319739	LOC100155778	4.36729	0.822889
gnl|UG|Ssc#S35172236	-	-8.53594	0.987269
ENSSSCT00000015634	CXCL14	-2.10987	0.815309
ENSSSCT00000023399	LOC100620830	1.11544	0.705784
gnl|UG|Ssc#S29456965	-	6.17731	0.927731
gnl|UG|Ssc#S19545856	-	-2.60137	0.819807
ENSSSCT00000028010	LOC100737204	-10.0734	0.989068
ENSSSCT00000007865	LOC654323	1.15025	0.724389
gnl|UG|Ssc#S40103595	-	-9.80574	0.87554
gnl|UG|Ssc#S35170161	ANXA2	2.48438	0.825683
ENSSSCT00000011548	PAX2	-10.0348	0.890975
gnl|UG|Ssc#S23693543	-	-2.2131	0.791266
gnl|UG|Ssc#S26653060	NRAP	2.7287	0.732698
gnl|UG|Ssc#S40107613	-	-3.71642	0.744271
ENSSSCT00000023130	-	-8.00843	0.720638
gnl|UG|Ssc#S35173862	-	1.86317	0.749987
gnl|UG|Ssc#S58311134	LOC100516132	-1.16359	0.722088
gnl|UG|Ssc#S35166067	-	1.76167	0.794234
gnl|UG|Ssc#S58308237	-	-2.31949	0.817807
gnl|UG|Ssc#S58308599	-	1.86168	0.76093
gnl|UG|Ssc#S58308641	LOC100518132	1.7975	0.780377
gnl|UG|Ssc#S58301673	LOC100524656	-5.65174	0.773146
gnl|UG|Ssc#S55326649	-	-1.28968	0.731922
ENSSSCT00000005463	LOC100517743	-1.33395	0.732533
ENSSSCT00000030308	IKBIP	1.48707	0.715482
gnl|UG|Ssc#S58301035	-	5.42016	0.910216
gnl|UG|Ssc#S55291517	-	-6.9263	0.867997
gnl|UG|Ssc#S17512155	-	4.55861	0.832151
gnl|UG|Ssc#S46878986	-	-10.3103	0.907889
ENSSSCT00000001072	-	-8.04303	0.724309
gnl|UG|Ssc#S58307187	-	2.04404	0.79252
ENSSSCT00000015589	RAPGEF6	-1.70566	0.725905
gnl|UG|Ssc#S23759528	-	-8.75989	0.79155
ENSSSCT00000024347	-	3.46947	0.789844
ENSSSCT00000004811	LOC100514742	-7.85643	0.705457
gnl|UG|Ssc#S33578950	DIRAS3	-7.82056	0.987284
gnl|UG|Ssc#S35167732	-	1.58568	0.770455
gnl|UG|Ssc#S40479798	-	-1.50189	0.702585
ENSSSCT00000016782	-	-1.15411	0.710706
ENSSSCT00000015579	LOC100517640	-1.79334	0.711945
gnl|UG|Ssc#S19542535	-	-1.65338	0.728148
ENSSSCT00000005132	DTWD1	2.19425	0.765294
ENSSSCT00000002011	-	-1.20894	0.725422
gnl|UG|Ssc#S49953823	MAP2K1	2.59071	0.81792
gnl|UG|Ssc#S35166397	LOC100152344	-1.05649	0.70951
gnl|UG|Ssc#S46880329	-	2.02341	0.811844
gnl|UG|Ssc#S55325396	SOX2	-10.3818	0.911832
gnl|UG|Ssc#S18380801	LOC733695	-5.03164	0.738296
gnl|UG|Ssc#S55326532	-	-1.65254	0.787209
gnl|UG|Ssc#S58311193	-	-3.07871	0.732573
ENSSSCT00000016475	LOC100522389	-9.39874	0.845322
ENSSSCT00000005783	LOC100154289	2.41258	0.817136
ENSSSCT00000031715	-	-5.45455	0.75906
ENSSSCT00000011666	LOC100156189	-2.52546	0.802427
ENSSSCT00000015686	LOC100524854	-1.3023	0.737269
gnl|UG|Ssc#S35170808	-	-1.44844	0.758711
ENSSSCT00000031923	FEM1B	-1.81237	0.790894
gnl|UG|Ssc#S58303751	-	1.78272	0.764952
gnl|UG|Ssc#S55325564	CLDN6	-8.39981	0.758656
gnl|UG|Ssc#S58311731	-	1.61577	0.779417
ENSSSCT00000024720	RAB11A	-1.13247	0.722369
gnl|UG|Ssc#S58305910	-	-2.81783	0.716636
ENSSSCT00000022361	-	-2.76112	0.707678
gnl|UG|Ssc#S35174017	LOC100152082	2.14847	0.80591
gnl|UG|Ssc#S35165313	WIPI1	1.13046	0.700055
ENSSSCT00000028017	UHRF1BP1L	-1.33785	0.714643
ENSSSCT00000001159	GMPR	3.56561	0.825648
ENSSSCT00000014145	LOC100518412	-1.73747	0.760093
gnl|UG|Ssc#S58304517	-	2.74356	0.812191
ENSSSCT00000028491	-	-2.64605	0.816058
gnl|UG|Ssc#S46878047	ATAT1	-2.6546	0.816796
gnl|UG|Ssc#S31130538	-	-8.17243	0.736626
gnl|UG|Ssc#S55324436	-	5.29469	0.775734
gnl|UG|Ssc#S18549522	-	1.56834	0.742947
gnl|UG|Ssc#S58309458	-	1.74269	0.789817
gnl|UG|Ssc#S55327566	PNCK	-4.17413	0.797766
gnl|UG|Ssc#S58307015	-	1.1176	0.724317
gnl|UG|Ssc#S24317996	COL5A2	3.16244	0.831093
gnl|UG|Ssc#S55325370	PFKM	-1.20834	0.706889
ENSSSCT00000019412	LOC100624704	-2.81268	0.73304
gnl|UG|Ssc#S58311443	-	1.95322	0.800746
gnl|UG|Ssc#S58305169	LOC100513229	-4.21675	0.732704
ENSSSCT00000011170	BICC1	2.12365	0.770709
gnl|UG|Ssc#S35169670	-	-7.73663	0.995719
gnl|UG|Ssc#S40060322	-	-2.01664	0.76655
gnl|UG|Ssc#S35170385	-	-2.24087	0.815626
ENSSSCT00000012246	ATP2C1	-1.20941	0.726573
gnl|UG|Ssc#S38479071	ADSSL1	2.28114	0.707035
gnl|UG|Ssc#S58312915	-	3.30277	0.707342
gnl|UG|Ssc#S58303593	LOC100153623	2.07818	0.80554
gnl|UG|Ssc#S40482366	-	-8.30378	0.749535
gnl|UG|Ssc#S35166623	RNASE4	1.92269	0.779972
ENSSSCT00000001670	LOC100153820	-3.6507	0.774337
gnl|UG|Ssc#S19545017	-	-1.1978	0.705525
gnl|UG|Ssc#S46880278	KHDRBS3	-2.96948	0.827942
gnl|UG|Ssc#S41576395	-	-1.47461	0.762166
gnl|UG|Ssc#S40207413	-	1.81773	0.702598
gnl|UG|Ssc#S55319187	-	-6.65353	0.960294
ENSSSCT00000018537	GABRG2	-11.2522	0.951731
ENSSSCT00000013040	ATP6V1A	-2.30114	0.79091
ENSSSCT00000014836	-	-11.2014	0.949779
gnl|UG|Ssc#S16512875	-	2.13463	0.718374
ENSSSCT00000031666	SIDT1	-10.0921	0.894555
gnl|UG|Ssc#S35165176	-	8.67455	0.783942
gnl|UG|Ssc#S40403281	-	-9.8986	0.881899
gnl|UG|Ssc#S58314686	-	-1.47742	0.771942
ENSSSCT00000029724	-	-1.5728	0.719239
ENSSSCT00000022432	-	2.59124	0.743849
ENSSSCT00000029492	-	7.90087	0.709638
gnl|UG|Ssc#S39998176	-	-5.83999	0.746714
gnl|UG|Ssc#S58309116	LOC100523847	3.99192	0.822126
ENSSSCT00000002982	-	-2.65279	0.829475
gnl|UG|Ssc#S58308950	-	-3.94179	0.826759
gnl|UG|Ssc#S18263202	-	-2.51956	0.720314
ENSSSCT00000003569	KCNC3	-11.0627	0.944296
gnl|UG|Ssc#S55326482	-	2.00914	0.765814
gnl|UG|Ssc#S39989835	-	-6.02692	0.885874
ENSSSCT00000010202	FLT3	-5.9184	0.750754
gnl|UG|Ssc#S21557368	-	2.73019	0.819405
ENSSSCT00000011471	-	2.06073	0.770241
gnl|UG|Ssc#S58303706	ALCAM	-2.93787	0.817827
gnl|UG|Ssc#S35169117	-	2.65832	0.822834
gnl|UG|Ssc#S55321278	LTB	-1.7181	0.727128
gnl|UG|Ssc#S46876303	-	-8.05121	0.724857
gnl|UG|Ssc#S35165915	-	-2.16962	0.799779
ENSSSCT00000000870	-	-11.0855	0.945254
ENSSSCT00000003851	LOC100521094	-1.4631	0.768249
gnl|UG|Ssc#S46875746	IGSF1	3.6225	0.811822
ENSSSCT00000024506	LOC100738372	2.37892	0.728967
gnl|UG|Ssc#S35168888	-	4.73774	0.837583
gnl|UG|Ssc#S24663701	SREBF2	-1.42897	0.726259
gnl|UG|Ssc#S50674927	C1QTNF3	4.07372	0.837307
ENSSSCT00000030211	-	-3.481	0.820656
gnl|UG|Ssc#S40077710	-	-1.35209	0.708018
gnl|UG|Ssc#S30056015	PALM	-2.68014	0.757503
gnl|UG|Ssc#S35170270	TIMP2	1.52299	0.764392
gnl|UG|Ssc#S58310055	-	5.11452	0.786796
gnl|UG|Ssc#S35166363	-	-1.68393	0.726427
gnl|UG|Ssc#S39984003	-	-8.32643	0.75151
ENSSSCT00000004133	KLHL14	-9.62114	0.862575
gnl|UG|Ssc#S35165417	-	-1.93092	0.73809
ENSSSCT00000022617	LOC100516775	-6.92383	0.947286
gnl|UG|Ssc#S17527276	-	-7.91375	0.956236
gnl|UG|Ssc#S40102316	-	-7.94105	0.714442
gnl|UG|Ssc#S16770602	-	-9.34983	0.84141
ENSSSCT00000018149	LOC100511608	-10.8615	0.935791
ENSSSCT00000016482	LOC733617	2.13571	0.75694
gnl|UG|Ssc#S23212901	-	1.63405	0.769141
ENSSSCT00000014108	LOC100511242	2.41879	0.770726
gnl|UG|Ssc#S55321308	OLFM2	-1.67264	0.785241
gnl|UG|Ssc#S31134217	-	-8.69	0.785055
gnl|UG|Ssc#S35168733	-	-3.01259	0.808563
gnl|UG|Ssc#S17518682	-	8.13853	0.733683
ENSSSCT00000027848	ELK3	1.51255	0.742731
ENSSSCT00000032397	POAT1-1	-8.57932	0.775073
gnl|UG|Ssc#S40086101	-	-7.15704	0.916455
ENSSSCT00000027674	MYO1C	1.55599	0.754869
gnl|UG|Ssc#S23694673	UNC45B	2.39051	0.719219
gnl|UG|Ssc#S35164051	-	-1.64481	0.722706
ENSSSCT00000013052	CCDC80	1.27537	0.717477
gnl|UG|Ssc#S58304262	LOC100523695	4.41129	0.740975
gnl|UG|Ssc#S35164443	-	1.62521	0.727744
gnl|UG|Ssc#S46877661	-	2.00138	0.787613
ENSSSCT00000019053	TCAP	4.61671	0.82806
gnl|UG|Ssc#S58302860	LOC100152001	3.25373	0.837058
ENSSSCT00000016571	LOC100523198	-8.00983	0.720638
gnl|UG|Ssc#S39952292	-	-1.78269	0.709359
gnl|UG|Ssc#S58306130	-	-6.87297	0.861535
ENSSSCT00000004448	-	-1.10598	0.703108
ENSSSCT00000023239	HLTF	-2.84202	0.745781
ENSSSCT00000016619	ADAMTS15	2.84525	0.804339
gnl|UG|Ssc#S58303888	-	-1.89991	0.771279
ENSSSCT00000022487	LOC100620350	2.62131	0.807085
gnl|UG|Ssc#S38676051	PGRMC2	1.11011	0.707038
ENSSSCT00000022356	GRIA2	-3.01663	0.708638
ENSSSCT00000029901	LGI4	1.63032	0.711972
gnl|UG|Ssc#S58312435	-	-2.90982	0.814407
gnl|UG|Ssc#S46879502	STMN2	-3.96526	0.83841
gnl|UG|Ssc#S55324145	-	2.06453	0.798487
gnl|UG|Ssc#S31120545	-	-12.0599	0.974955
gnl|UG|Ssc#S35167044	C1S	2.36138	0.788204
gnl|UG|Ssc#S58307650	-	-3.55131	0.833719
ENSSSCT00000010139	LOC100514591	-2.62352	0.811616
gnl|UG|Ssc#S17524702	-	-1.40815	0.734789
ENSSSCT00000030872	LOC100626670	-7.51397	0.913254
gnl|UG|Ssc#S55327202	LOC100525282	-3.09396	0.798957
gnl|UG|Ssc#S58315191	-	-4.6123	0.816402
gnl|UG|Ssc#S58311754	LOC100514098	7.34994	0.915636
gnl|UG|Ssc#S58305494	LOC100152160	1.94498	0.792133
gnl|UG|Ssc#S40366448	-	1.93457	0.774271
ENSSSCT00000000383	LOC100155929	1.62105	0.79005
ENSSSCT00000015355	RNF44	-1.29062	0.722334
ENSSSCT00000009887	LOC100521282	3.06202	0.828829
gnl|UG|Ssc#S19542715	-	-1.4481	0.704749
gnl|UG|Ssc#S46880582	ZFYVE19	-1.41647	0.72249
gnl|UG|Ssc#S16761985	-	-9.7752	0.873382
ENSSSCT00000011984	-	-1.23705	0.700314
ENSSSCT00000031589	KLHDC8A	-7.31061	0.959658
gnl|UG|Ssc#S58305370	-	8.15178	0.73455
gnl|UG|Ssc#S58314294	-	-1.69619	0.787741
gnl|UG|Ssc#S35170150	-	4.93718	0.792339
gnl|UG|Ssc#S40500672	LOC100522725	-1.51439	0.779151
ENSSSCT00000018049	CCDC136	-3.77395	0.743656
gnl|UG|Ssc#S18358534	-	-7.77623	0.928005
gnl|UG|Ssc#S42951696	LOC100137084	2.63288	0.812394
gnl|UG|Ssc#S31123239	-	-3.0087	0.725143
gnl|UG|Ssc#S58308562	-	-1.71745	0.739465
gnl|UG|Ssc#S46875773	-	1.88773	0.771492
gnl|UG|Ssc#S35166605	-	2.0726	0.758666
ENSSSCT00000005066	MYO1E	1.5995	0.702018
gnl|UG|Ssc#S18354485	-	1.31303	0.736535
ENSSSCT00000028929	-	1.44272	0.714088
ENSSSCT00000011333	GRID1	-2.38782	0.747025
ENSSSCT00000016252	LOC100517667	-8.1401	0.98155
gnl|UG|Ssc#S35165464	LOC100514753	-1.26295	0.731832
ENSSSCT00000018197	DFNA5	-3.48995	0.793379
ENSSSCT00000028874	RNF181	-1.62835	0.732726
gnl|UG|Ssc#S39802929	-	-1.78241	0.77248
gnl|UG|Ssc#S58314414	TLN1	1.57028	0.782334
gnl|UG|Ssc#S6667357	-	1.80231	0.750992
gnl|UG|Ssc#S35167829	-	2.87846	0.821812
gnl|UG|Ssc#S45783721	THBD	1.63647	0.726902
gnl|UG|Ssc#S55325318	-	-2.58085	0.773631
gnl|UG|Ssc#S58303148	-	1.40947	0.722648
ENSSSCT00000025388	LOC100622240	-2.78129	0.820618
ENSSSCT00000023418	LOC100152498	-4.01218	0.728631
gnl|UG|Ssc#S46876932	-	1.10048	0.702382
gnl|UG|Ssc#S50182861	-	1.2863	0.733626
ENSSSCT00000022600	DMRT2	1.79196	0.769716
gnl|UG|Ssc#S58303690	LOC100522901	1.52965	0.725985
gnl|UG|Ssc#S35168166	PRKAR1A	1.46909	0.769661
gnl|UG|Ssc#S17503531	-	-8.33741	0.969364
gnl|UG|Ssc#S58311028	LOC100517707	-5.5651	0.895198
gnl|UG|Ssc#S55325470	CPT1C	-3.02187	0.718595
gnl|UG|Ssc#S58305044	RUNDC3A	-12.6437	0.984794
ENSSSCT00000024548	LOC100519030	-8.95855	0.808683
gnl|UG|Ssc#S26718922	-	-1.28056	0.742714
ENSSSCT00000013710	-	-7.99294	0.718874
gnl|UG|Ssc#S58311058	-	-2.18025	0.798239
gnl|UG|Ssc#S55320250	LOC100152407	-1.83764	0.744548
ENSSSCT00000000652	MGP	4.00083	0.823156
ENSSSCT00000010913	SEZ6L	-3.08358	0.823598
gnl|UG|Ssc#S35165680	-	-6.35655	0.888312
gnl|UG|Ssc#S46876265	TUBA4A	4.94249	0.811907
ENSSSCT00000023925	LOC100625457	-4.01808	0.828435
gnl|UG|Ssc#S58308495	CELF4	-8.98726	0.81156
gnl|UG|Ssc#S35173315	LOC100517165	1.33529	0.760083
gnl|UG|Ssc#S19541182	-	-7.97871	0.717405
ENSSSCT00000007735	LOC100157552	-1.61486	0.707638
gnl|UG|Ssc#S55326087	LOC100153831	2.48247	0.715143
gnl|UG|Ssc#S30930820	UNC-6	-1.89656	0.776874
ENSSSCT00000026171	CRMP1	-5.63995	0.910224
ENSSSCT00000023526	RND3	-1.41819	0.725462
gnl|UG|Ssc#S55324154	LOC100515443	2.15845	0.807078
gnl|UG|Ssc#S22415872	MYH2	2.73114	0.771075
ENSSSCT00000011908	-	-1.55799	0.728877
gnl|UG|Ssc#S31119630	-	-8.40408	0.759015
gnl|UG|Ssc#S18381113	-	-12.2792	0.979231
ENSSSCT00000007604	CYR61	2.83504	0.767068
ENSSSCT00000008272	CABLES2	-1.48411	0.765872
ENSSSCT00000005921	COL15A1	1.46532	0.76004
ENSSSCT00000014464	PACSIN3	4.52984	0.829432
ENSSSCT00000012333	XIRP1	5.97779	0.865178
ENSSSCT00000025508	SUGP2	-2.54515	0.756327
gnl|UG|Ssc#S55325393	NNAT	-2.53447	0.829781
gnl|UG|Ssc#S55324455	KLK1	5.14722	0.712364
ENSSSCT00000030026	PRR5	1.55398	0.746266
gnl|UG|Ssc#S55326961	CHGA	-4.48684	0.83405
ENSSSCT00000010546	BMP1	1.32796	0.724053
ENSSSCT00000024591	LOC100624044	-1.41321	0.745108
ENSSSCT00000027542	LOC100622760	-1.49284	0.753962
ENSSSCT00000005482	RPLP1	1.32022	0.757193
gnl|UG|Ssc#S19541038	-	-2.04119	0.788558
gnl|UG|Ssc#S56448572	CALB2	-8.39874	0.758656
gnl|UG|Ssc#S58309889	LOC100512231	4.88351	0.834902
ENSSSCT00000016732	LOC100736898	3.73201	0.830407
gnl|UG|Ssc#S35166997	-	1.30815	0.735372
ENSSSCT00000032185	SBK1	-4.93673	0.837068
ENSSSCT00000008823	ABCA3	-1.52519	0.71898
gnl|UG|Ssc#S55327532	MYL1	5.68104	0.919593
ENSSSCT00000014884	LOC100622433	-1.74695	0.795804
ENSSSCT00000027329	LOC100523683	-1.32985	0.753141
ENSSSCT00000000314	ITGA5	3.06607	0.827613
gnl|UG|Ssc#S35328709	-	-2.36109	0.760977
gnl|UG|Ssc#S58304279	WDR48	-1.42136	0.717827
ENSSSCT00000016495	ARHGEF12	-1.09689	0.706008
gnl|UG|Ssc#S55325124	-	-5.60483	0.770957
gnl|UG|Ssc#S58312704	ENC1	-4.98906	0.795367
ENSSSCT00000014589	PTPN5	-6.48041	0.959455
ENSSSCT00000016414	DRD2	-7.06788	0.878922
gnl|UG|Ssc#S40483479	-	-1.37955	0.749043
gnl|UG|Ssc#S39799905	-	-3.58751	0.740181
gnl|UG|Ssc#S17525376	-	2.28292	0.809631
ENSSSCT00000025841	FAM177A1	-1.90642	0.743101
ENSSSCT00000006055	MEGF9	-1.82284	0.738402
gnl|UG|Ssc#S19542021	-	-4.82286	0.833472
gnl|UG|Ssc#S36164941	CPE	-1.74418	0.790367
gnl|UG|Ssc#S40474203	-	-2.73986	0.753611
gnl|UG|Ssc#S21578664	-	-4.04967	0.798362
gnl|UG|Ssc#S58303120	-	-3.54963	0.806857
gnl|UG|Ssc#S40549688	-	-5.18902	0.813322
gnl|UG|Ssc#S52128910	SMYD1	8.61839	0.778553
gnl|UG|Ssc#S23757695	-	1.40734	0.727113
gnl|UG|Ssc#S40030592	-	-3.97947	0.785837
ENSSSCT00000006763	-	-1.53252	0.719482
ENSSSCT00000007375	LOC100157373	1.43615	0.755211
gnl|UG|Ssc#S16890173	TSPO	1.97354	0.748286
ENSSSCT00000026829	CDK5	-2.14366	0.806847
gnl|UG|Ssc#S58311041	LOC100519770	1.74309	0.717952
gnl|UG|Ssc#S58303474	LOC100517973	-2.95097	0.78593
gnl|UG|Ssc#S55325025	-	2.55787	0.820563
ENSSSCT00000030669	-	-1.89856	0.749799
gnl|UG|Ssc#S58309399	-	1.70455	0.732445
gnl|UG|Ssc#S35172649	-	1.32497	0.717472
ENSSSCT00000029733	LOC100524008	-3.74791	0.837832
gnl|UG|Ssc#S17519017	-	2.39569	0.810485
gnl|UG|Ssc#S40072314	-	-2.03764	0.727178
ENSSSCT00000015465	LOC100621341	-3.70117	0.833133
gnl|UG|Ssc#S40089866	-	-4.22427	0.817045
ENSSSCT00000023380	COQ10A	-2.02834	0.792312
gnl|UG|Ssc#S40569932	-	-3.83664	0.796656
gnl|UG|Ssc#S55319731	LOC100520059	2.11043	0.79945
ENSSSCT00000027990	LOC100624464	-1.4165	0.744078
ENSSSCT00000023000	LOC100622617	-5.8009	0.74353
ENSSSCT00000016206	LOC100521568	-2.86607	0.755083
gnl|UG|Ssc#S40478588	-	-3.08027	0.77159
ENSSSCT00000023713	-	-10.2521	0.904513
gnl|UG|Ssc#S55237678	-	-8.87652	0.801633
ENSSSCT00000024369	EMP3	2.01795	0.796279
ENSSSCT00000013222	LOC100738385	1.32002	0.702035
ENSSSCT00000017233	GPR124	1.3249	0.74602
gnl|UG|Ssc#S40496270	-	2.79131	0.813349
gnl|UG|Ssc#S55323286	PDIA6	1.31546	0.74393
gnl|UG|Ssc#S35165172	-	-1.73576	0.713407
ENSSSCT00000001899	SLC29A1	1.66694	0.766193
gnl|UG|Ssc#S39984039	-	-2.61698	0.708475
gnl|UG|Ssc#S39783037	-	-1.54961	0.747106
gnl|UG|Ssc#S40108967	-	-5.0682	0.812774
gnl|UG|Ssc#S40308515	-	-2.28425	0.800595
gnl|UG|Ssc#S55325284	-	-1.71135	0.721244
ENSSSCT00000001958	LOC100151989	-4.70451	0.71496
gnl|UG|Ssc#S19545458	-	-1.82306	0.721302
ENSSSCT00000009457	-	-2.75357	0.793601
gnl|UG|Ssc#S58304223	-	-1.04069	0.701962
ENSSSCT00000011065	LOC100153925	1.53425	0.761349
ENSSSCT00000008199	CBLN4	-8.33539	0.752286
ENSSSCT00000005147	LOC100621471	-2.03357	0.794176
gnl|UG|Ssc#S55318971	TSHZ2	-1.85039	0.723156
gnl|UG|Ssc#S35164979	TPM2	5.13857	0.872332
ENSSSCT00000022281	-	-1.82204	0.782462
ENSSSCT00000014456	LOC100628050	5.05039	0.729055
gnl|UG|Ssc#S58312019	-	-2.97337	0.822
ENSSSCT00000007590	LMO4	-1.91801	0.772972
ENSSSCT00000022557	LOC100623875	3.12388	0.77407
gnl|UG|Ssc#S58313043	-	2.05504	0.757681
gnl|UG|Ssc#S35167647	-	-1.8087	0.757183
gnl|UG|Ssc#S58310037	-	-2.04158	0.764188
ENSSSCT00000012703	-	-9.00773	0.813168
ENSSSCT00000007486	SARS	-1.28714	0.739691
gnl|UG|Ssc#S20116351	SCAMP1	-1.92983	0.802005
gnl|UG|Ssc#S23755901	-	2.81442	0.716864
gnl|UG|Ssc#S58304846	-	-5.03936	0.834121
gnl|UG|Ssc#S58310428	-	-9.62388	0.862741
gnl|UG|Ssc#S35168312	-	-9.97621	0.887005
ENSSSCT00000005517	MDGA2	-3.14267	0.739425
ENSSSCT00000028593	-	-2.83503	0.764962
gnl|UG|Ssc#S55312978	-	-2.41311	0.819412
gnl|UG|Ssc#S37959691	HSPH1	-1.25795	0.729309
gnl|UG|Ssc#S58308849	-	-2.00571	0.773171
gnl|UG|Ssc#S39763732	-	5.28097	0.919545
gnl|UG|Ssc#S58313897	KLC2	-1.654	0.73953
ENSSSCT00000030510	-	-7.93369	0.713631
ENSSSCT00000009662	LOC100738601	-1.55335	0.770035
ENSSSCT00000009521	-	5.35369	0.898111
gnl|UG|Ssc#S23691542	-	-9.23242	0.831854
gnl|UG|Ssc#S55327273	-	1.44217	0.757482
gnl|UG|Ssc#S19546445	-	5.77415	0.85857
ENSSSCT00000018941	LOC100523018	-2.27975	0.816279
gnl|UG|Ssc#S40104645	-	-5.5192	0.785693
gnl|UG|Ssc#S40048901	LGALS1	1.9215	0.811113
gnl|UG|Ssc#S40099323	-	-1.68052	0.732312
ENSSSCT00000009978	SYNPO2	4.71191	0.826892
ENSSSCT00000009462	LOC100514639	-2.00907	0.765108
gnl|UG|Ssc#S35171502	-	3.52158	0.813746
ENSSSCT00000025301	LOC100620539	1.91958	0.723505
ENSSSCT00000013167	SYNJ1	-2.09098	0.747128
gnl|UG|Ssc#S35165563	-	-3.69489	0.836377
ENSSSCT00000004640	EPB41L2	1.68312	0.791621
gnl|UG|Ssc#S31128707	-	-3.81522	0.777013
gnl|UG|Ssc#S40273634	-	-3.02694	0.736405
gnl|UG|Ssc#S58304261	-	9.32778	0.839741
gnl|UG|Ssc#S40052404	-	5.23233	0.918168
ENSSSCT00000013130	LOC100626294	-3.76725	0.773402
gnl|UG|Ssc#S58309795	LOC100520674	-5.29455	0.911302
ENSSSCT00000018061	-	-3.08985	0.715264
ENSSSCT00000017855	-	8.13545	0.733219
gnl|UG|Ssc#S40222147	-	-1.34682	0.760033
ENSSSCT00000016488	THY1	1.66994	0.791372
gnl|UG|Ssc#S20116663	PLCD4	6.44724	0.918043
gnl|UG|Ssc#S58302218	-	1.14788	0.714754
gnl|UG|Ssc#S55324949	-	-1.46014	0.71902
gnl|UG|Ssc#S18553947	-	4.55309	0.801342
ENSSSCT00000015979	LOC100519163	-2.1199	0.815771
[truncated: 463 more rows]

## Sheet: TC40vsTC55
GeneID	Symbol	log2Ratio(TC55/TC40)	Probability
gnl|UG|Ssc#S35171281	-	-1.76434	0.740291
gnl|UG|Ssc#S35167068	PECAM1	1.10788	0.705084
ENSSSCT00000003346	-	-1.91558	0.705933
gnl|UG|Ssc#S26726238	-	2.36739	0.808055
gnl|UG|Ssc#S35172620	-	-1.18356	0.705817
gnl|UG|Ssc#S35170629	-	1.51469	0.704657
gnl|UG|Ssc#S35169869	-	1.43737	0.726304
gnl|UG|Ssc#S55322211	DLGAP5	-1.26394	0.730426
gnl|UG|Ssc#S23757521	-	2.60364	0.76555
ENSSSCT00000004249	PRKAA2	2.41914	0.717625
gnl|UG|Ssc#S6033944	-	3.07206	0.783834
ENSSSCT00000017594	CPS1	-2.39735	0.793227
gnl|UG|Ssc#S55325570	-	1.62711	0.783097
gnl|UG|Ssc#S40184559	-	2.65265	0.706086
gnl|UG|Ssc#S20116692	EGF	2.60996	0.706296
ENSSSCT00000003786	MTOR	-1.46214	0.740011
gnl|UG|Ssc#S35172574	-	-1.95379	0.762559
gnl|UG|Ssc#S35168449	GUSB	-1.53587	0.762153
ENSSSCT00000001841	MEA1	-1.53404	0.763214
ENSSSCT00000019380	-	-1.27784	0.70594
ENSSSCT00000027316	RPL29	1.11438	0.714246
gnl|UG|Ssc#S55326128	-	1.99046	0.710458
ENSSSCT00000002703	PSMC1	-1.66444	0.779096
gnl|UG|Ssc#S22415874	MYH7	1.12123	0.718857
gnl|UG|Ssc#S58314373	-	-1.53912	0.727482
gnl|UG|Ssc#S35168207	-	2.04916	0.748136
gnl|UG|Ssc#S35165509	-	1.88597	0.750849
ENSSSCT00000006484	VPS28	-1.16914	0.721796
ENSSSCT00000007918	LOC100738964	-1.25597	0.714162
gnl|UG|Ssc#S35166313	ATIC	-1.50968	0.741345
ENSSSCT00000014258	OTUB1	-1.35872	0.744318
ENSSSCT00000008527	-	-1.2532	0.709838
gnl|UG|Ssc#S26715866	-	1.95675	0.750821
gnl|UG|Ssc#S55326536	-	1.36195	0.709639
ENSSSCT00000014365	DTX4	-1.22667	0.719149
gnl|UG|Ssc#S58305744	-	-1.38531	0.755988
gnl|UG|Ssc#S22277516	-	2.48025	0.790425
gnl|UG|Ssc#S50699607	STK19	-1.33593	0.703112
ENSSSCT00000024980	EIF1AY	-1.67369	0.731187
ENSSSCT00000022898	LOC100522696	-2.06276	0.777953
gnl|UG|Ssc#S38482852	TMSB10	-1.61422	0.778325
gnl|UG|Ssc#S35170335	FBXO32	1.84555	0.703061
ENSSSCT00000009981	PRSS12	-1.73924	0.766229
gnl|UG|Ssc#S35174096	HEBP1	-1.17937	0.709868
gnl|UG|Ssc#S35165405	-	-1.86102	0.740063
gnl|UG|Ssc#S55320042	B2M	-1.14609	0.717014
ENSSSCT00000022781	LOC100625661	-1.28874	0.712775
gnl|UG|Ssc#S55320967	-	-1.70783	0.752146
gnl|UG|Ssc#S40177180	-	-1.64914	0.766371
ENSSSCT00000023627	OBSL1	-2.00748	0.790291
gnl|UG|Ssc#S35171343	-	1.73881	0.702782
gnl|UG|Ssc#S39906342	-	-1.84666	0.74929
gnl|UG|Ssc#S58303701	LOC100521642	1.60734	0.781813
gnl|UG|Ssc#S35169680	HSP70.2	1.47543	0.714906
gnl|UG|Ssc#S46877329	-	-1.147	0.71075
ENSSSCT00000016143	STIM1	-1.39298	0.728077
ENSSSCT00000019137	-	1.9803	0.789278
gnl|UG|Ssc#S55318272	-	1.08659	0.711629
ENSSSCT00000012769	RBP1	-1.71284	0.781507
ENSSSCT00000009878	RPS3A	-1.11212	0.718056
ENSSSCT00000012370	-	1.43608	0.718618
gnl|UG|Ssc#S35173954	-	-1.17091	0.724549
ENSSSCT00000002527	MTHFD1	-1.09666	0.705541
ENSSSCT00000015220	CILP2	1.27613	0.711525
ENSSSCT00000006912	RCSD1	1.3841	0.711644
gnl|UG|Ssc#S19545503	-	1.81922	0.733824
ENSSSCT00000008274	-	-1.86307	0.793078
ENSSSCT00000004828	POPDC3	1.68725	0.743157
gnl|UG|Ssc#S58313725	-	-1.31984	0.738165
ENSSSCT00000023559	TMUB1	-1.29326	0.709987
ENSSSCT00000018280	LOC100625174	1.34549	0.708192
gnl|UG|Ssc#S35165395	RPS16	1.21537	0.736243
gnl|UG|Ssc#S55324684	-	2.14392	0.709293
ENSSSCT00000029858	LOC100519240	-1.55215	0.705793
gnl|UG|Ssc#S23212932	-	2.33113	0.767072
ENSSSCT00000016076	HBB	-2.10615	0.746409
gnl|UG|Ssc#S19538640	-	3.0934	0.777518
gnl|UG|Ssc#S40169562	-	2.48861	0.711923
ENSSSCT00000002799	LOC100513936	-1.26626	0.707912
gnl|UG|Ssc#S35172228	-	-1.18629	0.713554
ENSSSCT00000027153	MU	-1.43976	0.733089
ENSSSCT00000024674	-	-1.44447	0.716774
gnl|UG|Ssc#S31121357	-	1.5229	0.732666
gnl|UG|Ssc#S58312734	NSD1	-1.59226	0.717883
gnl|UG|Ssc#S58306020	LOC100516994	1.60948	0.76934
gnl|UG|Ssc#S46877768	LOC100152208	-1.46439	0.707216
gnl|UG|Ssc#S46879162	M6PR	1.17532	0.703047
gnl|UG|Ssc#S55249464	-	1.9157	0.738077
ENSSSCT00000008286	LOC100521185	-1.49283	0.702135
gnl|UG|Ssc#S35170363	LOC733612	-1.31722	0.743545
gnl|UG|Ssc#S35167367	-	2.14223	0.709661
ENSSSCT00000027068	LOC100625711	3.20005	0.70442
gnl|UG|Ssc#S35166474	-	3.2184	0.727427
ENSSSCT00000008738	LOC100737689	-1.98641	0.74052
gnl|UG|Ssc#S40056037	-	2.48534	0.726681
gnl|UG|Ssc#S40022386	-	-1.53306	0.777111
gnl|UG|Ssc#S39768059	-	-1.7588	0.722693
gnl|UG|Ssc#S55324140	MDK	2.7434	0.826584
gnl|UG|Ssc#S26717032	-	1.89902	0.743306
ENSSSCT00000024108	CCNB1	-1.5745	0.754967
gnl|UG|Ssc#S37264301	SPARCL1	-1.19299	0.729883
ENSSSCT00000000798	TSPAN9	-1.23144	0.735708
gnl|UG|Ssc#S55326586	-	-1.35674	0.753305
ENSSSCT00000015491	LOC100525564	1.71412	0.778657
gnl|UG|Ssc#S35167435	CD36	1.26016	0.7121
gnl|UG|Ssc#S22487175	SAR1B	-1.14084	0.706507
gnl|UG|Ssc#S39858087	-	2.76905	0.754384
gnl|UG|Ssc#S35165540	-	1.14976	0.701244
gnl|UG|Ssc#S40483007	-	-1.81226	0.793914
ENSSSCT00000004798	LOC100157673	-1.77333	0.713769
gnl|UG|Ssc#S46876762	LOC100155430	1.60222	0.753317
gnl|UG|Ssc#S40143342	-	1.69461	0.78695
gnl|UG|Ssc#S17499681	-	-1.07343	0.703891
ENSSSCT00000028884	LOC100624590	-1.61262	0.75221
gnl|UG|Ssc#S58313945	LOC100511065	-1.45208	0.720822
ENSSSCT00000000980	LOC100516554	1.58139	0.713471
gnl|UG|Ssc#S39839769	-	1.97275	0.802299
gnl|UG|Ssc#S55318219	FABP4	3.95618	0.713996
ENSSSCT00000025250	LOC494560	1.05532	0.704337
gnl|UG|Ssc#S22313956	-	1.5644	0.734768
gnl|UG|Ssc#S23770611	-	-1.53425	0.722108
ENSSSCT00000012163	LOC100511831	-1.06993	0.701357
ENSSSCT00000004445	SFT2D1	1.28639	0.71589
ENSSSCT00000007423	LOC100520019	-1.27764	0.741973
ENSSSCT00000023703	SSRP1	-1.1388	0.712781
gnl|UG|Ssc#S58315292	-	1.04962	0.703929
gnl|UG|Ssc#S55324490	PEBP4	2.53754	0.768773
gnl|UG|Ssc#S55325142	-	-1.3918	0.762668
gnl|UG|Ssc#S58310779	-	-1.54432	0.777367
ENSSSCT00000024152	AQP4	3.0551	0.799869
gnl|UG|Ssc#S26727931	-	2.23447	0.701512
ENSSSCT00000027402	-	-1.39444	0.760836
ENSSSCT00000001088	LOC100522444	-1.54963	0.718143
ENSSSCT00000007529	LOC100158146	1.26325	0.731183
gnl|UG|Ssc#S23766570	-	1.61797	0.734407
gnl|UG|Ssc#S55286713	-	1.61752	0.756606
gnl|UG|Ssc#S58314361	LOC100513775	-1.78244	0.781076
gnl|UG|Ssc#S35171967	CAPN2	-1.37513	0.758019
gnl|UG|Ssc#S39889333	-	-1.43299	0.711072
gnl|UG|Ssc#S34522670	-	2.84155	0.813209
gnl|UG|Ssc#S35166701	-	-1.33681	0.755048
gnl|UG|Ssc#S30065897	ACSL4	-1.43007	0.700431
ENSSSCT00000024951	-	-1.28846	0.707906
gnl|UG|Ssc#S35171575	-	-1.55122	0.757614
ENSSSCT00000026182	CCNL1	-1.25808	0.719606
gnl|UG|Ssc#S55326422	-	2.78288	0.763171
gnl|UG|Ssc#S55320321	-	8.18785	0.745749
gnl|UG|Ssc#S26712437	-	2.63018	0.706716
gnl|UG|Ssc#S58312738	LOC100512157	-1.50276	0.771878
gnl|UG|Ssc#S55265052	-	1.22915	0.706435
gnl|UG|Ssc#S55324149	LOC414384	-1.23992	0.723102
gnl|UG|Ssc#S35167235	-	1.80626	0.77908
gnl|UG|Ssc#S58313966	-	-1.24395	0.704052
gnl|UG|Ssc#S55323501	-	-1.31205	0.738
ENSSSCT00000009511	LOC100739803	-1.46543	0.740721
ENSSSCT00000011636	HABP2	3.53841	0.733635
ENSSSCT00000012721	MCM7	-1.13044	0.706576
ENSSSCT00000014043	LOC100511980	-1.42221	0.745967
gnl|UG|Ssc#S23213046	CTSK	1.16085	0.704571
gnl|UG|Ssc#S35167655	LOC100512735	-1.76489	0.776381
gnl|UG|Ssc#S55327473	-	2.46108	0.752458
gnl|UG|Ssc#S55318274	LOC100157795	-1.79519	0.750783
gnl|UG|Ssc#S31104124	-	1.54044	0.711018
gnl|UG|Ssc#S58312534	LOC100525278	1.73715	0.726695
gnl|UG|Ssc#S33578952	CAV3	1.65495	0.784721
gnl|UG|Ssc#S39968688	S100A6	1.43976	0.714242
gnl|UG|Ssc#S46876682	-	1.82515	0.794443
gnl|UG|Ssc#S35170371	LOC100154160	-2.2642	0.798738
gnl|UG|Ssc#S55325846	HBB	-1.32233	0.753536
gnl|UG|Ssc#S35167257	-	4.04916	0.755245
gnl|UG|Ssc#S58313397	LOC100523889	-1.29044	0.743408
ENSSSCT00000031250	ADAMTS10	-1.09711	0.700473
gnl|UG|Ssc#S17516920	-	1.66239	0.741901
gnl|UG|Ssc#S55322057	NECD	-1.33186	0.750566
gnl|UG|Ssc#S17515625	-	1.12598	0.720687
gnl|UG|Ssc#S23212877	-	-1.25119	0.706509
gnl|UG|Ssc#S35166183	-	3.39841	0.761523
gnl|UG|Ssc#S26728757	-	1.96591	0.714288
gnl|UG|Ssc#S23213185	TNFRSF12A	1.9099	0.760317
gnl|UG|Ssc#S55264379	-	2.19916	0.703271
ENSSSCT00000004631	CCN2	-1.22322	0.720828
gnl|UG|Ssc#S55320288	-	-1.29428	0.715939
ENSSSCT00000014667	LOC100622895	-1.35061	0.741474
ENSSSCT00000006425	COBRA1	-1.24011	0.731481
ENSSSCT00000030850	LOC100524216	1.43507	0.756415
gnl|UG|Ssc#S18358884	-	-1.18798	0.705515
gnl|UG|Ssc#S35165853	HSP90B1	-1.44306	0.767676
ENSSSCT00000025007	SCARA3	-1.11595	0.70278
gnl|UG|Ssc#S31114905	-	3.00585	0.719264
ENSSSCT00000017511	-	2.08473	0.73853
ENSSSCT00000026390	-	-1.3822	0.727663
gnl|UG|Ssc#S55326280	-	2.20229	0.728106
gnl|UG|Ssc#S35168151	-	1.9475	0.704462
gnl|UG|Ssc#S35164651	-	2.11771	0.72462
gnl|UG|Ssc#S58314944	-	1.47489	0.703124
gnl|UG|Ssc#S23758668	-	-1.45407	0.735176
gnl|UG|Ssc#S35173524	MRPL18	-1.22521	0.728969
ENSSSCT00000013861	GPC4	-1.43751	0.761316
gnl|UG|Ssc#S20961336	-	2.13885	0.701846
gnl|UG|Ssc#S39799301	-	-1.90623	0.802598
ENSSSCT00000009389	LOC100514763	-1.49737	0.738137
gnl|UG|Ssc#S35170692	-	-1.20827	0.701137
ENSSSCT00000005777	LOC100511977	1.06642	0.702089
ENSSSCT00000013502	LOC100518817	-1.54323	0.758502
gnl|UG|Ssc#S35171973	GAPDH	1.79858	0.780819
ENSSSCT00000010279	ALG11	2.22015	0.74782
gnl|UG|Ssc#S35165727	-	1.84238	0.713175
gnl|UG|Ssc#S40036848	-	-1.53104	0.713489
ENSSSCT00000017819	LOC100525965	-1.14561	0.718114
ENSSSCT00000022744	BTBD3	-1.61771	0.78254
gnl|UG|Ssc#S29975013	-	-1.20987	0.71301
gnl|UG|Ssc#S40054290	-	-1.27443	0.735836
gnl|UG|Ssc#S35170610	-	-1.1716	0.711821
gnl|UG|Ssc#S18551070	BGLAP	1.40597	0.702083
gnl|UG|Ssc#S35171541	-	1.97289	0.749797
gnl|UG|Ssc#S23212991	-	-1.14298	0.717639
ENSSSCT00000023429	TIMM23	-1.64781	0.772172
gnl|UG|Ssc#S46917265	-	1.53978	0.734548
ENSSSCT00000030573	MB21D1	2.47942	0.818088
gnl|UG|Ssc#S58305333	-	-1.46121	0.73443
gnl|UG|Ssc#S35170631	-	1.26961	0.731503
gnl|UG|Ssc#S55305704	NDUFB9	11.6358	0.966488
ENSSSCT00000010680	PUS1	-1.79904	0.760551
gnl|UG|Ssc#S40477878	-	-1.87233	0.801964
gnl|UG|Ssc#S58313321	-	-1.89179	0.750938
ENSSSCT00000017737	LOC100522221	-1.81891	0.794139
gnl|UG|Ssc#S55325324	-	1.48777	0.764906
gnl|UG|Ssc#S15677870	TNNI1	-1.17355	0.727111
gnl|UG|Ssc#S35167324	-	1.70365	0.708053
gnl|UG|Ssc#S40091470	-	-1.56906	0.758476
gnl|UG|Ssc#S18546300	-	-1.10731	0.701926
gnl|UG|Ssc#S55325006	LOC100524047	2.11515	0.723249
gnl|UG|Ssc#S55318799	-	1.39243	0.745163
gnl|UG|Ssc#S58306051	-	-1.4856	0.761883
ENSSSCT00000014851	RPS28	-1.1807	0.729641
gnl|UG|Ssc#S58310340	LOC100512835	1.38289	0.750032
gnl|UG|Ssc#S58302792	LOC100154920	1.17663	0.728963
gnl|UG|Ssc#S46877263	LOC100152371	-1.43576	0.740957
gnl|UG|Ssc#S55324084	LOC100519994	-1.09336	0.708067
ENSSSCT00000032078	-	-1.82396	0.763304
gnl|UG|Ssc#S26726211	-	1.83783	0.719328
ENSSSCT00000011599	NEURL	1.96912	0.785337
ENSSSCT00000030136	LOC100270690	1.85585	0.770737
gnl|UG|Ssc#S55240825	-	-1.56474	0.765687
gnl|UG|Ssc#S58304513	LOC100521639	-1.16536	0.709653
ENSSSCT00000006206	LOC100152291	-1.54248	0.747762
gnl|UG|Ssc#S6085740	-	1.98271	0.702691
ENSSSCT00000025997	LOC100622993	-1.32366	0.727963
gnl|UG|Ssc#S55320463	-	1.30725	0.725175
gnl|UG|Ssc#S58307642	UGPP	1.24398	0.733878
gnl|UG|Ssc#S58308065	LOC100520915	2.15521	0.80948
gnl|UG|Ssc#S18359204	LOC100514437	2.8217	0.829744
gnl|UG|Ssc#S39982778	-	1.18041	0.719835
ENSSSCT00000018588	GALNT10	-1.1384	0.704259
gnl|UG|Ssc#S46877625	APOD	-1.54325	0.746665
gnl|UG|Ssc#S35173568	-	2.24055	0.721933
ENSSSCT00000031444	LOC100521704	-1.63687	0.736857
gnl|UG|Ssc#S39982413	-	1.51687	0.714832
ENSSSCT00000016844	LOC100524699	-1.29725	0.738189
gnl|UG|Ssc#S58314081	-	-2.0816	0.730316
gnl|UG|Ssc#S39768392	-	1.56405	0.713542
gnl|UG|Ssc#S35169184	BAG3	1.94164	0.700411
gnl|UG|Ssc#S14889281	-	-1.63324	0.711821
gnl|UG|Ssc#S40069225	-	2.00793	0.704005
ENSSSCT00000017016	CD34	1.36977	0.741053
ENSSSCT00000029279	TMEM85	-1.22604	0.704857
ENSSSCT00000024265	-	-2.13255	0.700811
gnl|UG|Ssc#S35173371	-	1.27765	0.716277
gnl|UG|Ssc#S35173228	MRPS11	-1.14678	0.700803
gnl|UG|Ssc#S58309603	-	-2.7469	0.779877
ENSSSCT00000018736	GGA3	-1.39749	0.748492
gnl|UG|Ssc#S35168380	OMC	-1.42595	0.754104
gnl|UG|Ssc#S55326203	-	2.38909	0.805519
gnl|UG|Ssc#S55327537	-	1.30749	0.711921
gnl|UG|Ssc#S35170504	-	2.12567	0.765939
gnl|UG|Ssc#S35169050	-	2.10842	0.755976
ENSSSCT00000008546	TBC1D10B	-1.08429	0.701202
ENSSSCT00000006734	CA3	2.69872	0.829142
gnl|UG|Ssc#S6071745	-	1.27909	0.739093
ENSSSCT00000014194	SCYL1	-1.05754	0.700149
gnl|UG|Ssc#S16518211	-	1.49441	0.74592
ENSSSCT00000023021	-	-1.85971	0.771393
gnl|UG|Ssc#S35171357	CLN3	2.13265	0.751771
ENSSSCT00000027647	LOC100621622	-2.0104	0.78952
gnl|UG|Ssc#S39840932	-	2.08807	0.749042
gnl|UG|Ssc#S58303018	LOC100525894	1.91628	0.704833
gnl|UG|Ssc#S27600966	-	1.63911	0.734643
gnl|UG|Ssc#S40198684	-	1.66776	0.777856
gnl|UG|Ssc#S55327479	-	1.48931	0.713137
ENSSSCT00000027760	LOC100621014	-1.15157	0.711106
gnl|UG|Ssc#S55318378	-	1.9601	0.724722
gnl|UG|Ssc#S20945021	LAMP2	1.86786	0.719435
ENSSSCT00000016713	ASNS	1.21244	0.733246
gnl|UG|Ssc#S55325501	MEG3	1.05783	0.70535
ENSSSCT00000023399	LOC100620830	-1.1828	0.712741
ENSSSCT00000026724	-	-1.19083	0.710559
gnl|UG|Ssc#S29456965	-	1.15977	0.709744
ENSSSCT00000028815	LOC100620242	-1.4498	0.75948
gnl|UG|Ssc#S35166818	GNB2L1	-1.38337	0.763145
gnl|UG|Ssc#S26653060	NRAP	2.46545	0.811263
gnl|UG|Ssc#S35174301	-	-1.31813	0.712346
gnl|UG|Ssc#S58308284	ZNF134	-1.44917	0.711597
gnl|UG|Ssc#S35173862	-	1.47103	0.754957
gnl|UG|Ssc#S18354391	-	1.69919	0.739751
gnl|UG|Ssc#S58308237	-	-1.38782	0.701713
gnl|UG|Ssc#S58308641	LOC100518132	1.28523	0.740921
gnl|UG|Ssc#S27599724	-	-2.00897	0.737002
gnl|UG|Ssc#S35170580	-	2.60901	0.824412
gnl|UG|Ssc#S35169713	-	2.76606	0.799366
gnl|UG|Ssc#S55319929	-	2.14604	0.749187
gnl|UG|Ssc#S35165313	WIPI1	-1.15551	0.702727
gnl|UG|Ssc#S46880063	-	1.12484	0.713433
gnl|UG|Ssc#S40193329	LOC100520866	-1.17008	0.727403
ENSSSCT00000030630	LOC100739128	1.31273	0.700489
gnl|UG|Ssc#S58309458	-	-1.44393	0.759601
gnl|UG|Ssc#S58307015	-	-1.6447	0.790432
gnl|UG|Ssc#S26647683	-	1.5683	0.721315
gnl|UG|Ssc#S35166030	-	-1.5178	0.759075
ENSSSCT00000025926	-	2.03844	0.718622
gnl|UG|Ssc#S35167889	-	-2.35447	0.741371
gnl|UG|Ssc#S18551721	-	-1.41171	0.739977
ENSSSCT00000025486	C7H15orf24	-1.2178	0.700284
ENSSSCT00000019273	LOC100518332	-1.86848	0.736855
ENSSSCT00000002569	ERH	-1.54461	0.766901
ENSSSCT00000019053	TCAP	1.19344	0.726161
gnl|UG|Ssc#S46879502	STMN2	-2.11512	0.803631
gnl|UG|Ssc#S40481054	-	1.75212	0.753909
gnl|UG|Ssc#S35172143	-	-1.7881	0.779376
gnl|UG|Ssc#S58305494	LOC100152160	-1.92282	0.789357
gnl|UG|Ssc#S35174217	-	1.86983	0.719177
ENSSSCT00000031435	-	1.37072	0.72055
gnl|UG|Ssc#S58314055	-	-1.09234	0.711668
ENSSSCT00000022684	PDHB	1.23744	0.734246
gnl|UG|Ssc#S40500672	LOC100522725	-1.34306	0.752645
gnl|UG|Ssc#S58301237	-	-1.3556	0.732413
gnl|UG|Ssc#S35166605	-	-1.54338	0.718062
gnl|UG|Ssc#S35165464	LOC100514753	-1.62058	0.747639
gnl|UG|Ssc#S55327199	-	1.15841	0.719966
gnl|UG|Ssc#S35168215	-	-1.77822	0.795548
gnl|UG|Ssc#S46876932	-	-1.35074	0.741518
ENSSSCT00000018619	ADCY2	1.25376	0.713228
gnl|UG|Ssc#S26718922	-	-1.3251	0.732296
gnl|UG|Ssc#S22415872	MYH2	1.38452	0.738727
gnl|UG|Ssc#S55325677	APLP2	1.67973	0.749696
gnl|UG|Ssc#S46878714	LOC100156815	-1.13101	0.707298
ENSSSCT00000010472	TUBGCP3	-1.46565	0.761535
gnl|UG|Ssc#S39802615	-	1.2086	0.734534
ENSSSCT00000029733	LOC100524008	-1.21133	0.715685
gnl|UG|Ssc#S58314597	-	1.28253	0.713729
gnl|UG|Ssc#S21929816	FGL2	1.49344	0.761823
gnl|UG|Ssc#S58304223	-	-1.25095	0.730124
gnl|UG|Ssc#S35164979	TPM2	1.53212	0.778935
ENSSSCT00000014039	LOC100514030	-1.23797	0.719783
gnl|UG|Ssc#S35172242	-	2.06338	0.74586
gnl|UG|Ssc#S58301381	LOC100526026	-1.41676	0.766406
ENSSSCT00000015159	-	-1.40298	0.744366
ENSSSCT00000022995	-	-2.32376	0.795701
gnl|UG|Ssc#S35173549	-	-2.12484	0.747834
gnl|UG|Ssc#S35168819	-	1.69753	0.71327
gnl|UG|Ssc#S55312978	-	-1.90088	0.740641
gnl|UG|Ssc#S35171226	TXNL4A	-2.40325	0.719324
gnl|UG|Ssc#S35167106	ARPP-19	-1.10489	0.705624
gnl|UG|Ssc#S40052404	-	-1.40898	0.7645
gnl|UG|Ssc#S40316405	-	-2.03516	0.78478
ENSSSCT00000010065	PDLIM5	-1.22163	0.710945
gnl|UG|Ssc#S35166941	-	2.11984	0.724016
gnl|UG|Ssc#S35168191	-	2.56777	0.811865
gnl|UG|Ssc#S34516268	-	1.58441	0.72565
ENSSSCT00000016773	LOC100739844	-1.72066	0.707777
ENSSSCT00000005226	LOC100154984	1.32238	0.724652
gnl|UG|Ssc#S55327534	ACTA1	1.82414	0.802727
gnl|UG|Ssc#S39982552	-	1.74133	0.738821
gnl|UG|Ssc#S35169877	AGPAT2	2.95361	0.799002
gnl|UG|Ssc#S32771805	-	-1.41506	0.757409
gnl|UG|Ssc#S35173345	-	2.16057	0.812722
gnl|UG|Ssc#S58301251	-	-1.34579	0.713381
ENSSSCT00000007287	ADAMTSL4	2.1968	0.777852
gnl|UG|Ssc#S18379108	-	2.25195	0.792446
gnl|UG|Ssc#S26387196	-	-1.15473	0.710041
ENSSSCT00000012338	LOC414417	-1.21403	0.725817
gnl|UG|Ssc#S35164565	TUBA1B	-1.1107	0.718334
ENSSSCT00000017242	LOC100511414	1.22812	0.70373
gnl|UG|Ssc#S35170592	-	3.52659	0.747997
ENSSSCT00000024394	-	1.35105	0.701826
ENSSSCT00000009300	HEATR5B	-1.60273	0.745916
gnl|UG|Ssc#S35166632	CD74	1.31528	0.712573
gnl|UG|Ssc#S55319614	COPB1	-1.27695	0.739892
gnl|UG|Ssc#S34532310	-	2.29359	0.800706
gnl|UG|Ssc#S35174208	DDX24	-1.49275	0.719896
ENSSSCT00000001000	LUM	-1.15832	0.725346
gnl|UG|Ssc#S35166512	HSD17B12	-1.61014	0.742982
ENSSSCT00000015026	LOC100627609	-1.43371	0.735549
gnl|UG|Ssc#S35164912	-	2.00701	0.76239
ENSSSCT00000015156	NR2F6	-1.44182	0.761891
gnl|UG|Ssc#S46877514	-	1.84545	0.731898
gnl|UG|Ssc#S55321113	-	-1.93562	0.776956
ENSSSCT00000031257	-	1.36254	0.723261
gnl|UG|Ssc#S35173062	-	1.43811	0.717084
gnl|UG|Ssc#S55323183	-	-2.0483	0.711299
gnl|UG|Ssc#S55322323	-	1.95494	0.762326
ENSSSCT00000007770	LOC100524407	-1.2963	0.728375
gnl|UG|Ssc#S35172558	-	-1.73543	0.717072
gnl|UG|Ssc#S26721025	-	2.64301	0.764007
gnl|UG|Ssc#S47626223	CRK	-1.6569	0.77315
gnl|UG|Ssc#S35166016	Hsp27	1.13856	0.717024
ENSSSCT00000011034	LOC100152325	1.6306	0.777631
gnl|UG|Ssc#S46881078	LOC100154081	-1.17241	0.707882
ENSSSCT00000004688	GJA1	-1.35682	0.756712
gnl|UG|Ssc#S55324524	-	2.27639	0.700545
gnl|UG|Ssc#S55322002	-	-1.10416	0.712247
ENSSSCT00000027228	-	1.39308	0.757658
gnl|UG|Ssc#S19540289	-	1.94836	0.772249
gnl|UG|Ssc#S55325584	-	-1.09226	0.702778
ENSSSCT00000007319	TXNIP	1.2044	0.722466
ENSSSCT00000014615	RPS13	1.94437	0.80822
ENSSSCT00000015440	VCAN	-1.11808	0.715884
ENSSSCT00000013520	LOC100512938	-2.18675	0.713197
gnl|UG|Ssc#S58307548	-	-3.26379	0.755223
gnl|UG|Ssc#S40047840	-	1.90064	0.736927
gnl|UG|Ssc#S46876266	STK16	-1.43031	0.715309
ENSSSCT00000024749	-	2.59551	0.702389
gnl|UG|Ssc#S55327390	-	2.59555	0.762195
ENSSSCT00000000707	LOC100520135	1.57821	0.704156
gnl|UG|Ssc#S35172385	-	-2.21985	0.715252
gnl|UG|Ssc#S39866659	-	1.43072	0.717708
gnl|UG|Ssc#S55319512	MELK	-1.42056	0.715399
gnl|UG|Ssc#S6091751	IGFBP3	-2.36748	0.784091
gnl|UG|Ssc#S39797959	-	-1.40572	0.740768
gnl|UG|Ssc#S16517607	-	1.59137	0.769121
gnl|UG|Ssc#S58302338	-	-1.18521	0.730865
gnl|UG|Ssc#S57704942	CMYA5	1.63787	0.743722
ENSSSCT00000013694	BEX1	-1.20548	0.721105
ENSSSCT00000006142	NEK6	-1.12079	0.700857
gnl|UG|Ssc#S21558492	-	2.98356	0.752926
ENSSSCT00000027328	NOL9	-1.3226	0.735929
ENSSSCT00000029547	-	-1.69818	0.764798
gnl|UG|Ssc#S6085650	-	1.98449	0.704027
ENSSSCT00000027692	SDHB	-1.28757	0.736213
ENSSSCT00000024097	LOC100625228	1.60795	0.71137
ENSSSCT00000014100	LOC100739163	-1.41775	0.751741
ENSSSCT00000011649	LOC100157959	1.56145	0.753446
ENSSSCT00000001927	PLA2G7	1.64219	0.715315
gnl|UG|Ssc#S58313774	-	-1.2519	0.71336
ENSSSCT00000023265	CEP70	-1.34268	0.707825
ENSSSCT00000006084	PTGS1	-1.23303	0.717376
gnl|UG|Ssc#S55324146	TMEM59	2.66259	0.708685
gnl|UG|Ssc#S35169535	LOC100524488	-1.30653	0.745176
gnl|UG|Ssc#S58310853	-	-1.14633	0.709383
gnl|UG|Ssc#S58309896	LOC100521013	2.60314	0.701145
gnl|UG|Ssc#S23213036	-	-1.39397	0.757715
gnl|UG|Ssc#S26713597	-	2.41646	0.804929

## Sheet: TC55vsTC63
GeneID	Symbol	log2Ratio(TC63/TC55)	Probability
gnl|UG|Ssc#S35167068	PECAM1	-1.18741	0.709271
ENSSSCT00000012037	LOC100627382	-1.49433	0.745908
gnl|UG|Ssc#S39887189	-	-1.60592	0.759618
gnl|UG|Ssc#S23213123	-	1.2122	0.719331
gnl|UG|Ssc#S18557226	-	-5.51116	0.821296
gnl|UG|Ssc#S35166942	-	1.0797	0.700008
gnl|UG|Ssc#S46880427	RWDD1	-1.8318	0.773158
gnl|UG|Ssc#S58310783	CHD7	-1.84539	0.721232
gnl|UG|Ssc#S50199005	-	-2.33382	0.733739
gnl|UG|Ssc#S39960754	-	1.59725	0.705787
gnl|UG|Ssc#S55324394	-	2.02317	0.765344
gnl|UG|Ssc#S40126180	-	-2.50817	0.731305
ENSSSCT00000011524	-	1.77578	0.735258
gnl|UG|Ssc#S58308053	COL21A1	1.2568	0.733361
ENSSSCT00000003332	ITPKC	1.58371	0.705864
ENSSSCT00000004249	PRKAA2	-2.13873	0.70511
ENSSSCT00000008065	LOC100155350	-1.44894	0.744554
gnl|UG|Ssc#S18303622	-	-7.99322	0.728582
gnl|UG|Ssc#S40096094	-	3.31468	0.757111
gnl|UG|Ssc#S6033944	-	-1.49772	0.710481
ENSSSCT00000011771	GLRX3	-2.73671	0.809124
gnl|UG|Ssc#S40326228	-	1.66453	0.759673
gnl|UG|Ssc#S55325570	-	-1.30659	0.737053
gnl|UG|Ssc#S20116692	EGF	1.57157	0.72756
ENSSSCT00000003786	MTOR	1.71621	0.76597
ENSSSCT00000025302	VAT1	-1.52357	0.760246
gnl|UG|Ssc#S25791138	MYOZ1	1.09997	0.704065
ENSSSCT00000026383	-	-1.33148	0.716843
gnl|UG|Ssc#S35172271	TNMD	-1.94568	0.768481
gnl|UG|Ssc#S31115296	-	-8.34163	0.761806
gnl|UG|Ssc#S19541278	-	-4.88786	0.707201
gnl|UG|Ssc#S58309825	-	-1.48107	0.706523
gnl|UG|Ssc#S17515611	-	-1.19351	0.707415
gnl|UG|Ssc#S35172574	-	1.52097	0.703933
ENSSSCT00000001841	MEA1	1.78365	0.783082
ENSSSCT00000013468	LOC100516529	1.27899	0.702737
gnl|UG|Ssc#S46878298	-	2.05797	0.706784
ENSSSCT00000027316	RPL29	-4.38447	0.829502
ENSSSCT00000001703	RPS10	-1.69208	0.786305
ENSSSCT00000016800	PMPCB	1.46918	0.738357
gnl|UG|Ssc#S35168709	-	-2.80118	0.800853
gnl|UG|Ssc#S35167637	-	2.62828	0.707035
gnl|UG|Ssc#S35171138	RBM4	-1.65912	0.756962
ENSSSCT00000008472	AUTS2	-1.37992	0.702682
ENSSSCT00000002703	PSMC1	1.65115	0.771414
gnl|UG|Ssc#S55318440	-	1.23564	0.70186
ENSSSCT00000003105	C6H16orf80	-6.41348	0.858488
gnl|UG|Ssc#S40040406	-	-1.51952	0.710676
ENSSSCT00000028309	LOC100153709	-1.39151	0.730928
gnl|UG|Ssc#S35168207	-	-1.54001	0.703586
gnl|UG|Ssc#S58310949	-	-1.61559	0.767816
ENSSSCT00000007918	LOC100738964	1.85287	0.784218
gnl|UG|Ssc#S55324346	GDI2	-1.95534	0.789658
gnl|UG|Ssc#S40141028	COX8H	1.25991	0.729924
gnl|UG|Ssc#S35166229	-	-1.15236	0.700667
gnl|UG|Ssc#S58305833	LOC100515571	-3.0734	0.814426
gnl|UG|Ssc#S55320091	-	-1.85596	0.746082
gnl|UG|Ssc#S35172722	RU2B	-1.57985	0.758849
ENSSSCT00000017636	-	-2.74226	0.820541
ENSSSCT00000027373	LOC100519876	1.54202	0.730348
gnl|UG|Ssc#S46888458	GNAS	-1.533	0.771357
gnl|UG|Ssc#S47626205	SLC9A3R2	1.16532	0.705371
gnl|UG|Ssc#S17526000	-	-4.59414	0.732766
ENSSSCT00000014365	DTX4	1.63106	0.769839
gnl|UG|Ssc#S22277516	-	-2.08924	0.774084
gnl|UG|Ssc#S35165645	LOC100037957	-1.20054	0.711001
ENSSSCT00000003811	LOC100525583	-1.30748	0.731466
gnl|UG|Ssc#S18555254	-	1.42847	0.741582
gnl|UG|Ssc#S50699607	STK19	1.66519	0.74764
gnl|UG|Ssc#S58303993	LOC100516464	1.5523	0.758783
ENSSSCT00000024980	EIF1AY	-9.59917	0.866824
gnl|UG|Ssc#S58314309	-	-1.42762	0.712239
gnl|UG|Ssc#S55326727	LOC100153585	-1.52904	0.761284
ENSSSCT00000011814	-	-1.4584	0.753921
ENSSSCT00000031243	FLOT1	1.15914	0.708429
gnl|UG|Ssc#S38482852	TMSB10	1.15488	0.701126
ENSSSCT00000009900	-	-1.3185	0.705801
gnl|UG|Ssc#S58307640	LOC100523127	-8.87774	0.810177
gnl|UG|Ssc#S19546257	-	-1.46675	0.704677
ENSSSCT00000015020	CALR	-1.122	0.702554
ENSSSCT00000011055	LOC100154733	1.34573	0.720145
ENSSSCT00000009362	EMILIN1	-1.28199	0.731199
ENSSSCT00000018484	MAP1B	-1.2143	0.710856
ENSSSCT00000022781	LOC100625661	1.40193	0.7257
gnl|UG|Ssc#S35170367	-	-1.64446	0.714171
ENSSSCT00000014824	PNPLA6	-1.70845	0.708626
gnl|UG|Ssc#S46880057	-	-1.43814	0.760421
gnl|UG|Ssc#S58303701	LOC100521642	-2.09034	0.806744
gnl|UG|Ssc#S23213342	-	1.13857	0.70225
gnl|UG|Ssc#S35169680	HSP70.2	-1.44324	0.705255
ENSSSCT00000003987	-	-1.46533	0.727862
ENSSSCT00000026582	LOC100627727	-1.67702	0.701203
gnl|UG|Ssc#S58305749	-	-2.35747	0.72284
ENSSSCT00000016143	STIM1	1.93445	0.783592
ENSSSCT00000002105	LOC100621221	-1.27807	0.709267
ENSSSCT00000019137	-	-1.69109	0.764742
ENSSSCT00000014035	CD151	1.17895	0.708926
ENSSSCT00000017902	LOC100522910	-1.86071	0.706138
ENSSSCT00000011310	PLAC9	-1.41701	0.747332
gnl|UG|Ssc#S55321214	LOC780435	2.03833	0.725716
gnl|UG|Ssc#S18553593	-	-6.02499	0.837808
gnl|UG|Ssc#S40443017	-	-7.99548	0.728582
ENSSSCT00000030087	-	-1.67941	0.704318
gnl|UG|Ssc#S55320486	-	-2.33391	0.742137
gnl|UG|Ssc#S58307128	LOC100519672	-1.49512	0.731466
ENSSSCT00000004470	-	-1.81127	0.720141
gnl|UG|Ssc#S19545503	-	-1.76892	0.726403
gnl|UG|Ssc#S58302592	-	-1.82635	0.756054
gnl|UG|Ssc#S58301510	LOC100513964	-1.44849	0.733508
ENSSSCT00000012643	LOC100622720	1.20928	0.71825
ENSSSCT00000030858	ARID2	-1.58423	0.747987
ENSSSCT00000029938	HIGD2A	-5.27318	0.752489
gnl|UG|Ssc#S58304448	-	1.2448	0.715545
ENSSSCT00000012360	LOC100524219	1.20875	0.714401
gnl|UG|Ssc#S40004472	-	-8.07468	0.73666
gnl|UG|Ssc#S35165395	RPS16	-1.36095	0.750496
ENSSSCT00000009449	TAF1B	1.46943	0.701997
gnl|UG|Ssc#S58312644	LOC100514154	-1.62404	0.715272
ENSSSCT00000014173	-	1.19468	0.703837
gnl|UG|Ssc#S19538640	-	-1.62827	0.718152
ENSSSCT00000022777	-	-1.71268	0.728005
gnl|UG|Ssc#S35166426	LOC100154365	-2.45231	0.744164
gnl|UG|Ssc#S58309716	-	-1.86444	0.726252
ENSSSCT00000002559	ZFYVE26	1.64977	0.712704
ENSSSCT00000024403	LOC100515267	-1.3556	0.730202
ENSSSCT00000007920	LOC100739177	1.61805	0.709624
ENSSSCT00000023583	EPHB3	1.40939	0.737879
gnl|UG|Ssc#S58306020	LOC100516994	-1.27065	0.717463
gnl|UG|Ssc#S34518911	-	-2.72841	0.701779
gnl|UG|Ssc#S58300997	LOC100516171	-1.35499	0.73628
gnl|UG|Ssc#S46879162	M6PR	-1.58208	0.752678
gnl|UG|Ssc#S55326975	RPL14	1.92007	0.803154
gnl|UG|Ssc#S55321733	-	-1.88445	0.749262
gnl|UG|Ssc#S35170363	LOC733612	1.47956	0.757288
ENSSSCT00000006167	ANGPTL2	1.36292	0.746987
gnl|UG|Ssc#S58314326	-	-1.30897	0.737182
ENSSSCT00000019485	PFN1	-1.71517	0.779496
ENSSSCT00000005130	GABPAP	-2.01228	0.716382
gnl|UG|Ssc#S55325398	-	-2.16874	0.770117
gnl|UG|Ssc#S58304715	LOC100519562	-1.6555	0.720378
gnl|UG|Ssc#S40557860	-	-1.48627	0.732247
ENSSSCT00000011127	SLC35F3	1.51682	0.707729
gnl|UG|Ssc#S40022386	-	1.58092	0.775889
gnl|UG|Ssc#S35173727	-	-2.84709	0.709844
ENSSSCT00000011155	NUP133	-4.53318	0.711119
gnl|UG|Ssc#S58301486	-	-4.35086	0.715046
ENSSSCT00000003974	AHDC1	-2.58009	0.730218
gnl|UG|Ssc#S26717032	-	-1.68867	0.723903
gnl|UG|Ssc#S58307079	-	-1.39269	0.718128
gnl|UG|Ssc#S55326586	-	1.22452	0.719937
ENSSSCT00000015491	LOC100525564	-1.56901	0.759589
gnl|UG|Ssc#S35166738	-	-1.84232	0.729596
gnl|UG|Ssc#S18378125	-	-1.96982	0.747644
gnl|UG|Ssc#S58309965	-	-1.46048	0.709142
gnl|UG|Ssc#S58311351	-	-8.79831	0.803364
gnl|UG|Ssc#S35165207	-	-1.68006	0.76217
gnl|UG|Ssc#S35165540	-	-1.35496	0.726968
gnl|UG|Ssc#S40483007	-	1.44592	0.75053
gnl|UG|Ssc#S40498907	-	-1.42272	0.755948
ENSSSCT00000010685	RAN	-1.42874	0.71549
gnl|UG|Ssc#S46876762	LOC100155430	-2.14561	0.785075
gnl|UG|Ssc#S35173991	-	1.09321	0.702476
ENSSSCT00000018417	SKIV2L2	-1.30559	0.71611
ENSSSCT00000013015	POPDC2	2.22879	0.76494
gnl|UG|Ssc#S20116409	CACNA2D1	-1.58056	0.736815
gnl|UG|Ssc#S17499681	-	1.45439	0.757533
ENSSSCT00000028884	LOC100624590	-10.4134	0.917942
ENSSSCT00000018811	ERN1	1.91275	0.703976
gnl|UG|Ssc#S58301554	LOC100519635	1.81913	0.782433
ENSSSCT00000010866	ACADS	1.55493	0.742226
gnl|UG|Ssc#S35167585	-	-1.90522	0.707362
gnl|UG|Ssc#S35170426	-	1.25932	0.726713
ENSSSCT00000013804	PGRMC1	-1.31568	0.729369
ENSSSCT00000018499	RPL26L1	-1.40454	0.745771
ENSSSCT00000023785	DNMT3A	-1.35787	0.704814
gnl|UG|Ssc#S23696562	-	-1.61416	0.713318
ENSSSCT00000002656	VASH1	-1.39983	0.710254
gnl|UG|Ssc#S46876546	EIF4ENIF1	-1.88312	0.754594
ENSSSCT00000015390	LOC100519355	1.23508	0.706913
gnl|UG|Ssc#S23689853	-	1.53951	0.759446
gnl|UG|Ssc#S55273723	-	-1.66387	0.701877
gnl|UG|Ssc#S58310415	LOC100524254	-1.16451	0.705807
ENSSSCT00000007423	LOC100520019	1.2119	0.720572
ENSSSCT00000003496	NUCB1	1.08542	0.700255
gnl|UG|Ssc#S58302921	-	-1.56816	0.716102
ENSSSCT00000023703	SSRP1	1.21502	0.717644
gnl|UG|Ssc#S35170816	-	-1.1404	0.700124
gnl|UG|Ssc#S19546082	-	1.47897	0.760277
gnl|UG|Ssc#S40022334	-	-4.58811	0.831742
gnl|UG|Ssc#S55325142	-	1.28768	0.737728
ENSSSCT00000011838	EPRS	-2.29174	0.742563
ENSSSCT00000010304	SUCLA2	-1.67091	0.730799
gnl|UG|Ssc#S46880035	LOC100154318	-1.49981	0.761278
gnl|UG|Ssc#S35164643	SOD1	-2.53467	0.797764
gnl|UG|Ssc#S55323206	-	-2.63141	0.748262
ENSSSCT00000007529	LOC100158146	-1.43847	0.749982
gnl|UG|Ssc#S40198116	-	-8.14262	0.743181
gnl|UG|Ssc#S23766570	-	-3.1213	0.787112
gnl|UG|Ssc#S55286713	-	-1.30828	0.711317
ENSSSCT00000007975	TRPC4AP	-1.1915	0.716086
ENSSSCT00000004443	MLLT4	-1.66462	0.723129
gnl|UG|Ssc#S58306258	ANKIB1	-1.4138	0.722424
ENSSSCT00000023556	CARKD	-1.19828	0.706766
gnl|UG|Ssc#S34522670	-	-1.69346	0.767086
gnl|UG|Ssc#S58307222	SMARCA5	-1.70261	0.76416
ENSSSCT00000012274	ZNF385D	-1.53034	0.716414
gnl|UG|Ssc#S55317266	-	1.55853	0.716843
gnl|UG|Ssc#S58304018	MBD4	1.34281	0.700946
ENSSSCT00000015441	HAPLN1	2.28411	0.742398
gnl|UG|Ssc#S35173684	-	-1.30053	0.706022
gnl|UG|Ssc#S39913023	-	-2.04169	0.72451
ENSSSCT00000014114	-	1.58304	0.770296
ENSSSCT00000026600	LOC100622450	-1.66445	0.750112
ENSSSCT00000024456	DOK4	1.6326	0.728362
gnl|UG|Ssc#S58305877	-	-1.25252	0.709297
gnl|UG|Ssc#S35167803	TGFB3	-1.6983	0.753702
gnl|UG|Ssc#S55323727	-	-1.18155	0.706158
gnl|UG|Ssc#S35171575	-	1.3725	0.725206
gnl|UG|Ssc#S55320599	-	1.33152	0.707515
gnl|UG|Ssc#S35166478	-	-1.72227	0.74486
gnl|UG|Ssc#S35172156	-	-1.52812	0.74898
ENSSSCT00000029115	-	-1.79247	0.719072
gnl|UG|Ssc#S17512121	TNNI2	1.49271	0.767253
ENSSSCT00000002397	PARP2	1.33384	0.727858
ENSSSCT00000012181	LOC100515404	-3.02878	0.761093
gnl|UG|Ssc#S58310942	-	-1.93246	0.727911
gnl|UG|Ssc#S58312738	LOC100512157	1.55445	0.770631
gnl|UG|Ssc#S46877217	-	1.22999	0.726681
gnl|UG|Ssc#S58308253	EXOC2	1.14014	0.705524
gnl|UG|Ssc#S35168240	-	-4.5947	0.748215
gnl|UG|Ssc#S18546081	-	-8.35579	0.763479
gnl|UG|Ssc#S55327280	SPP1	-4.51728	0.777236
gnl|UG|Ssc#S23213517	ARPC2	-1.74714	0.787186
gnl|UG|Ssc#S55319649	PPP1R3C	-1.4867	0.741429
ENSSSCT00000011882	PSEN2	1.26426	0.725826
gnl|UG|Ssc#S55323501	-	1.44963	0.75029
ENSSSCT00000027063	R3HDM2	-1.44973	0.716771
gnl|UG|Ssc#S23213046	CTSK	-1.6553	0.764919
gnl|UG|Ssc#S31104124	-	-2.5874	0.766737
gnl|UG|Ssc#S58312534	LOC100525278	-1.57262	0.706917
ENSSSCT00000013306	-	-1.5381	0.702438
gnl|UG|Ssc#S58311386	-	-1.66216	0.751909
gnl|UG|Ssc#S35168298	-	1.3393	0.745694
gnl|UG|Ssc#S58301472	ARHGAP6	1.4903	0.735415
gnl|UG|Ssc#S33389640	KCNAB1	-1.97921	0.746396
gnl|UG|Ssc#S40377734	-	-12.3998	0.982309
gnl|UG|Ssc#S46876682	-	-2.26966	0.809232
gnl|UG|Ssc#S35170371	LOC100154160	1.63504	0.741092
gnl|UG|Ssc#S58312098	-	-1.38698	0.736396
gnl|UG|Ssc#S20116285	GPX3	-2.74918	0.803521
gnl|UG|Ssc#S58304229	-	-1.33437	0.719713
ENSSSCT00000019459	MYBBP1A	-1.46242	0.705075
gnl|UG|Ssc#S35170540	-	-1.82762	0.737182
ENSSSCT00000018378	PAIP1	-1.26302	0.719894
gnl|UG|Ssc#S55324994	-	-2.11668	0.783512
gnl|UG|Ssc#S58313397	LOC100523889	1.58994	0.773943
gnl|UG|Ssc#S46878050	-	1.2228	0.702874
gnl|UG|Ssc#S35167185	EBP	-2.14878	0.723792
gnl|UG|Ssc#S55322079	HTRA3	-8.38111	0.765521
gnl|UG|Ssc#S17516920	-	-2.81366	0.786401
gnl|UG|Ssc#S46880390	SYNCRIP	-2.03465	0.717983
gnl|UG|Ssc#S58314413	-	1.17945	0.711857
gnl|UG|Ssc#S55322057	NECD	1.40058	0.752815
gnl|UG|Ssc#S35173594	-	1.19473	0.717457
gnl|UG|Ssc#S58308281	-	1.50065	0.734147
ENSSSCT00000003450	LOC100515263	-1.27605	0.709636
gnl|UG|Ssc#S35166183	-	-2.14449	0.734246
gnl|UG|Ssc#S24520633	SPARC	-1.33774	0.740203
ENSSSCT00000016317	LOC100516989	-1.74306	0.706878
gnl|UG|Ssc#S46877225	FBXW4	1.22397	0.713873
ENSSSCT00000013422	LOC100522775	-5.45878	0.866353
ENSSSCT00000004631	CCN2	1.74324	0.782531
ENSSSCT00000006069	GGTA1	-2.63792	0.707431
gnl|UG|Ssc#S52898482	KLF13	1.77988	0.764279
gnl|UG|Ssc#S55321098	CDK2AP1	-1.96555	0.799551
ENSSSCT00000027047	-	1.71883	0.76371
gnl|UG|Ssc#S19541067	-	-1.16225	0.706495
gnl|UG|Ssc#S58314416	TESK1	1.19476	0.708157
gnl|UG|Ssc#S35173868	LOC100516471	-2.61017	0.759648
ENSSSCT00000014667	LOC100622895	1.24616	0.714048
ENSSSCT00000006146	PSMB7	-1.37632	0.750394
gnl|UG|Ssc#S35164461	NUDT2	-2.02382	0.778861
gnl|UG|Ssc#S6012685	-	1.28577	0.734157
gnl|UG|Ssc#S55326503	-	-1.74575	0.771361
gnl|UG|Ssc#S40451332	-	1.3059	0.741404
ENSSSCT00000010474	LAMP-1	-1.52067	0.753005
gnl|UG|Ssc#S58306003	CENPF	-1.70331	0.727211
gnl|UG|Ssc#S55267128	-	-1.79808	0.750432
gnl|UG|Ssc#S35166211	LMCD1	1.33084	0.731352
gnl|UG|Ssc#S35171882	0610007P14RIK	-1.74261	0.736458
gnl|UG|Ssc#S34528388	-	1.298	0.725098
gnl|UG|Ssc#S35164973	-	1.59125	0.719207
ENSSSCT00000026390	-	1.41072	0.724574
ENSSSCT00000017714	ITM2C	-1.16851	0.705342
gnl|UG|Ssc#S40667284	ACL	-2.0086	0.775879
ENSSSCT00000005647	TEK	1.74911	0.762027
gnl|UG|Ssc#S38794848	FASN	-3.69534	0.811839
gnl|UG|Ssc#S35168151	-	-2.66246	0.730699
gnl|UG|Ssc#S35164651	-	-1.87848	0.708282
gnl|UG|Ssc#S58309117	-	-1.40771	0.704443
gnl|UG|Ssc#S40061521	-	1.16331	0.709477
ENSSSCT00000019230	-	-1.23693	0.719256
ENSSSCT00000014113	RPS6KB2	-3.7017	0.729834
gnl|UG|Ssc#S55325529	P4HA1	-1.30408	0.702434
gnl|UG|Ssc#S55323330	LOC100154430	-1.32856	0.719319
gnl|UG|Ssc#S35167840	KPNA2	-1.55058	0.753661
gnl|UG|Ssc#S52128921	AKT1	-2.05903	0.781939
ENSSSCT00000013861	GPC4	1.14075	0.702501
gnl|UG|Ssc#S35166668	LOC100518910	1.33994	0.706919
gnl|UG|Ssc#S58304184	RNF123	-1.63405	0.727533
ENSSSCT00000011287	PLAU	-1.74596	0.70185
ENSSSCT00000009313	-	-1.42126	0.723391
ENSSSCT00000027628	MMACHC	-1.4146	0.712849
gnl|UG|Ssc#S40077196	-	1.7117	0.750879
gnl|UG|Ssc#S34507594	-	-1.67343	0.776681
gnl|UG|Ssc#S35172699	-	-2.68054	0.743999
gnl|UG|Ssc#S20116232	APP	-1.62118	0.766372
gnl|UG|Ssc#S35171973	GAPDH	-2.22892	0.797932
gnl|UG|Ssc#S55325820	-	-2.30598	0.70983
gnl|UG|Ssc#S18354218	-	-2.12564	0.728976
gnl|UG|Ssc#S35171491	EIF4A2	1.10737	0.706742
gnl|UG|Ssc#S58315190	-	-1.5617	0.735821
ENSSSCT00000025072	NR1D2	1.3778	0.731913
gnl|UG|Ssc#S35167101	GPD1	1.628	0.767169
ENSSSCT00000029383	C5H12orf57	-4.04008	0.733204
ENSSSCT00000025543	-	-1.79155	0.717206
ENSSSCT00000008810	LOC100516255	-1.44698	0.707502
gnl|UG|Ssc#S18551070	BGLAP	-1.47453	0.703508
ENSSSCT00000019386	LOC100523207	-1.82858	0.712404
ENSSSCT00000023429	TIMM23	1.38358	0.729328
ENSSSCT00000010838	ERP29	-1.30999	0.720512
gnl|UG|Ssc#S58313424	GALNTL4	1.32776	0.709724
ENSSSCT00000005302	ACTC1	-4.9462	0.832747
gnl|UG|Ssc#S35173719	MYL6	1.18071	0.718942
ENSSSCT00000030573	MB21D1	-1.40033	0.747055
gnl|UG|Ssc#S35169302	-	-1.11855	0.702256
gnl|UG|Ssc#S40146297	-	1.64635	0.746681
gnl|UG|Ssc#S35167855	-	-1.19157	0.714795
gnl|UG|Ssc#S58301158	LOC100516714	-2.29927	0.777633
gnl|UG|Ssc#S58305333	-	1.56406	0.742287
gnl|UG|Ssc#S35170631	-	-1.41126	0.744786
ENSSSCT00000010680	PUS1	1.78037	0.754057
gnl|UG|Ssc#S19539315	-	1.51393	0.753763
gnl|UG|Ssc#S35173373	TNFAIP6	-2.25363	0.784542
ENSSSCT00000006411	MBF1	-1.18638	0.712104
gnl|UG|Ssc#S18598186	LOC403161	1.39902	0.706344
gnl|UG|Ssc#S58306316	LOC100518855	1.50184	0.701966
gnl|UG|Ssc#S19542649	-	-2.22407	0.797595
ENSSSCT00000010859	COX6A1	-3.61554	0.7783
gnl|UG|Ssc#S58314078	LOC100511240	-1.34255	0.738718
ENSSSCT00000017737	LOC100522221	-1.39153	0.711168
gnl|UG|Ssc#S35172918	-	-1.54922	0.737441
gnl|UG|Ssc#S58301996	-	1.19445	0.711413
ENSSSCT00000006776	-	-2.17468	0.743958
gnl|UG|Ssc#S35167324	-	-2.03786	0.728814
gnl|UG|Ssc#S40091470	-	1.55513	0.750547
gnl|UG|Ssc#S40012116	-	-2.18674	0.717469
ENSSSCT00000008973	LOC100511252	1.45518	0.737531
ENSSSCT00000004262	LOC100516273	1.12351	0.701948
ENSSSCT00000000491	LRIG3	-4.37944	0.73553
gnl|UG|Ssc#S55325006	LOC100524047	-1.94206	0.711003
gnl|UG|Ssc#S55318823	-	-1.73184	0.701595
gnl|UG|Ssc#S58306051	-	1.71266	0.779345
ENSSSCT00000010058	ADH5	-1.62681	0.76282
gnl|UG|Ssc#S35174006	-	1.26917	0.71416
gnl|UG|Ssc#S58310340	LOC100512835	-1.31795	0.731695
gnl|UG|Ssc#S55321236	LOC100520872	-1.71448	0.702925
gnl|UG|Ssc#S58302792	LOC100154920	-1.08906	0.702801
gnl|UG|Ssc#S46877263	LOC100152371	1.69635	0.767236
gnl|UG|Ssc#S40494710	-	-8.224	0.75082
gnl|UG|Ssc#S55326887	-	1.32947	0.733031
gnl|UG|Ssc#S58310420	LOC100524804	-2.3758	0.781207
ENSSSCT00000011599	NEURL	-1.67447	0.759499
ENSSSCT00000012153	LOC100512363	1.2994	0.702646
ENSSSCT00000006206	LOC100152291	1.78024	0.770219
ENSSSCT00000011306	-	-3.072	0.759732
gnl|UG|Ssc#S6090752	JAK1	-1.41909	0.739091
ENSSSCT00000025997	LOC100622993	1.39264	0.732135
gnl|UG|Ssc#S55320309	MYBPH	-1.48166	0.764164
gnl|UG|Ssc#S35172490	SCP2	-1.50246	0.761348
gnl|UG|Ssc#S55320463	-	-1.53633	0.747093
ENSSSCT00000024788	DLL1	-1.56861	0.701565
ENSSSCT00000027448	-	1.54689	0.728725
ENSSSCT00000010269	MRPS31	1.26736	0.710823
ENSSSCT00000026483	DBP-5	-2.12296	0.774119
gnl|UG|Ssc#S58310689	-	-1.54597	0.704141
ENSSSCT00000002525	RGMA	-1.63102	0.704257
ENSSSCT00000025039	DCHS1	-1.52671	0.750855
gnl|UG|Ssc#S55321662	-	1.36056	0.74418
ENSSSCT00000026713	-	1.47424	0.753672
ENSSSCT00000029625	LOC100625207	-9.55267	0.863412
gnl|UG|Ssc#S23212843	TRA2B	-1.33945	0.742724
gnl|UG|Ssc#S35169682	ODC	-5.15383	0.834512
ENSSSCT00000013245	MID1	-2.55679	0.774784
gnl|UG|Ssc#S40177122	-	1.21173	0.701813
ENSSSCT00000025002	PLEKHO1	-1.39038	0.732066
ENSSSCT00000011432	ACTA2	-4.59157	0.829382
gnl|UG|Ssc#S39982413	-	-1.55618	0.715333
gnl|UG|Ssc#S29460347	-	-3.22432	0.768481
gnl|UG|Ssc#S35169184	BAG3	-3.90667	0.740415
ENSSSCT00000014658	ARID3A	-1.69988	0.774435
gnl|UG|Ssc#S40069225	-	-2.58067	0.724694
gnl|UG|Ssc#S58312390	-	-1.50453	0.732582
gnl|UG|Ssc#S43509714	ATF6B	-1.63915	0.761978
gnl|UG|Ssc#S35168028	-	9.56529	0.864407
ENSSSCT00000015975	LOC100518621	-2.20306	0.748078
ENSSSCT00000029279	TMEM85	1.35763	0.722444
gnl|UG|Ssc#S35173228	MRPS11	1.25469	0.711747
ENSSSCT00000008276	-	-1.48356	0.741445
gnl|UG|Ssc#S58301570	-	1.12721	0.703011
gnl|UG|Ssc#S55326203	-	-1.34966	0.726773
ENSSSCT00000012379	LOC100512313	1.62028	0.729873
gnl|UG|Ssc#S35170504	-	-2.21345	0.766294
gnl|UG|Ssc#S35169050	-	-1.75879	0.73054
ENSSSCT00000008546	TBC1D10B	1.33786	0.738022
gnl|UG|Ssc#S58312758	LOC100518718	-1.25923	0.71341
ENSSSCT00000009171	-	-1.37595	0.703258
gnl|UG|Ssc#S35169878	RPS4	1.08794	0.702837
ENSSSCT00000023313	-	-7.94837	0.72396
gnl|UG|Ssc#S18550483	-	-7.90809	0.719972
ENSSSCT00000014194	SCYL1	1.25894	0.72706
ENSSSCT00000004506	FBXO5	-1.76631	0.70245
gnl|UG|Ssc#S55327261	-	-1.0938	0.701973
ENSSSCT00000023021	-	1.80879	0.761311
gnl|UG|Ssc#S39840932	-	-1.55182	0.704092
ENSSSCT00000009890	EDNRA	-2.01482	0.726777
gnl|UG|Ssc#S25135588	-	2.032	0.713071
ENSSSCT00000030143	-	-3.72469	0.72736
gnl|UG|Ssc#S19542291	-	-1.8215	0.722061
gnl|UG|Ssc#S58312032	-	-1.66705	0.771396
gnl|UG|Ssc#S23213468	DAD1	-3.01709	0.749137
gnl|UG|Ssc#S58303018	LOC100525894	2.82666	0.81803
gnl|UG|Ssc#S58308585	-	-1.225	0.722583
ENSSSCT00000027314	LOC100515546	1.42838	0.755263
gnl|UG|Ssc#S40497866	-	1.16084	0.715466
ENSSSCT00000030183	-	-5.1315	0.703282
ENSSSCT00000012233	CTSL1	-1.3143	0.736845
ENSSSCT00000024299	LOC100622254	1.23174	0.70973
gnl|UG|Ssc#S58303991	LOC100516936	-1.88437	0.752254
ENSSSCT00000011680	LOC100156570	-1.7155	0.785419
gnl|UG|Ssc#S35171183	VDAC2	-1.70405	0.780728
gnl|UG|Ssc#S40198684	-	-3.19445	0.818493
ENSSSCT00000006417	TRAF2	2.37146	0.80698
ENSSSCT00000027760	LOC100621014	1.43787	0.751471
ENSSSCT00000016713	ASNS	-1.34627	0.747405
gnl|UG|Ssc#S23695151	OSTN	-4.39506	0.747636
ENSSSCT00000010475	CUL4A	1.19963	0.71269
gnl|UG|Ssc#S26710672	-	-8.37417	0.765029
gnl|UG|Ssc#S6088229	-	-2.34479	0.70513
ENSSSCT00000023399	LOC100620830	1.2776	0.72286
gnl|UG|Ssc#S35166818	GNB2L1	1.34809	0.749311
gnl|UG|Ssc#S35170161	ANXA2	-1.58202	0.773466
ENSSSCT00000024419	DYRK1B	-1.98906	0.752958
ENSSSCT00000012937	-	-1.70246	0.759253
gnl|UG|Ssc#S35168666	-	-1.48393	0.731597
gnl|UG|Ssc#S58308284	ZNF134	1.49696	0.713522
gnl|UG|Ssc#S58312739	GP36B	-1.25237	0.707174
gnl|UG|Ssc#S58308641	LOC100518132	-2.71042	0.820166
gnl|UG|Ssc#S27599724	-	2.14615	0.747877
gnl|UG|Ssc#S35170580	-	-1.31383	0.738793
gnl|UG|Ssc#S17512155	-	1.55774	0.771069
gnl|UG|Ssc#S40302790	-	2.06755	0.714727
gnl|UG|Ssc#S35165032	-	1.1862	0.700881
gnl|UG|Ssc#S35168046	-	-2.0331	0.730467
gnl|UG|Ssc#S49953823	MAP2K1	-1.17666	0.709999
gnl|UG|Ssc#S18546378	-	-4.67322	0.711582
gnl|UG|Ssc#S35169713	-	-1.48704	0.730006
ENSSSCT00000005783	LOC100154289	1.41785	0.754787
gnl|UG|Ssc#S46880063	-	-1.68107	0.781036
gnl|UG|Ssc#S40193329	LOC100520866	1.42702	0.759789
ENSSSCT00000030630	LOC100739128	-1.9572	0.75975
gnl|UG|Ssc#S58309458	-	1.89074	0.795323
gnl|UG|Ssc#S58307015	-	1.75914	0.793267
gnl|UG|Ssc#S58304306	-	-1.30058	0.708555
gnl|UG|Ssc#S24317996	COL5A2	-1.16552	0.712072
ENSSSCT00000011170	BICC1	-1.36706	0.72029
ENSSSCT00000009562	FBXL5	-1.37874	0.740737
ENSSSCT00000009364	LOC100524558	1.35563	0.740558
gnl|UG|Ssc#S27602393	-	-2.07923	0.730716
ENSSSCT00000001634	SLA-DMA	1.81434	0.75521
ENSSSCT00000003437	PPP5C	-1.38793	0.700883
gnl|UG|Ssc#S21557368	-	-1.15864	0.70982
ENSSSCT00000016891	LOC100519266	-1.2496	0.708324
ENSSSCT00000024506	LOC100738372	-1.82885	0.701713
gnl|UG|Ssc#S24663701	SREBF2	-1.76724	0.708955
gnl|UG|Ssc#S40044442	-	1.81622	0.717067
gnl|UG|Ssc#S35170270	TIMP2	1.39914	0.747809
ENSSSCT00000019541	EIF4A1	-2.57853	0.70043
ENSSSCT00000008742	LOC100737615	-1.73554	0.737247
ENSSSCT00000018072	GPR37	-1.41252	0.703162
gnl|UG|Ssc#S35165267	-	-2.52024	0.704125
gnl|UG|Ssc#S6090709	PPP1R12A	-2.0514	0.737278
gnl|UG|Ssc#S40368514	-	1.74612	0.759695
gnl|UG|Ssc#S46879502	STMN2	-1.83298	0.722701
gnl|UG|Ssc#S17524702	-	-2.17846	0.749918
gnl|UG|Ssc#S18943248	SREBF1	-1.49569	0.736423
gnl|UG|Ssc#S58305494	LOC100152160	1.78444	0.773291
ENSSSCT00000031435	-	-1.54716	0.735782
gnl|UG|Ssc#S58304300	ARPP21	-1.59488	0.704488
gnl|UG|Ssc#S40500672	LOC100522725	2.06989	0.809328
ENSSSCT00000016611	LOC100517179	-2.27319	0.785024
gnl|UG|Ssc#S35168215	-	1.13323	0.702458
gnl|UG|Ssc#S46876932	-	1.39281	0.739511
gnl|UG|Ssc#S46878410	-	-4.54169	0.712198
ENSSSCT00000032450	LOC100620777	-3.82936	0.707551
gnl|UG|Ssc#S26718922	-	1.24217	0.707017
ENSSSCT00000000652	MGP	1.34314	0.742373
ENSSSCT00000000223	NCKAP5L	-1.83566	0.733506
gnl|UG|Ssc#S23213091	CNBP	-2.18892	0.772522
gnl|UG|Ssc#S35167380	-	1.16875	0.701055
ENSSSCT00000030629	LOC100525156	-1.67458	0.747411
gnl|UG|Ssc#S58315001	LOC100155462	-1.31661	0.71865
ENSSSCT00000018039	SMO	-1.3347	0.73096
gnl|UG|Ssc#S58301275	-	-1.54477	0.764468
ENSSSCT00000031054	-	-1.93528	0.734928
gnl|UG|Ssc#S55325677	APLP2	-2.11635	0.77344
ENSSSCT00000005482	RPLP1	-1.19008	0.721993
gnl|UG|Ssc#S23701360	-	-2.26884	0.754659
gnl|UG|Ssc#S58314202	-	-2.10033	0.799229
gnl|UG|Ssc#S23213011	-	1.50842	0.736733
ENSSSCT00000003901	HP1BP3	-2.11617	0.745843
gnl|UG|Ssc#S17525376	-	-1.93436	0.783818
ENSSSCT00000002577	SLC8A3	1.46797	0.722526
ENSSSCT00000006763	-	-2.12403	0.742349
gnl|UG|Ssc#S34532405	-	1.72868	0.725457
ENSSSCT00000011151	GALNT2	-1.49498	0.7382
gnl|UG|Ssc#S35169402	-	-1.92035	0.71023
ENSSSCT00000030494	IREB2	-2.21366	0.783832
gnl|UG|Ssc#S58313194	-	-1.53803	0.743005
gnl|UG|Ssc#S35171270	SLA-2	1.11609	0.703302
ENSSSCT00000008941	LOC100518724	-1.13207	0.703158
gnl|UG|Ssc#S55319731	LOC100520059	-1.17352	0.703145
ENSSSCT00000013222	LOC100738385	-1.96011	0.759028
ENSSSCT00000006906	LOC100155988	-1.74621	0.781228
gnl|UG|Ssc#S55323286	PDIA6	-1.33184	0.735782
gnl|UG|Ssc#S55326866	LOC100155139	-2.20078	0.742973
gnl|UG|Ssc#S23762021	-	-7.95884	0.725067
gnl|UG|Ssc#S58304223	-	1.15263	0.703066
ENSSSCT00000007590	LMO4	-2.75915	0.754794
gnl|UG|Ssc#S58301381	LOC100526026	1.4419	0.760417
gnl|UG|Ssc#S6074564	-	-1.26327	0.701611
gnl|UG|Ssc#S40495844	-	1.6043	0.735933
gnl|UG|Ssc#S18557766	-	-5.38717	0.813538
gnl|UG|Ssc#S23755901	-	-1.99471	0.737371
ENSSSCT00000005882	RNF38	-1.43914	0.729696
gnl|UG|Ssc#S55326492	-	-1.1546	0.708792
gnl|UG|Ssc#S58305096	MRC2	-2.11069	0.768972
ENSSSCT00000011880	LOC100524888	-2.23729	0.716139
gnl|UG|Ssc#S23213452	-	-2.14068	0.798185
gnl|UG|Ssc#S24317995	COL5A3	-1.609	0.701911
gnl|UG|Ssc#S35168260	CAPZB	-1.73988	0.779184
gnl|UG|Ssc#S40222147	-	-2.09363	0.807737
gnl|UG|Ssc#S18553947	-	1.88819	0.789648
ENSSSCT00000008349	ARPC1A	-2.10648	0.800194
ENSSSCT00000026197	AIMP2	-1.55157	0.739446
gnl|UG|Ssc#S35168729	SLC16A1	-2.10264	0.775328
gnl|UG|Ssc#S17525063	-	-1.7642	0.775522
gnl|UG|Ssc#S46878679	-	-8.07039	0.736144
gnl|UG|Ssc#S58311544	-	-1.45053	0.707117
gnl|UG|Ssc#S34529668	-	-1.80381	0.795567
gnl|UG|Ssc#S17513098	-	-1.21524	0.700488
gnl|UG|Ssc#S35168191	-	-1.28246	0.718403
gnl|UG|Ssc#S35169115	-	-1.2423	0.715517
ENSSSCT00000006622	EIF3E	-1.11245	0.704516
gnl|UG|Ssc#S22278213	-	1.56405	0.705226
ENSSSCT00000005226	LOC100154984	-1.44709	0.735054
ENSSSCT00000000592	PPFIBP1	-2.2708	0.75695
ENSSSCT00000007084	PRCC	-2.44481	0.761607
gnl|UG|Ssc#S46877471	SEC61A1	-1.4701	0.723627
gnl|UG|Ssc#S55327534	ACTA1	-3.45546	0.831085
gnl|UG|Ssc#S19542061	-	-1.33367	0.742732
gnl|UG|Ssc#S39982552	-	-2.74658	0.777521
ENSSSCT00000026864	MRPL17	1.32718	0.718326
gnl|UG|Ssc#S25134978	-	2.03964	0.711452
gnl|UG|Ssc#S55324678	-	-1.98806	0.723939
gnl|UG|Ssc#S46879584	PABPC1	-1.62464	0.77601
ENSSSCT00000026890	RPL32	-1.23507	0.726171
ENSSSCT00000019573	LOC396903	-1.20936	0.71055
gnl|UG|Ssc#S35169445	-	-2.0376	0.761611
gnl|UG|Ssc#S18291190	-	-2.41027	0.760501
gnl|UG|Ssc#S46880196	-	1.28433	0.736435
ENSSSCT00000027065	LOC100513223	-1.68526	0.768503
ENSSSCT00000008510	BCKDK	-5.80235	0.866176
gnl|UG|Ssc#S26387196	-	1.53069	0.76149
ENSSSCT00000009192	VRK2	-2.75718	0.709701
gnl|UG|Ssc#S58307937	-	-3.65383	0.806939
ENSSSCT00000012338	LOC414417	1.37355	0.744023
gnl|UG|Ssc#S40353888	-	-5.09113	0.837855
gnl|UG|Ssc#S58312779	-	1.25983	0.728464
ENSSSCT00000032579	-	-1.42053	0.727062
gnl|UG|Ssc#S35170592	-	-2.11097	0.717379
ENSSSCT00000026565	LOC100154945	-1.54016	0.717724
ENSSSCT00000025096	-	-2.7334	0.72164
gnl|UG|Ssc#S58308222	LOC100517166	-1.38433	0.741535
gnl|UG|Ssc#S18358279	-	3.65259	0.822826
ENSSSCT00000031990	LRRC42	-1.81037	0.768462
gnl|UG|Ssc#S55319614	COPB1	1.20827	0.718305
gnl|UG|Ssc#S40231172	-	-1.4818	0.712865
ENSSSCT00000022496	-	-2.48186	0.709353
ENSSSCT00000010221	HMGB1	-1.29159	0.739375
ENSSSCT00000017822	LOC100525790	-2.17942	0.769021
ENSSSCT00000000535	CCT2	-2.27626	0.714238
gnl|UG|Ssc#S35168926	LOC100515576	-1.93903	0.757502
gnl|UG|Ssc#S40108079	-	2.16923	0.721618
ENSSSCT00000014652	WEE1	-1.72229	0.71423
ENSSSCT00000016639	LOC100526237	1.3462	0.749035
gnl|UG|Ssc#S55320406	PDIA3	-1.70115	0.776579
gnl|UG|Ssc#S18557351	SPINK4	-1.72407	0.714911
ENSSSCT00000015026	LOC100627609	1.77396	0.771016
gnl|UG|Ssc#S46880644	LOC100155122	-5.08103	0.813791
ENSSSCT00000015156	NR2F6	1.6961	0.782568
gnl|UG|Ssc#S40151349	-	-2.60124	0.81763
gnl|UG|Ssc#S58308905	-	-2.15377	0.778992
gnl|UG|Ssc#S35165311	-	-1.45895	0.714269
ENSSSCT00000006600	LOC100738633	-1.11873	0.701579
gnl|UG|Ssc#S35173062	-	-1.48777	0.716769
gnl|UG|Ssc#S55323183	-	2.02805	0.70667
ENSSSCT00000019097	LOC100523089	-1.33699	0.702762
gnl|UG|Ssc#S23765177	-	-1.75719	0.772093
gnl|UG|Ssc#S50838379	MMP-2	1.16166	0.716031
gnl|UG|Ssc#S46880554	-	-1.64811	0.708145
gnl|UG|Ssc#S40553743	-	-3.46316	0.795435
gnl|UG|Ssc#S26721025	-	-2.14694	0.746485
gnl|UG|Ssc#S58311104	PREB	-1.41324	0.723533
gnl|UG|Ssc#S46876336	COL6A3	-1.25681	0.731648
ENSSSCT00000030226	ZNF180	-2.34533	0.702305
gnl|UG|Ssc#S55320350	LOC100522817	1.34847	0.708114
gnl|UG|Ssc#S55322002	-	1.1696	0.714246
ENSSSCT00000019512	LOC100620510	1.2323	0.714395
ENSSSCT00000027228	-	-2.01195	0.801822
ENSSSCT00000010641	GALNT7	-1.97873	0.723389
gnl|UG|Ssc#S19540289	-	-1.75277	0.754184
ENSSSCT00000026297	LOC100624138	-1.27939	0.706383
gnl|UG|Ssc#S35173713	FLNA	-1.29196	0.733284
ENSSSCT00000018565	ADAM19	-1.99392	0.740964
gnl|UG|Ssc#S50165076	-	-4.13547	0.712994
gnl|UG|Ssc#S55327390	-	-2.44984	0.756538
ENSSSCT00000003810	LOC100525404	-1.86024	0.745945
gnl|UG|Ssc#S18357986	-	-4.00188	0.725704
gnl|UG|Ssc#S18291998	ATP5G1	-4.42835	0.759061
gnl|UG|Ssc#S58306158	-	-1.30997	0.719896
gnl|UG|Ssc#S58310946	LOC100526048	-1.45477	0.705324
gnl|UG|Ssc#S55319765	FTH1	-2.80671	0.823287
ENSSSCT00000001852	SRF	1.60075	0.769792
ENSSSCT00000032063	LOC100154068	1.29261	0.730862
gnl|UG|Ssc#S46878456	PTK7	-1.63088	0.753912
gnl|UG|Ssc#S21558492	-	-1.93109	0.717273
ENSSSCT00000012023	KIF24	-7.96578	0.725594
ENSSSCT00000001175	CDKAL1	-1.78459	0.701189
gnl|UG|Ssc#S35171458	RPUSD3	1.54776	0.710252
gnl|UG|Ssc#S35169375	BUD13	-2.12596	0.726968
ENSSSCT00000027328	NOL9	1.46393	0.748894
ENSSSCT00000027339	CST3	-2.84234	0.788047
ENSSSCT00000015002	LOC100520362	-1.18851	0.701842
gnl|UG|Ssc#S58312112	-	1.21773	0.718101
ENSSSCT00000010618	KIF13B	1.76879	0.750673
gnl|UG|Ssc#S6085650	-	1.40223	0.713269
gnl|UG|Ssc#S40552182	HSPE1	-4.44184	0.814046
ENSSSCT00000027692	SDHB	1.2044	0.710356
ENSSSCT00000028725	LOC100627450	-2.05303	0.727101
gnl|UG|Ssc#S58313774	-	1.25745	0.707431
gnl|UG|Ssc#S55318473	MGLL	1.4744	0.717455
gnl|UG|Ssc#S35170743	-	-2.47273	0.782568
gnl|UG|Ssc#S18553029	-	-2.38879	0.703594
gnl|UG|Ssc#S23695122	-	-7.97957	0.72686
gnl|UG|Ssc#S55261053	-	-7.86047	0.714736
gnl|UG|Ssc#S35167321	PIGU	-2.84982	0.766043
gnl|UG|Ssc#S58315177	-	1.43096	0.702793
gnl|UG|Ssc#S35172466	GJA4	-1.88715	0.751104
gnl|UG|Ssc#S17525410	-	-2.90715	0.717954
ENSSSCT00000002038	MAN2A2	-1.16626	0.704522
ENSSSCT00000028783	LOC100738241	-1.44156	0.734705
gnl|UG|Ssc#S55320415	LOC396874	-1.16532	0.714766
gnl|UG|Ssc#S46876181	SF3B1	-2.1687	0.787129
ENSSSCT00000003865	LOC100523794	-1.43861	0.716667
gnl|UG|Ssc#S23213036	-	1.18598	0.713685
gnl|UG|Ssc#S26713597	-	-1.6075	0.756929
gnl|UG|Ssc#S20116221	FOLH1	1.8971	0.768195

## Sheet: TC63vsTC70
GeneID	Symbol	log2Ratio(TC70/TC63)	Probability
ENSSSCT00000011453	TNKS2	1.84108	0.762523
gnl|UG|Ssc#S18557226	-	5.66729	0.837345
gnl|UG|Ssc#S17515838	PSMA6	1.51726	0.757748
gnl|UG|Ssc#S40126180	-	2.44659	0.727986
ENSSSCT00000018509	LOC100525013	8.1334	0.741857
ENSSSCT00000008065	LOC100155350	1.65176	0.770183
gnl|UG|Ssc#S18303622	-	8.79896	0.80333
gnl|UG|Ssc#S40096094	-	-2.85306	0.753787
gnl|UG|Ssc#S58304913	LOC396709	5.19322	0.794572
ENSSSCT00000011771	GLRX3	2.92935	0.815294
gnl|UG|Ssc#S40326228	-	-1.64258	0.758671
ENSSSCT00000019322	KSR1	1.31397	0.708855
gnl|UG|Ssc#S39987126	-	2.02711	0.715156
gnl|UG|Ssc#S19542416	-	1.57155	0.753318
gnl|UG|Ssc#S52893272	-	3.79613	0.735061
gnl|UG|Ssc#S35164754	RPL35	1.90684	0.715129
gnl|UG|Ssc#S35172271	TNMD	1.92477	0.767448
gnl|UG|Ssc#S31115296	-	8.91229	0.813298
gnl|UG|Ssc#S19541278	-	4.92567	0.711909
gnl|UG|Ssc#S23698058	-	2.50199	0.739112
ENSSSCT00000027316	RPL29	4.42777	0.831201
ENSSSCT00000032452	-	1.39547	0.72671
ENSSSCT00000001703	RPS10	1.88602	0.800831
gnl|UG|Ssc#S35168709	-	4.15022	0.82599
gnl|UG|Ssc#S18554787	-	2.3661	0.764903
gnl|UG|Ssc#S35171138	RBM4	1.41166	0.723852
ENSSSCT00000027953	ZC3H11A	1.34051	0.718083
ENSSSCT00000003105	C6H16orf80	6.57743	0.878562
ENSSSCT00000019391	PRPF8	3.06801	0.714738
ENSSSCT00000028309	LOC100153709	1.25058	0.70598
ENSSSCT00000012224	LARP4B	1.37363	0.722937
gnl|UG|Ssc#S58310949	-	1.96099	0.796793
ENSSSCT00000011883	LOC100511399	1.34628	0.713713
gnl|UG|Ssc#S58301108	MUM1L1	1.7063	0.771327
ENSSSCT00000007918	LOC100738964	-1.37058	0.736796
gnl|UG|Ssc#S40046810	-	-1.18661	0.71859
gnl|UG|Ssc#S55324346	GDI2	2.00042	0.792751
gnl|UG|Ssc#S58313770	-	1.47421	0.710329
ENSSSCT00000002281	MMP14	1.26281	0.718565
ENSSSCT00000017647	LOC100157604	2.54577	0.720094
gnl|UG|Ssc#S35172038	ALR2	1.28403	0.721488
gnl|UG|Ssc#S58313422	-	2.08189	0.783796
gnl|UG|Ssc#S58305833	LOC100515571	3.34134	0.820275
gnl|UG|Ssc#S55320091	-	1.94281	0.755758
ENSSSCT00000017636	-	2.80014	0.822726
gnl|UG|Ssc#S46888458	GNAS	1.70711	0.789156
ENSSSCT00000029639	SLC31A2	2.06599	0.741252
ENSSSCT00000028386	-	1.34923	0.737688
gnl|UG|Ssc#S17526000	-	4.27132	0.712813
gnl|UG|Ssc#S46880125	LOC100156448	2.56027	0.806017
gnl|UG|Ssc#S55327094	-	2.26089	0.786241
gnl|UG|Ssc#S22277516	-	1.56448	0.717145
gnl|UG|Ssc#S55252485	-	-1.48645	0.70769
gnl|UG|Ssc#S58303993	LOC100516464	-1.18578	0.70732
gnl|UG|Ssc#S35170972	-	1.68567	0.760807
ENSSSCT00000009900	-	1.58954	0.748701
gnl|UG|Ssc#S58307640	LOC100523127	9.18239	0.835132
gnl|UG|Ssc#S19544877	-	2.91183	0.715868
ENSSSCT00000017441	FRZB	1.53563	0.743242
gnl|UG|Ssc#S40420540	-	1.72005	0.735813
gnl|UG|Ssc#S33346436	LOC733664	1.48261	0.724639
gnl|UG|Ssc#S58308891	-	1.69378	0.761986
gnl|UG|Ssc#S35170367	-	1.80699	0.737548
ENSSSCT00000023627	OBSL1	1.88469	0.781001
ENSSSCT00000005577	-	1.97917	0.736431
gnl|UG|Ssc#S40419603	-	-1.55714	0.726766
ENSSSCT00000026941	SRRM2	1.74886	0.786437
gnl|UG|Ssc#S58302461	LOC100511788	3.73296	0.722417
gnl|UG|Ssc#S35169238	-	-2.00445	0.761356
gnl|UG|Ssc#S55321214	LOC780435	-1.69771	0.703065
gnl|UG|Ssc#S18553593	-	5.99852	0.836598
ENSSSCT00000011578	ACTR1A	1.3934	0.71246
gnl|UG|Ssc#S18359803	-	5.80025	0.750743
gnl|UG|Ssc#S40443017	-	8.18982	0.747202
ENSSSCT00000015220	CILP2	-1.19975	0.711529
gnl|UG|Ssc#S55320486	-	1.94484	0.702587
ENSSSCT00000032169	-	1.25068	0.731539
gnl|UG|Ssc#S58303146	LOC100519056	1.42118	0.70352
gnl|UG|Ssc#S58302592	-	2.24718	0.790776
ENSSSCT00000029938	HIGD2A	6.99078	0.930188
gnl|UG|Ssc#S17510601	-	2.35625	0.741978
gnl|UG|Ssc#S58312765	MAPK9	1.61094	0.716014
gnl|UG|Ssc#S40004472	-	10.0276	0.896286
gnl|UG|Ssc#S55319630	CSNK2B	4.05194	0.769471
gnl|UG|Ssc#S19538640	-	1.97255	0.759834
ENSSSCT00000022777	-	1.53493	0.702591
gnl|UG|Ssc#S40480419	-	5.15258	0.726432
gnl|UG|Ssc#S40497666	-	8.84987	0.807848
ENSSSCT00000026451	-	2.29951	0.793465
gnl|UG|Ssc#S35165204	-	1.64173	0.71697
gnl|UG|Ssc#S55326975	RPL14	-1.12407	0.710606
gnl|UG|Ssc#S55321733	-	2.40125	0.790532
ENSSSCT00000009375	LCTHIO	1.37006	0.734692
ENSSSCT00000019485	PFN1	1.1605	0.700054
gnl|UG|Ssc#S55322464	-	2.46443	0.709443
gnl|UG|Ssc#S55325398	-	2.36853	0.785078
ENSSSCT00000014676	LOC100512395	1.60667	0.737323
gnl|UG|Ssc#S40022386	-	-1.16823	0.717682
gnl|UG|Ssc#S35173727	-	3.05206	0.728526
ENSSSCT00000011155	NUP133	4.36637	0.701029
gnl|UG|Ssc#S58301486	-	4.199	0.706351
gnl|UG|Ssc#S18383491	-	1.50802	0.715371
gnl|UG|Ssc#S18299969	-	5.40753	0.816521
gnl|UG|Ssc#S55324140	MDK	-1.64994	0.778455
ENSSSCT00000003974	AHDC1	3.38615	0.782201
ENSSSCT00000017738	EIF4E2	2.60283	0.715275
gnl|UG|Ssc#S17525768	-	5.75925	0.781821
gnl|UG|Ssc#S35167435	CD36	1.2623	0.719068
gnl|UG|Ssc#S58309965	-	1.86479	0.762901
gnl|UG|Ssc#S58311351	-	8.86481	0.80908
gnl|UG|Ssc#S55320436	-	-1.3357	0.706984
gnl|UG|Ssc#S58310606	-	1.44256	0.746607
gnl|UG|Ssc#S58308686	LOC100524500	1.97635	0.803867
gnl|UG|Ssc#S35165207	-	1.35221	0.716814
gnl|UG|Ssc#S40498907	-	1.17673	0.717196
ENSSSCT00000010685	RAN	1.85295	0.770311
gnl|UG|Ssc#S40524913	-	1.98489	0.786586
gnl|UG|Ssc#S23691372	-	-1.83133	0.759924
ENSSSCT00000029556	-	1.85418	0.745039
ENSSSCT00000008872	LOC100628028	5.62749	0.702345
ENSSSCT00000012547	ARF4	1.25192	0.709558
gnl|UG|Ssc#S46876546	EIF4ENIF1	1.66586	0.73094
gnl|UG|Ssc#S23689853	-	-1.20881	0.712886
gnl|UG|Ssc#S35170179	-	-1.31319	0.733531
gnl|UG|Ssc#S58499134	MSTN	2.02496	0.797177
gnl|UG|Ssc#S40022334	-	5.97137	0.947701
ENSSSCT00000011838	EPRS	2.35585	0.749787
ENSSSCT00000010304	SUCLA2	1.75366	0.741634
gnl|UG|Ssc#S46880035	LOC100154318	1.37184	0.745204
gnl|UG|Ssc#S35164643	SOD1	2.75348	0.807353
gnl|UG|Ssc#S55323206	-	2.13171	0.703898
gnl|UG|Ssc#S40198116	-	8.82528	0.805802
gnl|UG|Ssc#S55834724	ATG2A	7.94369	0.722737
gnl|UG|Ssc#S23766570	-	2.11785	0.718897
gnl|UG|Ssc#S35165411	-	1.87707	0.706086
ENSSSCT00000030986	LOC100627299	1.72096	0.761688
gnl|UG|Ssc#S23699836	-	3.73266	0.769935
ENSSSCT00000005273	IVD	1.86218	0.762525
ENSSSCT00000004443	MLLT4	1.59912	0.715283
ENSSSCT00000031428	SLC16A3	1.26607	0.713216
gnl|UG|Ssc#S58301952	-	1.61764	0.735997
gnl|UG|Ssc#S58307222	SMARCA5	1.38781	0.723426
gnl|UG|Ssc#S35173684	-	1.62089	0.755643
gnl|UG|Ssc#S35171789	AQP1	1.26872	0.700793
ENSSSCT00000003413	-	8.59768	0.785256
gnl|UG|Ssc#S35173197	-	4.3016	0.707596
ENSSSCT00000026600	LOC100622450	2.02101	0.784792
gnl|UG|Ssc#S35165919	-	2.35824	0.735145
gnl|UG|Ssc#S35166478	-	1.96167	0.77063
gnl|UG|Ssc#S35172156	-	1.30688	0.716575
ENSSSCT00000029115	-	1.71388	0.709646
ENSSSCT00000000184	ADCY6	5.15359	0.700146
gnl|UG|Ssc#S58301439	-	1.14259	0.704873
gnl|UG|Ssc#S39999856	-	8.37851	0.765271
gnl|UG|Ssc#S35170297	-	6.83857	0.867457
ENSSSCT00000004602	BCLAF1	1.18098	0.700758
ENSSSCT00000012181	LOC100515404	3.02329	0.762934
gnl|UG|Ssc#S58310942	-	1.91782	0.728209
gnl|UG|Ssc#S58313828	PYGM	1.51912	0.735372
gnl|UG|Ssc#S58312738	LOC100512157	-1.15242	0.713014
gnl|UG|Ssc#S35168240	-	4.29491	0.732122
gnl|UG|Ssc#S18546081	-	10.4613	0.921386
gnl|UG|Ssc#S55327280	SPP1	4.73229	0.788279
gnl|UG|Ssc#S58313966	-	1.28455	0.716793
gnl|UG|Ssc#S23213517	ARPC2	1.55839	0.769478
ENSSSCT00000027063	R3HDM2	1.36012	0.703399
ENSSSCT00000014460	LOC100512645	1.4422	0.725996
gnl|UG|Ssc#S55327473	-	1.27884	0.713822
ENSSSCT00000014834	XAB2	2.20541	0.7318
gnl|UG|Ssc#S31104124	-	2.94668	0.788076
ENSSSCT00000014923	DNMT1	2.46028	0.716855
gnl|UG|Ssc#S58311449	-	1.74159	0.735725
ENSSSCT00000013306	-	1.6507	0.721509
ENSSSCT00000004183	LOC733653	2.0238	0.708619
gnl|UG|Ssc#S40020159	LOC100524873	3.09082	0.755727
ENSSSCT00000019032	-	4.2795	0.783917
ENSSSCT00000016762	TRA2A	1.74236	0.716335
ENSSSCT00000003287	LOC100517098	4.50103	0.76882
gnl|UG|Ssc#S40472465	-	2.88395	0.736149
gnl|UG|Ssc#S40215563	-	5.31008	0.717321
gnl|UG|Ssc#S20116285	GPX3	3.34278	0.819062
ENSSSCT00000001706	SNRPC	2.92988	0.740565
gnl|UG|Ssc#S35170885	RHOB	2.73873	0.773973
gnl|UG|Ssc#S35170540	-	1.99113	0.755629
gnl|UG|Ssc#S55324994	-	1.46036	0.711527
gnl|UG|Ssc#S55322079	HTRA3	8.41616	0.76901
gnl|UG|Ssc#S17516920	-	3.31965	0.806531
gnl|UG|Ssc#S18545842	-	7.78398	0.705894
ENSSSCT00000007624	-	8.85985	0.80883
gnl|UG|Ssc#S17518471	-	6.47947	0.828927
gnl|UG|Ssc#S24520633	SPARC	1.9735	0.80271
ENSSSCT00000013422	LOC100522775	5.48866	0.868693
ENSSSCT00000004631	CCN2	-2.65785	0.81907
ENSSSCT00000006069	GGTA1	3.32485	0.759871
gnl|UG|Ssc#S58308207	-	1.94088	0.762264
gnl|UG|Ssc#S22279946	-	8.08108	0.736878
gnl|UG|Ssc#S55321098	CDK2AP1	1.54897	0.763974
gnl|UG|Ssc#S40026942	-	2.43802	0.73546
ENSSSCT00000027047	-	-1.41264	0.731527
gnl|UG|Ssc#S35173868	LOC100516471	2.14801	0.722313
ENSSSCT00000010474	LAMP-1	1.27361	0.714759
ENSSSCT00000012011	LOC100524518	3.41067	0.706902
ENSSSCT00000017784	-	1.88206	0.755861
gnl|UG|Ssc#S6085466	-	8.22593	0.75047
gnl|UG|Ssc#S58309095	-	2.83633	0.704103
gnl|UG|Ssc#S55324077	LOC100522020	2.00143	0.755343
ENSSSCT00000023621	ELMO2	2.92805	0.73522
gnl|UG|Ssc#S38794848	FASN	3.41981	0.807013
gnl|UG|Ssc#S55325125	LOC780413	-1.5202	0.715849
ENSSSCT00000014113	RPS6KB2	4.20352	0.762185
gnl|UG|Ssc#S55325529	P4HA1	1.36901	0.716722
ENSSSCT00000030857	CCDC47	7.87283	0.715296
ENSSSCT00000001801	MDFI	2.20124	0.773701
gnl|UG|Ssc#S35165384	LOC100525640	1.70469	0.756506
gnl|UG|Ssc#S55322607	SEPP1	2.73834	0.734216
gnl|UG|Ssc#S52128921	AKT1	2.23582	0.794455
gnl|UG|Ssc#S17516435	-	2.18269	0.812368
ENSSSCT00000011287	PLAU	1.99771	0.734673
ENSSSCT00000009313	-	1.32936	0.708944
ENSSSCT00000019595	LOC100736982	1.28279	0.717461
ENSSSCT00000018731	GRB2	4.12521	0.70118
gnl|UG|Ssc#S18386751	-	1.65747	0.705464
ENSSSCT00000001609	SLA-DRA	2.4946	0.74843
gnl|UG|Ssc#S20116232	APP	1.39195	0.737705
gnl|UG|Ssc#S35171973	GAPDH	2.54053	0.811431
gnl|UG|Ssc#S58304403	-	1.34677	0.749823
gnl|UG|Ssc#S55325820	-	2.97684	0.764525
gnl|UG|Ssc#S18354218	-	1.96448	0.712408
gnl|UG|Ssc#S40054290	-	-1.68827	0.768899
ENSSSCT00000029383	C5H12orf57	4.53675	0.764114
gnl|UG|Ssc#S51750135	DLK1	2.15088	0.812281
gnl|UG|Ssc#S29975173	-	7.80993	0.708855
ENSSSCT00000025543	-	2.50909	0.782675
gnl|UG|Ssc#S40439791	-	2.87447	0.723724
ENSSSCT00000013779	-	7.7761	0.705297
gnl|UG|Ssc#S55323973	-	2.83923	0.713694
ENSSSCT00000010838	ERP29	1.23432	0.705382
gnl|UG|Ssc#S39984448	-	7.7252	0.700286
ENSSSCT00000005302	ACTC1	5.46238	0.918114
gnl|UG|Ssc#S35172045	-	1.70028	0.726578
gnl|UG|Ssc#S35173188	LOC100049695	1.81403	0.788149
gnl|UG|Ssc#S55305704	NDUFB9	-12.4216	0.98274
gnl|UG|Ssc#S40072844	-	1.6579	0.717202
gnl|UG|Ssc#S18598186	LOC403161	-1.56039	0.726981
gnl|UG|Ssc#S19542649	-	2.22856	0.798768
ENSSSCT00000010859	COX6A1	4.19526	0.801297
ENSSSCT00000006776	-	2.64798	0.780105
ENSSSCT00000000491	LRIG3	4.16399	0.72343
ENSSSCT00000022463	-	2.02864	0.757514
gnl|UG|Ssc#S58306051	-	-1.23218	0.718841
ENSSSCT00000010058	ADH5	1.54508	0.753965
gnl|UG|Ssc#S18272610	-	2.50933	0.712327
ENSSSCT00000014314	LOC100522239	1.97228	0.77656
gnl|UG|Ssc#S58305794	-	1.7979	0.725501
gnl|UG|Ssc#S17514632	-	7.91409	0.719734
ENSSSCT00000015585	LOC100518898	1.21013	0.701399
gnl|UG|Ssc#S40494710	-	8.0433	0.733034
gnl|UG|Ssc#S58310420	LOC100524804	1.71971	0.721515
gnl|UG|Ssc#S20116742	SCARB1	1.35501	0.704378
ENSSSCT00000011599	NEURL	2.17894	0.8002
ENSSSCT00000011306	-	3.84036	0.796246
gnl|UG|Ssc#S6090752	JAK1	1.31913	0.723555
ENSSSCT00000024788	DLL1	1.85925	0.742273
ENSSSCT00000002525	RGMA	2.16971	0.766557
ENSSSCT00000012169	LOC100513945	-2.27255	0.73175
gnl|UG|Ssc#S35169682	ODC	5.1612	0.856136
gnl|UG|Ssc#S58309193	LOC100519901	1.64452	0.703384
ENSSSCT00000007549	FNBP1L	1.61483	0.701117
ENSSSCT00000028700	LOC100622149	3.1324	0.772428
ENSSSCT00000011432	ACTA2	4.83597	0.831648
gnl|UG|Ssc#S29460347	-	2.90941	0.752115
gnl|UG|Ssc#S55239917	-	1.82853	0.745233
gnl|UG|Ssc#S35169184	BAG3	3.94284	0.7452
gnl|UG|Ssc#S58312390	-	1.42984	0.723791
gnl|UG|Ssc#S35174207	-	1.25733	0.733462
gnl|UG|Ssc#S58304083	-	1.92508	0.780963
gnl|UG|Ssc#S58304521	-	8.07361	0.735803
gnl|UG|Ssc#S55320855	NTAN1	5.2911	0.822637
gnl|UG|Ssc#S17509769	-	5.31856	0.755034
ENSSSCT00000008276	-	1.38879	0.729735
gnl|UG|Ssc#S20116737	CAPN1	2.45426	0.717183
gnl|UG|Ssc#S35170504	-	1.82092	0.729552
gnl|UG|Ssc#S58312758	LOC100518718	1.34768	0.731051
ENSSSCT00000005381	CYB5A	1.87472	0.709283
ENSSSCT00000023313	-	9.19623	0.836435
gnl|UG|Ssc#S18550483	-	9.21965	0.838212
ENSSSCT00000023299	PHACTR4	2.51989	0.70227
gnl|UG|Ssc#S23701149	-	5.68229	0.716235
ENSSSCT00000016858	MYOG	2.90076	0.811391
gnl|UG|Ssc#S35171357	CLN3	-1.35741	0.71078
ENSSSCT00000009890	EDNRA	1.88055	0.713039
gnl|UG|Ssc#S58312032	-	1.67533	0.772722
ENSSSCT00000005806	LOC100518712	1.59065	0.731905
gnl|UG|Ssc#S23213468	DAD1	3.20212	0.762606
ENSSSCT00000016157	LOC100520682	8.6453	0.789648
ENSSSCT00000011675	C14H10orf84	1.3289	0.707399
ENSSSCT00000030183	-	5.84292	0.845217
ENSSSCT00000026980	LOC100621520	8.8802	0.81032
gnl|UG|Ssc#S55325604	-	1.74165	0.710253
ENSSSCT00000011680	LOC100156570	1.33119	0.739742
gnl|UG|Ssc#S35171183	VDAC2	1.54826	0.76506
gnl|UG|Ssc#S40198684	-	3.70906	0.825735
ENSSSCT00000006417	TRAF2	-1.43285	0.745098
gnl|UG|Ssc#S35164870	FBP	4.588	0.735456
gnl|UG|Ssc#S47626207	VPS26B	1.78192	0.71672
gnl|UG|Ssc#S46879122	-	2.07431	0.763926
ENSSSCT00000006559	NDUFB9	2.26762	0.755009
ENSSSCT00000030804	LOC100620450	4.36539	0.765765
ENSSSCT00000009831	ART3	1.68518	0.758665
gnl|UG|Ssc#S29980444	-	5.44207	0.766586
gnl|UG|Ssc#S58311200	-	2.09785	0.780435
ENSSSCT00000019141	SGCA	3.69145	0.803994
gnl|UG|Ssc#S17524572	-	8.224	0.75047
gnl|UG|Ssc#S55319739	LOC100155778	1.18123	0.712878
ENSSSCT00000024419	DYRK1B	2.53332	0.79254
gnl|UG|Ssc#S35173862	-	1.48016	0.758241
gnl|UG|Ssc#S46879471	TAB1	1.80772	0.707161
gnl|UG|Ssc#S58308641	LOC100518132	2.3893	0.813237
ENSSSCT00000019682	-	2.00021	0.807733
gnl|UG|Ssc#S18546378	-	4.76362	0.719987
ENSSSCT00000015686	LOC100524854	2.53581	0.812924
gnl|UG|Ssc#S55266767	-	1.80397	0.730748
gnl|UG|Ssc#S26711246	-	8.04876	0.733577
ENSSSCT00000007841	FAM113A	2.38011	0.733099
gnl|UG|Ssc#S58311620	-	1.52887	0.703263
gnl|UG|Ssc#S27602393	-	1.89575	0.71127
gnl|UG|Ssc#S23213179	NDUFA8	1.71417	0.779057
ENSSSCT00000024506	LOC100738372	2.63191	0.776748
gnl|UG|Ssc#S24663701	SREBF2	2.23118	0.759899
ENSSSCT00000019541	EIF4A1	2.96118	0.734734
ENSSSCT00000022304	LOC100628160	2.26008	0.711172
gnl|UG|Ssc#S35165267	-	2.59289	0.712855
ENSSSCT00000019273	LOC100518332	1.91157	0.758379
ENSSSCT00000002569	ERH	1.36937	0.737181
gnl|UG|Ssc#S17524702	-	1.78151	0.707619
gnl|UG|Ssc#S58311754	LOC100514098	1.98071	0.769083
gnl|UG|Ssc#S58304300	ARPP21	1.83316	0.738657
ENSSSCT00000000617	-	2.07783	0.739625
gnl|UG|Ssc#S46878410	-	5.3554	0.847382
gnl|UG|Ssc#S46876367	-	1.58446	0.727343
gnl|UG|Ssc#S23213091	CNBP	3.02895	0.81184
gnl|UG|Ssc#S58302294	-	8.29186	0.756863
gnl|UG|Ssc#S58301275	-	1.59042	0.770448
gnl|UG|Ssc#S23701360	-	1.81316	0.707677
ENSSSCT00000002650	FOS	-1.9045	0.728879
gnl|UG|Ssc#S58314202	-	1.5471	0.751687
ENSSSCT00000003901	HP1BP3	1.87249	0.720987
gnl|UG|Ssc#S35168407	-	1.29183	0.710155
gnl|UG|Ssc#S34532405	-	-3.32438	0.778096
ENSSSCT00000011151	GALNT2	1.39857	0.726758
ENSSSCT00000030494	IREB2	2.04028	0.772561
ENSSSCT00000013222	LOC100738385	2.02115	0.76569
ENSSSCT00000006906	LOC100155988	1.23837	0.713884
gnl|UG|Ssc#S40496270	-	1.26888	0.714696
gnl|UG|Ssc#S55326866	LOC100155139	2.58929	0.773908
ENSSSCT00000007590	LMO4	2.8287	0.761256
ENSSSCT00000001892	VEGFA	2.37931	0.705781
gnl|UG|Ssc#S39933515	-	5.67681	0.760446
ENSSSCT00000010605	SCARA5	3.50635	0.710312
gnl|UG|Ssc#S58305096	MRC2	2.56732	0.797854
gnl|UG|Ssc#S58308593	-	1.47294	0.754602
gnl|UG|Ssc#S23213452	-	2.02537	0.79193
gnl|UG|Ssc#S24317995	COL5A3	1.84696	0.736247
gnl|UG|Ssc#S35168260	CAPZB	1.43814	0.745653
gnl|UG|Ssc#S29462189	-	5.77048	0.81644
gnl|UG|Ssc#S40222147	-	3.17584	0.830328
ENSSSCT00000009103	LOC100522732	1.90483	0.741104
ENSSSCT00000008349	ARPC1A	1.55495	0.752796
gnl|UG|Ssc#S35168729	SLC16A1	1.61761	0.725622
gnl|UG|Ssc#S17525063	-	3.12962	0.826787
gnl|UG|Ssc#S46878679	-	8.69627	0.794463
gnl|UG|Ssc#S34529668	-	1.3029	0.740573
ENSSSCT00000006622	EIF3E	1.39355	0.752998
ENSSSCT00000012455	-	1.3262	0.703675
ENSSSCT00000000592	PPFIBP1	2.07636	0.741258
gnl|UG|Ssc#S55327534	ACTA1	4.74628	0.834233
gnl|UG|Ssc#S19542061	-	1.10009	0.7037
gnl|UG|Ssc#S39982552	-	3.89564	0.816206
ENSSSCT00000026864	MRPL17	-1.31521	0.717981
gnl|UG|Ssc#S35169877	AGPAT2	1.31156	0.714471
gnl|UG|Ssc#S46879584	PABPC1	1.60624	0.77528
ENSSSCT00000026890	RPL32	1.77996	0.792373
gnl|UG|Ssc#S20116682	ENG	3.21006	0.753199
ENSSSCT00000018931	PLEKHH3	4.24088	0.702188
ENSSSCT00000008510	BCKDK	6.69667	0.938231
ENSSSCT00000028975	LOC100739731	1.95252	0.787026
gnl|UG|Ssc#S58307937	-	4.42348	0.821662
gnl|UG|Ssc#S40353888	-	5.13563	0.876132
gnl|UG|Ssc#S18383839	-	6.97434	0.876975
gnl|UG|Ssc#S40231172	-	1.82401	0.759295
ENSSSCT00000022496	-	2.68456	0.729658
ENSSSCT00000017822	LOC100525790	2.44156	0.787723
ENSSSCT00000010892	USP30	1.67051	0.721137
ENSSSCT00000000535	CCT2	3.17349	0.779838
gnl|UG|Ssc#S35168926	LOC100515576	1.70405	0.732107
ENSSSCT00000019344	LOC100625663	2.81394	0.749265
ENSSSCT00000016639	LOC100526237	-1.301	0.741442
gnl|UG|Ssc#S58303107	-	2.07306	0.794553
gnl|UG|Ssc#S55320406	PDIA3	1.48185	0.751332
gnl|UG|Ssc#S46880644	LOC100155122	4.29612	0.796929
ENSSSCT00000001895	LOC100157118	1.65317	0.715935
ENSSSCT00000015156	NR2F6	-1.13532	0.708299
gnl|UG|Ssc#S40151349	-	3.15498	0.827034
ENSSSCT00000015680	LOC100522859	5.6703	0.715041
gnl|UG|Ssc#S35173257	TUBA1A	7.87897	0.715983
ENSSSCT00000024895	-	1.85895	0.713341
ENSSSCT00000006600	LOC100738633	1.2039	0.716955
gnl|UG|Ssc#S58309625	LOC100518017	2.65431	0.738571
gnl|UG|Ssc#S6077797	-	7.92006	0.720371
ENSSSCT00000005763	VLDLR	3.5283	0.747985
gnl|UG|Ssc#S40553743	-	4.55259	0.82062
ENSSSCT00000012279	-	2.15158	0.742749
gnl|UG|Ssc#S58301141	LOC100521941	1.21453	0.7076
gnl|UG|Ssc#S46876336	COL6A3	1.36116	0.749115
gnl|UG|Ssc#S46878740	PKM2	1.15861	0.714843
gnl|UG|Ssc#S19546263	-	1.60104	0.705113
gnl|UG|Ssc#S35334147	-	2.60177	0.733986
gnl|UG|Ssc#S55320350	LOC100522817	-1.53246	0.732239
ENSSSCT00000019646	COPS3	-1.21523	0.724593
ENSSSCT00000018801	CACNG1	1.18131	0.708285
ENSSSCT00000027228	-	1.57461	0.766964
ENSSSCT00000010641	GALNT7	2.328	0.75826
ENSSSCT00000007319	TXNIP	1.26098	0.725702
gnl|UG|Ssc#S50210731	TNNC2	1.31917	0.743899
ENSSSCT00000014615	RPS13	-1.1732	0.717492
ENSSSCT00000007455	-	5.69566	0.814103
gnl|UG|Ssc#S55324980	-	1.78002	0.72818
ENSSSCT00000018565	ADAM19	2.11481	0.754011
gnl|UG|Ssc#S55320100	-	4.70182	0.706454
gnl|UG|Ssc#S58303896	LOC100511536	1.83458	0.738822
gnl|UG|Ssc#S50165076	-	4.72608	0.753288
gnl|UG|Ssc#S18358696	-	-1.77787	0.726031
ENSSSCT00000009543	HTRA3	-1.24426	0.727984
gnl|UG|Ssc#S35164630	RPSA	6.95821	0.946733
ENSSSCT00000003810	LOC100525404	1.66579	0.723735
gnl|UG|Ssc#S18357986	-	3.78572	0.712442
ENSSSCT00000005802	ANXA1	4.52055	0.742613
ENSSSCT00000009599	LOC100524447	-1.1603	0.708065
gnl|UG|Ssc#S18291998	ATP5G1	5.8698	0.924522
gnl|UG|Ssc#S58313167	ANGPTL6	8.00562	0.729205
gnl|UG|Ssc#S57704942	CMYA5	1.57063	0.764849
gnl|UG|Ssc#S58310946	LOC100526048	1.97435	0.770751
gnl|UG|Ssc#S55319765	FTH1	3.60429	0.830879
gnl|UG|Ssc#S26733402	-	1.34603	0.715573
ENSSSCT00000018118	LOC100518588	4.22895	0.78195
ENSSSCT00000001852	SRF	-1.18693	0.713408
ENSSSCT00000028089	MDH2	1.33962	0.732635
ENSSSCT00000027339	CST3	2.84271	0.789922
gnl|UG|Ssc#S6001821	-	5.27974	0.74725
gnl|UG|Ssc#S6033816	-	7.94017	0.722737
gnl|UG|Ssc#S40552182	HSPE1	5.2734	0.908834
ENSSSCT00000003588	ETFB	3.72792	0.717037
gnl|UG|Ssc#S40541187	-	2.39826	0.778593
gnl|UG|Ssc#S55324205	-	2.08383	0.800292
gnl|UG|Ssc#S58308389	-	8.13853	0.74234
gnl|UG|Ssc#S35170743	-	2.00658	0.748812
gnl|UG|Ssc#S55326730	-	2.71465	0.714492
ENSSSCT00000019028	LOC100525426	2.18531	0.724165
ENSSSCT00000018229	LOC100513575	2.44158	0.724887
gnl|UG|Ssc#S23695122	-	8.65464	0.790582
gnl|UG|Ssc#S55261053	-	8.60214	0.785999
gnl|UG|Ssc#S35167321	PIGU	2.97199	0.774904
gnl|UG|Ssc#S35172466	GJA4	1.7617	0.737627
gnl|UG|Ssc#S17525410	-	3.22499	0.743567
ENSSSCT00000002038	MAN2A2	1.32117	0.733358
gnl|UG|Ssc#S18555078	-	3.99631	0.706138
ENSSSCT00000028783	LOC100738241	1.45913	0.738304
gnl|UG|Ssc#S17518115	-	1.21215	0.714133
gnl|UG|Ssc#S46876181	SF3B1	2.84224	0.815289
gnl|UG|Ssc#S20116221	FOLH1	-1.70382	0.754098

## Sheet: TC70vsTC90
GeneID	Symbol	log2Ratio(TC90/TC70)	Probability
ENSSSCT00000030248	BHLHE41	2.2321	0.747859
gnl|UG|Ssc#S39887189	-	-1.98538	0.779622
gnl|UG|Ssc#S55325570	-	-1.15602	0.705364
gnl|UG|Ssc#S35172271	TNMD	-1.74641	0.756577
gnl|UG|Ssc#S26711650	-	2.18924	0.793307
gnl|UG|Ssc#S43678671	SLC2A4	2.23236	0.793886
ENSSSCT00000011883	LOC100511399	1.37818	0.74419
gnl|UG|Ssc#S40046810	-	-1.40297	0.748367
gnl|UG|Ssc#S55319290	-	-1.30612	0.740608
gnl|UG|Ssc#S46880125	LOC100156448	2.13108	0.809119
ENSSSCT00000024980	EIF1AY	10.8826	0.945323
gnl|UG|Ssc#S33346436	LOC733664	1.25139	0.720015
ENSSSCT00000006902	LOC100516366	-1.5949	0.773498
ENSSSCT00000015537	CDO1	-1.23558	0.725669
gnl|UG|Ssc#S34273825	PEG10	-1.29899	0.742333
gnl|UG|Ssc#S20116695	ENPEP	2.43795	0.795882
gnl|UG|Ssc#S58301668	LMOD2	2.0233	0.801867
ENSSSCT00000023473	LOC100628224	1.43211	0.752489
ENSSSCT00000026470	-	1.48326	0.751814
gnl|UG|Ssc#S58309396	-	1.63753	0.713147
gnl|UG|Ssc#S16763004	-	1.81811	0.737719
ENSSSCT00000026451	-	1.39036	0.748379
gnl|UG|Ssc#S55324519	-	1.76781	0.729925
ENSSSCT00000006553	SQLE	-1.32382	0.705343
ENSSSCT00000006268	-	2.6109	0.752634
ENSSSCT00000006901	ATP1B1	1.45355	0.754432
gnl|UG|Ssc#S58305138	ABCA9	1.37508	0.720122
gnl|UG|Ssc#S29462637	-	4.62557	0.782661
gnl|UG|Ssc#S55326586	-	-1.23464	0.717331
gnl|UG|Ssc#S17525027	PNMT	1.74921	0.709119
gnl|UG|Ssc#S40524913	-	1.13275	0.706067
ENSSSCT00000028884	LOC100624590	11.0327	0.951186
gnl|UG|Ssc#S55325121	CAPN6	-1.10091	0.70653
gnl|UG|Ssc#S49954467	CARP	1.53131	0.720232
gnl|UG|Ssc#S35168504	OTC	-2.43099	0.731742
gnl|UG|Ssc#S23689853	-	-1.25958	0.700467
gnl|UG|Ssc#S35167328	-	-1.39445	0.728209
gnl|UG|Ssc#S35168556	-	-1.61599	0.732194
gnl|UG|Ssc#S23212825	LOC100169745	-1.50965	0.723402
gnl|UG|Ssc#S46880224	LOC100154395	-1.36338	0.745603
gnl|UG|Ssc#S46880549	-	-1.72141	0.788749
gnl|UG|Ssc#S35168240	-	-3.02383	0.72585
gnl|UG|Ssc#S55327280	SPP1	-1.49397	0.709319
gnl|UG|Ssc#S55319649	PPP1R3C	1.64057	0.775752
ENSSSCT00000028670	LOC100623926	1.46432	0.708079
ENSSSCT00000014043	LOC100511980	-3.37652	0.726568
gnl|UG|Ssc#S55327473	-	1.62033	0.775714
gnl|UG|Ssc#S33389640	KCNAB1	1.68946	0.708169
gnl|UG|Ssc#S40377734	-	11.3979	0.963111
gnl|UG|Ssc#S20116724	MYOC	1.87931	0.738382
gnl|UG|Ssc#S46879763	COLL11A1	-1.27661	0.736614
gnl|UG|Ssc#S35170540	-	-1.59345	0.726429
gnl|UG|Ssc#S58301956	-	1.43126	0.7499
ENSSSCT00000022765	SLC15A2	-2.64712	0.805521
gnl|UG|Ssc#S18383171	-	-1.71531	0.701558
gnl|UG|Ssc#S55326285	CITED1	-2.12066	0.742657
gnl|UG|Ssc#S40565039	S100A7	-3.57626	0.710114
ENSSSCT00000009861	SFRP2	-1.39322	0.755372
gnl|UG|Ssc#S58305091	LOC100516998	-2.38955	0.820344
ENSSSCT00000027288	-	-2.38881	0.815541
ENSSSCT00000004918	SNAP91	-1.516	0.737925
ENSSSCT00000017589	ACADL	1.14145	0.709671
ENSSSCT00000012285	LOC100524044	1.81328	0.70157
ENSSSCT00000018567	LOC100523290	-2.41114	0.726735
ENSSSCT00000023638	-	1.68469	0.713569
gnl|UG|Ssc#S40153348	-	-1.75186	0.725577
ENSSSCT00000025158	LOC100621099	1.69881	0.755133
gnl|UG|Ssc#S40054290	-	-2.09915	0.74781
gnl|UG|Ssc#S58314864	-	1.28413	0.734618
gnl|UG|Ssc#S51749232	PDK4	1.6166	0.753294
ENSSSCT00000018738	HN1	-2.24781	0.812517
gnl|UG|Ssc#S58304401	MYHC	-1.99484	0.806705
ENSSSCT00000017737	LOC100522221	-3.13748	0.782926
gnl|UG|Ssc#S58302636	LOC100515346	2.15787	0.771487
ENSSSCT00000008553	ATP2A1	1.2767	0.739205
ENSSSCT00000029625	LOC100625207	10.339	0.919492
gnl|UG|Ssc#S46877625	APOD	2.08778	0.78798
gnl|UG|Ssc#S23756992	-	-1.53582	0.749568
ENSSSCT00000014658	ARID3A	-1.26664	0.701229
gnl|UG|Ssc#S58309581	-	-1.86103	0.723622
gnl|UG|Ssc#S55327261	-	-1.48604	0.762108
gnl|UG|Ssc#S58303691	LOC100522706	-3.22937	0.70275
ENSSSCT00000017193	LOC100517196	1.48539	0.766032
ENSSSCT00000000728	LOC100511695	-1.3659	0.738486
ENSSSCT00000026020	LOC100520925	-1.35786	0.70454
ENSSSCT00000019029	RAPGEFL1	-2.23684	0.714116
gnl|UG|Ssc#S23213520	LOC100511661	1.30363	0.711814
ENSSSCT00000016713	ASNS	-1.49915	0.765924
ENSSSCT00000009831	ART3	2.30169	0.814458
gnl|UG|Ssc#S35171141	ARPC1B	-1.34183	0.743321
gnl|UG|Ssc#S26710672	-	8.25739	0.753309
gnl|UG|Ssc#S58301045	LOC100517990	-3.39675	0.7712
gnl|UG|Ssc#S35168666	-	-2.01106	0.771854
gnl|UG|Ssc#S35173862	-	1.08273	0.703278
gnl|UG|Ssc#S58308237	-	-2.43696	0.7369
gnl|UG|Ssc#S58301035	-	-1.47445	0.757213
gnl|UG|Ssc#S50674927	C1QTNF3	-1.22328	0.726951
ENSSSCT00000018072	GPR37	-2.72232	0.72669
ENSSSCT00000019053	TCAP	1.59582	0.778511
gnl|UG|Ssc#S55324145	-	-2.03085	0.760004
gnl|UG|Ssc#S23213221	FDPS	-1.33262	0.719736
gnl|UG|Ssc#S18354485	-	-1.28855	0.714483
gnl|UG|Ssc#S58315240	-	-2.9306	0.716056
gnl|UG|Ssc#S22415872	MYH2	3.82423	0.830796
ENSSSCT00000005921	COL15A1	1.16842	0.719333
ENSSSCT00000012333	XIRP1	1.46495	0.746186
gnl|UG|Ssc#S55325393	NNAT	-2.90947	0.818395
ENSSSCT00000002650	FOS	2.21325	0.761849
gnl|UG|Ssc#S55325025	-	-1.34309	0.726125
gnl|UG|Ssc#S35171270	SLA-2	1.22504	0.727589
gnl|UG|Ssc#S40495844	-	2.33459	0.812262
gnl|UG|Ssc#S55326650	LOC100153407	-1.41574	0.730172
ENSSSCT00000001892	VEGFA	1.50149	0.724011
gnl|UG|Ssc#S58304261	-	1.31315	0.701823
gnl|UG|Ssc#S40052404	-	-1.50395	0.758153
gnl|UG|Ssc#S55295965	-	5.95716	0.936009
gnl|UG|Ssc#S40831913	MYH1	7.31835	0.978087
gnl|UG|Ssc#S46879633	-	3.70796	0.718652
ENSSSCT00000027170	LOC100152415	-1.2143	0.711637
gnl|UG|Ssc#S35171953	LOC780431	1.49624	0.744956
gnl|UG|Ssc#S40068698	-	1.67667	0.75033
gnl|UG|Ssc#S39982552	-	1.26456	0.728064
gnl|UG|Ssc#S35172014	GOT1	1.24879	0.712491
gnl|UG|Ssc#S40353888	-	-1.40472	0.755822
ENSSSCT00000024761	SLC6A13	1.35596	0.71476
ENSSSCT00000013758	LOC100521707	1.52641	0.769859
gnl|UG|Ssc#S18358279	-	2.02438	0.8041
gnl|UG|Ssc#S58308365	-	-3.29132	0.795285
gnl|UG|Ssc#S55324186	LOC100514156	-2.60475	0.800408
gnl|UG|Ssc#S46880644	LOC100155122	-1.9806	0.763781
gnl|UG|Ssc#S20174071	MBP	1.92464	0.737434
gnl|UG|Ssc#S58310425	-	3.2045	0.779595
gnl|UG|Ssc#S55320446	SLC38A3	5.37504	0.731185
gnl|UG|Ssc#S55321077	LOC100515339	-2.34758	0.756991
gnl|UG|Ssc#S35172999	-	8.64602	0.791538
gnl|UG|Ssc#S20116167	CAV1	1.06608	0.700779
gnl|UG|Ssc#S27599556	LOC780409	7.77742	0.702014
ENSSSCT00000012122	-	3.63913	0.730696
ENSSSCT00000017187	ACSL1	2.34449	0.777361
gnl|UG|Ssc#S19540289	-	1.55163	0.740508
gnl|UG|Ssc#S58314454	KLF9	4.52673	0.706489
gnl|UG|Ssc#S26729524	-	1.43935	0.729418
ENSSSCT00000018632	LOC100520115	1.11337	0.704558
gnl|UG|Ssc#S46880994	LOC100153992	1.65987	0.735036
gnl|UG|Ssc#S18291998	ATP5G1	1.43151	0.752263
gnl|UG|Ssc#S55326112	LOC100153198	-1.44308	0.749007
gnl|UG|Ssc#S58306158	-	-1.9115	0.756891
gnl|UG|Ssc#S46880445	-	-1.24259	0.701721
gnl|UG|Ssc#S57704942	CMYA5	1.21515	0.724415
gnl|UG|Ssc#S55325457	-	2.62638	0.811657
gnl|UG|Ssc#S55324424	-	2.59984	0.742616
gnl|UG|Ssc#S35164729	CRABP2	-1.78156	0.788276
ENSSSCT00000009718	LOC100515785	1.13563	0.706006
gnl|UG|Ssc#S58313413	LOC396877	2.12455	0.768089
ENSSSCT00000024097	LOC100625228	-1.73665	0.747003
ENSSSCT00000014100	LOC100739163	1.32638	0.737611
ENSSSCT00000006084	PTGS1	-1.32872	0.711115
ENSSSCT00000015660	EGR1	1.19226	0.714929
ENSSSCT00000026710	RAP1GDS1	-1.40465	0.722156

## Sheet: TC90vsTC105
GeneID	Symbol	log2Ratio(TC105/TC90)	Probability
ENSSSCT00000017308	FAP	-1.66631	0.774545
ENSSSCT00000009214	LOC100517335	-1.31922	0.705823
ENSSSCT00000011453	TNKS2	-2.01237	0.785225
ENSSSCT00000015421	LOC100513005	-1.0742	0.705747
gnl|UG|Ssc#S55318920	-	1.28806	0.738586
gnl|UG|Ssc#S23213123	-	-1.21826	0.723174
gnl|UG|Ssc#S18557226	-	-4.26303	0.729115
gnl|UG|Ssc#S35166942	-	1.02818	0.700158
gnl|UG|Ssc#S35172620	-	1.1725	0.713453
gnl|UG|Ssc#S40008013	MIF	-1.27191	0.737628
gnl|UG|Ssc#S35165363	LOC100512202	-1.78879	0.771041
ENSSSCT00000007068	KIRREL	-1.37609	0.709018
gnl|UG|Ssc#S17515838	PSMA6	-1.18057	0.717228
gnl|UG|Ssc#S55311988	-	8.0268	0.738443
gnl|UG|Ssc#S35169869	-	3.28665	0.835276
gnl|UG|Ssc#S40126180	-	-2.38856	0.753767
gnl|UG|Ssc#S55321680	LOC396781	8.45697	0.78038
gnl|UG|Ssc#S18555904	-	1.60519	0.740692
gnl|UG|Ssc#S55327323	IGFBP2	-1.92185	0.79233
ENSSSCT00000018509	LOC100525013	-7.75622	0.709005
ENSSSCT00000005019	SPG21	-2.2198	0.764178
ENSSSCT00000008065	LOC100155350	-1.24626	0.728402
ENSSSCT00000013168	LOC100524957	-1.26666	0.705593
gnl|UG|Ssc#S18303622	-	-9.01346	0.830094
gnl|UG|Ssc#S40551206	-	1.95008	0.704734
gnl|UG|Ssc#S40096094	-	2.01625	0.750935
gnl|UG|Ssc#S58304913	LOC396709	-5.08394	0.759068
ENSSSCT00000011771	GLRX3	-2.15972	0.805629
gnl|UG|Ssc#S19544609	-	1.50744	0.707262
gnl|UG|Ssc#S55325570	-	-1.25413	0.707027
gnl|UG|Ssc#S55320113	ATP1A1	-1.66471	0.773456
ENSSSCT00000019322	KSR1	-2.14358	0.790938
gnl|UG|Ssc#S39987126	-	-3.3293	0.768771
gnl|UG|Ssc#S58313433	-	-2.85815	0.767314
gnl|UG|Ssc#S52893272	-	-3.36249	0.766158
ENSSSCT00000003786	MTOR	1.23224	0.721297
ENSSSCT00000025302	VAT1	-1.8343	0.790186
gnl|UG|Ssc#S35164754	RPL35	-2.32137	0.745615
gnl|UG|Ssc#S35172271	TNMD	-2.74712	0.729716
gnl|UG|Ssc#S31115296	-	-5.35945	0.768905
ENSSSCT00000025655	LOC100622730	1.20014	0.719389
gnl|UG|Ssc#S19541278	-	-6.1566	0.863238
gnl|UG|Ssc#S55324384	-	-1.76213	0.755953
ENSSSCT00000023745	LOC100518256	-1.20563	0.714123
gnl|UG|Ssc#S6077836	-	-1.33476	0.709392
gnl|UG|Ssc#S6666019	-	6.73731	0.865313
gnl|UG|Ssc#S40006504	-	-5.47086	0.702176
ENSSSCT00000023555	-	-2.28284	0.74925
gnl|UG|Ssc#S20755305	FBN1	-6.85734	0.875356
gnl|UG|Ssc#S23698058	-	-3.24657	0.777427
ENSSSCT00000015037	DCAF15	-2.64083	0.703447
gnl|UG|Ssc#S58304996	-	-7.89482	0.724158
ENSSSCT00000027316	RPL29	-5.25102	0.919345
ENSSSCT00000032452	-	-1.47821	0.74836
ENSSSCT00000001703	RPS10	-1.76499	0.798556
gnl|UG|Ssc#S58303082	-	-1.23034	0.736835
gnl|UG|Ssc#S35168709	-	-5.32634	0.915691
gnl|UG|Ssc#S18554787	-	-2.47286	0.793871
gnl|UG|Ssc#S31123741	-	-2.54643	0.712282
ENSSSCT00000027953	ZC3H11A	-2.16042	0.800576
gnl|UG|Ssc#S43678671	SLC2A4	1.37382	0.753323
ENSSSCT00000003105	C6H16orf80	-10.3115	0.919107
ENSSSCT00000019391	PRPF8	-4.27033	0.755856
gnl|UG|Ssc#S46877762	LOC100157266	-1.85553	0.790985
ENSSSCT00000009909	GAB1	-1.80364	0.759438
ENSSSCT00000028309	LOC100153709	-1.52343	0.755436
gnl|UG|Ssc#S6057265	-	-8.39575	0.774852
gnl|UG|Ssc#S16769591	-	-8.08852	0.744035
gnl|UG|Ssc#S46879683	LOC100157210	-5.59035	0.7099
gnl|UG|Ssc#S58301108	MUM1L1	-2.11564	0.796782
gnl|UG|Ssc#S55324054	-	-1.45355	0.707168
gnl|UG|Ssc#S55324346	GDI2	-1.23271	0.723202
ENSSSCT00000002281	MMP14	-1.30305	0.726718
ENSSSCT00000031300	LOC100623262	-1.84109	0.733951
gnl|UG|Ssc#S58312351	ARAP3	-2.01354	0.707784
gnl|UG|Ssc#S58313422	-	-2.6056	0.808479
gnl|UG|Ssc#S58305833	LOC100515571	-4.17089	0.828118
gnl|UG|Ssc#S35172722	RU2B	-2.10687	0.793084
ENSSSCT00000017636	-	-3.6797	0.833365
gnl|UG|Ssc#S58303711	LOC100519335	-2.98057	0.719223
ENSSSCT00000000088	-	-5.52278	0.707008
gnl|UG|Ssc#S35171742	-	-1.38228	0.730597
gnl|UG|Ssc#S46888458	GNAS	-1.86717	0.806941
ENSSSCT00000029639	SLC31A2	-2.69184	0.797059
ENSSSCT00000028386	-	-1.18595	0.720557
gnl|UG|Ssc#S35170323	-	-8.3906	0.774436
gnl|UG|Ssc#S17526000	-	-4.6786	0.734477
gnl|UG|Ssc#S46880125	LOC100156448	-2.25468	0.81987
ENSSSCT00000024980	EIF1AY	-10.8826	0.944941
gnl|UG|Ssc#S55326727	LOC100153585	-2.3817	0.792317
gnl|UG|Ssc#S35170972	-	1.37143	0.738832
ENSSSCT00000012091	LOC100525944	-1.42772	0.721428
gnl|UG|Ssc#S55318627	-	-1.68333	0.706604
ENSSSCT00000023083	-	-6.55144	0.848066
gnl|UG|Ssc#S19544877	-	-5.46346	0.825838
gnl|UG|Ssc#S55319815	HNRNPA1	-1.81193	0.791268
gnl|UG|Ssc#S6031892	-	-1.47954	0.703998
gnl|UG|Ssc#S40420540	-	-1.81124	0.75124
gnl|UG|Ssc#S23762315	-	-1.81066	0.702585
ENSSSCT00000024663	LOC100516959	-1.27507	0.73945
ENSSSCT00000003805	MTHFR	-1.26202	0.712425
gnl|UG|Ssc#S58312513	LOC100513342	-1.64787	0.751181
gnl|UG|Ssc#S58308891	-	-1.26589	0.725934
gnl|UG|Ssc#S43509650	CAV2	-1.37934	0.745556
ENSSSCT00000029203	-	-1.74859	0.715803
ENSSSCT00000005577	-	-2.34725	0.781532
gnl|UG|Ssc#S40419603	-	1.91686	0.765258
gnl|UG|Ssc#S46880057	-	-1.82931	0.800671
gnl|UG|Ssc#S35166448	-	-1.88241	0.704217
ENSSSCT00000003720	LOC100525702	-1.50072	0.754538
gnl|UG|Ssc#S19542684	-	-1.23128	0.72081
gnl|UG|Ssc#S55326421	2014-09-15	-1.07537	0.700475
ENSSSCT00000026582	LOC100627727	-2.73499	0.757302
gnl|UG|Ssc#S6040488	-	-2.80782	0.740518
ENSSSCT00000015537	CDO1	-2.80036	0.817169
gnl|UG|Ssc#S40524121	-	-8.18785	0.75429
gnl|UG|Ssc#S23689917	-	-1.92242	0.750105
gnl|UG|Ssc#S58310499	CNN3	-1.48319	0.767259
gnl|UG|Ssc#S39984310	-	2.31452	0.747845
gnl|UG|Ssc#S58302461	LOC100511788	-4.20554	0.773406
gnl|UG|Ssc#S17518575	-	-5.18247	0.792384
gnl|UG|Ssc#S46879552	GEM	-1.67697	0.719506
ENSSSCT00000028611	LOC100627123	-1.09867	0.703035
ENSSSCT00000012769	RBP1	-1.87844	0.770732
gnl|UG|Ssc#S58309961	LOC100522076	-1.35689	0.750904
gnl|UG|Ssc#S35169553	ZBTB1	1.54408	0.716971
ENSSSCT00000027420	MT-III	1.65263	0.731416
gnl|UG|Ssc#S34273825	PEG10	-1.16757	0.729428
ENSSSCT00000017924	ZYX	-3.24396	0.722573
gnl|UG|Ssc#S35171960	-	-6.8691	0.876071
gnl|UG|Ssc#S18553593	-	-5.89271	0.838538
ENSSSCT00000019553	CNTROB	-2.16866	0.704429
ENSSSCT00000029382	LOC100620501	-8.04985	0.74056
ENSSSCT00000011578	ACTR1A	-1.27246	0.705057
ENSSSCT00000019179	SCPEP1	1.26595	0.734292
gnl|UG|Ssc#S35174061	STMN1	-1.82816	0.799821
ENSSSCT00000010261	-	-1.46002	0.7505
ENSSSCT00000008283	LOC100738733	-3.3446	0.710087
ENSSSCT00000012523	LOC100525609	-1.63003	0.708643
gnl|UG|Ssc#S18547537	-	1.74412	0.729115
ENSSSCT00000015220	CILP2	1.13095	0.70853
gnl|UG|Ssc#S55325031	LOC100524745	-1.46793	0.720141
gnl|UG|Ssc#S23756981	-	-3.83776	0.751701
ENSSSCT00000027926	-	1.58386	0.769019
gnl|UG|Ssc#S58313325	PLIN4	1.80977	0.766122
gnl|UG|Ssc#S32647960	IGFALS	-2.90681	0.769668
ENSSSCT00000012922	BCL6	1.29162	0.735986
ENSSSCT00000031911	-	-5.90464	0.839343
gnl|UG|Ssc#S58303146	LOC100519056	-1.39466	0.724448
gnl|UG|Ssc#S46876793	LOC100154373	-1.90754	0.747127
ENSSSCT00000023754	SOX7	-1.42008	0.74938
ENSSSCT00000015302	CNOT6	-1.50425	0.727759
gnl|UG|Ssc#S58307128	LOC100519672	-1.39081	0.717821
ENSSSCT00000010854	DYNLL1	-1.19271	0.724829
gnl|UG|Ssc#S35164865	-	2.79318	0.779808
ENSSSCT00000003020	-	-2.19014	0.700469
gnl|UG|Ssc#S58302592	-	-3.55958	0.819784
ENSSSCT00000011165	-	-3.75246	0.743038
gnl|UG|Ssc#S55325013	LOC100515029	1.28688	0.736686
gnl|UG|Ssc#S40107769	-	1.34648	0.744016
ENSSSCT00000007966	MAP1LC3A	1.46601	0.769977
gnl|UG|Ssc#S17510601	-	-3.63358	0.788782
gnl|UG|Ssc#S35169876	-	-1.11169	0.705684
gnl|UG|Ssc#S58312765	MAPK9	-1.5784	0.702358
gnl|UG|Ssc#S40004472	-	-10.1573	0.910739
gnl|UG|Ssc#S20116342	PAFAH1B1	-1.71069	0.737623
ENSSSCT00000027040	LOC100519406	-8.01123	0.736308
ENSSSCT00000026470	-	-1.23916	0.726327
ENSSSCT00000019027	MSL1	-1.2044	0.712009
gnl|UG|Ssc#S55254727	-	-7.87529	0.722281
gnl|UG|Ssc#S35166892	-	-1.19512	0.703681
gnl|UG|Ssc#S35169455	KARS	-1.12378	0.719664
gnl|UG|Ssc#S50165637	-	2.14641	0.720129
ENSSSCT00000030720	LOC100622584	-8.59171	0.793156
ENSSSCT00000018545	LOC100517791	-1.56019	0.733703
gnl|UG|Ssc#S55319630	CSNK2B	-3.74394	0.796881
ENSSSCT00000008456	LOC100525688	-1.61433	0.724465
gnl|UG|Ssc#S58304444	CHD3	-1.90475	0.787869
ENSSSCT00000022777	-	-1.72999	0.724515
gnl|UG|Ssc#S35173194	LOC100522477	-7.70321	0.703521
gnl|UG|Ssc#S40480419	-	-6.49628	0.900179
ENSSSCT00000024403	LOC100515267	-1.25568	0.717129
gnl|UG|Ssc#S20347646	ITIH4	4.33876	0.821983
gnl|UG|Ssc#S40497666	-	-8.8857	0.819179
gnl|UG|Ssc#S58306020	LOC100516994	-1.77046	0.766807
gnl|UG|Ssc#S18551681	-	-2.12967	0.730355
gnl|UG|Ssc#S58304129	SLMAP	1.1422	0.715103
gnl|UG|Ssc#S58300997	LOC100516171	-2.50203	0.816824
gnl|UG|Ssc#S58314640	LOC100522116	-1.83697	0.708328
ENSSSCT00000005031	LOC100514810	-1.50771	0.739675
gnl|UG|Ssc#S40046510	-	2.45802	0.738401
gnl|UG|Ssc#S55321733	-	-2.86017	0.80916
gnl|UG|Ssc#S46881076	-	1.08834	0.709747
gnl|UG|Ssc#S46880948	-	-1.30364	0.74398
gnl|UG|Ssc#S46880522	-	-5.92184	0.771962
gnl|UG|Ssc#S35322968	-	-8.88753	0.819454
ENSSSCT00000007950	SNTA1	-3.77744	0.733434
gnl|UG|Ssc#S58307963	LOC100513161	-1.36513	0.720169
ENSSSCT00000027475	RNF19B	-5.28285	0.732862
gnl|UG|Ssc#S38483127	NR1H3	-9.44956	0.864863
ENSSSCT00000006268	-	-3.47511	0.771182
gnl|UG|Ssc#S46880757	LOC100155494	-1.49171	0.706829
ENSSSCT00000013830	SMARCA1	-1.20738	0.726559
gnl|UG|Ssc#S55322464	-	-3.85562	0.745981
ENSSSCT00000006901	ATP1B1	1.08727	0.713131
ENSSSCT00000024516	YARS	1.70752	0.772676
gnl|UG|Ssc#S25791156	PIGK	-4.81762	0.713953
ENSSSCT00000016825	LAMB1	-1.56149	0.776397
gnl|UG|Ssc#S29462637	-	2.50783	0.821297
gnl|UG|Ssc#S30930815	CKMT2	1.63752	0.776554
gnl|UG|Ssc#S35173727	-	-3.18228	0.769031
ENSSSCT00000015542	SEMA6A	-1.50998	0.730695
ENSSSCT00000011155	NUP133	-3.91803	0.724343
gnl|UG|Ssc#S58301486	-	-4.38456	0.724185
gnl|UG|Ssc#S18299969	-	-7.79653	0.938336
ENSSSCT00000002932	-	-3.93249	0.781858
gnl|UG|Ssc#S55517393	SPATS2L	-1.20665	0.714418
ENSSSCT00000014840	LOC100520418	-7.79312	0.71361
ENSSSCT00000003974	AHDC1	-3.88388	0.810668
ENSSSCT00000009250	LOC100526165	1.07069	0.706819
ENSSSCT00000017738	EIF4E2	-2.84856	0.734298
gnl|UG|Ssc#S26720786	-	-8.48864	0.783403
gnl|UG|Ssc#S58307079	-	-1.59736	0.730943
gnl|UG|Ssc#S55326991	-	-1.20406	0.70866
ENSSSCT00000000798	TSPAN9	-1.2201	0.73132
gnl|UG|Ssc#S17525768	-	-6.37938	0.828127
gnl|UG|Ssc#S58306272	LOC100514123	-1.24364	0.714729
gnl|UG|Ssc#S17525027	PNMT	1.54557	0.755406
gnl|UG|Ssc#S35164807	-	-1.26326	0.70874
ENSSSCT00000016411	LOC100515564	-1.26763	0.708374
ENSSSCT00000023153	-	-1.29543	0.708248
gnl|UG|Ssc#S46879562	SDC2	-1.13609	0.712654
gnl|UG|Ssc#S58309965	-	-1.92653	0.78273
gnl|UG|Ssc#S58311351	-	-9.4271	0.863224
gnl|UG|Ssc#S18558403	-	-5.255	0.783636
ENSSSCT00000027748	LOC100620697	-6.13245	0.79555
ENSSSCT00000027029	LOC100624320	-1.20508	0.727105
ENSSSCT00000026336	-	-1.95956	0.702249
gnl|UG|Ssc#S58310606	-	-1.28771	0.741634
gnl|UG|Ssc#S58308686	LOC100524500	-2.69759	0.829701
gnl|UG|Ssc#S58314953	-	-9.85456	0.892454
ENSSSCT00000010685	RAN	-1.64576	0.766499
gnl|UG|Ssc#S40524913	-	-1.79699	0.794512
gnl|UG|Ssc#S23691372	-	1.63786	0.762143
gnl|UG|Ssc#S58302488	DAB2	-1.39901	0.742559
ENSSSCT00000028884	LOC100624590	-11.0327	0.950393
gnl|UG|Ssc#S55325121	CAPN6	-1.28703	0.7415
ENSSSCT00000026549	ADI1	-3.43736	0.732255
ENSSSCT00000002248	PCK2	1.98657	0.72464
ENSSSCT00000010866	ACADS	1.17095	0.713995
gnl|UG|Ssc#S39839769	-	-1.1349	0.703607
gnl|UG|Ssc#S58313268	-	1.34307	0.74352
gnl|UG|Ssc#S58314199	LOC100049693	-1.55635	0.779205
gnl|UG|Ssc#S55326680	CDC25B	-1.82857	0.775369
ENSSSCT00000008872	LOC100628028	-8.39832	0.774852
gnl|UG|Ssc#S49954467	CARP	1.32101	0.736064
gnl|UG|Ssc#S40053418	-	-1.52343	0.765609
ENSSSCT00000004445	SFT2D1	-1.27253	0.704004
ENSSSCT00000012547	ARF4	-1.9403	0.792918
ENSSSCT00000018048	FLNC	2.60778	0.831446
gnl|UG|Ssc#S55324407	-	-4.51758	0.732036
ENSSSCT00000002656	VASH1	-1.96486	0.774978
ENSSSCT00000016254	LOC100515678	-2.196	0.779569
gnl|UG|Ssc#S35167182	HOGA1	-1.29615	0.702037
gnl|UG|Ssc#S35166290	LOC100524413	-1.64955	0.725524
gnl|UG|Ssc#S29975888	-	-3.08642	0.735551
ENSSSCT00000024637	ATP2B4	-1.47949	0.763795
gnl|UG|Ssc#S35166257	-	-1.44113	0.711853
ENSSSCT00000019205	LOC100515575	-1.77773	0.762629
gnl|UG|Ssc#S58315292	-	-1.20318	0.730327
gnl|UG|Ssc#S58499134	MSTN	-3.8415	0.829422
gnl|UG|Ssc#S40022334	-	-6.09122	0.953447
ENSSSCT00000029906	LOC100522432	-1.68846	0.784571
gnl|UG|Ssc#S40012381	-	-3.29194	0.731179
ENSSSCT00000011838	EPRS	-2.47706	0.759493
ENSSSCT00000008402	LOC100512339	-5.12141	0.738656
ENSSSCT00000019033	-	2.18909	0.806256
ENSSSCT00000024406	DBI	-1.61893	0.751232
gnl|UG|Ssc#S35164643	SOD1	-4.12743	0.821251
ENSSSCT00000022436	-	-3.93238	0.748142
ENSSSCT00000031835	LOC100523587	-1.39826	0.730449
gnl|UG|Ssc#S35165682	MGAT2	-1.73621	0.757466
gnl|UG|Ssc#S17513604	-	-7.93899	0.729073
ENSSSCT00000007529	LOC100158146	-2.9114	0.787731
gnl|UG|Ssc#S6056723	-	-8.44377	0.779241
gnl|UG|Ssc#S43496050	-	-1.71157	0.703653
ENSSSCT00000031311	-	-1.66639	0.75494
gnl|UG|Ssc#S55320401	ABCA8	1.92414	0.788618
gnl|UG|Ssc#S55834724	ATG2A	-8.4814	0.782749
gnl|UG|Ssc#S18359692	-	-8.42962	0.777975
gnl|UG|Ssc#S35165411	-	-3.13454	0.788279
ENSSSCT00000030986	LOC100627299	-3.06385	0.820633
gnl|UG|Ssc#S23699836	-	-4.57073	0.802871
ENSSSCT00000005273	IVD	-1.8449	0.780931
gnl|UG|Ssc#S18548791	-	-5.69502	0.868588
ENSSSCT00000017962	MKRN1	-1.99924	0.705108
gnl|UG|Ssc#S35170581	-	-1.43598	0.732184
ENSSSCT00000007843	CPXM1	-1.58965	0.702318
ENSSSCT00000032305	-	-1.56859	0.706031
ENSSSCT00000015441	HAPLN1	-2.17278	0.75141
gnl|UG|Ssc#S35173684	-	-1.17872	0.718796
ENSSSCT00000029608	-	1.13586	0.706668
ENSSSCT00000004505	MTRF1L	-2.08042	0.704677
gnl|UG|Ssc#S50699622	VARS	1.25687	0.730304
ENSSSCT00000003413	-	-5.90626	0.764375
gnl|UG|Ssc#S35167328	-	-1.64475	0.71327
gnl|UG|Ssc#S35173197	-	-5.03919	0.760018
ENSSSCT00000026600	LOC100622450	-5.31835	0.881927
ENSSSCT00000009710	GUCY1B3	-1.78884	0.752373
ENSSSCT00000027459	-	-1.82873	0.794503
gnl|UG|Ssc#S35167803	TGFB3	-1.99232	0.741724
gnl|UG|Ssc#S35172695	FCN2	1.43975	0.72304
ENSSSCT00000012916	LOC100738455	-1.60699	0.711187
gnl|UG|Ssc#S58312469	LOC100524308	1.4035	0.765519
gnl|UG|Ssc#S18357831	-	-9.55727	0.872544
ENSSSCT00000014493	LOC100517574	-1.44115	0.716894
gnl|UG|Ssc#S55320599	-	1.33498	0.73245
gnl|UG|Ssc#S35166478	-	-2.16186	0.776445
ENSSSCT00000029115	-	-2.52695	0.764798
ENSSSCT00000000184	ADCY6	-6.26959	0.819511
gnl|UG|Ssc#S58301439	-	-1.61309	0.77676
gnl|UG|Ssc#S39999856	-	-9.20897	0.846328
gnl|UG|Ssc#S35167733	-	2.12194	0.810813
gnl|UG|Ssc#S35170297	-	-5.29087	0.838832
ENSSSCT00000012181	LOC100515404	-3.1082	0.806348
gnl|UG|Ssc#S34529878	-	-5.61703	0.708774
gnl|UG|Ssc#S46880224	LOC100154395	-2.61076	0.812282
gnl|UG|Ssc#S39767939	-	-1.75375	0.731624
gnl|UG|Ssc#S46880549	-	-1.05287	0.702676
gnl|UG|Ssc#S58313828	PYGM	-1.63799	0.766261
gnl|UG|Ssc#S6048079	-	2.1387	0.81957
gnl|UG|Ssc#S18546081	-	-6.61126	0.945828
gnl|UG|Ssc#S55327280	SPP1	-6.83588	0.87144
gnl|UG|Ssc#S23213517	ARPC2	-1.70482	0.788044
ENSSSCT00000028793	LOC100524465	-1.38415	0.701158
gnl|UG|Ssc#S46880992	LOC100152792	2.96371	0.756005
gnl|UG|Ssc#S29977843	-	-6.10511	0.871814
gnl|UG|Ssc#S35166728	LOC100513197	1.18176	0.709772
ENSSSCT00000011636	HABP2	1.51746	0.75494
ENSSSCT00000014036	PNPLA2	1.08543	0.709102
ENSSSCT00000027063	R3HDM2	-1.58284	0.747433
ENSSSCT00000011713	PAF1	-1.37332	0.709028
ENSSSCT00000014460	LOC100512645	-1.80584	0.767642
ENSSSCT00000022592	-	-4.67784	0.734824
ENSSSCT00000024689	-	-5.38819	0.772701
gnl|UG|Ssc#S24317997	COL5A1	-4.53799	0.734237
gnl|UG|Ssc#S58311449	-	-2.48807	0.795107
ENSSSCT00000013306	-	-1.89797	0.750956
gnl|UG|Ssc#S40020159	LOC100524873	-2.84257	0.802426
gnl|UG|Ssc#S58305677	-	-2.01868	0.814289
gnl|UG|Ssc#S35173206	-	-1.91427	0.731437
ENSSSCT00000019032	-	-4.57794	0.809055
gnl|UG|Ssc#S58311386	-	-1.63341	0.742664
ENSSSCT00000016762	TRA2A	-2.02148	0.760535
ENSSSCT00000003287	LOC100517098	-4.55589	0.805404
ENSSSCT00000016700	CASD1	-1.98627	0.74687
gnl|UG|Ssc#S40377734	-	-8.43441	0.96059
gnl|UG|Ssc#S29984789	-	-5.24413	0.781538
gnl|UG|Ssc#S41658117	APRIL	2.45606	0.793936
gnl|UG|Ssc#S40472465	-	-3.84025	0.767787
gnl|UG|Ssc#S17527330	-	1.27931	0.730855
gnl|UG|Ssc#S40215563	-	-5.57124	0.751425
gnl|UG|Ssc#S20116285	GPX3	-4.01233	0.830649
gnl|UG|Ssc#S58309053	-	-1.22046	0.725693
ENSSSCT00000001706	SNRPC	-3.81103	0.782375
gnl|UG|Ssc#S35170885	RHOB	-2.99335	0.808606
gnl|UG|Ssc#S55321233	-	8.07575	0.74307
gnl|UG|Ssc#S46876701	-	1.73593	0.775703
gnl|UG|Ssc#S58310861	NCALD	-1.19451	0.712316
gnl|UG|Ssc#S17518664	-	1.36764	0.71707
gnl|UG|Ssc#S23695397	-	-6.39403	0.82922
gnl|UG|Ssc#S18552486	-	-8.61985	0.795558
gnl|UG|Ssc#S17516920	-	-2.55572	0.812759
ENSSSCT00000000996	EEA1	-1.20614	0.700013
ENSSSCT00000028713	GALE	-2.47769	0.705354
ENSSSCT00000027714	LOC100157451	-1.63575	0.743738
gnl|UG|Ssc#S18545842	-	-8.55536	0.789786
gnl|UG|Ssc#S41658118	CIDEA	-5.5157	0.706224
gnl|UG|Ssc#S17526193	LOC100515755	2.05057	0.815862
ENSSSCT00000009143	LOC100737807	-1.37625	0.729684
gnl|UG|Ssc#S58308920	-	-8.38716	0.774001
ENSSSCT00000027330	CNN2	-1.64143	0.764468
ENSSSCT00000007624	-	-9.11842	0.838872
ENSSSCT00000003106	MMP15	-1.60209	0.734981
gnl|UG|Ssc#S35167470	MST4	-1.87917	0.78834
ENSSSCT00000022765	SLC15A2	-3.2438	0.711098
gnl|UG|Ssc#S35171285	-	-1.94907	0.7807
ENSSSCT00000001901	HSPCB	-1.09932	0.71583
gnl|UG|Ssc#S35173752	-	-3.44151	0.734943
gnl|UG|Ssc#S58310416	-	-8.18884	0.75429
gnl|UG|Ssc#S23213185	TNFRSF12A	1.49535	0.759623
gnl|UG|Ssc#S17518471	-	-9.78005	0.887651
gnl|UG|Ssc#S24520633	SPARC	-2.38842	0.823431
ENSSSCT00000025552	LOC100521392	-1.9375	0.731507
ENSSSCT00000002178	MBIP	-6.04221	0.782278
gnl|UG|Ssc#S42149929	IFNGR2	-2.00307	0.724286
ENSSSCT00000013422	LOC100522775	-5.01565	0.810802
ENSSSCT00000006069	GGTA1	-4.68672	0.798396
gnl|UG|Ssc#S50166420	-	-8.29186	0.764216
gnl|UG|Ssc#S58308207	-	-2.7992	0.806054
gnl|UG|Ssc#S35166362	PYGO2	-1.13886	0.700177
gnl|UG|Ssc#S52898482	KLF13	1.12465	0.71167
gnl|UG|Ssc#S55321098	CDK2AP1	-2.17635	0.806579
gnl|UG|Ssc#S18361423	-	-1.28171	0.727849
ENSSSCT00000009861	SFRP2	-1.58185	0.779457
gnl|UG|Ssc#S40026942	-	-2.72099	0.764163
gnl|UG|Ssc#S6056249	-	-4.22457	0.752707
ENSSSCT00000022243	LOC100518294	-1.43931	0.724846
gnl|UG|Ssc#S55327057	-	-1.43274	0.707683
gnl|UG|Ssc#S58301684	-	-8.00225	0.73517
gnl|UG|Ssc#S17506862	AGTR2	-8.46189	0.78125
gnl|UG|Ssc#S58305091	LOC100516998	-5.64654	0.917564
gnl|UG|Ssc#S55322575	-	-1.35487	0.728427
gnl|UG|Ssc#S6012685	-	1.05735	0.70565
gnl|UG|Ssc#S55326503	-	-2.26881	0.79814
gnl|UG|Ssc#S38753734	BTG1	-1.25528	0.736125
gnl|UG|Ssc#S58306003	CENPF	-2.36736	0.725625
ENSSSCT00000032353	-	-1.97367	0.810951
gnl|UG|Ssc#S35166211	LMCD1	1.81714	0.800195
ENSSSCT00000009494	TACC3	-9.06178	0.833979
ENSSSCT00000009056	LOC100513008	-2.63306	0.732429
gnl|UG|Ssc#S40283995	-	-7.6865	0.701787
ENSSSCT00000015570	-	2.83434	0.797284
gnl|UG|Ssc#S18359470	-	-4.32161	0.726351
gnl|UG|Ssc#S40064001	-	2.84423	0.714497
gnl|UG|Ssc#S23756801	-	-8.96232	0.825678
gnl|UG|Ssc#S55325437	LOC100516512	1.87129	0.757662
ENSSSCT00000023759	LOC100624292	-2.01876	0.772458
ENSSSCT00000017784	-	-2.85932	0.809898
ENSSSCT00000017481	GLS	-1.43623	0.718748
ENSSSCT00000026976	MFSD7	-1.71663	0.717299
gnl|UG|Ssc#S6085466	-	-5.1863	0.73565
gnl|UG|Ssc#S58309095	-	-4.81465	0.727809
gnl|UG|Ssc#S55324077	LOC100522020	-1.44803	0.723746
ENSSSCT00000003556	-	3.35025	0.811788
ENSSSCT00000017714	ITM2C	-1.25793	0.716141
gnl|UG|Ssc#S40081057	-	1.66827	0.79229
gnl|UG|Ssc#S35170667	-	-6.42437	0.885952
ENSSSCT00000023621	ELMO2	-3.87387	0.789452
gnl|UG|Ssc#S38794848	FASN	-5.19137	0.873706
gnl|UG|Ssc#S55323460	-	-9.04111	0.832339
gnl|UG|Ssc#S46876820	JMJD1C	-1.07826	0.701625
gnl|UG|Ssc#S34512723	-	1.61209	0.720164
ENSSSCT00000004093	LOC100522875	-4.38285	0.762349
gnl|UG|Ssc#S58309117	-	-1.16539	0.700858
ENSSSCT00000014113	RPS6KB2	-3.76712	0.764714
gnl|UG|Ssc#S6035331	-	4.85554	0.731147
gnl|UG|Ssc#S55325529	P4HA1	-1.25689	0.703767
gnl|UG|Ssc#S58310762	-	-7.69627	0.702674
ENSSSCT00000001801	MDFI	-1.9841	0.711275
gnl|UG|Ssc#S35166861	-	-7.95303	0.73066
gnl|UG|Ssc#S58310306	-	-7.8392	0.718584
gnl|UG|Ssc#S58312851	ATP13A1	-4.26588	0.721911
gnl|UG|Ssc#S55322607	SEPP1	-3.73882	0.757151
gnl|UG|Ssc#S52128921	AKT1	-4.24591	0.824387
ENSSSCT00000011368	LOC100157009	-1.51529	0.728392
ENSSSCT00000003918	EPHB2	-2.10386	0.703079
gnl|UG|Ssc#S58307766	-	-7.67384	0.700044
ENSSSCT00000002166	SEC23A	-1.27444	0.708034
gnl|UG|Ssc#S17516435	-	-2.7459	0.831114
gnl|UG|Ssc#S58311602	-	-6.16464	0.799447
ENSSSCT00000011287	PLAU	-2.16013	0.725918
ENSSSCT00000004844	SEC63	-1.22252	0.711595
ENSSSCT00000014856	HNRNPM	-1.31293	0.747272
ENSSSCT00000009313	-	-1.43542	0.736766
gnl|UG|Ssc#S35165561	-	-1.41958	0.749617
gnl|UG|Ssc#S40077196	-	1.28486	0.732173
gnl|UG|Ssc#S35169791	-	-5.32094	0.76397
ENSSSCT00000030572	LOC100623583	-1.58753	0.752661
ENSSSCT00000019595	LOC100736982	-3.46939	0.823282
gnl|UG|Ssc#S18546948	-	1.37262	0.7427
gnl|UG|Ssc#S39836829	LOC100523804	1.14811	0.725615
gnl|UG|Ssc#S18386751	-	-1.48703	0.708091
gnl|UG|Ssc#S20116232	APP	-2.48723	0.818643
gnl|UG|Ssc#S35171973	GAPDH	-2.08599	0.810321
gnl|UG|Ssc#S58304403	-	-1.82757	0.805312
gnl|UG|Ssc#S55325820	-	-3.13023	0.802285
gnl|UG|Ssc#S18354218	-	-1.99361	0.725272
gnl|UG|Ssc#S43678669	SFRP4	-2.10049	0.798285
gnl|UG|Ssc#S58315147	PHF3	-4.41375	0.724843
ENSSSCT00000015733	PCDH12	-1.92347	0.706237
ENSSSCT00000005723	-	-8.37938	0.773158
gnl|UG|Ssc#S40386514	-	-5.92778	0.772451
gnl|UG|Ssc#S18546038	-	-2.05534	0.723481
gnl|UG|Ssc#S15183270	RHOT2	-5.19335	0.703325
ENSSSCT00000012533	TMEM110	6.091	0.953353
ENSSSCT00000029383	C5H12orf57	-6.40418	0.91913
gnl|UG|Ssc#S51750135	DLK1	-3.90161	0.836949
ENSSSCT00000025543	-	-2.34557	0.794459
ENSSSCT00000006882	KIFAP3	-1.3334	0.701507
ENSSSCT00000024859	DTNA	-9.42626	0.863224
gnl|UG|Ssc#S58313783	-	-2.80612	0.750803
gnl|UG|Ssc#S55323663	-	-1.17387	0.704164
gnl|UG|Ssc#S18334779	-	1.64484	0.722233
gnl|UG|Ssc#S40439791	-	-3.94088	0.76867
gnl|UG|Ssc#S55323973	-	-2.30049	0.738397
gnl|UG|Ssc#S58309041	-	-3.37733	0.760958
ENSSSCT00000010838	ERP29	-2.09384	0.791462
ENSSSCT00000027193	RASSF2	-1.59281	0.704959
gnl|UG|Ssc#S39984448	-	-8.33896	0.769151
ENSSSCT00000005302	ACTC1	-6.28906	0.968716
gnl|UG|Ssc#S58305768	-	-6.36236	0.883327
gnl|UG|Ssc#S18549664	Cox5b	1.70513	0.781624
gnl|UG|Ssc#S58312509	LOC100513915	-1.577	0.749989
ENSSSCT00000015334	FAM193B	-3.78833	0.769462
gnl|UG|Ssc#S55325639	FYN	-1.38213	0.729117
gnl|UG|Ssc#S55325840	SLA-8	1.7862	0.736163
gnl|UG|Ssc#S35170403	-	1.57637	0.738223
gnl|UG|Ssc#S35173188	LOC100049695	-3.14376	0.83062
gnl|UG|Ssc#S51749232	PDK4	1.50579	0.769145
gnl|UG|Ssc#S39914681	-	3.46408	0.744894
gnl|UG|Ssc#S46879916	-	3.08499	0.790392
ENSSSCT00000015697	NST	-5.43002	0.812057
gnl|UG|Ssc#S55305704	NDUFB9	10.4473	0.991617
gnl|UG|Ssc#S58313844	LOC100515072	-1.7001	0.707969
gnl|UG|Ssc#S40072844	-	-2.25498	0.770137
ENSSSCT00000012745	-	-7.71973	0.705665
gnl|UG|Ssc#S35173373	TNFAIP6	-2.28753	0.736789
ENSSSCT00000018111	LOC100739745	-5.17185	0.792384
gnl|UG|Ssc#S35170159	-	-1.47571	0.762255
gnl|UG|Ssc#S18598186	LOC403161	1.69609	0.759682
gnl|UG|Ssc#S29460318	-	-1.87608	0.707079
gnl|UG|Ssc#S46878332	TM6SF1	-1.42867	0.738578
gnl|UG|Ssc#S19542649	-	-3.04189	0.805471
ENSSSCT00000010859	COX6A1	-3.57171	0.793103
ENSSSCT00000012579	ADAMTS9	-1.86255	0.712585
ENSSSCT00000006776	-	-2.94761	0.794127
gnl|UG|Ssc#S55323549	-	-1.92327	0.714712
ENSSSCT00000001974	ADAMTS7	-2.13063	0.751953
ENSSSCT00000009839	LOC100522745	-1.82817	0.790705
ENSSSCT00000009033	SUCLG1	-5.16621	0.777824
ENSSSCT00000000491	LRIG3	-6.96761	0.882858
gnl|UG|Ssc#S58304367	NCOR1	-1.75545	0.707565
gnl|UG|Ssc#S55326886	-	-1.78506	0.719231
ENSSSCT00000022463	-	-4.20654	0.807634
ENSSSCT00000023714	BOC	-5.87555	0.761729
ENSSSCT00000010058	ADH5	-1.92135	0.790255
ENSSSCT00000023949	-	-7.79961	0.714491
ENSSSCT00000014314	LOC100522239	-1.26426	0.710144
ENSSSCT00000028572	LOC100620143	-1.557	0.709888
gnl|UG|Ssc#S58305794	-	-2.12402	0.773921
gnl|UG|Ssc#S58307372	PAICS	-8.37851	0.773158
gnl|UG|Ssc#S46880220	LOC100157655	-1.53017	0.734775
gnl|UG|Ssc#S36038435	SEPN1	-1.98937	0.770299
gnl|UG|Ssc#S17514632	-	-4.75687	0.723822
gnl|UG|Ssc#S58312802	LOC100525277	-3.19184	0.701885
ENSSSCT00000015585	LOC100518898	-1.50684	0.762049
gnl|UG|Ssc#S35166597	-	1.88556	0.799123
ENSSSCT00000030831	-	-2.12749	0.708139
gnl|UG|Ssc#S58310420	LOC100524804	-2.23701	0.738227
ENSSSCT00000004571	-	-8.7662	0.808675
gnl|UG|Ssc#S58309223	-	-2.20258	0.701118
gnl|UG|Ssc#S55326703	-	1.55671	0.745357
gnl|UG|Ssc#S20116742	SCARB1	-1.63646	0.759745
ENSSSCT00000025105	-	-8.29186	0.764216
ENSSSCT00000011599	NEURL	-2.72043	0.820883
gnl|UG|Ssc#S58314495	-	-2.0484	0.795533
ENSSSCT00000004179	ACADM	1.14185	0.720223
ENSSSCT00000011306	-	-4.5712	0.818006
gnl|UG|Ssc#S6090752	JAK1	-1.25767	0.727856
gnl|UG|Ssc#S55320309	MYBPH	2.81847	0.83343
ENSSSCT00000018027	PCPA1	-3.93674	0.758114
ENSSSCT00000024788	DLL1	-2.38926	0.764359
ENSSSCT00000027448	-	-2.25323	0.720793
gnl|UG|Ssc#S31116476	-	-9.36238	0.858313
ENSSSCT00000026421	-	-1.44687	0.737193
gnl|UG|Ssc#S50209892	-	-8.60214	0.794117
ENSSSCT00000018606	LOC100625675	-3.30689	0.786892
ENSSSCT00000002525	RGMA	-3.28677	0.806169
gnl|UG|Ssc#S18359204	LOC100514437	-1.92133	0.806886
gnl|UG|Ssc#S39982778	-	-1.15469	0.710523
ENSSSCT00000025001	-	-1.6679	0.749161
gnl|UG|Ssc#S35168322	-	-1.34577	0.704074
ENSSSCT00000030642	-	-3.16939	0.733804
gnl|UG|Ssc#S58307594	-	-1.3284	0.725203
ENSSSCT00000026713	-	2.21639	0.819744
ENSSSCT00000029625	LOC100625207	-6.87953	0.905471
gnl|UG|Ssc#S58311196	-	-1.55667	0.737989
gnl|UG|Ssc#S19549058	-	-2.80486	0.714296
ENSSSCT00000017392	ATP5G3	1.66793	0.793866
gnl|UG|Ssc#S35169682	ODC	-6.12996	0.929749
ENSSSCT00000032273	TNKS1BP1	-3.15272	0.732987
gnl|UG|Ssc#S17510897	-	1.62603	0.716629
gnl|UG|Ssc#S58306724	-	-1.70928	0.738628
gnl|UG|Ssc#S35173205	YWHAQ	-1.21616	0.726243
ENSSSCT00000007549	FNBP1L	-2.66233	0.786276
gnl|UG|Ssc#S40340827	-	-2.45568	0.713131
gnl|UG|Ssc#S46877625	APOD	2.04387	0.811033
gnl|UG|Ssc#S23767152	-	-7.67243	0.700044
ENSSSCT00000028700	LOC100622149	-3.70955	0.817003
ENSSSCT00000011432	ACTA2	-7.61787	0.990375
gnl|UG|Ssc#S29460347	-	-2.35915	0.726269
gnl|UG|Ssc#S55239917	-	-1.6458	0.758276
gnl|UG|Ssc#S35169184	BAG3	-3.99987	0.788012
gnl|UG|Ssc#S23756992	-	-1.82889	0.73236
ENSSSCT00000014901	LOC100525560	-2.60676	0.73587
ENSSSCT00000017016	CD34	-1.64762	0.781988
ENSSSCT00000011248	UNC5B	-2.23071	0.706827
gnl|UG|Ssc#S20116624	OCA2	-2.83129	0.712192
gnl|UG|Ssc#S58304083	-	-3.07875	0.824892
ENSSSCT00000007492	CLCC1	-1.28736	0.710682
ENSSSCT00000018024	MEST	-1.59672	0.764209
ENSSSCT00000009845	LOC100523979	-1.63221	0.75924
gnl|UG|Ssc#S55320855	NTAN1	-5.03833	0.78837
ENSSSCT00000016203	-	-1.66998	0.702445
gnl|UG|Ssc#S35168380	OMC	1.42399	0.763476
gnl|UG|Ssc#S58314017	-	-3.7895	0.746481
ENSSSCT00000019063	CACNB1	-2.55542	0.727637
gnl|UG|Ssc#S26713746	-	-7.99774	0.73517
ENSSSCT00000029896	SRM	1.30376	0.731498
gnl|UG|Ssc#S20116737	CAPN1	-3.0548	0.771199
gnl|UG|Ssc#S35170504	-	-1.68284	0.726433
ENSSSCT00000005381	CYB5A	-2.58633	0.760232
gnl|UG|Ssc#S58302754	FN1	-1.95423	0.809593
ENSSSCT00000023313	-	-9.6279	0.877399
gnl|UG|Ssc#S18550483	-	-5.92415	0.856829
ENSSSCT00000023299	PHACTR4	-3.74883	0.743782
gnl|UG|Ssc#S40174218	-	1.63701	0.758202
ENSSSCT00000016858	MYOG	-4.84892	0.822304
gnl|UG|Ssc#S58313040	-	-1.70113	0.761073
ENSSSCT00000007271	SEMA6C	-2.27445	0.747267
ENSSSCT00000009890	EDNRA	-3.14682	0.776815
ENSSSCT00000023788	COL6A2	-1.38958	0.721476
gnl|UG|Ssc#S35171606	-	-8.39489	0.774829
ENSSSCT00000008126	UBE2C	-2.04675	0.72506
ENSSSCT00000015127	TPM4	-1.23543	0.722914
gnl|UG|Ssc#S58312032	-	-1.63467	0.774492
gnl|UG|Ssc#S35167394	FMO1	1.631	0.707975
gnl|UG|Ssc#S23213468	DAD1	-3.60643	0.778524
ENSSSCT00000016157	LOC100520682	-9.34385	0.856939
ENSSSCT00000003518	LOC100514292	-8.12928	0.74847
gnl|UG|Ssc#S58303235	-	3.09053	0.827305
ENSSSCT00000000807	FKBP4	1.32167	0.742193
gnl|UG|Ssc#S55324056	PN-1	-1.84707	0.764052
ENSSSCT00000000994	-	-8.06932	0.742586
gnl|UG|Ssc#S40497866	-	1.372	0.76212
ENSSSCT00000000728	LOC100511695	-1.36223	0.714365
ENSSSCT00000030183	-	-5.73019	0.848604
gnl|UG|Ssc#S58307506	-	-2.74857	0.758467
ENSSSCT00000026980	LOC100621520	-8.87098	0.818008
gnl|UG|Ssc#S50169272	-	-4.33583	0.709921
ENSSSCT00000026831	-	-1.27283	0.716986
gnl|UG|Ssc#S43678668	ARHGEF2	-1.6895	0.762757
gnl|UG|Ssc#S35173970	MATN2	-1.52681	0.773599
gnl|UG|Ssc#S35164366	-	-2.70719	0.740669
gnl|UG|Ssc#S40198684	-	-4.91122	0.83409
gnl|UG|Ssc#S35164870	FBP	-5.6105	0.869872
gnl|UG|Ssc#S58302585	HDLBP	-1.69979	0.716232
ENSSSCT00000019284	UNC45B	-1.34574	0.701827
gnl|UG|Ssc#S47626207	VPS26B	-3.12321	0.775821
gnl|UG|Ssc#S20945021	LAMP2	-2.03754	0.758198
ENSSSCT00000029719	LOC100621355	-1.67723	0.754923
gnl|UG|Ssc#S58315176	-	-1.2849	0.74143
gnl|UG|Ssc#S46879122	-	-4.37538	0.781624
ENSSSCT00000001896	TMEM63B	-1.34845	0.700929
ENSSSCT00000006559	NDUFB9	-2.35914	0.801213
ENSSSCT00000030804	LOC100620450	-5.03626	0.797997
gnl|UG|Ssc#S23213520	LOC100511661	-1.18697	0.70202
gnl|UG|Ssc#S35171141	ARPC1B	-2.06231	0.800618
gnl|UG|Ssc#S29980444	-	-9.32103	0.855162
gnl|UG|Ssc#S58311200	-	-3.08183	0.808883
gnl|UG|Ssc#S26710672	-	-8.25739	0.761117
gnl|UG|Ssc#S55325501	MEG3	-2.71069	0.825323
ENSSSCT00000019141	SGCA	-5.30374	0.908685
gnl|UG|Ssc#S17524572	-	-8.49506	0.784187
gnl|UG|Ssc#S35170161	ANXA2	-1.21562	0.729836
ENSSSCT00000024419	DYRK1B	-2.06139	0.80078
gnl|UG|Ssc#S18386541	-	-2.53378	0.753521
ENSSSCT00000018894	LOC100514069	-5.85674	0.76649
gnl|UG|Ssc#S58311160	-	1.72911	0.714052
gnl|UG|Ssc#S35173862	-	-1.81588	0.80119
gnl|UG|Ssc#S46879471	TAB1	-1.89655	0.729003
gnl|UG|Ssc#S58308599	-	2.57877	0.826546
gnl|UG|Ssc#S58308641	LOC100518132	-3.05027	0.821163
gnl|UG|Ssc#S6078984	-	-2.02804	0.701448
gnl|UG|Ssc#S58301035	-	-2.42581	0.803861
gnl|UG|Ssc#S58306663	ME3	1.20578	0.714853
gnl|UG|Ssc#S17512155	-	1.33944	0.753302
ENSSSCT00000019682	-	-1.42215	0.768731
gnl|UG|Ssc#S19542535	-	-4.52356	0.705326
gnl|UG|Ssc#S58304577	LOC100525077	1.77024	0.73371
gnl|UG|Ssc#S18546378	-	-10.1467	0.910186
gnl|UG|Ssc#S40475306	-	-4.00756	0.70248
ENSSSCT00000015686	LOC100524854	-2.69226	0.82428
ENSSSCT00000000813	SLC6A12	-5.71786	0.729281
gnl|UG|Ssc#S6090771	THRA	-4.76661	0.732841
gnl|UG|Ssc#S58302627	SCLY	-8.76752	0.808967
gnl|UG|Ssc#S40193329	LOC100520866	1.3126	0.753016
gnl|UG|Ssc#S24317996	COL5A2	-1.62642	0.773488
gnl|UG|Ssc#S40494318	-	-8.0268	0.738443
gnl|UG|Ssc#S55266767	-	-2.05936	0.754517
gnl|UG|Ssc#S26711246	-	-8.11061	0.746158
ENSSSCT00000008416	EPHB4	-1.92798	0.7399
ENSSSCT00000007841	FAM113A	-3.19512	0.769586
ENSSSCT00000009956	LOC100521104	-1.28253	0.709186
gnl|UG|Ssc#S58309869	-	-1.66315	0.706865
gnl|UG|Ssc#S58311620	-	-2.32356	0.778822
gnl|UG|Ssc#S27602393	-	-2.33697	0.719715
gnl|UG|Ssc#S58309116	LOC100523847	-1.32142	0.746815
gnl|UG|Ssc#S18263202	-	-4.22996	0.764653
ENSSSCT00000016909	ANGPTL1	-2.54544	0.752691
ENSSSCT00000005864	LOC100518051	-1.88384	0.733556
gnl|UG|Ssc#S35173744	TPM4	-5.49665	0.704507
ENSSSCT00000018767	TTYH2	-1.06828	0.702865
ENSSSCT00000031337	-	-2.04932	0.710615
gnl|UG|Ssc#S40087013	-	-3.84054	0.705692
gnl|UG|Ssc#S46875746	IGSF1	-1.21807	0.722729
gnl|UG|Ssc#S23213179	NDUFA8	-1.24737	0.737287
ENSSSCT00000024506	LOC100738372	-1.72761	0.759076
gnl|UG|Ssc#S24663701	SREBF2	-3.74692	0.767306
gnl|UG|Ssc#S50674927	C1QTNF3	-2.19318	0.816723
gnl|UG|Ssc#S40029612	-	-7.95652	0.73066
ENSSSCT00000019541	EIF4A1	-2.84574	0.763921
ENSSSCT00000022304	LOC100628160	-2.81714	0.745361
gnl|UG|Ssc#S58310055	-	-2.39162	0.760815
gnl|UG|Ssc#S17515708	-	-9.13904	0.840446
gnl|UG|Ssc#S35165267	-	-2.51272	0.743158
gnl|UG|Ssc#S58302860	LOC100152001	-1.18485	0.731845
ENSSSCT00000018692	LOC100621037	-3.18252	0.703523
ENSSSCT00000028028	LOC100623818	1.32901	0.745331
gnl|UG|Ssc#S6090709	PPP1R12A	-1.7029	0.705793
ENSSSCT00000016619	ADAMTS15	-1.29925	0.703901
gnl|UG|Ssc#S46875935	LOC100155351	-1.18138	0.704799
gnl|UG|Ssc#S17524702	-	-1.9038	0.729554
gnl|UG|Ssc#S58310336	-	-3.67056	0.763243
gnl|UG|Ssc#S40016575	-	-9.37199	0.859112
gnl|UG|Ssc#S58311754	LOC100514098	-3.00403	0.797835
ENSSSCT00000012491	LOC100517191	-1.3744	0.703697
gnl|UG|Ssc#S40481054	-	1.38171	0.743459
ENSSSCT00000027950	-	-1.82407	0.738172
gnl|UG|Ssc#S58304300	ARPP21	-2.13062	0.777149
ENSSSCT00000000110	LOC100514347	-2.02801	0.735149
ENSSSCT00000028613	-	-1.8149	0.746454
gnl|UG|Ssc#S58305370	-	-2.68637	0.704372
gnl|UG|Ssc#S40500672	LOC100522725	1.3824	0.761515
gnl|UG|Ssc#S25135824	-	-1.89064	0.764191
ENSSSCT00000004342	LOC100520914	1.63393	0.728804
gnl|UG|Ssc#S35168215	-	1.40759	0.76348
gnl|UG|Ssc#S35167829	-	-1.15647	0.713137
ENSSSCT00000000617	-	-2.74135	0.780943
gnl|UG|Ssc#S46878410	-	-4.8443	0.788914
gnl|UG|Ssc#S18357620	-	1.19689	0.732163
ENSSSCT00000000200	LMBR1L	-2.18278	0.718422
gnl|UG|Ssc#S58309094	FCGRT	-6.11114	0.791174
ENSSSCT00000014010	FUNDC2	-1.74047	0.711759
gnl|UG|Ssc#S50156466	-	-7.7879	0.712688
ENSSSCT00000000223	NCKAP5L	-1.82197	0.700799
gnl|UG|Ssc#S23213091	CNBP	-3.43055	0.827198
gnl|UG|Ssc#S22415872	MYH2	1.83035	0.805095
gnl|UG|Ssc#S55318735	NDUFA6	1.0574	0.704906
gnl|UG|Ssc#S35167380	-	1.12089	0.709028
ENSSSCT00000018039	SMO	-1.44635	0.755545
gnl|UG|Ssc#S58301275	-	-2.66093	0.823792
ENSSSCT00000031054	-	-3.81488	0.70705
gnl|UG|Ssc#S46877419	-	-1.64969	0.713709
gnl|UG|Ssc#S35164714	-	-6.76089	0.86946
ENSSSCT00000003202	LIN37	1.50004	0.7023
ENSSSCT00000006933	MGST3	1.23385	0.72889
gnl|UG|Ssc#S58309889	LOC100512231	-1.15412	0.722378
gnl|UG|Ssc#S39802615	-	1.43489	0.77015
ENSSSCT00000002650	FOS	-1.36918	0.702163
ENSSSCT00000000314	ITGA5	-1.21092	0.714743
gnl|UG|Ssc#S58314202	-	-1.78156	0.7833
gnl|UG|Ssc#S58304279	WDR48	-1.83865	0.721703
gnl|UG|Ssc#S6091781	CAST	-1.90136	0.778522
ENSSSCT00000003901	HP1BP3	-1.87568	0.736097
gnl|UG|Ssc#S40030592	-	1.90064	0.777275
ENSSSCT00000011151	GALNT2	-1.41042	0.736224
ENSSSCT00000007375	LOC100157373	1.1084	0.711983
ENSSSCT00000005225	GANC	-2.67749	0.727864
ENSSSCT00000030494	IREB2	-1.75141	0.763911
gnl|UG|Ssc#S40204729	-	-1.78411	0.707971
gnl|UG|Ssc#S55325025	-	-1.59902	0.725754
gnl|UG|Ssc#S35171596	-	3.21287	0.73113
ENSSSCT00000004163	LPHN2	-1.33155	0.734471
gnl|UG|Ssc#S17519017	-	-1.26548	0.715908
ENSSSCT00000023380	COQ10A	1.1554	0.718855
ENSSSCT00000013222	LOC100738385	-1.60687	0.720263
ENSSSCT00000017559	NDUFS1	1.21904	0.734077
gnl|UG|Ssc#S55326866	LOC100155139	-2.57381	0.788677
gnl|UG|Ssc#S23762021	-	-8.07468	0.74307
gnl|UG|Ssc#S58312863	-	-8.81057	0.812759
gnl|UG|Ssc#S46879303	ATP5B	1.27059	0.747175
ENSSSCT00000009457	-	-2.10637	0.712442
gnl|UG|Ssc#S58329905	ARHGDIA	-1.99937	0.77394
ENSSSCT00000007590	LMO4	-3.09058	0.78219
gnl|UG|Ssc#S40495844	-	1.15569	0.724995
ENSSSCT00000007486	SARS	1.14068	0.704051
gnl|UG|Ssc#S58314228	-	-1.85966	0.726903
ENSSSCT00000007621	-	-3.53748	0.735276
ENSSSCT00000001892	VEGFA	-2.60801	0.793072
gnl|UG|Ssc#S39933515	-	-4.2806	0.718216
gnl|UG|Ssc#S55327629	PDLIM3	1.84541	0.805722
ENSSSCT00000010605	SCARA5	-3.85255	0.725756
gnl|UG|Ssc#S55325505	-	-7.84674	0.719235
gnl|UG|Ssc#S58305096	MRC2	-5.20223	0.882387
gnl|UG|Ssc#S58310397	-	-8.4733	0.782032
gnl|UG|Ssc#S35171502	-	-1.78846	0.752056
ENSSSCT00000025301	LOC100620539	-1.60345	0.7002
gnl|UG|Ssc#S58302403	-	-1.36324	0.723385
ENSSSCT00000004640	EPB41L2	-1.47169	0.76863
gnl|UG|Ssc#S23213452	-	-2.92611	0.818218
gnl|UG|Ssc#S40052404	-	-1.76615	0.764222
gnl|UG|Ssc#S24317995	COL5A3	-1.94807	0.755516
ENSSSCT00000006207	TRUB2	1.08538	0.707725
gnl|UG|Ssc#S40316405	-	1.17774	0.701345
gnl|UG|Ssc#S35173049	-	-1.44716	0.746763
ENSSSCT00000029845	LOC100524676	1.73514	0.797408
gnl|UG|Ssc#S40831913	MYH1	-1.21179	0.714996
gnl|UG|Ssc#S29462189	-	-5.23833	0.812309
gnl|UG|Ssc#S40222147	-	-2.98287	0.834864
ENSSSCT00000016488	THY1	-1.61952	0.783493
ENSSSCT00000010065	PDLIM5	-1.77468	0.774711
gnl|UG|Ssc#S29989112	-	1.79047	0.712578
gnl|UG|Ssc#S58302218	-	-1.09695	0.700422
gnl|UG|Ssc#S39776871	-	1.68058	0.730851
ENSSSCT00000009103	LOC100522732	-3.2105	0.767856
ENSSSCT00000031238	ARHGAP31	-1.59688	0.708744
ENSSSCT00000023522	LOC100157181	-1.23556	0.736486
ENSSSCT00000008349	ARPC1A	-1.37412	0.738004
gnl|UG|Ssc#S46879633	-	-3.58767	0.727563
gnl|UG|Ssc#S35165235	-	-1.6146	0.726685
gnl|UG|Ssc#S17525063	-	-2.99221	0.832314
ENSSSCT00000027170	LOC100152415	-1.35554	0.718672
gnl|UG|Ssc#S6082192	-	-1.18019	0.722914
gnl|UG|Ssc#S40270259	-	1.76377	0.759535
gnl|UG|Ssc#S40048956	-	-1.16581	0.707277
ENSSSCT00000006622	EIF3E	-1.73138	0.795886
gnl|UG|Ssc#S58305344	-	-1.42937	0.709373
gnl|UG|Ssc#S58306217	LOC100513943	-2.06192	0.711719
ENSSSCT00000011267	LOC100622534	-8.01569	0.737033
ENSSSCT00000012455	-	-2.60848	0.803807
gnl|UG|Ssc#S35167472	MDH1	1.64805	0.79057
ENSSSCT00000000592	PPFIBP1	-2.09303	0.758723
ENSSSCT00000007084	PRCC	-2.00599	0.729499
gnl|UG|Ssc#S46877471	SEC61A1	-1.5585	0.738132
gnl|UG|Ssc#S55327534	ACTA1	-4.77394	0.839253
gnl|UG|Ssc#S26722558	-	-2.26755	0.765174
gnl|UG|Ssc#S19542061	-	-1.55075	0.779001
gnl|UG|Ssc#S29456864	-	2.81471	0.777528
gnl|UG|Ssc#S39982552	-	-5.13637	0.872289
gnl|UG|Ssc#S46876809	-	-7.77479	0.711075
ENSSSCT00000003122	LOC100516197	-3.11328	0.727017
gnl|UG|Ssc#S23690342	-	-2.44475	0.779825
ENSSSCT00000029315	MCCC1	-4.54884	0.747761
ENSSSCT00000002143	LOXL1	-6.36655	0.824324
gnl|UG|Ssc#S46877155	PDCD4	1.24152	0.73507
ENSSSCT00000030609	LOC100522678	1.19926	0.733483
gnl|UG|Ssc#S46879584	PABPC1	-1.62893	0.783262
ENSSSCT00000026890	RPL32	-2.25975	0.821741
gnl|UG|Ssc#S46877746	OXNAD1	1.25219	0.725476
gnl|UG|Ssc#S20116682	ENG	-3.82493	0.803189
ENSSSCT00000018931	PLEKHH3	-5.41695	0.83507
ENSSSCT00000012775	-	-1.637	0.708137
gnl|UG|Ssc#S35169445	-	-1.57103	0.71009
gnl|UG|Ssc#S55238268	-	-3.24523	0.724684
gnl|UG|Ssc#S26733607	-	-8.53993	0.788317
ENSSSCT00000008510	BCKDK	-2.43113	0.799956
ENSSSCT00000028975	LOC100739731	-1.85458	0.789591
gnl|UG|Ssc#S58307937	-	-4.98469	0.825043
ENSSSCT00000030182	-	-7.73335	0.707101
gnl|UG|Ssc#S40101721	-	-8.41447	0.776456
gnl|UG|Ssc#S40353888	-	1.35739	0.757948
gnl|UG|Ssc#S58312779	-	1.39537	0.765069
gnl|UG|Ssc#S21579717	-	-3.42131	0.706224
gnl|UG|Ssc#S17503526	-	-2.95087	0.713076
gnl|UG|Ssc#S35170463	-	-1.51103	0.738141
ENSSSCT00000013758	LOC100521707	-1.17615	0.729291
gnl|UG|Ssc#S18383839	-	-4.619	0.765563
gnl|UG|Ssc#S40558025	-	1.68631	0.786831
gnl|UG|Ssc#S18358279	-	1.0823	0.713222
ENSSSCT00000031798	-	-8.41616	0.776828
gnl|UG|Ssc#S35164623	-	-1.76966	0.722834
gnl|UG|Ssc#S18263104	-	-8.08746	0.744035
ENSSSCT00000013823	STAG2	-1.84707	0.790438
gnl|UG|Ssc#S58308365	-	2.75363	0.77732
gnl|UG|Ssc#S40231172	-	-1.48199	0.731742
gnl|UG|Ssc#S55274615	-	-3.27076	0.707794
ENSSSCT00000022496	-	-3.85401	0.787853
gnl|UG|Ssc#S35336078	-	-5.92837	0.772451
ENSSSCT00000017822	LOC100525790	-2.10437	0.788464
gnl|UG|Ssc#S40095708	-	-2.08233	0.723105
gnl|UG|Ssc#S58301146	LOC100520992	-2.71489	0.772332
ENSSSCT00000004487	EZR	-1.949	0.790398
ENSSSCT00000000535	CCT2	-3.36815	0.799489
gnl|UG|Ssc#S35168926	LOC100515576	-2.13958	0.77679
gnl|UG|Ssc#S46879240	LOC100157843	-1.85522	0.743013
ENSSSCT00000019344	LOC100625663	-3.23435	0.768863
gnl|UG|Ssc#S58303107	-	-1.90457	0.79752
gnl|UG|Ssc#S26645409	-	-8.43212	0.777975
gnl|UG|Ssc#S46877631	LOC100153715	-2.20086	0.742155
gnl|UG|Ssc#S55319985	-	-1.12487	0.721163
gnl|UG|Ssc#S46879230	LOC100153269	-1.36514	0.732789
gnl|UG|Ssc#S55320406	PDIA3	-1.27317	0.724791
gnl|UG|Ssc#S46880644	LOC100155122	-3.73873	0.705881
ENSSSCT00000003552	LOC100519902	-2.30954	0.712147
ENSSSCT00000015156	NR2F6	1.38154	0.756554
gnl|UG|Ssc#S58310425	-	1.19533	0.708242
gnl|UG|Ssc#S58306026	RGL1	-1.78537	0.722487
gnl|UG|Ssc#S35164377	LOC100152763	1.28991	0.728392
gnl|UG|Ssc#S40151349	-	-3.95011	0.834275
ENSSSCT00000014263	LOC100526032	-5.15359	0.709219
gnl|UG|Ssc#S58303037	-	-1.32994	0.717354
ENSSSCT00000031737	XPO1	-1.12021	0.708807
gnl|UG|Ssc#S35166916	-	-1.66507	0.711233
gnl|UG|Ssc#S35173257	TUBA1A	-8.77939	0.809823
ENSSSCT00000008079	YWHAB	-1.13396	0.714651
ENSSSCT00000024895	-	-2.6603	0.767207
gnl|UG|Ssc#S58305722	-	-1.11398	0.700706
ENSSSCT00000026974	LOC100521547	-1.23291	0.704496
gnl|UG|Ssc#S35174269	-	-1.08343	0.709707
gnl|UG|Ssc#S35167947	PROS1	-1.83067	0.709396
ENSSSCT00000006600	LOC100738633	-1.29545	0.741659
gnl|UG|Ssc#S22363562	CPT1B	-2.11065	0.714535
gnl|UG|Ssc#S58309625	LOC100518017	-4.03566	0.765399
ENSSSCT00000011178	ANK3	-1.35763	0.725838
ENSSSCT00000005763	VLDLR	-2.09148	0.719912
gnl|UG|Ssc#S35329402	-	-1.6366	0.724015
gnl|UG|Ssc#S20116359	MB	1.08466	0.706924
ENSSSCT00000017990	PTF-BETA	-1.34532	0.73137
gnl|UG|Ssc#S35172999	-	-8.64602	0.797969
ENSSSCT00000018814	SCN4A	-2.27531	0.704032
gnl|UG|Ssc#S40553743	-	-5.27913	0.908475
gnl|UG|Ssc#S6039711	-	-5.46839	0.776065
gnl|UG|Ssc#S23775727	-	-2.08549	0.707515
ENSSSCT00000012279	-	-2.60478	0.776996
ENSSSCT00000029841	-	-1.66095	0.71735
gnl|UG|Ssc#S58301141	LOC100521941	-2.30545	0.802415
gnl|UG|Ssc#S35166016	Hsp27	1.5383	0.780258
gnl|UG|Ssc#S35166242	FSCN1	-1.11675	0.717531
gnl|UG|Ssc#S46876336	COL6A3	-1.13383	0.720066
ENSSSCT00000018330	SKP2	-1.43578	0.749155
ENSSSCT00000018793	AMZ2	-3.16993	0.726115
gnl|UG|Ssc#S27599556	LOC780409	4.7967	0.823303
ENSSSCT00000007145	THBS3	-1.93713	0.759087
ENSSSCT00000012122	-	-10.0986	0.907355
gnl|UG|Ssc#S19546263	-	-1.37931	0.710945
ENSSSCT00000014176	FIBP	-1.35554	0.723128
gnl|UG|Ssc#S35334147	-	-3.60894	0.788279
gnl|UG|Ssc#S55320350	LOC100522817	1.89586	0.782184
ENSSSCT00000019646	COPS3	1.14181	0.721146
ENSSSCT00000027228	-	-1.66458	0.78277
gnl|UG|Ssc#S58303809	-	-2.58252	0.740259
gnl|UG|Ssc#S22274416	-	-8.25361	0.760638
ENSSSCT00000010641	GALNT7	-2.75247	0.78727
gnl|UG|Ssc#S19540289	-	1.16542	0.71625
gnl|UG|Ssc#S55321379	LOC100156231	-8.01458	0.736982
gnl|UG|Ssc#S50210731	TNNC2	-1.35332	0.759072
ENSSSCT00000007455	-	-6.2369	0.810901
ENSSSCT00000015440	VCAN	-1.75407	0.783468
ENSSSCT00000019080	LOC100519796	-1.20773	0.708467
ENSSSCT00000000070	ACO2	1.54446	0.78117
gnl|UG|Ssc#S35165687	-	1.25093	0.723807
gnl|UG|Ssc#S35174072	-	2.24066	0.820032
ENSSSCT00000018565	ADAM19	-3.19812	0.810066
gnl|UG|Ssc#S55320100	-	-9.49825	0.868268
ENSSSCT00000000627	LOC100521012	-1.95179	0.701522
gnl|UG|Ssc#S46881263	-	-1.72541	0.787462
gnl|UG|Ssc#S50165076	-	-5.3778	0.808463
ENSSSCT00000014259	LOC100522725	-5.1688	0.776996
gnl|UG|Ssc#S39867913	-	-1.4381	0.746052
gnl|UG|Ssc#S35164630	RPSA	-11.375	0.961391
gnl|UG|Ssc#S18357986	-	-4.90962	0.741485
ENSSSCT00000027250	RPL7L1	-1.20685	0.709272
ENSSSCT00000005802	ANXA1	-4.47088	0.773647
gnl|UG|Ssc#S46876251	-	-1.25621	0.744081
ENSSSCT00000030579	CHST3	-3.34419	0.701957
gnl|UG|Ssc#S18291998	ATP5G1	-5.5125	0.913255
ENSSSCT00000018551	-	-7.72928	0.706272
gnl|UG|Ssc#S57704942	CMYA5	-1.22136	0.732926
gnl|UG|Ssc#S58310946	LOC100526048	-1.41477	0.743316
gnl|UG|Ssc#S55319765	FTH1	-4.68393	0.837613
gnl|UG|Ssc#S55324424	-	1.90855	0.787977
gnl|UG|Ssc#S18260201	-	-8.50383	0.784916
ENSSSCT00000017380	SP3	-1.33567	0.73507
ENSSSCT00000018118	LOC100518588	-4.52886	0.815355
gnl|UG|Ssc#S35174173	-	1.17471	0.730443
gnl|UG|Ssc#S58312557	P311	-1.04256	0.704414
gnl|UG|Ssc#S14902333	XIRP2	1.33481	0.75441
gnl|UG|Ssc#S55324709	ELAVL1	-1.59085	0.721558
gnl|UG|Ssc#S6005040	-	-5.92944	0.838408
ENSSSCT00000029874	ATPIF1	1.22137	0.734086
gnl|UG|Ssc#S58311875	-	-5.95299	0.817356
ENSSSCT00000027328	NOL9	1.10832	0.705093
ENSSSCT00000027339	CST3	-3.43835	0.800994
ENSSSCT00000024863	LOC100620379	-1.93254	0.772113
gnl|UG|Ssc#S6001821	-	-4.49992	0.768788
gnl|UG|Ssc#S40212638	-	-2.74698	0.718952
ENSSSCT00000019347	-	-1.83076	0.72066
gnl|UG|Ssc#S6033816	-	-8.63009	0.796464
gnl|UG|Ssc#S58312112	-	1.18841	0.724177
gnl|UG|Ssc#S55321978	-	-8	0.73517
gnl|UG|Ssc#S40552182	HSPE1	-5.39456	0.915542
ENSSSCT00000003588	ETFB	-3.16964	0.779228
gnl|UG|Ssc#S40541187	-	-4.15318	0.816744
ENSSSCT00000014100	LOC100739163	-1.1336	0.712751
gnl|UG|Ssc#S34500767	-	1.37969	0.736905
gnl|UG|Ssc#S58310140	-	-8.42038	0.777198
gnl|UG|Ssc#S55324205	-	-1.71516	0.792038
ENSSSCT00000001671	DST	-1.52427	0.709879
ENSSSCT00000024705	USP24	-3.61845	0.711292
gnl|UG|Ssc#S58308389	-	-8.20457	0.755839
gnl|UG|Ssc#S35170743	-	-1.97306	0.757811
ENSSSCT00000019028	LOC100525426	-2.17035	0.746984
ENSSSCT00000018229	LOC100513575	-2.58182	0.768447
gnl|UG|Ssc#S46881320	RTN4	-2.90454	0.732432
gnl|UG|Ssc#S58302155	-	-8.10014	0.74501
ENSSSCT00000029052	DRAM1	-1.74981	0.730718
gnl|UG|Ssc#S23695122	-	-5.75352	0.748129
ENSSSCT00000007666	FAT1	-2.23028	0.786652
gnl|UG|Ssc#S55261053	-	-8.95536	0.824888
gnl|UG|Ssc#S35167321	PIGU	-3.02547	0.777416
gnl|UG|Ssc#S18547043	-	-5.90207	0.770267
gnl|UG|Ssc#S17525410	-	-3.41227	0.733424
ENSSSCT00000002038	MAN2A2	-1.49977	0.764502
ENSSSCT00000016997	NEK2	-8.26772	0.761946
gnl|UG|Ssc#S18555078	-	-4.16182	0.750435
gnl|UG|Ssc#S17518115	-	-2.27271	0.807866
gnl|UG|Ssc#S39912933	-	-2.84793	0.785753
ENSSSCT00000028933	LOC100620791	-8.30652	0.766116
gnl|UG|Ssc#S20116808	GOT2	1.34186	0.753657
gnl|UG|Ssc#S46876181	SF3B1	-3.79679	0.826962
gnl|UG|Ssc#S18383451	-	-2.60666	0.714069
gnl|UG|Ssc#S58302845	-	-1.46025	0.725197
gnl|UG|Ssc#S35174044	-	-7.98071	0.733428

## Sheet: TC105vsTC0
GeneID	Symbol	log2Ratio(TC0/TC105)	Probability
gnl|UG|Ssc#S35167068	PECAM1	-1.8776	0.768771
ENSSSCT00000017308	FAP	-2.27651	0.727807
gnl|UG|Ssc#S35167132	-	1.33652	0.700792
ENSSSCT00000011308	LOC100152612	1.49564	0.707009
ENSSSCT00000015421	LOC100513005	-2.15253	0.781114
ENSSSCT00000014241	ESRRA	1.5174	0.735751
gnl|UG|Ssc#S40127774	-	-3.10195	0.769144
gnl|UG|Ssc#S55321680	LOC396781	-8.45697	0.762376
gnl|UG|Ssc#S55322211	DLGAP5	-3.59828	0.702679
gnl|UG|Ssc#S17510698	-	9.68912	0.861583
gnl|UG|Ssc#S58308053	COL21A1	-2.44946	0.800585
gnl|UG|Ssc#S46876611	-	1.47573	0.731985
gnl|UG|Ssc#S40096094	-	-1.90845	0.706802
ENSSSCT00000010463	COL4A2	-1.40994	0.721368
gnl|UG|Ssc#S35169443	-	-1.82857	0.702215
gnl|UG|Ssc#S55325570	-	-3.82592	0.739436
gnl|UG|Ssc#S19542416	-	-2.14665	0.737796
ENSSSCT00000025922	LOC100620551	-2.84707	0.787754
gnl|UG|Ssc#S43509648	TES	-1.99183	0.713424
ENSSSCT00000023745	LOC100518256	-2.31739	0.744483
gnl|UG|Ssc#S55934008	S100A16	-1.47113	0.728621
gnl|UG|Ssc#S24455924	CYCS	1.66645	0.761775
ENSSSCT00000013614	ITM2A	-1.57577	0.719399
ENSSSCT00000027316	RPL29	2.20243	0.769701
gnl|UG|Ssc#S35168709	-	2.60093	0.75171
gnl|UG|Ssc#S47005444	ABRA	1.63085	0.713652
ENSSSCT00000018236	AEBP1	-1.47071	0.700696
gnl|UG|Ssc#S58310949	-	1.7944	0.770092
gnl|UG|Ssc#S55324939	COL1A1	-1.9719	0.788052
ENSSSCT00000002281	MMP14	-3.58523	0.758172
ENSSSCT00000014544	LOC100516484	-1.74313	0.715014
gnl|UG|Ssc#S18546154	-	1.85644	0.779977
gnl|UG|Ssc#S58307069	-	1.49044	0.730946
gnl|UG|Ssc#S58304639	-	2.28675	0.721829
ENSSSCT00000014365	DTX4	-1.75295	0.734576
gnl|UG|Ssc#S46880125	LOC100156448	1.73296	0.759858
gnl|UG|Ssc#S58310639	LOC100515138	-1.78888	0.769223
ENSSSCT00000014178	EFEMP2	-1.99012	0.751806
gnl|UG|Ssc#S58303993	LOC100516464	-2.00081	0.716738
gnl|UG|Ssc#S18382465	-	1.6682	0.734596
gnl|UG|Ssc#S38482852	TMSB10	-2.08696	0.747701
ENSSSCT00000009900	-	-2.42117	0.748757
gnl|UG|Ssc#S35170335	FBXO32	1.7145	0.742572
ENSSSCT00000017441	FRZB	-1.47939	0.72393
gnl|UG|Ssc#S55834716	MAP1LC3B	1.49931	0.722684
gnl|UG|Ssc#S23693410	-	-1.83207	0.763939
ENSSSCT00000023627	OBSL1	-3.22983	0.791395
gnl|UG|Ssc#S46878962	LOC100155248	-1.45876	0.721733
gnl|UG|Ssc#S46880057	-	-2.75471	0.79321
ENSSSCT00000026941	SRRM2	-1.44307	0.720589
gnl|UG|Ssc#S19542246	-	-2.01771	0.720934
gnl|UG|Ssc#S35173926	UCP2	-2.16433	0.730669
ENSSSCT00000003720	LOC100525702	-2.36815	0.731944
gnl|UG|Ssc#S58308417	LOC100519491	2.11119	0.747584
ENSSSCT00000019137	-	-2.35833	0.731381
gnl|UG|Ssc#S23757878	-	-2.24272	0.799485
gnl|UG|Ssc#S58314003	SCT	-7.87652	0.70625
gnl|UG|Ssc#S40834166	RBM38	1.43208	0.721482
gnl|UG|Ssc#S34273825	PEG10	-1.63842	0.75601
ENSSSCT00000012370	-	-1.76483	0.754216
gnl|UG|Ssc#S35174061	STMN1	-1.86483	0.751042
ENSSSCT00000029432	-	-1.9046	0.702472
ENSSSCT00000015220	CILP2	-2.60158	0.795521
ENSSSCT00000007788	CD93	-1.47237	0.715924
gnl|UG|Ssc#S58304190	LOC100510980	-1.61695	0.716823
ENSSSCT00000018023	COPG2	-1.93018	0.747967
ENSSSCT00000025386	LOC100157365	-1.81697	0.737788
gnl|UG|Ssc#S55322684	SMPDL3A	4.39077	0.806108
gnl|UG|Ssc#S58312304	-	-1.82891	0.73831
gnl|UG|Ssc#S58311617	-	-2.19698	0.797738
gnl|UG|Ssc#S35164865	-	1.73276	0.746499
ENSSSCT00000012643	LOC100622720	-1.59965	0.743526
ENSSSCT00000029938	HIGD2A	-2.87749	0.75666
gnl|UG|Ssc#S40478547	-	-1.87653	0.75692
gnl|UG|Ssc#S35172631	-	1.39502	0.70653
ENSSSCT00000026470	-	1.72597	0.75444
gnl|UG|Ssc#S55243118	LOC100134955	-1.40886	0.726535
gnl|UG|Ssc#S58312503	FBN2	-1.37085	0.708663
gnl|UG|Ssc#S46879640	LOC100156452	-1.96222	0.749046
ENSSSCT00000022625	LOC100516689	-1.76588	0.71292
gnl|UG|Ssc#S6041850	-	-2.48875	0.747485
gnl|UG|Ssc#S35172591	PHGK	1.42962	0.714434
gnl|UG|Ssc#S17512210	-	-1.66564	0.716808
gnl|UG|Ssc#S46878853	SRSF5	-1.48715	0.727982
gnl|UG|Ssc#S58311255	-	1.77693	0.751587
ENSSSCT00000005031	LOC100514810	-3.25588	0.715067
gnl|UG|Ssc#S40046510	-	-3.68091	0.724058
gnl|UG|Ssc#S35173864	-	-1.87196	0.709859
gnl|UG|Ssc#S58305138	ABCA9	-1.64126	0.725765
gnl|UG|Ssc#S58306777	LOC100037968	-1.52203	0.732075
gnl|UG|Ssc#S55325398	-	1.38779	0.708543
gnl|UG|Ssc#S58311649	-	1.60644	0.750411
gnl|UG|Ssc#S30930815	CKMT2	2.39013	0.805335
gnl|UG|Ssc#S46879630	NDUFS2	1.35733	0.717771
gnl|UG|Ssc#S55324140	MDK	-2.62893	0.769474
ENSSSCT00000016186	UCP3	2.05473	0.74376
gnl|UG|Ssc#S55326586	-	-1.78931	0.708546
gnl|UG|Ssc#S55319409	LOC100522845	-2.88971	0.770148
gnl|UG|Ssc#S55319218	-	-1.7934	0.724992
gnl|UG|Ssc#S55324074	DPP4	-3.20889	0.753766
ENSSSCT00000012688	PLXND1	-2.82074	0.800337
gnl|UG|Ssc#S6032749	-	-5.79367	0.799083
gnl|UG|Ssc#S35165207	-	-1.3663	0.700097
ENSSSCT00000004798	LOC100157673	1.84715	0.733983
gnl|UG|Ssc#S40143342	-	-2.89415	0.76894
gnl|UG|Ssc#S38675445	SOX18	-2.56742	0.769261
gnl|UG|Ssc#S35169432	SLA-DRB1	-1.6743	0.727212
ENSSSCT00000029479	PAMR1	-2.87613	0.773243
gnl|UG|Ssc#S58310415	LOC100524254	-1.46927	0.717926
ENSSSCT00000024637	ATP2B4	-1.81387	0.73389
gnl|UG|Ssc#S58315292	-	-3.2982	0.809632
gnl|UG|Ssc#S58314065	-	-1.94271	0.716703
gnl|UG|Ssc#S19546082	-	-1.52979	0.727708
gnl|UG|Ssc#S40022334	-	6.04767	0.944193
ENSSSCT00000024406	DBI	1.64214	0.713661
gnl|UG|Ssc#S35164643	SOD1	3.7908	0.792589
gnl|UG|Ssc#S55324726	FBP	-2.41768	0.722678
gnl|UG|Ssc#S35168174	HMGB2	-1.46623	0.708479
gnl|UG|Ssc#S35174022	-	-2.44137	0.769404
ENSSSCT00000031311	-	-3.21477	0.70193
gnl|UG|Ssc#S34509910	-	-1.73715	0.745784
gnl|UG|Ssc#S58301952	-	-2.11103	0.721698
ENSSSCT00000027055	KAZALD1	-2.1097	0.738511
gnl|UG|Ssc#S58304999	LOC100522825	-1.39257	0.725208
gnl|UG|Ssc#S46880549	-	-1.88586	0.770539
gnl|UG|Ssc#S58313828	PYGM	1.57905	0.719921
gnl|UG|Ssc#S58312738	LOC100512157	-2.41044	0.783676
ENSSSCT00000006558	-	-2.14042	0.740221
gnl|UG|Ssc#S35164499	KIFC1	-5.99218	0.769926
ENSSSCT00000014161	LOC100521836	-1.43978	0.701915
gnl|UG|Ssc#S58313966	-	-2.22507	0.78049
gnl|UG|Ssc#S35166728	LOC100513197	-1.91943	0.757769
ENSSSCT00000014036	PNPLA2	1.42928	0.729444
ENSSSCT00000028091	-	-2.81294	0.709687
gnl|UG|Ssc#S39968688	S100A6	-1.70916	0.72568
gnl|UG|Ssc#S35170371	LOC100154160	1.72426	0.761728
gnl|UG|Ssc#S55325846	HBB	-3.14626	0.821103
gnl|UG|Ssc#S17527330	-	1.93869	0.780782
gnl|UG|Ssc#S20116724	MYOC	-2.34814	0.729453
gnl|UG|Ssc#S46879763	COLL11A1	-3.40048	0.797717
gnl|UG|Ssc#S58302133	-	-2.0714	0.750076
gnl|UG|Ssc#S17516920	-	1.91778	0.74296
gnl|UG|Ssc#S17526193	LOC100515755	1.3594	0.721389
gnl|UG|Ssc#S35174109	-	-2.27366	0.707659
gnl|UG|Ssc#S58304181	CDHR4	-1.95425	0.741732
ENSSSCT00000011459	KIF11	-3.00256	0.711376
gnl|UG|Ssc#S58314129	-	-1.45331	0.733493
ENSSSCT00000013422	LOC100522775	5.08916	0.824368
gnl|UG|Ssc#S46876867	-	2.39643	0.770941
ENSSSCT00000004631	CCN2	-1.51057	0.723977
gnl|UG|Ssc#S55320288	-	1.41156	0.711044
ENSSSCT00000009861	SFRP2	-2.47423	0.783886
ENSSSCT00000027047	-	-3.46239	0.75372
ENSSSCT00000025489	LOC100152247	2.87257	0.784892
gnl|UG|Ssc#S58303206	ABLIM1	-1.73045	0.738459
ENSSSCT00000030850	LOC100524216	-2.46833	0.789762
ENSSSCT00000032353	-	-2.05907	0.780044
gnl|UG|Ssc#S35167144	SERPINF1	-2.28137	0.78666
ENSSSCT00000004050	MACF1	-1.38091	0.70999
ENSSSCT00000016697	-	-1.33002	0.710405
ENSSSCT00000003556	-	-1.8591	0.740947
gnl|UG|Ssc#S55324661	-	-1.98458	0.744428
ENSSSCT00000017714	ITM2C	-2.29098	0.726944
ENSSSCT00000009570	NCAPG	-3.24207	0.704456
gnl|UG|Ssc#S34512723	-	1.72914	0.744174
gnl|UG|Ssc#S40061521	-	-1.52938	0.736294
gnl|UG|Ssc#S58304810	-	-2.46317	0.801831
gnl|UG|Ssc#S32933969	IDH3B	1.38079	0.712316
ENSSSCT00000013502	LOC100518817	-2.62818	0.768079
gnl|UG|Ssc#S35171973	GAPDH	1.4282	0.714559
ENSSSCT00000001968	IDH3A	1.27735	0.702338
gnl|UG|Ssc#S43678669	SFRP4	-2.75751	0.713395
gnl|UG|Ssc#S34502534	-	-2.21452	0.775195
gnl|UG|Ssc#S40325501	-	-1.75878	0.749446
ENSSSCT00000022902	LOC100620966	1.96397	0.718725
ENSSSCT00000006149	-	-2.31223	0.778591
ENSSSCT00000005302	ACTC1	3.65682	0.822055
gnl|UG|Ssc#S58314864	-	-1.52536	0.740104
gnl|UG|Ssc#S35172515	-	1.97104	0.753962
gnl|UG|Ssc#S58311257	LOC100516258	-1.4347	0.728431
gnl|UG|Ssc#S51749232	PDK4	3.45871	0.823388
gnl|UG|Ssc#S46879916	-	2.28633	0.792087
gnl|UG|Ssc#S55305704	NDUFB9	-9.3536	0.987268
gnl|UG|Ssc#S35168527	LOC100154272	-1.58278	0.731681
gnl|UG|Ssc#S33346438	LOC733663	1.83979	0.776534
gnl|UG|Ssc#S55323669	CSRP2	-2.04143	0.749522
gnl|UG|Ssc#S55325324	-	-1.89591	0.767683
ENSSSCT00000024966	-	-1.36443	0.714997
gnl|UG|Ssc#S58306247	COL1A2	-2.30658	0.804833
gnl|UG|Ssc#S58300926	BGN	-1.44463	0.7182
gnl|UG|Ssc#S55318799	-	-1.70014	0.750032
ENSSSCT00000011988	LOC100516824	1.60037	0.743156
ENSSSCT00000012002	CCL21	-2.42636	0.723093
gnl|UG|Ssc#S35164983	-	-1.62192	0.754146
ENSSSCT00000008553	ATP2A1	1.37107	0.723338
gnl|UG|Ssc#S58314495	-	-2.40806	0.705185
gnl|UG|Ssc#S38480819	-	-1.71384	0.713506
gnl|UG|Ssc#S58307642	UGPP	-1.50026	0.729639
gnl|UG|Ssc#S58308065	LOC100520915	-4.42344	0.809241
ENSSSCT00000025039	DCHS1	-2.3808	0.725718
ENSSSCT00000029905	FKBP9	-1.48767	0.715166
ENSSSCT00000013470	LOC100523107	-1.91024	0.77224
ENSSSCT00000011432	ACTA2	4.14473	0.738669
gnl|UG|Ssc#S39768392	-	-1.48577	0.701938
gnl|UG|Ssc#S35169184	BAG3	3.66001	0.743278
gnl|UG|Ssc#S58303479	-	-1.37561	0.708304
ENSSSCT00000018024	MEST	-1.98341	0.705238
ENSSSCT00000028077	PARP1	-1.48607	0.702081
gnl|UG|Ssc#S46881172	PTGES2	2.25035	0.782141
gnl|UG|Ssc#S58302754	FN1	-1.66993	0.747403
gnl|UG|Ssc#S35168842	-	-1.90127	0.710349
gnl|UG|Ssc#S35171357	CLN3	-1.85431	0.721538
gnl|UG|Ssc#S58314873	LOC100511850	-1.91846	0.714632
gnl|UG|Ssc#S55324672	NCK2	-1.69237	0.711971
ENSSSCT00000017193	LOC100517196	1.50718	0.742905
gnl|UG|Ssc#S50169272	-	4.87828	0.715026
ENSSSCT00000006410	MAMDC4	-1.42231	0.707995
gnl|UG|Ssc#S35173970	MATN2	-2.19886	0.771822
gnl|UG|Ssc#S40198684	-	2.25264	0.745128
gnl|UG|Ssc#S55327490	-	-2.51262	0.8089
gnl|UG|Ssc#S58309834	-	-2.22981	0.724788
ENSSSCT00000006559	NDUFB9	1.70059	0.710361
gnl|UG|Ssc#S58312732	FGFR4	-2.22875	0.777937
ENSSSCT00000019682	-	1.59695	0.754318
gnl|UG|Ssc#S35171385	LOC100521680	-1.47413	0.7348
gnl|UG|Ssc#S58308642	-	-1.86746	0.705413
gnl|UG|Ssc#S55322541	LOC100156344	-1.98416	0.720837
gnl|UG|Ssc#S55323745	-	2.34674	0.738406
ENSSSCT00000002982	-	-1.52175	0.71448
ENSSSCT00000018767	TTYH2	-1.51053	0.718124
gnl|UG|Ssc#S21557368	-	-1.77591	0.711904
gnl|UG|Ssc#S35169117	-	-1.7573	0.759887
gnl|UG|Ssc#S23213179	NDUFA8	1.76954	0.766737
gnl|UG|Ssc#S50674927	C1QTNF3	-2.7925	0.782993
ENSSSCT00000016482	LOC733617	-2.57832	0.744547
ENSSSCT00000027848	ELK3	-1.62205	0.705979
gnl|UG|Ssc#S58301745	LOC100523705	1.79137	0.710612
ENSSSCT00000013052	CCDC80	-1.72838	0.734401
ENSSSCT00000019273	LOC100518332	-2.72192	0.755368
ENSSSCT00000002569	ERH	-1.53747	0.714247
gnl|UG|Ssc#S58302860	LOC100152001	-1.80322	0.774725
ENSSSCT00000022487	LOC100620350	-2.00052	0.719335
gnl|UG|Ssc#S58305251	-	-2.40604	0.715682
gnl|UG|Ssc#S18943248	SREBF1	-1.85478	0.750794
ENSSSCT00000003696	ACAP3	-1.90002	0.710262
gnl|UG|Ssc#S22280936	-	-1.6368	0.715784
gnl|UG|Ssc#S58307643	-	-1.92291	0.751902
gnl|UG|Ssc#S35166281	CSNK1E	-1.54524	0.719315
gnl|UG|Ssc#S55318252	LDHA	1.38518	0.72505
gnl|UG|Ssc#S23213091	CNBP	1.7754	0.719102
ENSSSCT00000005921	COL15A1	-2.33144	0.800162
ENSSSCT00000004369	TIE-1	-2.21324	0.744399
ENSSSCT00000018039	SMO	-1.62501	0.700194
gnl|UG|Ssc#S34507088	-	-7.92006	0.711038
ENSSSCT00000012960	TFRC	1.45938	0.721739
gnl|UG|Ssc#S58308077	-	-2.10832	0.724659
ENSSSCT00000012630	SETD5	-1.49358	0.711866
gnl|UG|Ssc#S17525376	-	-1.8011	0.733204
gnl|UG|Ssc#S58309399	-	-8.37156	0.754461
gnl|UG|Ssc#S17519017	-	-2.59361	0.732565
gnl|UG|Ssc#S18353912	PSMB3	1.64176	0.707015
ENSSSCT00000023380	COQ10A	2.25843	0.801075
gnl|UG|Ssc#S21929816	FGL2	-1.31546	0.710548
ENSSSCT00000024369	EMP3	-2.03432	0.77895
ENSSSCT00000017559	NDUFS1	1.48828	0.738966
ENSSSCT00000017233	GPR124	-1.64431	0.730103
gnl|UG|Ssc#S58313043	-	-1.44484	0.71673
gnl|UG|Ssc#S58308849	-	2.59038	0.773558
gnl|UG|Ssc#S55323860	BTC	2.01988	0.769885
gnl|UG|Ssc#S39763732	-	-1.55332	0.747039
ENSSSCT00000012478	SEMA3B	-3.14574	0.710025
gnl|UG|Ssc#S23212797	-	1.64646	0.713882
gnl|UG|Ssc#S40316405	-	-2.55788	0.778054
gnl|UG|Ssc#S40831913	MYH1	1.41007	0.707356
gnl|UG|Ssc#S40222147	-	2.35745	0.80474
ENSSSCT00000016488	THY1	-1.5913	0.726806
gnl|UG|Ssc#S17525063	-	1.36678	0.705658
gnl|UG|Ssc#S40583395	-	2.89931	0.728373
gnl|UG|Ssc#S40048956	-	-1.71183	0.704678
gnl|UG|Ssc#S35167472	MDH1	1.92339	0.784329
gnl|UG|Ssc#S40068698	-	1.66197	0.747894
gnl|UG|Ssc#S55327534	ACTA1	4.85976	0.826693
gnl|UG|Ssc#S29456864	-	2.03188	0.772794
gnl|UG|Ssc#S39982552	-	3.21348	0.780548
gnl|UG|Ssc#S39839713	-	-1.48305	0.717549
ENSSSCT00000022695	-	-1.6222	0.743232
ENSSSCT00000009714	FAM198B	-1.94038	0.729666
gnl|UG|Ssc#S35172014	GOT1	1.40543	0.723521
ENSSSCT00000001847	CUL7	-2.57653	0.701086
ENSSSCT00000008510	BCKDK	1.7716	0.711137
gnl|UG|Ssc#S55320173	GNAI2	-1.68484	0.737041
ENSSSCT00000013085	-	-2.4612	0.801335
gnl|UG|Ssc#S58307937	-	4.18951	0.788705
ENSSSCT00000006406	LOC100511434	-1.6819	0.741895
gnl|UG|Ssc#S40353888	-	-1.46097	0.732414
ENSSSCT00000024761	SLC6A13	-2.06628	0.735565
gnl|UG|Ssc#S55324485	-	-1.41031	0.708351
gnl|UG|Ssc#S58312672	LOC100523234	-1.81918	0.738275
ENSSSCT00000013758	LOC100521707	-2.39044	0.80011
ENSSSCT00000017292	TANC1	-1.77109	0.707586
gnl|UG|Ssc#S58315033	-	-1.43294	0.714197
gnl|UG|Ssc#S52898488	IGFBP7	-1.76205	0.768464
gnl|UG|Ssc#S35172637	-	1.6539	0.750257
gnl|UG|Ssc#S35166632	CD74	-1.59754	0.741604
gnl|UG|Ssc#S58308365	-	-2.78457	0.746779
ENSSSCT00000007380	IGSF3	-2.47555	0.768485
gnl|UG|Ssc#S40108079	-	-3.53122	0.739378
ENSSSCT00000016639	LOC100526237	-2.93187	0.817667
gnl|UG|Ssc#S26403188	-	-1.76773	0.722232
gnl|UG|Ssc#S23770197	-	-1.69708	0.703849
gnl|UG|Ssc#S46879230	LOC100153269	-2.24422	0.718016
gnl|UG|Ssc#S55284727	NDUFC1	1.33702	0.712669
gnl|UG|Ssc#S35173257	TUBA1A	8.30948	0.748521
gnl|UG|Ssc#S55322726	SLA-DQA1	-1.54371	0.721946
gnl|UG|Ssc#S40553743	-	3.27085	0.745837
ENSSSCT00000018432	PLK2	-2.28643	0.712555
gnl|UG|Ssc#S35166242	FSCN1	-2.05957	0.77946
gnl|UG|Ssc#S58303994	-	-1.41271	0.723799
gnl|UG|Ssc#S6079004	-	-2.18775	0.798823
ENSSSCT00000027931	LOC100156967	1.41968	0.729385
gnl|UG|Ssc#S55324326	-	2.81669	0.80081
gnl|UG|Ssc#S55322002	-	-1.48992	0.732866
gnl|UG|Ssc#S40181680	-	-2.76804	0.700252
gnl|UG|Ssc#S58301598	BMPER	-1.72455	0.704704
gnl|UG|Ssc#S58308537	-	-2.21979	0.720549
gnl|UG|Ssc#S55327498	-	-1.79094	0.767119
gnl|UG|Ssc#S35173713	FLNA	-1.47519	0.720058
gnl|UG|Ssc#S58303896	LOC100511536	-2.05481	0.714081
gnl|UG|Ssc#S26729524	-	-1.67647	0.743564
gnl|UG|Ssc#S46881263	-	-1.63637	0.708987
ENSSSCT00000018632	LOC100520115	1.6419	0.753177
ENSSSCT00000008184	NFATC2	-1.82251	0.726334
gnl|UG|Ssc#S35164630	RPSA	8.53722	0.769955
ENSSSCT00000011464	MYOF	-1.96764	0.76597
ENSSSCT00000004436	LOC100153940	-2.00969	0.778419
ENSSSCT00000029706	-	1.32777	0.707595
gnl|UG|Ssc#S18291998	ATP5G1	5.26741	0.899185
ENSSSCT00000016162	INPPL1	-2.47757	0.788983
ENSSSCT00000009580	DHX15	-1.49845	0.70459
gnl|UG|Ssc#S55319765	FTH1	2.56562	0.800162
gnl|UG|Ssc#S58312557	P311	-1.76044	0.769147
gnl|UG|Ssc#S46879154	-	-1.69676	0.750306
ENSSSCT00000018706	LOC100518861	-1.69224	0.732673
gnl|UG|Ssc#S39960115	-	-10.388	0.90495
gnl|UG|Ssc#S40552182	HSPE1	4.19902	0.805492
ENSSSCT00000027692	SDHB	1.50345	0.739068
ENSSSCT00000011649	LOC100157959	-1.89219	0.700089
gnl|UG|Ssc#S58302252	-	-1.38784	0.720455
ENSSSCT00000010964	LOC100157687	1.96348	0.706577
gnl|UG|Ssc#S58304887	-	-1.71026	0.705713
ENSSSCT00000028783	LOC100738241	-1.8909	0.748171
ENSSSCT00000003986	PUM1	-3.16887	0.708009
gnl|UG|Ssc#S20116808	GOT2	1.52827	0.744568
gnl|UG|Ssc#S58309896	LOC100521013	-1.59911	0.720546
gnl|UG|Ssc#S23690535	-	-1.97275	0.701544

## Sheet: TC0vsTC1
GeneID	Symbol	log2Ratio(TC1/TC0)	Probability
gnl|UG|Ssc#S35171281	-	-2.16233	0.736948
ENSSSCT00000028618	SPSB2	1.97239	0.776324
gnl|UG|Ssc#S35167132	-	-2.45572	0.789259
ENSSSCT00000011308	LOC100152612	-1.61809	0.720847
gnl|UG|Ssc#S26712023	-	-1.59814	0.702525
gnl|UG|Ssc#S23213123	-	1.61005	0.719691
ENSSSCT00000011546	SCD	1.85844	0.73661
ENSSSCT00000014241	ESRRA	-1.4119	0.718276
gnl|UG|Ssc#S17517607	-	1.40841	0.719891
gnl|UG|Ssc#S58303748	FBXO40	2.56552	0.78361
gnl|UG|Ssc#S39960754	-	-2.31712	0.733723
gnl|UG|Ssc#S55324394	-	-1.68324	0.731399
gnl|UG|Ssc#S35169869	-	-2.64415	0.807264
gnl|UG|Ssc#S55322211	DLGAP5	4.34536	0.75078
gnl|UG|Ssc#S20116692	EGF	1.89863	0.758082
ENSSSCT00000003786	MTOR	-1.91542	0.759993
ENSSSCT00000025922	LOC100620551	2.51647	0.770274
ENSSSCT00000023745	LOC100518256	1.9565	0.713937
gnl|UG|Ssc#S26711650	-	-2.3187	0.77685
gnl|UG|Ssc#S6666019	-	-4.28718	0.749587
gnl|UG|Ssc#S24455924	CYCS	-1.38041	0.720363
ENSSSCT00000016389	CRYAB	-1.36804	0.717993
gnl|UG|Ssc#S29456865	-	-1.81029	0.717863
gnl|UG|Ssc#S55322983	-	3.43454	0.734428
gnl|UG|Ssc#S58301243	-	5.42166	0.78038
gnl|UG|Ssc#S17527023	-	3.34303	0.71463
gnl|UG|Ssc#S35168709	-	-1.91801	0.722716
gnl|UG|Ssc#S43678671	SLC2A4	-2.00885	0.773892
gnl|UG|Ssc#S40590419	-	2.4156	0.774501
gnl|UG|Ssc#S35169637	PPARGC-1	-2.39559	0.727268
gnl|UG|Ssc#S30686599	MTX2	-1.55328	0.721677
gnl|UG|Ssc#S35167355	EPHX1	-2.25582	0.765192
gnl|UG|Ssc#S46876310	NOP58	-1.35324	0.705951
gnl|UG|Ssc#S58307281	CCNI	-1.28976	0.703059
ENSSSCT00000011883	LOC100511399	-1.9956	0.780881
ENSSSCT00000017887	-	-1.97818	0.718748
gnl|UG|Ssc#S58304422	-	-1.67195	0.743942
ENSSSCT00000027336	DHCR24	2.07267	0.77211
gnl|UG|Ssc#S46877532	GNL3	-1.41123	0.711755
gnl|UG|Ssc#S35165286	KLF15	-3.0845	0.756768
gnl|UG|Ssc#S58307069	-	-1.35055	0.707186
gnl|UG|Ssc#S58305140	-	-2.36081	0.749608
gnl|UG|Ssc#S46880125	LOC100156448	1.4551	0.730297
gnl|UG|Ssc#S23766637	-	-1.41387	0.719244
ENSSSCT00000024386	LOC100622345	-1.60149	0.726087
gnl|UG|Ssc#S55324437	-	-2.58029	0.799256
gnl|UG|Ssc#S18382465	-	-2.09007	0.765067
gnl|UG|Ssc#S38482852	TMSB10	2.03201	0.74246
gnl|UG|Ssc#S40255526	-	-7.83289	0.718702
gnl|UG|Ssc#S23699925	PGAM2	1.91589	0.779871
ENSSSCT00000013835	LOC100523416	-1.50416	0.701136
gnl|UG|Ssc#S35170335	FBXO32	-3.87137	0.799336
ENSSSCT00000001837	GNMT	-5.43857	0.711529
ENSSSCT00000030056	PDK2	-1.53888	0.729283
ENSSSCT00000011032	MMP11	-2.0654	0.753125
gnl|UG|Ssc#S55318829	-	-1.51244	0.706723
gnl|UG|Ssc#S55321566	-	-1.45091	0.730744
ENSSSCT00000000768	LOC100520196	-1.48915	0.724473
gnl|UG|Ssc#S58312513	LOC100513342	3.08003	0.738609
ENSSSCT00000032422	-	-1.38162	0.715243
ENSSSCT00000003720	LOC100525702	2.75142	0.759192
ENSSSCT00000016143	STIM1	-1.74058	0.74952
ENSSSCT00000011569	NOLC1	-1.6659	0.739661
gnl|UG|Ssc#S58304559	-	-1.52359	0.71909
gnl|UG|Ssc#S58308454	PGM1	2.36868	0.802035
ENSSSCT00000027254	LOC100739126	-1.51389	0.717705
gnl|UG|Ssc#S35169553	ZBTB1	-2.35024	0.732655
ENSSSCT00000027420	MT-III	-2.47785	0.724594
gnl|UG|Ssc#S34273825	PEG10	-1.99352	0.773896
gnl|UG|Ssc#S20116695	ENPEP	-1.55032	0.701011
ENSSSCT00000012370	-	1.66071	0.740883
gnl|UG|Ssc#S48803429	DKC1	-1.81702	0.70384
ENSSSCT00000031416	LOC100157936	-2.26559	0.754652
gnl|UG|Ssc#S35174061	STMN1	2.2563	0.778135
gnl|UG|Ssc#S39770807	-	-1.62476	0.737412
gnl|UG|Ssc#S46878329	LOC100156419	-1.53713	0.717801
gnl|UG|Ssc#S58301668	LMOD2	-1.9023	0.775043
ENSSSCT00000028972	-	-3.67115	0.733852
ENSSSCT00000027926	-	-1.82808	0.762889
gnl|UG|Ssc#S55322684	SMPDL3A	-5.29439	0.892312
ENSSSCT00000014459	PSMC3	-1.41847	0.718948
ENSSSCT00000019569	LOC100620648	-1.58816	0.742727
ENSSSCT00000016155	LOC100520503	-1.55931	0.733285
gnl|UG|Ssc#S35164865	-	-1.39443	0.703973
ENSSSCT00000029938	HIGD2A	3.83031	0.790899
ENSSSCT00000007966	MAP1LC3A	-1.79968	0.768476
gnl|UG|Ssc#S46876893	TOMM20	-1.55725	0.739961
gnl|UG|Ssc#S58313725	-	2.5485	0.713637
ENSSSCT00000018280	LOC100625174	-2.88521	0.808277
ENSSSCT00000026470	-	-2.15823	0.780877
gnl|UG|Ssc#S19538640	-	-2.16595	0.702525
ENSSSCT00000018015	-	-1.31501	0.708771
gnl|UG|Ssc#S58304129	SLMAP	-1.53492	0.736293
gnl|UG|Ssc#S58311255	-	-1.77239	0.747885
gnl|UG|Ssc#S23763873	SDC4	-3.52054	0.787048
gnl|UG|Ssc#S40293115	-	1.98112	0.746708
ENSSSCT00000005031	LOC100514810	4.52031	0.777063
ENSSSCT00000008286	LOC100521185	-2.7535	0.755086
gnl|UG|Ssc#S40038955	-	1.45094	0.726776
gnl|UG|Ssc#S58303318	-	-2.17123	0.701524
ENSSSCT00000006901	ATP1B1	-2.05892	0.786689
ENSSSCT00000024516	YARS	-1.79123	0.749387
gnl|UG|Ssc#S46878829	ALDH6A1	-2.04995	0.711922
gnl|UG|Ssc#S29462637	-	-2.3479	0.792359
gnl|UG|Ssc#S40022386	-	-1.5588	0.740996
gnl|UG|Ssc#S55322479	-	-2.33105	0.704532
gnl|UG|Ssc#S55324140	MDK	2.67829	0.77085
ENSSSCT00000009250	LOC100526165	-1.75475	0.761278
ENSSSCT00000006338	KCNT1	7.67243	0.702158
gnl|UG|Ssc#S17525027	PNMT	-2.48844	0.751373
ENSSSCT00000009295	CEBPZ	-1.43448	0.711383
gnl|UG|Ssc#S55319409	LOC100522845	3.72507	0.794934
gnl|UG|Ssc#S21559886	-	-1.95578	0.707257
ENSSSCT00000012688	PLXND1	1.90935	0.746145
ENSSSCT00000004798	LOC100157673	-1.93673	0.740846
gnl|UG|Ssc#S35173991	-	1.75272	0.76601
gnl|UG|Ssc#S40524913	-	-1.42573	0.712372
gnl|UG|Ssc#S40143342	-	2.47451	0.745235
gnl|UG|Ssc#S21929814	MYC	-1.53666	0.716745
ENSSSCT00000029556	-	3.39375	0.793945
gnl|UG|Ssc#S22271675	-	-1.59423	0.712861
ENSSSCT00000002248	PCK2	-2.13431	0.723434
gnl|UG|Ssc#S39839769	-	-2.38832	0.721614
ENSSSCT00000013549	LOC100519234	-1.96713	0.734658
gnl|UG|Ssc#S58313268	-	-1.48792	0.726058
ENSSSCT00000011982	FBP2	2.84476	0.732396
ENSSSCT00000014712	SGTA	-1.37495	0.70792
ENSSSCT00000006833	NSMAF	-1.64269	0.704582
gnl|UG|Ssc#S49954467	CARP	-1.50788	0.729121
gnl|UG|Ssc#S58308743	-	-1.66838	0.742719
gnl|UG|Ssc#S58314217	LOC100521423	2.63152	0.809158
gnl|UG|Ssc#S55325256	-	-1.43759	0.714358
ENSSSCT00000002656	VASH1	4.65424	0.702521
gnl|UG|Ssc#S35171216	-	1.48112	0.724018
gnl|UG|Ssc#S35173413	GLUL	-1.78011	0.742782
ENSSSCT00000019205	LOC100515575	2.13986	0.701278
gnl|UG|Ssc#S58315292	-	1.58398	0.70507
gnl|UG|Ssc#S35170179	-	1.39494	0.713436
gnl|UG|Ssc#S58499134	MSTN	3.01172	0.72756
gnl|UG|Ssc#S55324490	PEBP4	1.50344	0.729534
gnl|UG|Ssc#S55326149	-	-1.73008	0.705075
ENSSSCT00000019033	-	-1.37552	0.700543
ENSSSCT00000023708	-	-1.66708	0.738325
ENSSSCT00000015665	HSPA9	-1.98717	0.780334
ENSSSCT00000024406	DBI	1.57113	0.733514
gnl|UG|Ssc#S55324726	FBP	2.25692	0.71309
ENSSSCT00000028168	-	-1.85571	0.739335
ENSSSCT00000025729	LOC100512800	5.07379	0.798101
gnl|UG|Ssc#S46878223	-	2.84665	0.739836
gnl|UG|Ssc#S58315175	-	-1.46192	0.703109
ENSSSCT00000009697	MSMO1	1.64693	0.705721
ENSSSCT00000014760	LSDP5	-2.03597	0.774
gnl|UG|Ssc#S35169803	-	-1.88124	0.768518
ENSSSCT00000029608	-	-2.66457	0.790052
gnl|UG|Ssc#S50699622	VARS	-1.53125	0.726626
gnl|UG|Ssc#S35167328	-	3.35423	0.714984
gnl|UG|Ssc#S35166798	TMED3	1.79785	0.715719
ENSSSCT00000014114	-	1.27817	0.700435
gnl|UG|Ssc#S40505046	-	7.67243	0.702158
ENSSSCT00000030985	C7H6orf136	-1.67838	0.738163
ENSSSCT00000026182	CCNL1	-1.59509	0.7231
gnl|UG|Ssc#S32800726	-	8.11233	0.947865
ENSSSCT00000030141	LOC100520636	-1.57279	0.742256
gnl|UG|Ssc#S55322840	LOC100524564	-2.75796	0.754152
gnl|UG|Ssc#S58313828	PYGM	2.89616	0.810451
gnl|UG|Ssc#S58312738	LOC100512157	2.06285	0.758996
gnl|UG|Ssc#S35164499	KIFC1	6.18072	0.817628
gnl|UG|Ssc#S55319649	PPP1R3C	-1.31861	0.701482
ENSSSCT00000011882	PSEN2	-2.4309	0.795994
gnl|UG|Ssc#S46880992	LOC100152792	-2.23009	0.709126
ENSSSCT00000003482	FGF21	-9.56224	0.866901
ENSSSCT00000009511	LOC100739803	-1.69817	0.729058
ENSSSCT00000012721	MCM7	2.14469	0.727535
ENSSSCT00000014036	PNPLA2	-2.06321	0.785625
gnl|UG|Ssc#S58311684	-	-1.6278	0.722845
gnl|UG|Ssc#S58310567	AMPD1	1.30278	0.706251
gnl|UG|Ssc#S55326940	LOC100526090	-1.42152	0.719073
gnl|UG|Ssc#S40157234	-	2.66358	0.785308
ENSSSCT00000005984	LOC100156819	-1.67257	0.722019
gnl|UG|Ssc#S55322881	-	-1.87277	0.705438
ENSSSCT00000013834	ZDHHC9	-1.81745	0.703936
gnl|UG|Ssc#S46879938	VPS72	-1.61482	0.701607
gnl|UG|Ssc#S35170371	LOC100154160	-3.62151	0.813672
gnl|UG|Ssc#S17527330	-	-4.95326	0.816426
gnl|UG|Ssc#S23764216	-	-4.23895	0.709869
ENSSSCT00000013891	ZIC3	-9.06676	0.831714
gnl|UG|Ssc#S46876701	-	-1.48527	0.700731
gnl|UG|Ssc#S35170540	-	1.59426	0.702546
ENSSSCT00000004556	-	-1.77676	0.740445
gnl|UG|Ssc#S17518664	-	-2.22948	0.765509
gnl|UG|Ssc#S58303315	LOC100521339	-1.64089	0.716657
ENSSSCT00000014869	CNN1	1.687	0.734616
gnl|UG|Ssc#S58314413	-	-1.3564	0.709765
ENSSSCT00000004968	LOC100519694	2.17317	0.717258
gnl|UG|Ssc#S58302409	-	7.70044	0.704645
ENSSSCT00000002294	ABHD4	-3.0179	0.789313
gnl|UG|Ssc#S17515625	-	1.46518	0.734353
gnl|UG|Ssc#S17526193	LOC100515755	-1.64646	0.757348
ENSSSCT00000023371	LOC100621855	2.29048	0.756951
gnl|UG|Ssc#S35168404	-	4.0995	0.805444
ENSSSCT00000011459	KIF11	3.34065	0.738363
gnl|UG|Ssc#S23213185	TNFRSF12A	-1.75248	0.739076
gnl|UG|Ssc#S58301938	LOC100510939	7.84235	0.720146
gnl|UG|Ssc#S40098310	-	-1.9997	0.72708
gnl|UG|Ssc#S43134858	ENO3	1.45816	0.733247
gnl|UG|Ssc#S55326735	SLC25A6	-1.38991	0.722094
gnl|UG|Ssc#S46876867	-	-1.99593	0.750768
ENSSSCT00000002043	ZXDC	-1.82013	0.711479
gnl|UG|Ssc#S55320288	-	-1.5458	0.726158
ENSSSCT00000027720	-	-1.68456	0.749357
gnl|UG|Ssc#S58301848	-	-1.68071	0.707536
gnl|UG|Ssc#S40478897	-	-7.66534	0.701369
ENSSSCT00000027047	-	3.14537	0.739364
ENSSSCT00000003142	N4BP1	-1.50375	0.709485
ENSSSCT00000030850	LOC100524216	1.76618	0.735396
gnl|UG|Ssc#S31120434	-	-2.01236	0.735213
gnl|UG|Ssc#S6012685	-	-2.01764	0.783814
ENSSSCT00000005603	DHRS7	-1.63165	0.731954
ENSSSCT00000032353	-	1.72768	0.74796
gnl|UG|Ssc#S35166211	LMCD1	-1.49169	0.732438
gnl|UG|Ssc#S58314505	LOC100512579	2.43004	0.715072
gnl|UG|Ssc#S35167144	SERPINF1	2.2949	0.783313
ENSSSCT00000001092	ECI2	-1.49796	0.727239
gnl|UG|Ssc#S35168390	PSMD14	-1.40695	0.702513
gnl|UG|Ssc#S58314676	-	2.12154	0.781724
ENSSSCT00000017257	TMEM66	-1.4684	0.728136
ENSSSCT00000006208	LOC100156776	-1.39802	0.720325
gnl|UG|Ssc#S46877883	LOC100157816	-1.88168	0.717129
ENSSSCT00000023759	LOC100624292	2.87273	0.768705
gnl|UG|Ssc#S55326250	GPI	2.26882	0.798639
ENSSSCT00000009570	NCAPG	3.59622	0.733402
gnl|UG|Ssc#S58309537	-	1.76397	0.720964
gnl|UG|Ssc#S55325125	LOC780413	-1.67877	0.708809
ENSSSCT00000014853	ANGPTL4	1.71493	0.731825
gnl|UG|Ssc#S35171667	-	-1.91312	0.76853
ENSSSCT00000001564	CFB	-3.85783	0.719683
gnl|UG|Ssc#S58313408	LOC100522851	-1.70188	0.740395
ENSSSCT00000009896	LOC100522884	-1.67191	0.748277
gnl|UG|Ssc#S58304810	-	1.6005	0.735288
gnl|UG|Ssc#S17516435	-	-1.56438	0.730005
ENSSSCT00000028938	-	-2.47324	0.727932
gnl|UG|Ssc#S32933969	IDH3B	-1.49524	0.726054
gnl|UG|Ssc#S35168501	GABARAPL1	-2.25133	0.747797
gnl|UG|Ssc#S58304403	-	-2.67603	0.80839
gnl|UG|Ssc#S43678669	SFRP4	3.13172	0.742936
gnl|UG|Ssc#S46880764	-	1.67267	0.733448
gnl|UG|Ssc#S35167101	GPD1	2.20445	0.794617
ENSSSCT00000012533	TMEM110	-1.61269	0.751214
gnl|UG|Ssc#S35170610	-	-1.37484	0.709794
ENSSSCT00000025543	-	-2.38954	0.73104
gnl|UG|Ssc#S55323237	CAB39	-1.51439	0.732167
gnl|UG|Ssc#S58301154	LOC100517443	-1.40312	0.712635
gnl|UG|Ssc#S35171541	-	-1.60979	0.707465
ENSSSCT00000031142	SERF2	2.58128	0.804188
ENSSSCT00000023429	TIMM23	-1.44641	0.723075
ENSSSCT00000022902	LOC100620966	-4.15859	0.764278
gnl|UG|Ssc#S46880581	LOC100153745	2.28885	0.74435
ENSSSCT00000011023	CABIN1	-1.60839	0.722082
ENSSSCT00000005302	ACTC1	-2.71538	0.808227
ENSSSCT00000025452	-	-1.78717	0.745339
ENSSSCT00000027338	SIAH2	-1.84274	0.704006
gnl|UG|Ssc#S55325840	SLA-8	-2.01724	0.700865
gnl|UG|Ssc#S35167702	LOC100521819	8.46148	0.781027
gnl|UG|Ssc#S51749232	PDK4	-2.06744	0.789305
ENSSSCT00000007691	LOC100157679	1.87651	0.756405
ENSSSCT00000010680	PUS1	-2.04141	0.758387
gnl|UG|Ssc#S35169862	-	-1.97905	0.783464
gnl|UG|Ssc#S33346438	LOC733663	-2.87749	0.811928
gnl|UG|Ssc#S55319767	-	1.7784	0.730498
gnl|UG|Ssc#S58304401	MYHC	-3.06523	0.813689
gnl|UG|Ssc#S58306316	LOC100518855	2.29112	0.749503
ENSSSCT00000006232	LOC100155132	-2.17542	0.773883
gnl|UG|Ssc#S55323669	CSRP2	1.75224	0.719441
gnl|UG|Ssc#S18387120	-	4.38271	0.717016
gnl|UG|Ssc#S35164672	-	1.4997	0.729772
gnl|UG|Ssc#S15677870	TNNI1	-1.54511	0.742669
gnl|UG|Ssc#S18546300	-	2.99078	0.76142
ENSSSCT00000009839	LOC100522745	1.63221	0.718043
gnl|UG|Ssc#S58306247	COL1A2	1.46278	0.732475
ENSSSCT00000027972	BRD4	-1.35242	0.707165
ENSSSCT00000014757	LOC100524481	-1.4797	0.716983
gnl|UG|Ssc#S40175611	-	2.01841	0.741563
gnl|UG|Ssc#S35166597	-	-1.51473	0.732659
gnl|UG|Ssc#S55326703	-	-2.78289	0.77839
gnl|UG|Ssc#S58303384	-	-1.58931	0.749821
gnl|UG|Ssc#S40447317	-	-1.97008	0.730957
gnl|UG|Ssc#S58315065	-	-1.72799	0.756505
ENSSSCT00000006469	-	-1.67199	0.704557
gnl|UG|Ssc#S35165699	LOC100515614	1.82796	0.727135
gnl|UG|Ssc#S55326401	AARS	-1.48296	0.716466
gnl|UG|Ssc#S58308463	LOC100518613	-1.34514	0.714333
gnl|UG|Ssc#S18359204	LOC100514437	-4.22278	0.781094
ENSSSCT00000011185	LOC100622249	-4.07084	0.801401
ENSSSCT00000013820	THOC2	-2.33534	0.77085
gnl|UG|Ssc#S34535466	RXRG	2.73331	0.731437
gnl|UG|Ssc#S46877625	APOD	-3.11356	0.807197
gnl|UG|Ssc#S58314835	-	1.64953	0.743566
gnl|UG|Ssc#S55324468	-	8.0954	0.746624
gnl|UG|Ssc#S55324444	LOC100512700	-2.77006	0.798564
gnl|UG|Ssc#S58312923	-	-1.61295	0.707628
gnl|UG|Ssc#S35169926	MGMT	1.94814	0.711855
ENSSSCT00000029896	SRM	-1.74383	0.735238
ENSSSCT00000025245	LOC100627090	-2.0071	0.730356
gnl|UG|Ssc#S58313403	-	-1.44349	0.728303
gnl|UG|Ssc#S58312758	LOC100518718	-1.71183	0.753789
ENSSSCT00000006734	CA3	1.90108	0.778365
gnl|UG|Ssc#S58302754	FN1	1.80992	0.758637
ENSSSCT00000004347	KIF2C	2.61431	0.716824
ENSSSCT00000008126	UBE2C	4.81364	0.709606
ENSSSCT00000015127	TPM4	1.59753	0.719115
gnl|UG|Ssc#S58303018	LOC100525894	-1.85023	0.769465
gnl|UG|Ssc#S58303235	-	-3.69632	0.810798
ENSSSCT00000017193	LOC100517196	-1.49922	0.738142
ENSSSCT00000027314	LOC100515546	-1.84304	0.770328
gnl|UG|Ssc#S46877187	LOC100154612	-1.8607	0.765113
gnl|UG|Ssc#S46877748	-	-1.39875	0.71962
ENSSSCT00000013301	SH3KBP1	-2.26705	0.746933
gnl|UG|Ssc#S39776911	-	2.38224	0.754974
gnl|UG|Ssc#S35171141	ARPC1B	2.85763	0.806158
gnl|UG|Ssc#S55325501	MEG3	-1.79552	0.733356
gnl|UG|Ssc#S35170161	ANXA2	1.53717	0.727652
ENSSSCT00000007008	LOC100515893	1.46285	0.700739
gnl|UG|Ssc#S35168666	-	2.99271	0.761988
gnl|UG|Ssc#S35169437	GADD45G	-1.93427	0.757552
gnl|UG|Ssc#S58309173	-	-1.49014	0.72872
gnl|UG|Ssc#S58308599	-	-1.72178	0.757127
gnl|UG|Ssc#S35170580	-	-1.73665	0.722207
gnl|UG|Ssc#S58306663	ME3	-2.51632	0.794696
gnl|UG|Ssc#S49953823	MAP2K1	1.50983	0.709944
ENSSSCT00000024667	USP53	-1.7954	0.719841
ENSSSCT00000013304	RPS6KA3	-1.86304	0.753985
gnl|UG|Ssc#S55256718	-	2.53273	0.762225
gnl|UG|Ssc#S58307015	-	-1.40994	0.726609
gnl|UG|Ssc#S55325370	PFKM	1.43658	0.728532
gnl|UG|Ssc#S38479071	ADSSL1	2.95067	0.804209
gnl|UG|Ssc#S55323745	-	-2.24936	0.737115
gnl|UG|Ssc#S35171867	CALM1	1.34606	0.705659
gnl|UG|Ssc#S40155243	-	1.76675	0.717546
gnl|UG|Ssc#S58311709	LOC100524368	1.57735	0.737336
gnl|UG|Ssc#S46875746	IGSF1	-2.53008	0.720025
gnl|UG|Ssc#S50674927	C1QTNF3	3.26486	0.794483
ENSSSCT00000016482	LOC733617	2.12504	0.710449
gnl|UG|Ssc#S58301745	LOC100523705	-2.55373	0.752579
ENSSSCT00000013052	CCDC80	2.1691	0.77196
ENSSSCT00000019053	TCAP	-2.44392	0.804672
gnl|UG|Ssc#S58302860	LOC100152001	1.86342	0.775456
ENSSSCT00000028028	LOC100623818	-1.33553	0.705563
gnl|UG|Ssc#S35172143	-	2.13048	0.704173
ENSSSCT00000017880	INSIG1	2.17212	0.725541
gnl|UG|Ssc#S19547811	-	-1.67444	0.721118
gnl|UG|Ssc#S23213221	FDPS	2.4419	0.785153
gnl|UG|Ssc#S40500672	LOC100522725	-2.04821	0.786881
gnl|UG|Ssc#S35168215	-	-2.17792	0.791992
gnl|UG|Ssc#S40575458	-	6.46932	0.846485
ENSSSCT00000027528	ABCF3	-1.40656	0.706969
gnl|UG|Ssc#S46876932	-	-1.5965	0.722983
ENSSSCT00000008551	LOC100516488	-1.38927	0.715235
gnl|UG|Ssc#S55318252	LDHA	3.45969	0.8186
gnl|UG|Ssc#S22415872	MYH2	-2.28126	0.79929
gnl|UG|Ssc#S35167380	-	-1.32678	0.701365
ENSSSCT00000008272	CABLES2	-2.25093	0.767449
ENSSSCT00000005921	COL15A1	1.90689	0.77143
ENSSSCT00000012333	XIRP1	-1.80941	0.752942
ENSSSCT00000010472	TUBGCP3	-1.74261	0.747793
gnl|UG|Ssc#S55327532	MYL1	1.68726	0.761195
ENSSSCT00000002650	FOS	3.30056	0.811962
gnl|UG|Ssc#S21580651	-	2.86487	0.716866
ENSSSCT00000002577	SLC8A3	-1.62063	0.710749
gnl|UG|Ssc#S23757695	-	-1.9369	0.736953
ENSSSCT00000007375	LOC100157373	-1.37253	0.706477
gnl|UG|Ssc#S35165596	-	-1.537	0.722683
gnl|UG|Ssc#S58309399	-	9.28367	0.848146
gnl|UG|Ssc#S18353912	PSMB3	-1.63539	0.708805
gnl|UG|Ssc#S58304223	-	-1.71024	0.747676
ENSSSCT00000012748	LOC100524398	8.15735	0.752483
gnl|UG|Ssc#S58301381	LOC100526026	-1.30085	0.703539
gnl|UG|Ssc#S23755901	-	4.2164	0.786618
gnl|UG|Ssc#S58308849	-	-3.25479	0.781553
gnl|UG|Ssc#S55323860	BTC	-2.70919	0.791708
gnl|UG|Ssc#S55327273	-	-1.75625	0.745669
gnl|UG|Ssc#S55327629	PDLIM3	-1.48119	0.734562
gnl|UG|Ssc#S46879126	LOC100154877	-2.90591	0.804176
gnl|UG|Ssc#S17526043	-	2.32781	0.772356
gnl|UG|Ssc#S18551086	LOC100518881	3.68636	0.798422
gnl|UG|Ssc#S35174076	-	-1.54385	0.705183
gnl|UG|Ssc#S40052404	-	3.08715	0.768267
ENSSSCT00000006207	TRUB2	-1.60791	0.736973
gnl|UG|Ssc#S55295965	-	7.28716	0.989398
gnl|UG|Ssc#S40831913	MYH1	1.98078	0.778982
ENSSSCT00000017855	-	2.40915	0.700994
ENSSSCT00000016488	THY1	2.26905	0.783589
gnl|UG|Ssc#S58301587	-	-1.44134	0.716891
gnl|UG|Ssc#S33578949	GADD45A	-4.05131	0.804739
gnl|UG|Ssc#S40270259	-	-1.82658	0.748944
gnl|UG|Ssc#S35171953	LOC780431	-1.47408	0.703335
gnl|UG|Ssc#S43509666	MYH4	7.13659	0.981032
ENSSSCT00000007258	SELENBP1	-1.48182	0.720755
gnl|UG|Ssc#S6090485	FHL1C	-1.37608	0.721222
gnl|UG|Ssc#S35167472	MDH1	-1.79679	0.770933
gnl|UG|Ssc#S21107119	-	-1.78678	0.703673
gnl|UG|Ssc#S29456864	-	-2.41497	0.786534
gnl|UG|Ssc#S39970621	-	2.97531	0.797224
ENSSSCT00000016684	CYP51	1.57353	0.704086
gnl|UG|Ssc#S25134978	-	1.99484	0.752733
gnl|UG|Ssc#S55319803	ILKAP	-1.41897	0.708066
gnl|UG|Ssc#S46877155	PDCD4	-1.64469	0.740804
gnl|UG|Ssc#S58301251	-	-1.64262	0.721473
gnl|UG|Ssc#S46877746	OXNAD1	-1.59729	0.737432
ENSSSCT00000019184	LOC100737474	-1.30678	0.702004
gnl|UG|Ssc#S58304196	-	-1.39922	0.716979
gnl|UG|Ssc#S46878941	-	1.47935	0.71347
ENSSSCT00000008510	BCKDK	-1.77084	0.713578
ENSSSCT00000028975	LOC100739731	1.91042	0.750154
ENSSSCT00000028889	DYRK1A	-1.50163	0.725845
ENSSSCT00000008277	LOC100520727	-1.32256	0.706013
gnl|UG|Ssc#S18358279	-	-1.74299	0.76142
gnl|UG|Ssc#S35164467	LOC396768	-1.70188	0.760344
gnl|UG|Ssc#S58308365	-	2.94686	0.757544
gnl|UG|Ssc#S35167400	HP	8.24911	0.760698
ENSSSCT00000007380	IGSF3	1.99224	0.73195
gnl|UG|Ssc#S55324780	-	-2.04997	0.766381
gnl|UG|Ssc#S58312130	-	-2.78227	0.742573
ENSSSCT00000004041	LOC100512475	-2.08997	0.752587
gnl|UG|Ssc#S40088228	-	1.69716	0.731996
gnl|UG|Ssc#S21580847	-	-1.40097	0.707687
gnl|UG|Ssc#S35164060	-	-2.56322	0.789872
gnl|UG|Ssc#S58303107	-	1.80006	0.738705
gnl|UG|Ssc#S39841126	-	-8.00983	0.737482
ENSSSCT00000006243	METTL11A	-1.81195	0.749274
gnl|UG|Ssc#S55319985	-	-1.55884	0.743416
gnl|UG|Ssc#S6013250	-	-2.27151	0.752625
gnl|UG|Ssc#S35164912	-	3.57036	0.753968
gnl|UG|Ssc#S35164377	LOC100152763	-1.41412	0.701369
gnl|UG|Ssc#S46916712	KLF11	-2.39138	0.774593
gnl|UG|Ssc#S35171683	C4BPA	2.3261	0.745206
ENSSSCT00000031257	-	-1.6882	0.731825
ENSSSCT00000002196	LOC100152368	-1.73544	0.72809
gnl|UG|Ssc#S35173257	TUBA1A	-8.30948	0.766423
ENSSSCT00000011285	CAMK2G	2.52953	0.710941
gnl|UG|Ssc#S55322726	SLA-DQA1	1.44581	0.706376
ENSSSCT00000012068	ARHGAP12	-1.93324	0.70399
gnl|UG|Ssc#S20116359	MB	2.70041	0.809671
gnl|UG|Ssc#S35326767	RPL23	-1.98974	0.76041
ENSSSCT00000026814	LOC100624193	3.00946	0.734428
gnl|UG|Ssc#S35172999	-	8.09011	0.74551
gnl|UG|Ssc#S55324486	LOC100155930	-1.84647	0.71811
gnl|UG|Ssc#S55326323	-	-2.22674	0.715105
gnl|UG|Ssc#S35166242	FSCN1	1.5804	0.730489
gnl|UG|Ssc#S46878740	PKM2	1.96831	0.783009
gnl|UG|Ssc#S27599556	LOC780409	-4.56363	0.803416
gnl|UG|Ssc#S6085536	-	3.90287	0.797437
gnl|UG|Ssc#S40492797	-	2.58678	0.734925
gnl|UG|Ssc#S55324326	-	-2.62883	0.792739
ENSSSCT00000019646	COPS3	-1.73586	0.761295
gnl|UG|Ssc#S19540289	-	-1.91198	0.744292
ENSSSCT00000018679	EIF4A3	-1.61992	0.73311
gnl|UG|Ssc#S35165729	-	-2.16312	0.73172
gnl|UG|Ssc#S58313442	LOC100513716	-1.40045	0.701307
gnl|UG|Ssc#S46876224	LOC100156859	-1.67004	0.721001
gnl|UG|Ssc#S39867913	-	-2.07004	0.739907
ENSSSCT00000019647	LOC100513046	2.11108	0.710599
gnl|UG|Ssc#S16517607	-	-2.05482	0.733406
gnl|UG|Ssc#S18291998	ATP5G1	-2.22165	0.781653
gnl|UG|Ssc#S58302338	-	-1.62162	0.751268
ENSSSCT00000016162	INPPL1	1.93709	0.751039
gnl|UG|Ssc#S55318381	-	-1.41804	0.723463
gnl|UG|Ssc#S55325758	PREI2	-1.43439	0.705275
ENSSSCT00000013694	BEX1	-2.15084	0.744697
gnl|UG|Ssc#S58312557	P311	2.61646	0.808232
gnl|UG|Ssc#S55326065	-	-1.44445	0.727744
gnl|UG|Ssc#S46879154	-	1.63515	0.740266
ENSSSCT00000012584	LRIG1	-1.7098	0.754765
ENSSSCT00000027328	NOL9	-1.57631	0.727147
gnl|UG|Ssc#S39960115	-	8.20945	0.757039
ENSSSCT00000010618	KIF13B	-2.07544	0.740028
gnl|UG|Ssc#S6089840	-	5.71296	0.85682
gnl|UG|Ssc#S40552182	HSPE1	-2.72741	0.790565
ENSSSCT00000008704	HO2	-2.60842	0.789735
ENSSSCT00000007714	CHGB	8.48985	0.783522
ENSSSCT00000001927	PLA2G7	-1.90938	0.765622
gnl|UG|Ssc#S40130919	-	-1.34199	0.700389
gnl|UG|Ssc#S58311514	-	-1.95088	0.762234
ENSSSCT00000028783	LOC100738241	1.77482	0.734341
gnl|UG|Ssc#S35169482	PA2G4	-1.30217	0.701741
gnl|UG|Ssc#S58301611	-	3.59071	0.701015

## Sheet: TC1vsTC3
GeneID	Symbol	log2Ratio(TC3/TC1)	Probability
gnl|UG|Ssc#S23213123	-	-1.23073	0.701167
ENSSSCT00000011546	SCD	-2.35323	0.786844
gnl|UG|Ssc#S35173459	-	3.14139	0.802786
gnl|UG|Ssc#S55322211	DLGAP5	-1.96332	0.741197
ENSSSCT00000030140	-	4.0066	0.733427
ENSSSCT00000025922	LOC100620551	-1.65462	0.752886
gnl|UG|Ssc#S58309825	-	-1.83251	0.709957
gnl|UG|Ssc#S55318317	BST2	1.72379	0.746609
gnl|UG|Ssc#S46877680	-	-1.74064	0.716079
gnl|UG|Ssc#S58307042	LOC100525175	3.12029	0.734071
ENSSSCT00000027336	DHCR24	-2.28663	0.800167
ENSSSCT00000024980	EIF1AY	10.2633	0.931708
gnl|UG|Ssc#S38482852	TMSB10	-1.48834	0.7293
gnl|UG|Ssc#S35174267	OAS1	1.25446	0.718598
gnl|UG|Ssc#S46880057	-	-1.51394	0.723379
ENSSSCT00000003720	LOC100525702	-1.92487	0.757746
ENSSSCT00000017282	NR4A2	2.17228	0.712744
gnl|UG|Ssc#S35165283	IGF2	-1.49431	0.762623
ENSSSCT00000015537	CDO1	-2.55824	0.746721
ENSSSCT00000012769	RBP1	-1.99806	0.73034
gnl|UG|Ssc#S58309961	LOC100522076	-2.37404	0.784123
ENSSSCT00000009878	RPS3A	-1.29223	0.735953
ENSSSCT00000006526	ST3GAL1	-1.80739	0.777162
gnl|UG|Ssc#S35174061	STMN1	-1.3749	0.735432
gnl|UG|Ssc#S58304190	LOC100510980	-1.67331	0.747058
gnl|UG|Ssc#S58311617	-	-1.18711	0.714906
gnl|UG|Ssc#S35174287	IFIT2	2.46551	0.751869
gnl|UG|Ssc#S20116293	AMH	-1.45098	0.703538
ENSSSCT00000018960	DHX58	8.83352	0.843314
gnl|UG|Ssc#S58312503	FBN2	-1.2867	0.712156
gnl|UG|Ssc#S35722094	-	1.83002	0.7841
ENSSSCT00000001367	UBD	2.47907	0.759285
ENSSSCT00000005031	LOC100514810	-2.0274	0.768366
gnl|UG|Ssc#S55325730	S100A11	-1.26662	0.72257
gnl|UG|Ssc#S20116516	IRG6	5.65771	0.86161
ENSSSCT00000000798	TSPAN9	-1.7906	0.777694
gnl|UG|Ssc#S55319409	LOC100522845	-2.18858	0.790908
ENSSSCT00000028884	LOC100624590	9.93752	0.916196
gnl|UG|Ssc#S55325121	CAPN6	-1.40418	0.734814
gnl|UG|Ssc#S35170586	MX1	2.56491	0.750396
gnl|UG|Ssc#S24318161	OAS2	2.13395	0.77385
gnl|UG|Ssc#S58310779	-	-1.30621	0.723442
ENSSSCT00000024406	DBI	-1.22826	0.716089
gnl|UG|Ssc#S35168174	HMGB2	-1.73758	0.766976
ENSSSCT00000009697	MSMO1	-2.41861	0.778734
ENSSSCT00000027055	KAZALD1	-1.59823	0.705489
gnl|UG|Ssc#S35167328	-	-1.80729	0.70367
ENSSSCT00000004165	IFI44	2.17677	0.754544
ENSSSCT00000027518	-	-1.23839	0.708461
gnl|UG|Ssc#S58305448	NEK3	-6.06512	0.807725
ENSSSCT00000012721	MCM7	-1.69515	0.732562
gnl|UG|Ssc#S40377734	-	6.36161	0.908301
gnl|UG|Ssc#S55321233	-	-8.20701	0.786421
ENSSSCT00000014869	CNN1	-1.38013	0.731836
ENSSSCT00000011459	KIF11	-1.81136	0.725763
gnl|UG|Ssc#S31107148	-	-1.27929	0.7103
ENSSSCT00000030850	LOC100524216	-1.39776	0.729567
gnl|UG|Ssc#S58314505	LOC100512579	-1.6799	0.709633
gnl|UG|Ssc#S35171332	-	1.77905	0.723142
gnl|UG|Ssc#S58314676	-	-1.39179	0.745265
gnl|UG|Ssc#S44163570	GBP1	2.177	0.758938
ENSSSCT00000009570	NCAPG	-1.62927	0.703713
ENSSSCT00000000313	LOC100736804	-1.78612	0.754098
gnl|UG|Ssc#S58304810	-	-1.22015	0.713183
gnl|UG|Ssc#S58313023	-	8.79312	0.840141
ENSSSCT00000000838	USP18	1.92903	0.760583
ENSSSCT00000001609	SLA-DRA	1.46954	0.718978
gnl|UG|Ssc#S58304403	-	-1.36546	0.738367
ENSSSCT00000005302	ACTC1	-3.35871	0.809287
gnl|UG|Ssc#S21656174	DSTN	-1.20746	0.706318
gnl|UG|Ssc#S55305704	NDUFB9	13.7505	0.992983
gnl|UG|Ssc#S15677870	TNNI1	1.246	0.729898
ENSSSCT00000022463	-	-1.98667	0.731423
gnl|UG|Ssc#S55320309	MYBPH	-1.55898	0.76997
ENSSSCT00000027002	C1QTNF6	-1.52262	0.72049
ENSSSCT00000026421	-	-1.6791	0.700084
gnl|UG|Ssc#S58304198	-	-1.5073	0.717558
gnl|UG|Ssc#S18359204	LOC100514437	-7.50184	0.711126
ENSSSCT00000029625	LOC100625207	7.96116	0.761907
gnl|UG|Ssc#S17510897	-	1.60586	0.738133
gnl|UG|Ssc#S46877625	APOD	1.40603	0.731707
ENSSSCT00000011432	ACTA2	-1.67311	0.717373
gnl|UG|Ssc#S35169926	MGMT	-1.69249	0.728788
ENSSSCT00000006734	CA3	1.25371	0.731615
ENSSSCT00000031716	-	2.97348	0.816918
ENSSSCT00000008126	UBE2C	-2.22384	0.712892
ENSSSCT00000006417	TRAF2	-1.3328	0.714857
ENSSSCT00000032105	-	-2.13938	0.721319
gnl|UG|Ssc#S55327490	-	2.00203	0.800722
ENSSSCT00000026020	LOC100520925	-1.53781	0.732698
gnl|UG|Ssc#S35166233	-	2.32932	0.774544
gnl|UG|Ssc#S35170161	ANXA2	-1.63748	0.76862
gnl|UG|Ssc#S40480053	-	3.09004	0.806018
ENSSSCT00000018767	TTYH2	-1.4956	0.743079
gnl|UG|Ssc#S50674927	C1QTNF3	-1.3408	0.727256
gnl|UG|Ssc#S46876942	IFIT1	1.96551	0.736584
gnl|UG|Ssc#S35170270	TIMP2	-1.2704	0.720262
gnl|UG|Ssc#S58308483	LOC100511267	1.64009	0.743558
gnl|UG|Ssc#S39880810	-	2.57896	0.730046
ENSSSCT00000019053	TCAP	1.53381	0.767973
gnl|UG|Ssc#S58302860	LOC100152001	-1.1247	0.709022
ENSSSCT00000017880	INSIG1	-2.27048	0.760543
ENSSSCT00000029764	-	4.3617	0.817456
gnl|UG|Ssc#S23213221	FDPS	-1.99016	0.787629
gnl|UG|Ssc#S55327487	ZMYND17	1.6615	0.759008
gnl|UG|Ssc#S35165464	LOC100514753	1.50293	0.736591
gnl|UG|Ssc#S40575458	-	-2.97309	0.718258
gnl|UG|Ssc#S58309889	LOC100512231	-1.26082	0.724502
ENSSSCT00000027018	LMNB2	-1.23593	0.711997
ENSSSCT00000024369	EMP3	-1.40202	0.71417
gnl|UG|Ssc#S23755901	-	-2.28783	0.786447
gnl|UG|Ssc#S55323860	BTC	2.18791	0.789617
gnl|UG|Ssc#S39763732	-	-1.97446	0.796951
gnl|UG|Ssc#S40048901	LGALS1	-1.362	0.749069
gnl|UG|Ssc#S17526043	-	-1.69754	0.763333
gnl|UG|Ssc#S35164081	-	-1.25558	0.71034
gnl|UG|Ssc#S6082192	-	-1.54429	0.756237
gnl|UG|Ssc#S55327534	ACTA1	-1.09195	0.702673
gnl|UG|Ssc#S39839713	-	-1.87351	0.77708
ENSSSCT00000016684	CYP51	-2.04966	0.772708
gnl|UG|Ssc#S40560136	-	5.23587	0.905451
ENSSSCT00000007579	-	2.89828	0.765087
gnl|UG|Ssc#S26387196	-	1.61007	0.77352
ENSSSCT00000013758	LOC100521707	-3.0802	0.79494
gnl|UG|Ssc#S35174086	-	-1.15823	0.705453
ENSSSCT00000026814	LOC100624193	-1.57932	0.706325
gnl|UG|Ssc#S35172999	-	-8.09011	0.774639
gnl|UG|Ssc#S20116701	C3	2.12104	0.752374
ENSSSCT00000018330	SKP2	-1.38999	0.711849
gnl|UG|Ssc#S55324326	-	1.42899	0.728293
ENSSSCT00000009832	CXCL10	4.71579	0.806114
ENSSSCT00000011516	LOC100155615	-1.25869	0.723294
gnl|UG|Ssc#S55327411	-	1.78801	0.760695
gnl|UG|Ssc#S55327498	-	-1.12235	0.701269
gnl|UG|Ssc#S55324424	-	1.51081	0.759028
gnl|UG|Ssc#S19690473	CXCL2	2.14243	0.784998
gnl|UG|Ssc#S6089840	-	1.66735	0.763449
gnl|UG|Ssc#S35172350	SMYD2	1.27565	0.709736

## Sheet: TC3vsTC5
GeneID	Symbol	log2Ratio(TC5/TC3)	Probability
gnl|UG|Ssc#S55318920	-	-1.75974	0.740614
ENSSSCT00000029985	RORC	5.40524	0.835586
gnl|UG|Ssc#S46880427	RWDD1	1.6241	0.732573
gnl|UG|Ssc#S17517607	-	-1.66932	0.746951
gnl|UG|Ssc#S35173459	-	-3.17552	0.784877
gnl|UG|Ssc#S17515838	PSMA6	2.40123	0.789559
gnl|UG|Ssc#S55239978	-	-2.50095	0.707213
gnl|UG|Ssc#S23757521	-	1.9747	0.765994
ENSSSCT00000013168	LOC100524957	2.87223	0.793968
ENSSSCT00000011771	GLRX3	1.65221	0.727412
gnl|UG|Ssc#S52893272	-	3.36744	0.759586
gnl|UG|Ssc#S55318317	BST2	-1.92162	0.728262
gnl|UG|Ssc#S20116349	NOR-1	5.4104	0.895636
ENSSSCT00000027316	RPL29	2.76426	0.788784
ENSSSCT00000001703	RPS10	1.4324	0.715885
gnl|UG|Ssc#S35168709	-	2.44428	0.737093
gnl|UG|Ssc#S58305365	-	1.9382	0.741164
gnl|UG|Ssc#S29463496	-	1.63	0.720458
gnl|UG|Ssc#S43678671	SLC2A4	2.11269	0.77809
gnl|UG|Ssc#S35169637	PPARGC-1	3.29575	0.784024
ENSSSCT00000025955	LOC100627618	1.75909	0.700477
gnl|UG|Ssc#S58307042	LOC100525175	-3.25429	0.708962
gnl|UG|Ssc#S55324939	COL1A1	-1.7751	0.760999
gnl|UG|Ssc#S55324346	GDI2	1.96989	0.754245
gnl|UG|Ssc#S58305833	LOC100515571	2.5496	0.749538
gnl|UG|Ssc#S55318533	-	2.25873	0.705994
ENSSSCT00000017636	-	3.03711	0.794826
gnl|UG|Ssc#S58305140	-	3.5015	0.79923
ENSSSCT00000024980	EIF1AY	-10.2633	0.916274
ENSSSCT00000011814	-	1.72285	0.732464
gnl|UG|Ssc#S35170972	-	1.91313	0.749306
gnl|UG|Ssc#S35170335	FBXO32	5.73834	0.91855
gnl|UG|Ssc#S35174267	OAS1	-1.48793	0.715474
gnl|UG|Ssc#S46881156	PHYHD1	-1.68178	0.710477
gnl|UG|Ssc#S55321454	-	1.69218	0.741956
gnl|UG|Ssc#S55320042	B2M	-1.40305	0.712995
ENSSSCT00000005328	SELS	1.7007	0.720645
gnl|UG|Ssc#S35166079	RPL8	1.34827	0.708541
gnl|UG|Ssc#S35169680	HSP70.2	1.3573	0.70128
ENSSSCT00000009878	RPS3A	1.87563	0.7677
gnl|UG|Ssc#S35173954	-	-2.48709	0.78911
gnl|UG|Ssc#S55321413	-	2.2317	0.712581
gnl|UG|Ssc#S55327281	-	1.44127	0.704081
ENSSSCT00000032169	-	2.98627	0.806181
ENSSSCT00000018603	LOC100515283	-1.98763	0.726952
gnl|UG|Ssc#S55322684	SMPDL3A	2.59773	0.705595
ENSSSCT00000010854	DYNLL1	-1.47312	0.707493
gnl|UG|Ssc#S23759619	-	3.18026	0.756191
ENSSSCT00000030858	ARID2	1.95109	0.709919
ENSSSCT00000004828	POPDC3	1.43154	0.705194
ENSSSCT00000026470	-	1.61727	0.732916
gnl|UG|Ssc#S17518997	-	4.88241	0.785561
ENSSSCT00000029858	LOC100519240	-1.80158	0.715373
gnl|UG|Ssc#S55325490	-	1.68666	0.74256
gnl|UG|Ssc#S58309396	-	1.73566	0.733648
ENSSSCT00000006335	LOC100518410	3.05967	0.770602
ENSSSCT00000024403	LOC100515267	1.9177	0.728989
ENSSSCT00000007920	LOC100739177	-4.39294	0.739498
gnl|UG|Ssc#S35722094	-	-1.38939	0.704962
gnl|UG|Ssc#S46878853	SRSF5	1.92356	0.757885
ENSSSCT00000019042	LOC100512253	1.48433	0.713518
gnl|UG|Ssc#S55325398	-	1.65015	0.739236
gnl|UG|Ssc#S40557860	-	1.76711	0.717028
ENSSSCT00000016186	UCP3	1.39232	0.703266
gnl|UG|Ssc#S20116516	IRG6	-3.92625	0.745752
ENSSSCT00000014186	LOC100511736	3.07753	0.763063
ENSSSCT00000015491	LOC100525564	1.61728	0.730839
ENSSSCT00000018803	LOC100524394	1.89782	0.738683
gnl|UG|Ssc#S58310606	-	1.35134	0.702044
gnl|UG|Ssc#S35165207	-	1.73067	0.724893
gnl|UG|Ssc#S40498907	-	1.84747	0.763313
ENSSSCT00000028884	LOC100624590	-9.93752	0.89945
gnl|UG|Ssc#S58301554	LOC100519635	-1.45567	0.703084
gnl|UG|Ssc#S55318715	-	2.08238	0.760333
gnl|UG|Ssc#S49954467	CARP	1.60116	0.729368
gnl|UG|Ssc#S20116738	CLU	2.20993	0.750886
gnl|UG|Ssc#S33209438	LOC733643	1.81566	0.726341
gnl|UG|Ssc#S43509720	AKR1C4	2.9681	0.765948
gnl|UG|Ssc#S35170586	MX1	-2.16587	0.707498
gnl|UG|Ssc#S35173413	GLUL	1.93761	0.758003
gnl|UG|Ssc#S40022334	-	1.53224	0.734006
ENSSSCT00000023708	-	1.74717	0.726627
gnl|UG|Ssc#S46880035	LOC100154318	1.51626	0.721639
ENSSSCT00000030325	LOC100158001	9.84737	0.89447
ENSSSCT00000003475	LOC100521273	1.85095	0.721077
ENSSSCT00000014769	LOC100620815	-1.64989	0.70797
gnl|UG|Ssc#S35168631	-	1.70934	0.701035
gnl|UG|Ssc#S35166478	-	1.75711	0.708435
gnl|UG|Ssc#S35167733	-	1.76486	0.748339
gnl|UG|Ssc#S58310942	-	1.86753	0.721627
gnl|UG|Ssc#S58312738	LOC100512157	-1.74332	0.710262
gnl|UG|Ssc#S23213517	ARPC2	1.82725	0.756436
ENSSSCT00000014834	XAB2	2.73483	0.739014
gnl|UG|Ssc#S31104124	-	2.62244	0.785536
ENSSSCT00000017776	LOC100515865	1.98995	0.768366
gnl|UG|Ssc#S35168397	LOC100516807	-2.03156	0.726528
gnl|UG|Ssc#S40157234	-	-1.57018	0.712003
ENSSSCT00000009769	CENPC1	3.9486	0.74971
ENSSSCT00000013834	ZDHHC9	3.60676	0.783388
gnl|UG|Ssc#S40377734	-	-10.5114	0.927167
gnl|UG|Ssc#S46876682	-	2.07986	0.747403
gnl|UG|Ssc#S17527330	-	3.4774	0.804664
gnl|UG|Ssc#S20116285	GPX3	2.25128	0.736318
ENSSSCT00000018378	PAIP1	1.47978	0.721518
gnl|UG|Ssc#S58302133	-	-3.16748	0.703402
gnl|UG|Ssc#S58303129	-	1.43349	0.709929
gnl|UG|Ssc#S17516920	-	2.73935	0.791578
gnl|UG|Ssc#S58303761	-	1.85124	0.722702
ENSSSCT00000023747	LOC100525762	1.73178	0.754558
ENSSSCT00000001901	HSPCB	1.49567	0.72589
gnl|UG|Ssc#S23213185	TNFRSF12A	1.65801	0.716034
ENSSSCT00000013422	LOC100522775	2.00696	0.752799
gnl|UG|Ssc#S46876867	-	2.17912	0.751762
ENSSSCT00000004631	CCN2	-2.04775	0.760825
gnl|UG|Ssc#S34513996	-	2.09025	0.763111
gnl|UG|Ssc#S58301848	-	3.29485	0.792216
ENSSSCT00000027047	-	-2.75247	0.724406
gnl|UG|Ssc#S35166526	EIF2B5	1.63673	0.721657
ENSSSCT00000030128	LOC100624868	1.60695	0.738663
gnl|UG|Ssc#S58311602	-	7.82018	0.731823
gnl|UG|Ssc#S58313023	-	-8.79312	0.821806
ENSSSCT00000028938	-	3.45611	0.776604
ENSSSCT00000000838	USP18	-1.76997	0.716998
gnl|UG|Ssc#S55324161	-	-1.56738	0.70293
gnl|UG|Ssc#S35168501	GABARAPL1	2.05422	0.734221
gnl|UG|Ssc#S58314949	-	-2.68933	0.770294
ENSSSCT00000015600	IRF1	-1.76678	0.701216
gnl|UG|Ssc#S35167547	-	-1.82027	0.764742
gnl|UG|Ssc#S40276298	-	1.67092	0.700674
gnl|UG|Ssc#S29975173	-	7.57592	0.706337
gnl|UG|Ssc#S55323237	CAB39	2.08035	0.778686
ENSSSCT00000011533	LOC100155162	-2.83774	0.753675
gnl|UG|Ssc#S55320962	-	-1.97396	0.727512
ENSSSCT00000005302	ACTC1	1.87492	0.717513
ENSSSCT00000012514	LOC100524901	2.17409	0.718596
ENSSSCT00000031592	LOC100738723	1.65989	0.713046
ENSSSCT00000024405	PSMD2	1.76106	0.748112
gnl|UG|Ssc#S58305333	-	-1.59667	0.708223
ENSSSCT00000025080	LOC100523432	1.68037	0.700419
gnl|UG|Ssc#S58303723	LOC100515449	2.43143	0.72218
ENSSSCT00000010130	PRKG2	8.76354	0.81927
gnl|UG|Ssc#S58304401	MYHC	-2.16564	0.751103
ENSSSCT00000010859	COX6A1	2.28312	0.721185
ENSSSCT00000006776	-	2.69253	0.711398
gnl|UG|Ssc#S58306247	COL1A2	-1.58222	0.739428
gnl|UG|Ssc#S55318799	-	1.56248	0.706481
gnl|UG|Ssc#S55321636	-	1.5182	0.725569
gnl|UG|Ssc#S35171040	DNAJC3	2.73369	0.706978
gnl|UG|Ssc#S58310340	LOC100512835	1.80961	0.746913
gnl|UG|Ssc#S17514632	-	4.61867	0.705916
gnl|UG|Ssc#S55834713	WDR45	2.04975	0.763318
ENSSSCT00000011599	NEURL	2.07668	0.768174
gnl|UG|Ssc#S58315065	-	1.5907	0.735937
ENSSSCT00000011306	-	3.71075	0.71584
gnl|UG|Ssc#S6090752	JAK1	1.43332	0.702698
gnl|UG|Ssc#S55320309	MYBPH	1.45527	0.723144
gnl|UG|Ssc#S35172490	SCP2	1.39911	0.707125
gnl|UG|Ssc#S58304265	LOC100523140	-2.0289	0.773166
ENSSSCT00000025710	SRSF2	-1.87032	0.762501
gnl|UG|Ssc#S35169682	ODC	3.00759	0.730932
ENSSSCT00000011432	ACTA2	2.5605	0.760797
gnl|UG|Ssc#S35169184	BAG3	4.00788	0.784665
ENSSSCT00000002187	SRP54	-2.87803	0.783724
gnl|UG|Ssc#S58312758	LOC100518718	3.17105	0.807917
gnl|UG|Ssc#S16518211	-	1.76983	0.738292
gnl|UG|Ssc#S35165163	-	1.7996	0.742605
gnl|UG|Ssc#S40174218	-	1.78132	0.73814
gnl|UG|Ssc#S35167394	FMO1	1.80075	0.718313
ENSSSCT00000010426	IPO5	1.44103	0.712402
gnl|UG|Ssc#S43509655	PDE4A	1.80718	0.726064
ENSSSCT00000011680	LOC100156570	1.65209	0.740796
gnl|UG|Ssc#S55321397	-	1.6456	0.738693
gnl|UG|Ssc#S35171183	VDAC2	1.65441	0.744546
gnl|UG|Ssc#S40198684	-	2.48811	0.76456
ENSSSCT00000001068	LOC100519843	-7.89845	0.740018
ENSSSCT00000013585	ABCB7	1.82698	0.720297
gnl|UG|Ssc#S35166233	-	-3.22588	0.766206
ENSSSCT00000004526	LOC100521302	1.71349	0.722064
ENSSSCT00000012937	-	1.7371	0.714787
gnl|UG|Ssc#S35168666	-	1.97592	0.750351
gnl|UG|Ssc#S35169159	-	2.66975	0.720582
gnl|UG|Ssc#S18354391	-	1.46095	0.712334
ENSSSCT00000031972	PBD-2	4.25114	0.707034
ENSSSCT00000007996	ROMO1	-2.48802	0.796358
gnl|UG|Ssc#S46877888	-	2.55363	0.771917
ENSSSCT00000003352	LIPE	2.51548	0.732944
gnl|UG|Ssc#S58304517	-	1.38696	0.706168
gnl|UG|Ssc#S40480053	-	-3.69413	0.792716
ENSSSCT00000009562	FBXL5	1.50047	0.709144
gnl|UG|Ssc#S58303593	LOC100153623	2.04574	0.768114
gnl|UG|Ssc#S23213237	PSMC6	1.52799	0.721041
ENSSSCT00000016891	LOC100519266	1.53229	0.71822
gnl|UG|Ssc#S58312320	FBXO38	2.41577	0.732737
ENSSSCT00000013052	CCDC80	-1.57596	0.713452
gnl|UG|Ssc#S58304667	-	1.44238	0.711791
gnl|UG|Ssc#S35167044	C1S	1.49081	0.714441
ENSSSCT00000010306	ESD	1.57067	0.730057
gnl|UG|Ssc#S35170447	-	1.50679	0.725027
gnl|UG|Ssc#S35170467	-	7.71425	0.721092
gnl|UG|Ssc#S18943248	SREBF1	1.95809	0.728726
ENSSSCT00000029764	-	-2.88726	0.796313
gnl|UG|Ssc#S35165464	LOC100514753	-2.32543	0.761403
gnl|UG|Ssc#S6667357	-	1.68686	0.745084
ENSSSCT00000018619	ADCY2	1.64677	0.733979
ENSSSCT00000000652	MGP	-1.52861	0.732704
gnl|UG|Ssc#S23213091	CNBP	1.60299	0.710837
gnl|UG|Ssc#S35169167	FLAD1	1.75663	0.702486
ENSSSCT00000012333	XIRP1	2.18949	0.772346
gnl|UG|Ssc#S55325195	FAU	1.30916	0.700318
gnl|UG|Ssc#S23763505	EIF4EBP1	2.01628	0.719623
gnl|UG|Ssc#S23701360	-	1.77653	0.722833
ENSSSCT00000002650	FOS	-2.85431	0.803104
gnl|UG|Ssc#S58314202	-	1.59119	0.719661
gnl|UG|Ssc#S35328709	-	1.97726	0.719085
gnl|UG|Ssc#S6091781	CAST	1.9284	0.726876
ENSSSCT00000024584	LOC100620737	1.82991	0.740753
ENSSSCT00000031848	LOC100523495	1.9278	0.758268
gnl|UG|Ssc#S55326866	LOC100155139	2.66307	0.740876
ENSSSCT00000024515	LOC100624395	1.44357	0.712705
gnl|UG|Ssc#S58301276	-	1.73481	0.712198
gnl|UG|Ssc#S58301381	LOC100526026	-1.72882	0.744889
gnl|UG|Ssc#S23767388	-	4.13868	0.759586
gnl|UG|Ssc#S23213452	-	1.80669	0.703675
gnl|UG|Ssc#S40052404	-	-6.15295	0.873734
gnl|UG|Ssc#S55295965	-	-2.05653	0.780935
gnl|UG|Ssc#S35167721	LOC100520959	1.61077	0.714474
ENSSSCT00000006622	EIF3E	1.3576	0.705542
gnl|UG|Ssc#S55327534	ACTA1	2.5514	0.800257
gnl|UG|Ssc#S21107119	-	3.2015	0.780094
gnl|UG|Ssc#S39982552	-	2.24106	0.784223
gnl|UG|Ssc#S39970621	-	-2.33259	0.773754
gnl|UG|Ssc#S40560136	-	-3.87699	0.800586
gnl|UG|Ssc#S35169877	AGPAT2	1.52368	0.705139
gnl|UG|Ssc#S46880196	-	-1.41019	0.716622
ENSSSCT00000008510	BCKDK	3.35921	0.785281
gnl|UG|Ssc#S26387196	-	-1.91425	0.765963
gnl|UG|Ssc#S42951501	C4	2.03938	0.729675
ENSSSCT00000018948	STAT5B	1.56525	0.725822
gnl|UG|Ssc#S55325181	-	1.55761	0.723805
ENSSSCT00000017822	LOC100525790	2.00756	0.751744
ENSSSCT00000010681	ULK1	1.46541	0.712672
ENSSSCT00000032550	LOC100522985	1.88705	0.726909
ENSSSCT00000016639	LOC100526237	-2.22786	0.775478
gnl|UG|Ssc#S55327017	-	2.06491	0.717182
ENSSSCT00000006913	LOC100152373	2.10482	0.719742
gnl|UG|Ssc#S40151349	-	2.26146	0.759045
gnl|UG|Ssc#S40473094	-	1.97708	0.707819
gnl|UG|Ssc#S35171683	C4BPA	-2.70102	0.763288
ENSSSCT00000023558	TSR2	2.15521	0.74814
ENSSSCT00000005763	VLDLR	2.2072	0.739667
ENSSSCT00000019097	LOC100523089	2.05432	0.766854
gnl|UG|Ssc#S16761979	-	1.85402	0.711203
gnl|UG|Ssc#S35168594	LOC100156657	2.36472	0.703324
ENSSSCT00000029855	MMGT1	2.44086	0.729875
gnl|UG|Ssc#S35171475	LOC780419	1.82855	0.725322
gnl|UG|Ssc#S35166242	FSCN1	-1.4821	0.700692
gnl|UG|Ssc#S27599556	LOC780409	3.1392	0.777737
gnl|UG|Ssc#S6079004	-	-1.76798	0.753705
gnl|UG|Ssc#S55319385	-	3.79571	0.748284
ENSSSCT00000015179	ARRDC2	1.89596	0.71746
gnl|UG|Ssc#S55324326	-	1.87127	0.759517
gnl|UG|Ssc#S35172018	-	1.44377	0.718169
ENSSSCT00000009832	CXCL10	-3.27933	0.785135
ENSSSCT00000027228	-	1.65689	0.74069
ENSSSCT00000002537	GPX2	2.42741	0.72193
gnl|UG|Ssc#S41350327	NAMPT	1.4237	0.702625
gnl|UG|Ssc#S55327498	-	-2.13999	0.766536
gnl|UG|Ssc#S55322202	IMPA1	-2.50737	0.740346
gnl|UG|Ssc#S55325756	-	2.35802	0.700563
ENSSSCT00000015193	UBA52	-2.5666	0.800056
gnl|UG|Ssc#S58313287	-	2.05447	0.713523
ENSSSCT00000025545	-	1.66743	0.715537
gnl|UG|Ssc#S18291998	ATP5G1	2.03807	0.746994
gnl|UG|Ssc#S58310946	LOC100526048	1.56447	0.723848
gnl|UG|Ssc#S55319765	FTH1	1.44262	0.715065
ENSSSCT00000018118	LOC100518588	2.30613	0.755737
gnl|UG|Ssc#S35164030	-	7.55152	0.704036
gnl|UG|Ssc#S58309178	CEACAM16	-1.99698	0.709979
gnl|UG|Ssc#S6089840	-	-3.7238	0.792979
gnl|UG|Ssc#S40552182	HSPE1	2.35048	0.752072
ENSSSCT00000008704	HO2	1.76874	0.733226
ENSSSCT00000032121	-	1.99737	0.734698
ENSSSCT00000026687	-	-1.82141	0.737386
gnl|UG|Ssc#S55266587	-	7.71287	0.721092
gnl|UG|Ssc#S58305792	LMOD1	2.23775	0.772447
ENSSSCT00000002038	MAN2A2	1.6543	0.736785
gnl|UG|Ssc#S55320415	LOC396874	1.4321	0.717667
ENSSSCT00000010267	FOXO1	2.41464	0.771695

[truncated: 10 more sheets: YK30vsYK40, YK40vsYK55, YK55vsYK63, YK63vsYK70, YK70vsYK90, YK90vsYK105, YK105vsYK0, YK0vsYK1, YK1vsYK3, YK3vsYK5]
