# Supplementary material for: Dynamic transcriptome profiles of skeletal muscle tissue across 11 developmental stages for both Tongcheng and Yorkshire pigs
Source: BMC Genomics. 2015 May 12;16(1):377. doi: 10.1186/s12864-015-1580-7 (PMC4437458; doi:10.1186/s12864-015-1580-7)
Supplement: Additional file 6: Table S3. — GO annotation for DE genes of different comparison libraries of TC. [file 12864_2015_1580_MOESM6_ESM.xlsx]

## Sheet: TC30vsTC40
GO_ID	GO_Term	Cluster frequency	Genome frequency of use	FDR	enrichment	Gene_list
GO:0048856	anatomical structure development	510 of 1415 in the list	4298 of 20089 in the genome	2.69e-36	1.68463	gnl|UG|Ssc#S58302462,ENSSSCT00000032524,ENSSSCT00000015510,ENSSSCT00000017258,ENSSSCT00000001082,gnl|UG|Ssc#S55327534,gnl|UG|Ssc#S58303888,gnl|UG|Ssc#S58305520,ENSSSCT00000007911,ENSSSCT00000026600,ENSSSCT00000025774,ENSSSCT00000010202,ENSSSCT00000002056,ENSSSCT00000004631,gnl|UG|Ssc#S35172271,gnl|UG|Ssc#S46879763,gnl|UG|Ssc#S34499802,ENSSSCT00000026421,gnl|UG|Ssc#S40834166,gnl|UG|Ssc#S6072267,EN…
GO:0048731	system development	438 of 1415 in the list	3490 of 20089 in the genome	1.55e-35	1.78177	gnl|UG|Ssc#S58302462,ENSSSCT00000032524,ENSSSCT00000015510,ENSSSCT00000001082,gnl|UG|Ssc#S55327534,gnl|UG|Ssc#S58303888,gnl|UG|Ssc#S58305520,ENSSSCT00000007911,ENSSSCT00000026600,ENSSSCT00000025774,ENSSSCT00000010202,ENSSSCT00000004631,gnl|UG|Ssc#S35172271,gnl|UG|Ssc#S46879763,gnl|UG|Ssc#S34499802,ENSSSCT00000026421,gnl|UG|Ssc#S40834166,gnl|UG|Ssc#S6072267,ENSSSCT00000005329,ENSSSCT00000022487,EN…
GO:0007275	multicellular organismal development	472 of 1415 in the list	3896 of 20089 in the genome	5.05e-35	1.71999	gnl|UG|Ssc#S58302462,ENSSSCT00000032524,ENSSSCT00000015510,ENSSSCT00000017258,ENSSSCT00000001082,gnl|UG|Ssc#S55327534,gnl|UG|Ssc#S58303888,gnl|UG|Ssc#S58305520,ENSSSCT00000007911,ENSSSCT00000026600,ENSSSCT00000025774,ENSSSCT00000010202,ENSSSCT00000004631,gnl|UG|Ssc#S35172271,gnl|UG|Ssc#S46879763,gnl|UG|Ssc#S34499802,ENSSSCT00000026421,gnl|UG|Ssc#S40834166,gnl|UG|Ssc#S6072267,ENSSSCT00000005329,EN…
GO:0032501	multicellular organismal process	679 of 1415 in the list	6492 of 20089 in the genome	7.52e-34	1.48489	gnl|UG|Ssc#S58302462,ENSSSCT00000018280,ENSSSCT00000032524,gnl|UG|Ssc#S55326727,gnl|UG|Ssc#S58309720,gnl|UG|Ssc#S55327534,gnl|UG|Ssc#S23212825,gnl|UG|Ssc#S31115995,ENSSSCT00000010202,ENSSSCT00000022898,ENSSSCT00000004631,gnl|UG|Ssc#S35172271,gnl|UG|Ssc#S46879763,ENSSSCT00000026421,ENSSSCT00000005329,gnl|UG|Ssc#S58313897,ENSSSCT00000030510,gnl|UG|Ssc#S58312704,gnl|UG|Ssc#S35167068,ENSSSCT000000174…
GO:0032502	developmental process	558 of 1415 in the list	4977 of 20089 in the genome	1.72e-33	1.59173	gnl|UG|Ssc#S58302462,ENSSSCT00000032524,gnl|UG|Ssc#S55326727,gnl|UG|Ssc#S55327534,ENSSSCT00000010202,ENSSSCT00000002056,ENSSSCT00000022898,ENSSSCT00000004631,gnl|UG|Ssc#S35172271,gnl|UG|Ssc#S46879763,ENSSSCT00000026421,gnl|UG|Ssc#S58305438,ENSSSCT00000005329,ENSSSCT00000030510,gnl|UG|Ssc#S58312704,ENSSSCT00000017418,ENSSSCT00000009521,ENSSSCT00000011471,ENSSSCT00000017282,ENSSSCT00000010248,gnl|U…
GO:0009653	anatomical structure morphogenesis	255 of 1415 in the list	1793 of 20089 in the genome	5.49e-26	2.01912	gnl|UG|Ssc#S58302462,gnl|UG|Ssc#S58304847,ENSSSCT00000032169,ENSSSCT00000032524,gnl|UG|Ssc#S55326285,ENSSSCT00000011548,ENSSSCT00000017258,ENSSSCT00000001082,gnl|UG|Ssc#S55327534,gnl|UG|Ssc#S16890173,gnl|UG|Ssc#S58303888,gnl|UG|Ssc#S17513706,ENSSSCT00000007911,ENSSSCT00000026600,ENSSSCT00000002056,ENSSSCT00000004631,gnl|UG|Ssc#S35172271,gnl|UG|Ssc#S46879763,ENSSSCT00000026421,ENSSSCT00000023627,g…
GO:0007399	nervous system development	191 of 1415 in the list	1322 of 20089 in the genome	2.98e-19	2.05118	gnl|UG|Ssc#S58302462,gnl|UG|Ssc#S55326285,ENSSSCT00000011548,gnl|UG|Ssc#S16890173,ENSSSCT00000026421,ENSSSCT00000026150,gnl|UG|Ssc#S58307914,ENSSSCT00000014227,gnl|UG|Ssc#S6072267,gnl|UG|Ssc#S20116232,ENSSSCT00000005329,ENSSSCT00000026829,ENSSSCT00000022487,ENSSSCT00000030510,ENSSSCT00000010817,ENSSSCT00000017318,ENSSSCT00000015666,ENSSSCT00000028611,gnl|UG|Ssc#S46880757,ENSSSCT00000006162,ENSSSC…
GO:0005515	protein binding	568 of 1406 in the list	6040 of 20883 in the genome	3.77e-19	1.39675	gnl|UG|Ssc#S55326132,gnl|UG|Ssc#S55326727,gnl|UG|Ssc#S58309720,gnl|UG|Ssc#S55327534,gnl|UG|Ssc#S31115995,ENSSSCT00000010202,ENSSSCT00000002056,ENSSSCT00000011814,ENSSSCT00000004631,ENSSSCT00000015353,ENSSSCT00000026421,gnl|UG|Ssc#S55327476,gnl|UG|Ssc#S58305438,gnl|UG|Ssc#S55323935,gnl|UG|Ssc#S55324074,ENSSSCT00000030510,gnl|UG|Ssc#S58312704,ENSSSCT00000017418,gnl|UG|Ssc#S58311311,ENSSSCT000000295…
GO:0030154	cell differentiation	246 of 1415 in the list	1901 of 20089 in the genome	6.13e-19	1.83719	gnl|UG|Ssc#S58302462,gnl|UG|Ssc#S55326285,ENSSSCT00000011548,ENSSSCT00000001082,gnl|UG|Ssc#S55327534,gnl|UG|Ssc#S16890173,gnl|UG|Ssc#S17513706,ENSSSCT00000010202,gnl|UG|Ssc#S35172271,gnl|UG|Ssc#S40834166,ENSSSCT00000026150,gnl|UG|Ssc#S58307914,ENSSSCT00000023627,ENSSSCT00000014227,gnl|UG|Ssc#S6072267,gnl|UG|Ssc#S20116232,gnl|UG|Ssc#S46879412,ENSSSCT00000026829,ENSSSCT00000030510,ENSSSCT0000001081…
GO:0003012	muscle system process	75 of 1415 in the list	330 of 20089 in the genome	9.59e-17	3.22663	gnl|UG|Ssc#S58309720,gnl|UG|Ssc#S55327534,ENSSSCT00000006084,gnl|UG|Ssc#S17513706,ENSSSCT00000007911,ENSSSCT00000026600,gnl|UG|Ssc#S31115995,gnl|UG|Ssc#S22415872,gnl|UG|Ssc#S17509789,gnl|UG|Ssc#S58304403,ENSSSCT00000011289,gnl|UG|Ssc#S20116359,gnl|UG|Ssc#S17512121,ENSSSCT00000006577,ENSSSCT00000008553,gnl|UG|Ssc#S55327532,ENSSSCT00000031940,ENSSSCT00000030104,gnl|UG|Ssc#S58305792,gnl|UG|Ssc#S2241…
GO:0048468	cell development	139 of 1415 in the list	894 of 20089 in the genome	5.23e-16	2.20739	gnl|UG|Ssc#S58302462,gnl|UG|Ssc#S55326285,ENSSSCT00000011548,ENSSSCT00000001082,gnl|UG|Ssc#S55327534,gnl|UG|Ssc#S16890173,gnl|UG|Ssc#S17513706,gnl|UG|Ssc#S35172271,ENSSSCT00000026150,ENSSSCT00000023627,gnl|UG|Ssc#S6072267,gnl|UG|Ssc#S20116232,ENSSSCT00000026829,ENSSSCT00000030510,ENSSSCT00000015666,gnl|UG|Ssc#S55318272,ENSSSCT00000006162,gnl|UG|Ssc#S58311041,gnl|UG|Ssc#S46880523,ENSSSCT0000000952…
GO:0048869	cellular developmental process	283 of 1415 in the list	2418 of 20089 in the genome	7.33e-16	1.66162	gnl|UG|Ssc#S58302462,gnl|UG|Ssc#S55326727,ENSSSCT00000001082,gnl|UG|Ssc#S55327534,ENSSSCT00000010202,ENSSSCT00000022898,ENSSSCT00000004631,gnl|UG|Ssc#S35172271,gnl|UG|Ssc#S40834166,gnl|UG|Ssc#S6072267,ENSSSCT00000030510,ENSSSCT00000028611,gnl|UG|Ssc#S55318272,ENSSSCT00000006162,ENSSSCT00000009521,ENSSSCT00000017282,ENSSSCT00000018484,gnl|UG|Ssc#S58301970,gnl|UG|Ssc#S46877516,ENSSSCT00000016697,EN…
GO:0005488	binding	1230 of 1406 in the list	16465 of 20883 in the genome	1.1e-15	1.10956	gnl|UG|Ssc#S35171281,gnl|UG|Ssc#S55326132,gnl|UG|Ssc#S55327534,gnl|UG|Ssc#S31115995,ENSSSCT00000010202,ENSSSCT00000026421,gnl|UG|Ssc#S55323935,gnl|UG|Ssc#S55324074,gnl|UG|Ssc#S58312704,gnl|UG|Ssc#S35167068,gnl|UG|Ssc#S58309953,ENSSSCT00000017418,gnl|UG|Ssc#S19542887,ENSSSCT00000011471,ENSSSCT00000003720,ENSSSCT00000017282,ENSSSCT00000009697,gnl|UG|Ssc#S35164060,gnl|UG|Ssc#S55327619,gnl|UG|Ssc#S46…
GO:0048513	organ development	278 of 1415 in the list	2375 of 20089 in the genome	1.64e-15	1.66182	gnl|UG|Ssc#S58302462,ENSSSCT00000032524,ENSSSCT00000015510,gnl|UG|Ssc#S55327534,gnl|UG|Ssc#S58303888,gnl|UG|Ssc#S58305520,ENSSSCT00000007911,ENSSSCT00000026600,ENSSSCT00000010202,ENSSSCT00000004631,gnl|UG|Ssc#S46879763,gnl|UG|Ssc#S34499802,ENSSSCT00000026421,gnl|UG|Ssc#S40834166,gnl|UG|Ssc#S6072267,ENSSSCT00000022487,ENSSSCT00000030510,ENSSSCT00000028611,gnl|UG|Ssc#S58314164,ENSSSCT00000017418,EN…
GO:0022008	neurogenesis	111 of 1415 in the list	661 of 20089 in the genome	9.18e-15	2.38409	gnl|UG|Ssc#S58302462,ENSSSCT00000004097,ENSSSCT00000011548,gnl|UG|Ssc#S16890173,ENSSSCT00000005607,ENSSSCT00000004792,ENSSSCT00000006818,gnl|UG|Ssc#S35174061,ENSSSCT00000026150,gnl|UG|Ssc#S58307914,ENSSSCT00000014227,gnl|UG|Ssc#S6072267,gnl|UG|Ssc#S20116232,ENSSSCT00000026829,ENSSSCT00000030510,gnl|UG|Ssc#S55298013,ENSSSCT00000010817,ENSSSCT00000027574,gnl|UG|Ssc#S38675455,ENSSSCT00000015666,ENSS…
GO:0048699	generation of neurons	103 of 1415 in the list	590 of 20089 in the genome	9.65e-15	2.47849	gnl|UG|Ssc#S58302462,ENSSSCT00000004097,ENSSSCT00000011548,gnl|UG|Ssc#S16890173,ENSSSCT00000005607,ENSSSCT00000004792,ENSSSCT00000006818,gnl|UG|Ssc#S35174061,ENSSSCT00000026150,gnl|UG|Ssc#S58307914,ENSSSCT00000014227,gnl|UG|Ssc#S6072267,gnl|UG|Ssc#S20116232,ENSSSCT00000026829,ENSSSCT00000030510,gnl|UG|Ssc#S55298013,ENSSSCT00000010817,ENSSSCT00000027574,gnl|UG|Ssc#S38675455,ENSSSCT00000015666,gnl|…
GO:0043005	neuron projection	104 of 1517 in the list	624 of 21438 in the genome	3.66e-14	2.35531	gnl|UG|Ssc#S35172811,ENSSSCT00000032022,ENSSSCT00000004097,gnl|UG|Ssc#S58311086,gnl|UG|Ssc#S58309772,gnl|UG|Ssc#S35170816,ENSSSCT00000013532,gnl|UG|Ssc#S35171789,ENSSSCT00000007911,ENSSSCT00000004792,ENSSSCT00000026150,gnl|UG|Ssc#S20116232,ENSSSCT00000005329,ENSSSCT00000026829,ENSSSCT00000030510,ENSSSCT00000017318,gnl|UG|Ssc#S58307650,gnl|UG|Ssc#S24663701,gnl|UG|Ssc#S35168501,ENSSSCT00000024548,g…
GO:0044057	regulation of system process	80 of 1415 in the list	410 of 20089 in the genome	8.55e-14	2.77018	gnl|UG|Ssc#S35172811,gnl|UG|Ssc#S55327228,ENSSSCT00000004097,ENSSSCT00000006084,gnl|UG|Ssc#S17513706,ENSSSCT00000007911,ENSSSCT00000026600,ENSSSCT00000004631,ENSSSCT00000015046,ENSSSCT00000016782,ENSSSCT00000026829,gnl|UG|Ssc#S6085280,ENSSSCT00000024540,ENSSSCT00000002555,gnl|UG|Ssc#S20116167,ENSSSCT00000008553,gnl|UG|Ssc#S58302561,ENSSSCT00000031940,ENSSSCT00000030104,ENSSSCT00000013758,ENSSSCT0…
GO:0009887	organ morphogenesis	110 of 1415 in the list	676 of 20089 in the genome	1.36e-13	2.31019	gnl|UG|Ssc#S58302462,gnl|UG|Ssc#S58304847,ENSSSCT00000032169,ENSSSCT00000032524,gnl|UG|Ssc#S55327228,ENSSSCT00000018186,gnl|UG|Ssc#S55327534,gnl|UG|Ssc#S35166997,ENSSSCT00000012128,gnl|UG|Ssc#S58303888,gnl|UG|Ssc#S35171789,gnl|UG|Ssc#S17513706,ENSSSCT00000007911,ENSSSCT00000005607,ENSSSCT00000019094,ENSSSCT00000026600,gnl|UG|Ssc#S46879763,gnl|UG|Ssc#S46876251,ENSSSCT00000026421,gnl|UG|Ssc#S583062…
GO:0043292	contractile fiber	59 of 1517 in the list	259 of 21438 in the genome	1.43e-13	3.21922	gnl|UG|Ssc#S50180456,gnl|UG|Ssc#S58305091,gnl|UG|Ssc#S58309720,gnl|UG|Ssc#S55327534,gnl|UG|Ssc#S17513706,ENSSSCT00000007911,ENSSSCT00000026600,ENSSSCT00000005302,gnl|UG|Ssc#S31115995,ENSSSCT00000016389,gnl|UG|Ssc#S22415872,gnl|UG|Ssc#S58303384,ENSSSCT00000014456,ENSSSCT00000023627,gnl|UG|Ssc#S35171216,gnl|UG|Ssc#S17509789,ENSSSCT00000011882,ENSSSCT00000012064,gnl|UG|Ssc#S35167068,gnl|UG|Ssc#S6085…
GO:0048667	cell morphogenesis involved in neuron differentiation	54 of 1415 in the list	222 of 20089 in the genome	7.64e-13	3.45337	gnl|UG|Ssc#S58302462,gnl|UG|Ssc#S46880795,ENSSSCT00000011548,gnl|UG|Ssc#S16890173,ENSSSCT00000011666,ENSSSCT00000016414,ENSSSCT00000015183,ENSSSCT00000004792,gnl|UG|Ssc#S58312557,ENSSSCT00000016447,gnl|UG|Ssc#S58301077,gnl|UG|Ssc#S35174061,gnl|UG|Ssc#S55325284,gnl|UG|Ssc#S6072267,gnl|UG|Ssc#S20116232,ENSSSCT00000011502,ENSSSCT00000026829,gnl|UG|Ssc#S46877508,ENSSSCT00000030510,gnl|UG|Ssc#S5830322…
GO:0000904	cell morphogenesis involved in differentiation	69 of 1415 in the list	336 of 20089 in the genome	8.52e-13	2.91549	gnl|UG|Ssc#S35172811,gnl|UG|Ssc#S58302462,gnl|UG|Ssc#S55326285,ENSSSCT00000011548,ENSSSCT00000001082,gnl|UG|Ssc#S16890173,ENSSSCT00000004792,gnl|UG|Ssc#S35174061,gnl|UG|Ssc#S6072267,gnl|UG|Ssc#S20116232,ENSSSCT00000026829,ENSSSCT00000030510,gnl|UG|Ssc#S38675455,ENSSSCT00000015666,ENSSSCT00000015979,gnl|UG|Ssc#S58304810,ENSSSCT00000017282,gnl|UG|Ssc#S58311260,ENSSSCT00000018484,gnl|UG|Ssc#S5830095…
GO:0007267	cell-cell signaling	114 of 1415 in the list	733 of 20089 in the genome	1.07e-12	2.20802	gnl|UG|Ssc#S35172811,ENSSSCT00000032022,ENSSSCT00000004097,gnl|UG|Ssc#S58309772,gnl|UG|Ssc#S35170816,ENSSSCT00000013532,gnl|UG|Ssc#S35171789,ENSSSCT00000007702,ENSSSCT00000015046,gnl|UG|Ssc#S55248559,gnl|UG|Ssc#S58310037,ENSSSCT00000005329,ENSSSCT00000026829,gnl|UG|Ssc#S35172704,gnl|UG|Ssc#S39995197,ENSSSCT00000010817,ENSSSCT00000000318,ENSSSCT00000012703,gnl|UG|Ssc#S58304479,ENSSSCT00000031940,E…
GO:0008092	cytoskeletal protein binding	109 of 1406 in the list	734 of 20883 in the genome	1.31e-12	2.20566	gnl|UG|Ssc#S58309720,gnl|UG|Ssc#S55327534,gnl|UG|Ssc#S35170816,gnl|UG|Ssc#S17513706,ENSSSCT00000007911,ENSSSCT00000026600,ENSSSCT00000025774,gnl|UG|Ssc#S31115995,gnl|UG|Ssc#S22415872,gnl|UG|Ssc#S23213123,ENSSSCT00000026421,gnl|UG|Ssc#S46875766,gnl|UG|Ssc#S35174061,gnl|UG|Ssc#S58304083,ENSSSCT00000030510,gnl|UG|Ssc#S58312704,gnl|UG|Ssc#S35168298,gnl|UG|Ssc#S35169098,gnl|UG|Ssc#S35168501,ENSSSCT000…
GO:0031012	extracellular matrix	80 of 1517 in the list	447 of 21438 in the genome	2.46e-12	2.52919	gnl|UG|Ssc#S58302754,gnl|UG|Ssc#S18358696,gnl|UG|Ssc#S35172811,ENSSSCT00000009362,gnl|UG|Ssc#S55326727,gnl|UG|Ssc#S58314313,ENSSSCT00000004631,gnl|UG|Ssc#S46879763,gnl|UG|Ssc#S58310439,gnl|UG|Ssc#S58301952,ENSSSCT00000004436,ENSSSCT00000010261,ENSSSCT00000015440,gnl|UG|Ssc#S24520633,gnl|UG|Ssc#S58314129,ENSSSCT00000022979,ENSSSCT00000015220,gnl|UG|Ssc#S35173970,ENSSSCT00000012703,ENSSSCT000000166…
GO:0000902	cell morphogenesis	78 of 1415 in the list	427 of 20089 in the genome	9.64e-12	2.59339	gnl|UG|Ssc#S35172811,gnl|UG|Ssc#S58302462,gnl|UG|Ssc#S55326285,ENSSSCT00000011548,ENSSSCT00000001082,gnl|UG|Ssc#S16890173,ENSSSCT00000016805,ENSSSCT00000004792,gnl|UG|Ssc#S35174061,gnl|UG|Ssc#S6072267,gnl|UG|Ssc#S20116232,ENSSSCT00000026829,ENSSSCT00000030510,gnl|UG|Ssc#S38675455,ENSSSCT00000015666,ENSSSCT00000015979,gnl|UG|Ssc#S58304810,ENSSSCT00000017282,gnl|UG|Ssc#S58311260,ENSSSCT00000018484,…
GO:0042221	response to chemical stimulus	282 of 1415 in the list	2588 of 20089 in the genome	1.28e-11	1.54699	gnl|UG|Ssc#S58302462,ENSSSCT00000017258,gnl|UG|Ssc#S55327534,gnl|UG|Ssc#S17514632,ENSSSCT00000026600,ENSSSCT00000004631,ENSSSCT00000026421,ENSSSCT00000028611,gnl|UG|Ssc#S58314164,ENSSSCT00000002555,ENSSSCT00000005158,ENSSSCT00000017282,ENSSSCT00000018484,gnl|UG|Ssc#S55327619,ENSSSCT00000030572,gnl|UG|Ssc#S38676051,ENSSSCT00000016697,ENSSSCT00000012688,ENSSSCT00000023118,gnl|UG|Ssc#S58310567,gnl|U…
GO:0040011	locomotion	154 of 1415 in the list	1161 of 20089 in the genome	1.37e-11	1.88317	gnl|UG|Ssc#S58302462,gnl|UG|Ssc#S16890173,ENSSSCT00000013532,gnl|UG|Ssc#S58303888,ENSSSCT00000004631,ENSSSCT00000026421,gnl|UG|Ssc#S6072267,gnl|UG|Ssc#S20116232,ENSSSCT00000026829,gnl|UG|Ssc#S55324074,gnl|UG|Ssc#S39995197,ENSSSCT00000022487,ENSSSCT00000030510,gnl|UG|Ssc#S35167068,ENSSSCT00000028611,gnl|UG|Ssc#S58304479,gnl|UG|Ssc#S46880523,gnl|UG|Ssc#S58304810,ENSSSCT00000017282,ENSSSCT0000003057…
GO:0009888	tissue development	144 of 1415 in the list	1066 of 20089 in the genome	2.58e-11	1.91782	gnl|UG|Ssc#S58302462,gnl|UG|Ssc#S55326285,ENSSSCT00000011548,ENSSSCT00000001082,gnl|UG|Ssc#S55327534,gnl|UG|Ssc#S58303888,gnl|UG|Ssc#S17513706,ENSSSCT00000007911,ENSSSCT00000026600,ENSSSCT00000004631,gnl|UG|Ssc#S35172271,ENSSSCT00000026421,gnl|UG|Ssc#S40834166,ENSSSCT00000026829,ENSSSCT00000030510,gnl|UG|Ssc#S46880757,gnl|UG|Ssc#S46880523,ENSSSCT00000009521,ENSSSCT00000005158,gnl|UG|Ssc#S58304810…
GO:0051239	regulation of multicellular organismal process	165 of 1415 in the list	1299 of 20089 in the genome	6.59e-11	1.80334	gnl|UG|Ssc#S16890173,gnl|UG|Ssc#S17513706,ENSSSCT00000007911,ENSSSCT00000026600,ENSSSCT00000010202,ENSSSCT00000004631,gnl|UG|Ssc#S58307914,ENSSSCT00000014227,ENSSSCT00000026829,ENSSSCT00000022487,ENSSSCT00000030510,gnl|UG|Ssc#S6085280,ENSSSCT00000024540,gnl|UG|Ssc#S58304479,ENSSSCT00000002555,ENSSSCT00000008553,ENSSSCT00000011471,ENSSSCT00000017282,gnl|UG|Ssc#S22415874,ENSSSCT00000018484,ENSSSCT0…
GO:0030016	myofibril	50 of 1517 in the list	225 of 21438 in the genome	6.64e-11	3.14041	gnl|UG|Ssc#S58305091,gnl|UG|Ssc#S55327534,gnl|UG|Ssc#S17513706,ENSSSCT00000007911,ENSSSCT00000026600,ENSSSCT00000005302,gnl|UG|Ssc#S31115995,ENSSSCT00000016389,gnl|UG|Ssc#S22415872,gnl|UG|Ssc#S58303384,ENSSSCT00000014456,ENSSSCT00000023627,gnl|UG|Ssc#S35171216,gnl|UG|Ssc#S17509789,ENSSSCT00000011882,ENSSSCT00000012064,gnl|UG|Ssc#S6085280,gnl|UG|Ssc#S55318272,ENSSSCT00000011289,gnl|UG|Ssc#S1751212…
GO:0030182	neuron differentiation	76 of 1415 in the list	425 of 20089 in the genome	6.96e-11	2.53879	gnl|UG|Ssc#S58302462,ENSSSCT00000011548,gnl|UG|Ssc#S16890173,ENSSSCT00000004792,ENSSSCT00000006818,gnl|UG|Ssc#S35174061,ENSSSCT00000026150,gnl|UG|Ssc#S58307914,gnl|UG|Ssc#S6072267,gnl|UG|Ssc#S20116232,ENSSSCT00000026829,ENSSSCT00000030510,ENSSSCT00000027574,gnl|UG|Ssc#S38675455,ENSSSCT00000015666,gnl|UG|Ssc#S46880523,ENSSSCT00000015979,ENSSSCT00000017282,gnl|UG|Ssc#S58311260,ENSSSCT00000018484,gn…
GO:0006928	cellular component movement	116 of 1415 in the list	800 of 20089 in the genome	9.49e-11	2.05859	gnl|UG|Ssc#S58302462,gnl|UG|Ssc#S55327534,gnl|UG|Ssc#S16890173,gnl|UG|Ssc#S58303888,gnl|UG|Ssc#S35171789,ENSSSCT00000005607,ENSSSCT00000016805,gnl|UG|Ssc#S46878456,ENSSSCT00000004631,ENSSSCT00000026421,ENSSSCT00000015440,gnl|UG|Ssc#S58306205,gnl|UG|Ssc#S6072267,gnl|UG|Ssc#S20116232,gnl|UG|Ssc#S58313897,ENSSSCT00000026829,gnl|UG|Ssc#S55324074,gnl|UG|Ssc#S39995197,ENSSSCT00000022487,ENSSSCT00000030…
GO:0031988	membrane-bounded vesicle	124 of 1517 in the list	901 of 21438 in the genome	1.09e-10	1.94489	gnl|UG|Ssc#S58311959,gnl|UG|Ssc#S35171789,ENSSSCT00000007911,gnl|UG|Ssc#S55323286,ENSSSCT00000002056,ENSSSCT00000011814,gnl|UG|Ssc#S38794848,ENSSSCT00000007702,ENSSSCT00000004677,gnl|UG|Ssc#S20116232,gnl|UG|Ssc#S24520633,gnl|UG|Ssc#S36164941,gnl|UG|Ssc#S55324074,gnl|UG|Ssc#S23756742,gnl|UG|Ssc#S35173461,gnl|UG|Ssc#S46880662,gnl|UG|Ssc#S35167068,gnl|UG|Ssc#S24663701,ENSSSCT00000008823,ENSSSCT00000…
GO:0048666	neuron development	66 of 1415 in the list	344 of 20089 in the genome	1.15e-10	2.72388	gnl|UG|Ssc#S58302462,ENSSSCT00000011548,gnl|UG|Ssc#S16890173,ENSSSCT00000004792,gnl|UG|Ssc#S35174061,ENSSSCT00000026150,gnl|UG|Ssc#S6072267,gnl|UG|Ssc#S20116232,ENSSSCT00000026829,ENSSSCT00000030510,gnl|UG|Ssc#S38675455,ENSSSCT00000015666,gnl|UG|Ssc#S46880523,ENSSSCT00000015979,ENSSSCT00000017282,gnl|UG|Ssc#S58311260,ENSSSCT00000018484,gnl|UG|Ssc#S58300957,ENSSSCT00000023118,gnl|UG|Ssc#S58303706,…
GO:0032989	cellular component morphogenesis	96 of 1415 in the list	616 of 20089 in the genome	2.13e-10	2.21255	gnl|UG|Ssc#S35172811,gnl|UG|Ssc#S58302462,gnl|UG|Ssc#S55326285,ENSSSCT00000011548,ENSSSCT00000001082,gnl|UG|Ssc#S55327534,gnl|UG|Ssc#S16890173,gnl|UG|Ssc#S17513706,ENSSSCT00000016805,ENSSSCT00000004792,gnl|UG|Ssc#S46876251,gnl|UG|Ssc#S35174061,ENSSSCT00000023627,gnl|UG|Ssc#S6072267,gnl|UG|Ssc#S20116232,ENSSSCT00000026829,ENSSSCT00000030510,gnl|UG|Ssc#S38675455,ENSSSCT00000015666,gnl|UG|Ssc#S55318…
GO:0045202	synapse	40 of 1517 in the list	161 of 21438 in the genome	3.74e-10	3.51102	ENSSSCT00000014460,ENSSSCT00000014612,gnl|UG|Ssc#S46877407,ENSSSCT00000016414,ENSSSCT00000004792,ENSSSCT00000019570,ENSSSCT00000015046,ENSSSCT00000028654,gnl|UG|Ssc#S20116232,ENSSSCT00000023000,ENSSSCT00000026829,ENSSSCT00000011882,gnl|UG|Ssc#S46880662,gnl|UG|Ssc#S38675455,ENSSSCT00000012104,ENSSSCT00000024540,gnl|UG|Ssc#S58306181,ENSSSCT00000008457,ENSSSCT00000009521,gnl|UG|Ssc#S33578952,gnl|UG|…
GO:0016023	cytoplasmic membrane-bounded vesicle	116 of 1517 in the list	838 of 21438 in the genome	4.43e-10	1.9562	gnl|UG|Ssc#S58311959,gnl|UG|Ssc#S35171789,ENSSSCT00000007911,gnl|UG|Ssc#S55323286,ENSSSCT00000002056,ENSSSCT00000011814,gnl|UG|Ssc#S38794848,ENSSSCT00000004677,gnl|UG|Ssc#S20116232,gnl|UG|Ssc#S24520633,gnl|UG|Ssc#S36164941,gnl|UG|Ssc#S55324074,gnl|UG|Ssc#S23756742,gnl|UG|Ssc#S35173461,gnl|UG|Ssc#S46880662,gnl|UG|Ssc#S35167068,gnl|UG|Ssc#S24663701,ENSSSCT00000008823,ENSSSCT00000023580,ENSSSCT00000…
GO:0030017	sarcomere	40 of 1517 in the list	162 of 21438 in the genome	4.63e-10	3.48934	gnl|UG|Ssc#S58305091,gnl|UG|Ssc#S55327534,ENSSSCT00000026600,ENSSSCT00000005302,gnl|UG|Ssc#S31115995,ENSSSCT00000016389,gnl|UG|Ssc#S22415872,gnl|UG|Ssc#S58303384,ENSSSCT00000014456,ENSSSCT00000023627,gnl|UG|Ssc#S35171216,gnl|UG|Ssc#S17509789,ENSSSCT00000011882,gnl|UG|Ssc#S6085280,gnl|UG|Ssc#S55318272,gnl|UG|Ssc#S17512121,ENSSSCT00000019053,ENSSSCT00000008553,ENSSSCT00000031940,ENSSSCT00000030104,…
GO:0031982	vesicle	142 of 1517 in the list	1112 of 21438 in the genome	6.72e-10	1.80461	gnl|UG|Ssc#S58311959,ENSSSCT00000007911,ENSSSCT00000002056,ENSSSCT00000011814,gnl|UG|Ssc#S38794848,gnl|UG|Ssc#S20116232,gnl|UG|Ssc#S55324074,gnl|UG|Ssc#S23756742,gnl|UG|Ssc#S35167068,ENSSSCT00000023580,ENSSSCT00000015666,ENSSSCT00000002023,ENSSSCT00000024540,gnl|UG|Ssc#S58304479,gnl|UG|Ssc#S58301444,gnl|UG|Ssc#S58311311,gnl|UG|Ssc#S35174174,ENSSSCT00000028364,gnl|UG|Ssc#S35171357,ENSSSCT000000223…
GO:0065007	biological regulation	781 of 1415 in the list	9237 of 20089 in the genome	7.01e-10	1.20039	gnl|UG|Ssc#S58302462,ENSSSCT00000032524,gnl|UG|Ssc#S48857139,ENSSSCT00000025950,ENSSSCT00000010202,ENSSSCT00000002056,ENSSSCT00000004631,ENSSSCT00000003790,ENSSSCT00000026421,gnl|UG|Ssc#S55327476,gnl|UG|Ssc#S58305438,gnl|UG|Ssc#S55323935,ENSSSCT00000005329,gnl|UG|Ssc#S58313897,gnl|UG|Ssc#S55324074,ENSSSCT00000030510,gnl|UG|Ssc#S35167068,ENSSSCT00000017418,ENSSSCT00000009521,ENSSSCT00000029547,ENS…
GO:0044449	contractile fiber part	40 of 1517 in the list	164 of 21438 in the genome	7.06e-10	3.44679	gnl|UG|Ssc#S58305091,gnl|UG|Ssc#S55327534,ENSSSCT00000026600,ENSSSCT00000005302,gnl|UG|Ssc#S31115995,ENSSSCT00000016389,gnl|UG|Ssc#S22415872,gnl|UG|Ssc#S58303384,ENSSSCT00000014456,ENSSSCT00000023627,gnl|UG|Ssc#S35171216,gnl|UG|Ssc#S17509789,ENSSSCT00000011882,gnl|UG|Ssc#S6085280,gnl|UG|Ssc#S55318272,gnl|UG|Ssc#S17512121,ENSSSCT00000019053,ENSSSCT00000008553,ENSSSCT00000031940,ENSSSCT00000030104,…
GO:0015629	actin cytoskeleton	55 of 1517 in the list	283 of 21438 in the genome	1.37e-09	2.74647	gnl|UG|Ssc#S50180456,ENSSSCT00000007515,gnl|UG|Ssc#S58305091,gnl|UG|Ssc#S58309720,gnl|UG|Ssc#S55327534,gnl|UG|Ssc#S17513706,ENSSSCT00000026600,ENSSSCT00000005302,gnl|UG|Ssc#S31115995,ENSSSCT00000016389,gnl|UG|Ssc#S22415872,ENSSSCT00000026421,gnl|UG|Ssc#S58303384,ENSSSCT00000014456,gnl|UG|Ssc#S58303082,gnl|UG|Ssc#S58307405,gnl|UG|Ssc#S58313925,ENSSSCT00000012064,gnl|UG|Ssc#S58304403,ENSSSCT0000001…
GO:0071944	cell periphery	190 of 1517 in the list	1653 of 21438 in the genome	1.85e-09	1.62435	gnl|UG|Ssc#S58305520,gnl|UG|Ssc#S22415872,ENSSSCT00000026421,ENSSSCT00000026150,gnl|UG|Ssc#S55320042,gnl|UG|Ssc#S58305438,ENSSSCT00000005329,ENSSSCT00000026829,gnl|UG|Ssc#S55324074,ENSSSCT00000030510,gnl|UG|Ssc#S35167068,ENSSSCT00000017318,ENSSSCT00000023580,ENSSSCT00000015666,ENSSSCT00000012581,ENSSSCT00000024540,ENSSSCT00000006577,gnl|UG|Ssc#S58302991,gnl|UG|Ssc#S58304479,gnl|UG|Ssc#S58311041,g…
GO:0031410	cytoplasmic vesicle	126 of 1517 in the list	968 of 21438 in the genome	3.47e-09	1.83947	gnl|UG|Ssc#S58311959,gnl|UG|Ssc#S35171789,ENSSSCT00000007911,gnl|UG|Ssc#S55323286,ENSSSCT00000002056,ENSSSCT00000011814,gnl|UG|Ssc#S38794848,ENSSSCT00000004677,gnl|UG|Ssc#S58310037,gnl|UG|Ssc#S20116232,gnl|UG|Ssc#S24520633,gnl|UG|Ssc#S36164941,gnl|UG|Ssc#S55324074,gnl|UG|Ssc#S23756742,gnl|UG|Ssc#S35173461,gnl|UG|Ssc#S46880662,gnl|UG|Ssc#S35167068,gnl|UG|Ssc#S24663701,ENSSSCT00000008823,ENSSSCT000…
GO:0005886	plasma membrane	186 of 1517 in the list	1633 of 21438 in the genome	6.96e-09	1.60963	gnl|UG|Ssc#S58305520,ENSSSCT00000026421,ENSSSCT00000026150,gnl|UG|Ssc#S55320042,gnl|UG|Ssc#S58305438,ENSSSCT00000005329,ENSSSCT00000026829,gnl|UG|Ssc#S55324074,ENSSSCT00000030510,gnl|UG|Ssc#S35167068,ENSSSCT00000017318,ENSSSCT00000023580,ENSSSCT00000015666,ENSSSCT00000012581,ENSSSCT00000024540,ENSSSCT00000006577,gnl|UG|Ssc#S58302991,gnl|UG|Ssc#S58304479,gnl|UG|Ssc#S58311041,gnl|UG|Ssc#S58304999,g…
GO:0006936	muscle contraction	44 of 1415 in the list	198 of 20089 in the genome	1.14e-08	3.15493	ENSSSCT00000031039,gnl|UG|Ssc#S58305091,gnl|UG|Ssc#S58309720,gnl|UG|Ssc#S55327534,ENSSSCT00000006084,gnl|UG|Ssc#S17513706,ENSSSCT00000007911,ENSSSCT00000016414,ENSSSCT00000026600,ENSSSCT00000005302,gnl|UG|Ssc#S31115995,gnl|UG|Ssc#S22415872,gnl|UG|Ssc#S58303384,ENSSSCT00000014456,gnl|UG|Ssc#S17509789,ENSSSCT00000011882,ENSSSCT00000025250,gnl|UG|Ssc#S17515625,gnl|UG|Ssc#S58304403,gnl|UG|Ssc#S201163…
GO:0042995	cell projection	152 of 1517 in the list	1268 of 21438 in the genome	1.42e-08	1.69404	gnl|UG|Ssc#S35170816,ENSSSCT00000013532,ENSSSCT00000007911,ENSSSCT00000026150,gnl|UG|Ssc#S20116232,ENSSSCT00000005329,gnl|UG|Ssc#S58313897,gnl|UG|Ssc#S55324074,ENSSSCT00000026829,ENSSSCT00000030510,ENSSSCT00000027542,gnl|UG|Ssc#S55327587,ENSSSCT00000017318,gnl|UG|Ssc#S58314164,ENSSSCT00000018621,ENSSSCT00000013231,gnl|UG|Ssc#S35164060,ENSSSCT00000018484,gnl|UG|Ssc#S55327619,ENSSSCT00000030572,gnl…
GO:0003008	system process	204 of 1415 in the list	1831 of 20089 in the genome	2.12e-08	1.58177	ENSSSCT00000018280,gnl|UG|Ssc#S58311514,ENSSSCT00000011548,gnl|UG|Ssc#S58309720,gnl|UG|Ssc#S55327534,gnl|UG|Ssc#S35170816,gnl|UG|Ssc#S17513706,ENSSSCT00000007911,ENSSSCT00000026600,ENSSSCT00000025774,gnl|UG|Ssc#S31115995,gnl|UG|Ssc#S46879763,gnl|UG|Ssc#S22415872,gnl|UG|Ssc#S20116232,ENSSSCT00000005329,ENSSSCT00000026829,gnl|UG|Ssc#S20116287,gnl|UG|Ssc#S35168298,ENSSSCT00000017318,gnl|UG|Ssc#S5830…
GO:0016477	cell migration	89 of 1415 in the list	598 of 20089 in the genome	2.3e-08	2.11296	gnl|UG|Ssc#S58302462,gnl|UG|Ssc#S16890173,gnl|UG|Ssc#S58303888,gnl|UG|Ssc#S35171789,ENSSSCT00000005607,ENSSSCT00000016805,ENSSSCT00000026421,ENSSSCT00000015440,gnl|UG|Ssc#S58306205,gnl|UG|Ssc#S6072267,ENSSSCT00000026829,gnl|UG|Ssc#S55324074,gnl|UG|Ssc#S39995197,ENSSSCT00000022487,ENSSSCT00000030510,gnl|UG|Ssc#S35167068,ENSSSCT00000028611,ENSSSCT00000026265,ENSSSCT00000011289,gnl|UG|Ssc#S46880523,…
GO:0005578	proteinaceous extracellular matrix	41 of 1517 in the list	196 of 21438 in the genome	6.67e-08	2.95615	gnl|UG|Ssc#S58302754,gnl|UG|Ssc#S18358696,gnl|UG|Ssc#S35172811,gnl|UG|Ssc#S55326727,gnl|UG|Ssc#S58314313,ENSSSCT00000013426,ENSSSCT00000016825,ENSSSCT00000027055,gnl|UG|Ssc#S46879763,gnl|UG|Ssc#S58310439,ENSSSCT00000004436,ENSSSCT00000010261,gnl|UG|Ssc#S43509724,gnl|UG|Ssc#S24520633,gnl|UG|Ssc#S58314129,gnl|UG|Ssc#S55325298,gnl|UG|Ssc#S35170270,gnl|UG|Ssc#S46880230,gnl|UG|Ssc#S58312503,ENSSSCT000…
GO:0048870	cell motility	102 of 1415 in the list	743 of 20089 in the genome	9.25e-08	1.94901	gnl|UG|Ssc#S58302462,gnl|UG|Ssc#S16890173,gnl|UG|Ssc#S58303888,gnl|UG|Ssc#S35171789,ENSSSCT00000005607,ENSSSCT00000016805,gnl|UG|Ssc#S46878456,ENSSSCT00000004631,ENSSSCT00000026421,ENSSSCT00000015440,gnl|UG|Ssc#S58306205,gnl|UG|Ssc#S6072267,ENSSSCT00000026829,gnl|UG|Ssc#S55324074,gnl|UG|Ssc#S39995197,ENSSSCT00000022487,ENSSSCT00000030510,gnl|UG|Ssc#S35167068,ENSSSCT00000028611,ENSSSCT00000026265,…
GO:0051674	localization of cell	102 of 1415 in the list	743 of 20089 in the genome	9.25e-08	1.94901	gnl|UG|Ssc#S58302462,gnl|UG|Ssc#S16890173,gnl|UG|Ssc#S58303888,gnl|UG|Ssc#S35171789,ENSSSCT00000005607,ENSSSCT00000016805,gnl|UG|Ssc#S46878456,ENSSSCT00000004631,ENSSSCT00000026421,ENSSSCT00000015440,gnl|UG|Ssc#S58306205,gnl|UG|Ssc#S6072267,ENSSSCT00000026829,gnl|UG|Ssc#S55324074,gnl|UG|Ssc#S39995197,ENSSSCT00000022487,ENSSSCT00000030510,gnl|UG|Ssc#S35167068,ENSSSCT00000028611,ENSSSCT00000026265,…
GO:0044459	plasma membrane part	172 of 1517 in the list	1529 of 21438 in the genome	1.12e-07	1.58972	ENSSSCT00000026421,ENSSSCT00000026150,gnl|UG|Ssc#S55320042,gnl|UG|Ssc#S58305438,ENSSSCT00000005329,ENSSSCT00000026829,gnl|UG|Ssc#S55324074,ENSSSCT00000030510,gnl|UG|Ssc#S35167068,ENSSSCT00000017318,ENSSSCT00000023580,ENSSSCT00000015666,ENSSSCT00000012581,ENSSSCT00000024540,ENSSSCT00000006577,gnl|UG|Ssc#S58302991,gnl|UG|Ssc#S58304479,gnl|UG|Ssc#S58311041,gnl|UG|Ssc#S58304999,gnl|UG|Ssc#S58313268,g…
GO:0007417	central nervous system development	92 of 1415 in the list	657 of 20089 in the genome	2.97e-07	1.98804	gnl|UG|Ssc#S58302462,ENSSSCT00000004097,gnl|UG|Ssc#S55326285,ENSSSCT00000012128,gnl|UG|Ssc#S35171789,ENSSSCT00000016805,ENSSSCT00000032185,ENSSSCT00000026421,gnl|UG|Ssc#S35174061,ENSSSCT00000026150,gnl|UG|Ssc#S58307914,gnl|UG|Ssc#S6072267,gnl|UG|Ssc#S20116232,ENSSSCT00000005329,ENSSSCT00000026829,ENSSSCT00000022487,ENSSSCT00000010817,ENSSSCT00000007969,ENSSSCT00000027574,ENSSSCT00000024966,gnl|UG…
GO:0044456	synapse part	24 of 1517 in the list	83 of 21438 in the genome	4.02e-07	4.08631	ENSSSCT00000014612,gnl|UG|Ssc#S48375213,ENSSSCT00000016414,ENSSSCT00000022743,ENSSSCT00000028364,gnl|UG|Ssc#S58304422,ENSSSCT00000019570,ENSSSCT00000023036,ENSSSCT00000007304,gnl|UG|Ssc#S20116351,ENSSSCT00000013441,ENSSSCT00000028654,ENSSSCT00000023000,ENSSSCT00000026118,ENSSSCT00000026586,gnl|UG|Ssc#S46880662,ENSSSCT00000008040,ENSSSCT00000013425,ENSSSCT00000002113,ENSSSCT00000012104,ENSSSCT0000…
GO:0016459	myosin complex	17 of 1517 in the list	43 of 21438 in the genome	4.53e-07	5.58701	gnl|UG|Ssc#S22415874,gnl|UG|Ssc#S50180456,ENSSSCT00000019595,gnl|UG|Ssc#S58305091,gnl|UG|Ssc#S58309720,ENSSSCT00000027674,ENSSSCT00000004091,gnl|UG|Ssc#S58304401,gnl|UG|Ssc#S22415872,ENSSSCT00000014456,gnl|UG|Ssc#S58303082,gnl|UG|Ssc#S58304403,gnl|UG|Ssc#S46876611,gnl|UG|Ssc#S17526193,gnl|UG|Ssc#S55327532,gnl|UG|Ssc#S55320309,ENSSSCT00000027448
GO:0008021	synaptic vesicle	21 of 1517 in the list	68 of 21438 in the genome	1.12e-06	4.36424	ENSSSCT00000014612,gnl|UG|Ssc#S48375213,ENSSSCT00000016414,ENSSSCT00000028364,gnl|UG|Ssc#S58304422,ENSSSCT00000019570,ENSSSCT00000023036,ENSSSCT00000007304,gnl|UG|Ssc#S20116351,ENSSSCT00000013441,ENSSSCT00000028654,ENSSSCT00000023000,ENSSSCT00000026118,gnl|UG|Ssc#S46880662,ENSSSCT00000008040,ENSSSCT00000013425,ENSSSCT00000002113,ENSSSCT00000012104,ENSSSCT00000024540,ENSSSCT00000008457,gnl|UG|Ssc#…
GO:0045595	regulation of cell differentiation	103 of 1415 in the list	787 of 20089 in the genome	1.15e-06	1.85808	gnl|UG|Ssc#S58302462,gnl|UG|Ssc#S55327228,ENSSSCT00000004097,gnl|UG|Ssc#S55326285,ENSSSCT00000005607,ENSSSCT00000025774,ENSSSCT00000010202,gnl|UG|Ssc#S58307914,gnl|UG|Ssc#S58306205,ENSSSCT00000014227,gnl|UG|Ssc#S20116232,ENSSSCT00000022487,ENSSSCT00000030510,gnl|UG|Ssc#S55298013,ENSSSCT00000027574,ENSSSCT00000024966,gnl|UG|Ssc#S38675455,ENSSSCT00000015666,gnl|UG|Ssc#S58301956,gnl|UG|Ssc#S55326688…
GO:0065008	regulation of biological quality	254 of 1415 in the list	2517 of 20089 in the genome	1.35e-06	1.43269	gnl|UG|Ssc#S35170816,ENSSSCT00000007911,ENSSSCT00000003790,ENSSSCT00000026421,gnl|UG|Ssc#S40834166,gnl|UG|Ssc#S20116232,gnl|UG|Ssc#S58313897,ENSSSCT00000026829,ENSSSCT00000030510,ENSSSCT00000027542,gnl|UG|Ssc#S35167068,gnl|UG|Ssc#S35168298,ENSSSCT00000017318,ENSSSCT00000015450,gnl|UG|Ssc#S20116359,gnl|UG|Ssc#S46880757,ENSSSCT00000024540,ENSSSCT00000018621,gnl|UG|Ssc#S58304479,ENSSSCT00000013231,E…
GO:0005856	cytoskeleton	191 of 1517 in the list	1804 of 21438 in the genome	1.51e-06	1.49622	ENSSSCT00000011548,ENSSSCT00000011065,gnl|UG|Ssc#S58309720,gnl|UG|Ssc#S55327534,gnl|UG|Ssc#S35170816,ENSSSCT00000013532,gnl|UG|Ssc#S17513706,ENSSSCT00000007911,ENSSSCT00000013798,ENSSSCT00000026600,gnl|UG|Ssc#S31115995,gnl|UG|Ssc#S22415872,gnl|UG|Ssc#S23213123,ENSSSCT00000026421,gnl|UG|Ssc#S20116232,gnl|UG|Ssc#S58308605,gnl|UG|Ssc#S46879412,gnl|UG|Ssc#S58313897,ENSSSCT00000030510,ENSSSCT000000275…
GO:0009605	response to external stimulus	131 of 1415 in the list	1095 of 20089 in the genome	2.02e-06	1.69847	gnl|UG|Ssc#S58302462,gnl|UG|Ssc#S55327534,gnl|UG|Ssc#S16890173,ENSSSCT00000013532,gnl|UG|Ssc#S20116232,ENSSSCT00000026829,gnl|UG|Ssc#S39995197,gnl|UG|Ssc#S58314164,ENSSSCT00000018621,gnl|UG|Ssc#S58304479,ENSSSCT00000002555,ENSSSCT00000005158,gnl|UG|Ssc#S58304810,ENSSSCT00000018484,ENSSSCT00000030572,ENSSSCT00000012688,gnl|UG|Ssc#S35171357,ENSSSCT00000023118,gnl|UG|Ssc#S58303706,ENSSSCT00000013979…
GO:0061061	muscle structure development	49 of 1415 in the list	274 of 20089 in the genome	2.48e-06	2.53891	gnl|UG|Ssc#S58310528,gnl|UG|Ssc#S58302462,gnl|UG|Ssc#S50180456,gnl|UG|Ssc#S55327534,gnl|UG|Ssc#S17513706,ENSSSCT00000007911,ENSSSCT00000026600,ENSSSCT00000005302,ENSSSCT00000007865,gnl|UG|Ssc#S40834166,ENSSSCT00000014456,gnl|UG|Ssc#S35169797,ENSSSCT00000023627,gnl|UG|Ssc#S35172385,gnl|UG|Ssc#S35171216,gnl|UG|Ssc#S38675455,gnl|UG|Ssc#S58314164,gnl|UG|Ssc#S55318272,ENSSSCT00000012333,ENSSSCT0000000…
GO:0044421	extracellular region part	127 of 1517 in the list	1085 of 21438 in the genome	2.58e-06	1.65414	gnl|UG|Ssc#S58302754,gnl|UG|Ssc#S18358696,gnl|UG|Ssc#S35172811,gnl|UG|Ssc#S55319739,ENSSSCT00000007515,gnl|UG|Ssc#S55326727,ENSSSCT00000004097,gnl|UG|Ssc#S58314313,ENSSSCT00000019264,gnl|UG|Ssc#S35171789,ENSSSCT00000018236,ENSSSCT00000016805,ENSSSCT00000007843,ENSSSCT00000002056,gnl|UG|Ssc#S46879763,gnl|UG|Ssc#S58310439,gnl|UG|Ssc#S35166525,ENSSSCT00000004436,gnl|UG|Ssc#S55326613,ENSSSCT000000102…
GO:0044297	cell body	61 of 1517 in the list	401 of 21438 in the genome	2.84e-06	2.14973	gnl|UG|Ssc#S35172811,ENSSSCT00000032022,ENSSSCT00000031039,gnl|UG|Ssc#S58311086,ENSSSCT00000024749,ENSSSCT00000013532,ENSSSCT00000007911,gnl|UG|Ssc#S17514632,ENSSSCT00000016414,ENSSSCT00000007865,ENSSSCT00000004792,gnl|UG|Ssc#S35171851,ENSSSCT00000028654,ENSSSCT00000005329,ENSSSCT00000026829,gnl|UG|Ssc#S39995197,gnl|UG|Ssc#S58313925,ENSSSCT00000011882,gnl|UG|Ssc#S35170270,gnl|UG|Ssc#S17514663,ENS…
GO:0010646	regulation of cell communication	112 of 1415 in the list	898 of 20089 in the genome	3.42e-06	1.77069	gnl|UG|Ssc#S35172811,gnl|UG|Ssc#S58302462,gnl|UG|Ssc#S55327228,ENSSSCT00000004097,ENSSSCT00000007911,gnl|UG|Ssc#S35171783,ENSSSCT00000015046,gnl|UG|Ssc#S55326613,ENSSSCT00000016782,ENSSSCT00000014227,ENSSSCT00000026829,ENSSSCT00000022487,ENSSSCT00000030510,gnl|UG|Ssc#S38675455,gnl|UG|Ssc#S55326688,gnl|UG|Ssc#S35166632,ENSSSCT00000012703,ENSSSCT00000016411,ENSSSCT00000024540,gnl|UG|Ssc#S58304479,g…
GO:0001505	regulation of neurotransmitter levels	31 of 1415 in the list	132 of 20089 in the genome	3.59e-06	3.33418	gnl|UG|Ssc#S35172811,ENSSSCT00000022243,ENSSSCT00000028010,ENSSSCT00000000232,ENSSSCT00000014237,gnl|UG|Ssc#S58309772,gnl|UG|Ssc#S35170816,gnl|UG|Ssc#S58304029,gnl|UG|Ssc#S35171357,ENSSSCT00000032531,ENSSSCT00000015183,ENSSSCT00000001958,ENSSSCT00000011993,gnl|UG|Ssc#S58304422,ENSSSCT00000007702,gnl|UG|Ssc#S55237678,ENSSSCT00000026118,gnl|UG|Ssc#S35172704,ENSSSCT00000004730,ENSSSCT00000026586,ENS…
GO:0005576	extracellular region	132 of 1517 in the list	1147 of 21438 in the genome	3.68e-06	1.62633	gnl|UG|Ssc#S55326727,gnl|UG|Ssc#S58314313,ENSSSCT00000019264,ENSSSCT00000018236,ENSSSCT00000002056,gnl|UG|Ssc#S46879763,gnl|UG|Ssc#S58310439,gnl|UG|Ssc#S39995197,ENSSSCT00000022487,gnl|UG|Ssc#S35167068,gnl|UG|Ssc#S55326793,gnl|UG|Ssc#S58304810,gnl|UG|Ssc#S46877516,ENSSSCT00000032452,ENSSSCT00000006149,gnl|UG|Ssc#S58306158,gnl|UG|Ssc#S35166211,gnl|UG|Ssc#S58301537,gnl|UG|Ssc#S20116438,gnl|UG|Ssc#S…
GO:0060537	muscle tissue development	38 of 1415 in the list	188 of 20089 in the genome	5.47e-06	2.86964	gnl|UG|Ssc#S58302462,gnl|UG|Ssc#S50180456,gnl|UG|Ssc#S58303888,gnl|UG|Ssc#S17513706,ENSSSCT00000005607,ENSSSCT00000026600,ENSSSCT00000007865,gnl|UG|Ssc#S58315158,gnl|UG|Ssc#S40834166,ENSSSCT00000014456,gnl|UG|Ssc#S35172385,ENSSSCT00000026829,ENSSSCT00000012064,gnl|UG|Ssc#S38675455,ENSSSCT00000007115,gnl|UG|Ssc#S20116167,ENSSSCT00000009521,gnl|UG|Ssc#S46878884,gnl|UG|Ssc#S22415874,gnl|UG|Ssc#S3453…
GO:0014706	striated muscle tissue development	36 of 1415 in the list	173 of 20089 in the genome	6.27e-06	2.95433	gnl|UG|Ssc#S58302462,gnl|UG|Ssc#S50180456,gnl|UG|Ssc#S17513706,ENSSSCT00000005607,ENSSSCT00000026600,ENSSSCT00000007865,gnl|UG|Ssc#S58315158,gnl|UG|Ssc#S40834166,ENSSSCT00000014456,gnl|UG|Ssc#S35172385,ENSSSCT00000026829,ENSSSCT00000012064,gnl|UG|Ssc#S38675455,ENSSSCT00000007115,gnl|UG|Ssc#S20116167,ENSSSCT00000009521,gnl|UG|Ssc#S46878884,gnl|UG|Ssc#S22415874,gnl|UG|Ssc#S34535466,ENSSSCT000000011…
GO:0043062	extracellular structure organization	36 of 1415 in the list	177 of 20089 in the genome	1.19e-05	2.88756	ENSSSCT00000007604,ENSSSCT00000009362,gnl|UG|Ssc#S55326727,ENSSSCT00000022617,ENSSSCT00000001082,gnl|UG|Ssc#S35166997,gnl|UG|Ssc#S46878962,ENSSSCT00000007865,ENSSSCT00000027055,gnl|UG|Ssc#S58310439,gnl|UG|Ssc#S43509724,gnl|UG|Ssc#S58314129,ENSSSCT00000022979,gnl|UG|Ssc#S46880230,ENSSSCT00000028611,ENSSSCT00000012703,ENSSSCT00000013231,ENSSSCT00000001000,ENSSSCT00000015979,gnl|UG|Ssc#S46879640,gnl…
GO:0030136	clathrin-coated vesicle	39 of 1517 in the list	216 of 21438 in the genome	1.34e-05	2.55158	ENSSSCT00000014612,ENSSSCT00000007911,ENSSSCT00000016414,ENSSSCT00000015183,ENSSSCT00000032579,ENSSSCT00000019570,ENSSSCT00000028654,ENSSSCT00000023000,gnl|UG|Ssc#S23756742,gnl|UG|Ssc#S35173461,gnl|UG|Ssc#S46880662,ENSSSCT00000023580,ENSSSCT00000002023,ENSSSCT00000012104,ENSSSCT00000024540,ENSSSCT00000003074,gnl|UG|Ssc#S58311311,ENSSSCT00000008457,ENSSSCT00000001355,gnl|UG|Ssc#S48375213,ENSSSCT00…
GO:0010033	response to organic substance	160 of 1415 in the list	1458 of 20089 in the genome	1.41e-05	1.55799	ENSSSCT00000032169,gnl|UG|Ssc#S55326285,gnl|UG|Ssc#S55327534,gnl|UG|Ssc#S16890173,ENSSSCT00000004631,ENSSSCT00000026421,ENSSSCT00000014227,ENSSSCT00000026829,gnl|UG|Ssc#S39995197,gnl|UG|Ssc#S20116287,ENSSSCT00000015666,ENSSSCT00000028611,gnl|UG|Ssc#S58314164,ENSSSCT00000018621,gnl|UG|Ssc#S58311041,ENSSSCT00000002555,ENSSSCT00000005158,gnl|UG|Ssc#S58304810,ENSSSCT00000017282,gnl|UG|Ssc#S46878730,E…
GO:0007268	synaptic transmission	43 of 1415 in the list	236 of 20089 in the genome	1.41e-05	2.58677	ENSSSCT00000014460,gnl|UG|Ssc#S35172811,ENSSSCT00000028010,ENSSSCT00000000232,gnl|UG|Ssc#S58309772,gnl|UG|Ssc#S35170816,ENSSSCT00000031715,ENSSSCT00000015183,ENSSSCT00000007702,gnl|UG|Ssc#S58301511,ENSSSCT00000023000,ENSSSCT00000026829,gnl|UG|Ssc#S35172704,ENSSSCT00000024583,ENSSSCT00000000318,ENSSSCT00000012703,ENSSSCT00000007790,ENSSSCT00000012104,gnl|UG|Ssc#S58306181,ENSSSCT00000030392,gnl|UG|…
GO:0009719	response to endogenous stimulus	108 of 1415 in the list	879 of 20089 in the genome	1.54e-05	1.74436	ENSSSCT00000032169,ENSSSCT00000004097,gnl|UG|Ssc#S55326285,gnl|UG|Ssc#S55327534,gnl|UG|Ssc#S16890173,gnl|UG|Ssc#S35166997,ENSSSCT00000006084,gnl|UG|Ssc#S35171789,ENSSSCT00000004631,ENSSSCT00000026421,ENSSSCT00000015046,gnl|UG|Ssc#S35171851,gnl|UG|Ssc#S39995197,ENSSSCT00000007969,gnl|UG|Ssc#S24663701,gnl|UG|Ssc#S38675455,ENSSSCT00000015666,ENSSSCT00000028611,gnl|UG|Ssc#S55326688,ENSSSCT00000000318…
GO:0050793	regulation of developmental process	120 of 1415 in the list	1011 of 20089 in the genome	1.68e-05	1.68512	gnl|UG|Ssc#S58302462,gnl|UG|Ssc#S55327228,ENSSSCT00000004097,gnl|UG|Ssc#S55326285,gnl|UG|Ssc#S35171789,ENSSSCT00000005607,ENSSSCT00000025774,ENSSSCT00000010202,gnl|UG|Ssc#S58307914,gnl|UG|Ssc#S58306205,ENSSSCT00000014227,gnl|UG|Ssc#S20116232,ENSSSCT00000022487,ENSSSCT00000030510,gnl|UG|Ssc#S55298013,ENSSSCT00000027574,ENSSSCT00000024966,gnl|UG|Ssc#S38675455,ENSSSCT00000015666,gnl|UG|Ssc#S58301956…
GO:0005102	receptor binding	127 of 1406 in the list	1169 of 20883 in the genome	1.84e-05	1.6136	ENSSSCT00000007515,gnl|UG|Ssc#S55326727,ENSSSCT00000004097,ENSSSCT00000013532,ENSSSCT00000019264,gnl|UG|Ssc#S58305044,ENSSSCT00000002056,ENSSSCT00000004631,ENSSSCT00000004792,gnl|UG|Ssc#S58307914,ENSSSCT00000016782,gnl|UG|Ssc#S58310037,gnl|UG|Ssc#S20116232,ENSSSCT00000022979,ENSSSCT00000026829,gnl|UG|Ssc#S39995197,gnl|UG|Ssc#S55298013,ENSSSCT00000007969,gnl|UG|Ssc#S35168501,ENSSSCT00000028611,ENS…
GO:0072358	cardiovascular system development	62 of 1415 in the list	411 of 20089 in the genome	1.87e-05	2.14167	gnl|UG|Ssc#S58302462,gnl|UG|Ssc#S50180456,ENSSSCT00000007604,gnl|UG|Ssc#S35171789,gnl|UG|Ssc#S17513706,ENSSSCT00000026600,ENSSSCT00000007865,gnl|UG|Ssc#S46879990,gnl|UG|Ssc#S35172271,gnl|UG|Ssc#S46876251,gnl|UG|Ssc#S58313966,gnl|UG|Ssc#S35167435,ENSSSCT00000004436,ENSSSCT00000014456,gnl|UG|Ssc#S35172385,gnl|UG|Ssc#S58314129,gnl|UG|Ssc#S36164941,gnl|UG|Ssc#S35172635,ENSSSCT00000025407,gnl|UG|Ssc#S…
GO:0072359	circulatory system development	62 of 1415 in the list	411 of 20089 in the genome	1.87e-05	2.14167	gnl|UG|Ssc#S58302462,gnl|UG|Ssc#S50180456,ENSSSCT00000007604,gnl|UG|Ssc#S35171789,gnl|UG|Ssc#S17513706,ENSSSCT00000026600,ENSSSCT00000007865,gnl|UG|Ssc#S46879990,gnl|UG|Ssc#S35172271,gnl|UG|Ssc#S46876251,gnl|UG|Ssc#S58313966,gnl|UG|Ssc#S35167435,ENSSSCT00000004436,ENSSSCT00000014456,gnl|UG|Ssc#S35172385,gnl|UG|Ssc#S58314129,gnl|UG|Ssc#S36164941,gnl|UG|Ssc#S35172635,ENSSSCT00000025407,gnl|UG|Ssc#S…
GO:0044444	cytoplasmic part	565 of 1517 in the list	6681 of 21438 in the genome	2.43e-05	1.1951	ENSSSCT00000018280,ENSSSCT00000032141,gnl|UG|Ssc#S40500672,gnl|UG|Ssc#S58309720,gnl|UG|Ssc#S55327534,gnl|UG|Ssc#S31115995,ENSSSCT00000002056,ENSSSCT00000011814,ENSSSCT00000004631,ENSSSCT00000026421,gnl|UG|Ssc#S55323935,gnl|UG|Ssc#S58313897,gnl|UG|Ssc#S55324074,gnl|UG|Ssc#S23756742,ENSSSCT00000030510,gnl|UG|Ssc#S35167068,ENSSSCT00000023580,ENSSSCT00000002023,ENSSSCT00000017418,gnl|UG|Ssc#S35334259…
GO:0031644	regulation of neurological system process	43 of 1415 in the list	243 of 20089 in the genome	3.47e-05	2.51226	gnl|UG|Ssc#S35172811,ENSSSCT00000031039,ENSSSCT00000004097,ENSSSCT00000028010,ENSSSCT00000007911,ENSSSCT00000016414,gnl|UG|Ssc#S58301511,ENSSSCT00000015046,gnl|UG|Ssc#S39995762,ENSSSCT00000016782,gnl|UG|Ssc#S35171216,ENSSSCT00000026829,gnl|UG|Ssc#S46877508,ENSSSCT00000011882,ENSSSCT00000024540,gnl|UG|Ssc#S58306181,gnl|UG|Ssc#S58302561,ENSSSCT00000031940,ENSSSCT00000010077,ENSSSCT00000001355,ENSSS…
GO:0048729	tissue morphogenesis	56 of 1415 in the list	362 of 20089 in the genome	3.98e-05	2.19625	gnl|UG|Ssc#S18358696,gnl|UG|Ssc#S50180456,gnl|UG|Ssc#S55326285,ENSSSCT00000001082,gnl|UG|Ssc#S55327534,gnl|UG|Ssc#S35166997,gnl|UG|Ssc#S17513706,ENSSSCT00000007911,ENSSSCT00000029331,gnl|UG|Ssc#S23213494,ENSSSCT00000026600,ENSSSCT00000001129,ENSSSCT00000005302,gnl|UG|Ssc#S46878456,ENSSSCT00000007865,gnl|UG|Ssc#S46876251,ENSSSCT00000026421,ENSSSCT00000010261,gnl|UG|Ssc#S58306205,ENSSSCT00000014456…
GO:0006935	chemotaxis	76 of 1415 in the list	559 of 20089 in the genome	4.38e-05	1.93021	gnl|UG|Ssc#S18358696,gnl|UG|Ssc#S55319739,gnl|UG|Ssc#S58302462,gnl|UG|Ssc#S58311086,ENSSSCT00000013532,ENSSSCT00000004792,gnl|UG|Ssc#S20116232,ENSSSCT00000026829,gnl|UG|Ssc#S58304479,ENSSSCT00000015979,gnl|UG|Ssc#S58304810,ENSSSCT00000025989,ENSSSCT00000030572,ENSSSCT00000012688,ENSSSCT00000023118,gnl|UG|Ssc#S58303706,gnl|UG|Ssc#S35165274,ENSSSCT00000013979,gnl|UG|Ssc#S49953823,gnl|UG|Ssc#S583048…
GO:0042330	taxis	76 of 1415 in the list	559 of 20089 in the genome	4.38e-05	1.93021	gnl|UG|Ssc#S18358696,gnl|UG|Ssc#S55319739,gnl|UG|Ssc#S58302462,gnl|UG|Ssc#S58311086,ENSSSCT00000013532,ENSSSCT00000004792,gnl|UG|Ssc#S20116232,ENSSSCT00000026829,gnl|UG|Ssc#S58304479,ENSSSCT00000015979,gnl|UG|Ssc#S58304810,ENSSSCT00000025989,ENSSSCT00000030572,ENSSSCT00000012688,ENSSSCT00000023118,gnl|UG|Ssc#S58303706,gnl|UG|Ssc#S35165274,ENSSSCT00000013979,gnl|UG|Ssc#S49953823,gnl|UG|Ssc#S583048…
GO:0050789	regulation of biological process	689 of 1415 in the list	8383 of 20089 in the genome	4.73e-05	1.16687	gnl|UG|Ssc#S58302462,ENSSSCT00000032524,gnl|UG|Ssc#S48857139,ENSSSCT00000025950,ENSSSCT00000010202,ENSSSCT00000002056,ENSSSCT00000004631,ENSSSCT00000003790,ENSSSCT00000026421,gnl|UG|Ssc#S55327476,gnl|UG|Ssc#S58305438,gnl|UG|Ssc#S55323935,ENSSSCT00000005329,gnl|UG|Ssc#S55324074,ENSSSCT00000030510,gnl|UG|Ssc#S35167068,ENSSSCT00000017418,ENSSSCT00000009521,ENSSSCT00000029547,ENSSSCT00000011471,ENSSS…
GO:0005737	cytoplasm	568 of 1517 in the list	6753 of 21438 in the genome	4.87e-05	1.18864	ENSSSCT00000018280,ENSSSCT00000032141,gnl|UG|Ssc#S40500672,gnl|UG|Ssc#S58309720,gnl|UG|Ssc#S55327534,gnl|UG|Ssc#S31115995,ENSSSCT00000002056,ENSSSCT00000011814,ENSSSCT00000004631,ENSSSCT00000026421,gnl|UG|Ssc#S55323935,gnl|UG|Ssc#S58313897,gnl|UG|Ssc#S55324074,gnl|UG|Ssc#S23756742,ENSSSCT00000030510,gnl|UG|Ssc#S35167068,ENSSSCT00000023580,ENSSSCT00000002023,ENSSSCT00000017418,gnl|UG|Ssc#S35334259…
GO:0019226	transmission of nerve impulse	50 of 1415 in the list	309 of 20089 in the genome	5.24e-05	2.29728	ENSSSCT00000014460,gnl|UG|Ssc#S35172811,ENSSSCT00000028010,ENSSSCT00000000232,gnl|UG|Ssc#S58309772,gnl|UG|Ssc#S35170816,ENSSSCT00000031715,ENSSSCT00000015183,ENSSSCT00000007702,gnl|UG|Ssc#S58301511,ENSSSCT00000023000,ENSSSCT00000026829,gnl|UG|Ssc#S35172704,ENSSSCT00000024583,ENSSSCT00000017318,ENSSSCT00000012858,gnl|UG|Ssc#S55326688,ENSSSCT00000000318,ENSSSCT00000012703,ENSSSCT00000007790,ENSSSCT…
GO:0035637	multicellular organismal signaling	50 of 1415 in the list	309 of 20089 in the genome	5.24e-05	2.29728	ENSSSCT00000014460,gnl|UG|Ssc#S35172811,ENSSSCT00000028010,ENSSSCT00000000232,gnl|UG|Ssc#S58309772,gnl|UG|Ssc#S35170816,ENSSSCT00000031715,ENSSSCT00000015183,ENSSSCT00000007702,gnl|UG|Ssc#S58301511,ENSSSCT00000023000,ENSSSCT00000026829,gnl|UG|Ssc#S35172704,ENSSSCT00000024583,ENSSSCT00000017318,ENSSSCT00000012858,gnl|UG|Ssc#S55326688,ENSSSCT00000000318,ENSSSCT00000012703,ENSSSCT00000007790,ENSSSCT…
GO:0016460	myosin II complex	11 of 1517 in the list	24 of 21438 in the genome	5.59e-05	6.47709	gnl|UG|Ssc#S22415874,gnl|UG|Ssc#S50180456,ENSSSCT00000019595,gnl|UG|Ssc#S58305091,ENSSSCT00000004091,gnl|UG|Ssc#S58304403,gnl|UG|Ssc#S22415872,gnl|UG|Ssc#S17526193,gnl|UG|Ssc#S55327532,ENSSSCT00000014456,ENSSSCT00000027448
GO:0007517	muscle organ development	26 of 1415 in the list	111 of 20089 in the genome	7.55e-05	3.32546	gnl|UG|Ssc#S22415874,gnl|UG|Ssc#S50180456,ENSSSCT00000001161,gnl|UG|Ssc#S58304887,gnl|UG|Ssc#S55327534,gnl|UG|Ssc#S17513706,ENSSSCT00000007911,ENSSSCT00000026600,ENSSSCT00000005302,ENSSSCT00000007865,gnl|UG|Ssc#S15677870,gnl|UG|Ssc#S40834166,ENSSSCT00000014456,gnl|UG|Ssc#S35172385,gnl|UG|Ssc#S19541569,gnl|UG|Ssc#S38675455,ENSSSCT00000011432,gnl|UG|Ssc#S58314164,ENSSSCT00000019053,gnl|UG|Ssc#S3952…
GO:0048812	neuron projection morphogenesis	29 of 1415 in the list	134 of 20089 in the genome	8.35e-05	3.07252	gnl|UG|Ssc#S58311260,gnl|UG|Ssc#S58302462,ENSSSCT00000018484,gnl|UG|Ssc#S58304887,gnl|UG|Ssc#S46877625,gnl|UG|Ssc#S16890173,ENSSSCT00000029611,ENSSSCT00000004792,ENSSSCT00000023118,gnl|UG|Ssc#S58312557,gnl|UG|Ssc#S58301077,gnl|UG|Ssc#S58303706,gnl|UG|Ssc#S39995762,gnl|UG|Ssc#S20116232,ENSSSCT00000009036,ENSSSCT00000011502,gnl|UG|Ssc#S58314958,ENSSSCT00000026829,gnl|UG|Ssc#S46877508,ENSSSCT0000000…
GO:0048646	anatomical structure formation involved in morphogenesis	85 of 1415 in the list	663 of 20089 in the genome	9.79e-05	1.82015	ENSSSCT00000017258,ENSSSCT00000018186,gnl|UG|Ssc#S55327534,gnl|UG|Ssc#S17513706,gnl|UG|Ssc#S46878456,ENSSSCT00000002056,ENSSSCT00000004631,gnl|UG|Ssc#S35172271,gnl|UG|Ssc#S46876251,ENSSSCT00000026421,ENSSSCT00000015046,ENSSSCT00000004436,gnl|UG|Ssc#S58306205,ENSSSCT00000023627,ENSSSCT00000026829,ENSSSCT00000022487,gnl|UG|Ssc#S38675455,gnl|UG|Ssc#S55318272,gnl|UG|Ssc#S46880523,gnl|UG|Ssc#S22415874…
GO:0007167	enzyme linked receptor protein signaling pathway	115 of 1415 in the list	989 of 20089 in the genome	0.0001	1.65083	gnl|UG|Ssc#S55327228,gnl|UG|Ssc#S58304589,ENSSSCT00000004097,gnl|UG|Ssc#S55326285,ENSSSCT00000017258,gnl|UG|Ssc#S58303888,ENSSSCT00000004324,ENSSSCT00000010202,ENSSSCT00000004631,ENSSSCT00000004792,ENSSSCT00000015046,gnl|UG|Ssc#S58307914,ENSSSCT00000008589,ENSSSCT00000009306,ENSSSCT00000022487,gnl|UG|Ssc#S20116287,gnl|UG|Ssc#S38675455,ENSSSCT00000028611,gnl|UG|Ssc#S55326688,ENSSSCT00000000318,ENS…
GO:0030135	coated vesicle	46 of 1517 in the list	298 of 21438 in the genome	0.00011	2.18142	gnl|UG|Ssc#S58310528,ENSSSCT00000014612,ENSSSCT00000007911,ENSSSCT00000016414,ENSSSCT00000011814,ENSSSCT00000015183,ENSSSCT00000032579,ENSSSCT00000019570,ENSSSCT00000004677,ENSSSCT00000028654,ENSSSCT00000023000,gnl|UG|Ssc#S23756742,gnl|UG|Ssc#S35173461,gnl|UG|Ssc#S46880662,gnl|UG|Ssc#S24663701,ENSSSCT00000023580,ENSSSCT00000002023,ENSSSCT00000019080,ENSSSCT00000012104,ENSSSCT00000024540,ENSSSCT00…
GO:0007409	axonogenesis	26 of 1415 in the list	113 of 20089 in the genome	0.00011	3.26661	gnl|UG|Ssc#S58311260,gnl|UG|Ssc#S58302462,ENSSSCT00000018484,gnl|UG|Ssc#S58304887,gnl|UG|Ssc#S46877625,gnl|UG|Ssc#S16890173,ENSSSCT00000029611,ENSSSCT00000004792,ENSSSCT00000023118,gnl|UG|Ssc#S58312557,gnl|UG|Ssc#S58301077,gnl|UG|Ssc#S58303706,gnl|UG|Ssc#S20116232,ENSSSCT00000011502,gnl|UG|Ssc#S58314958,ENSSSCT00000026829,gnl|UG|Ssc#S46877508,ENSSSCT00000007170,ENSSSCT00000015666,ENSSSCT000000105…
GO:0032940	secretion by cell	61 of 1415 in the list	424 of 20089 in the genome	0.00014	2.04252	ENSSSCT00000004097,ENSSSCT00000028010,ENSSSCT00000016265,ENSSSCT00000000383,ENSSSCT00000000232,gnl|UG|Ssc#S35170816,ENSSSCT00000013426,gnl|UG|Ssc#S35171789,ENSSSCT00000005220,ENSSSCT00000004631,ENSSSCT00000015183,gnl|UG|Ssc#S55325023,gnl|UG|Ssc#S58303384,ENSSSCT00000019570,ENSSSCT00000015046,gnl|UG|Ssc#S58314414,gnl|UG|Ssc#S55325284,ENSSSCT00000028654,gnl|UG|Ssc#S20116232,gnl|UG|Ssc#S35171216,gnl…
GO:0006941	striated muscle contraction	17 of 1415 in the list	54 of 20089 in the genome	0.00017	4.46948	gnl|UG|Ssc#S33578952,gnl|UG|Ssc#S58305091,gnl|UG|Ssc#S55327534,gnl|UG|Ssc#S50210731,gnl|UG|Ssc#S17513706,ENSSSCT00000007911,ENSSSCT00000005302,gnl|UG|Ssc#S31115995,ENSSSCT00000014456,ENSSSCT00000011882,gnl|UG|Ssc#S19541569,ENSSSCT00000011432,gnl|UG|Ssc#S20116359,ENSSSCT00000019053,ENSSSCT00000008553,gnl|UG|Ssc#S17526193,gnl|UG|Ssc#S55327532
GO:0051969	regulation of transmission of nerve impulse	40 of 1415 in the list	231 of 20089 in the genome	0.00019	2.45838	gnl|UG|Ssc#S35172811,ENSSSCT00000031039,ENSSSCT00000004097,ENSSSCT00000028010,ENSSSCT00000007911,ENSSSCT00000016414,gnl|UG|Ssc#S58301511,ENSSSCT00000015046,gnl|UG|Ssc#S39995762,ENSSSCT00000016782,gnl|UG|Ssc#S35171216,ENSSSCT00000026829,gnl|UG|Ssc#S46877508,ENSSSCT00000011882,ENSSSCT00000024540,gnl|UG|Ssc#S58306181,gnl|UG|Ssc#S58302561,ENSSSCT00000031940,ENSSSCT00000010077,ENSSSCT00000001355,ENSSS…
GO:0007610	behavior	64 of 1415 in the list	458 of 20089 in the genome	0.0002	1.98388	gnl|UG|Ssc#S35172811,ENSSSCT00000004097,gnl|UG|Ssc#S16890173,ENSSSCT00000016805,gnl|UG|Ssc#S20116232,ENSSSCT00000005329,ENSSSCT00000026829,gnl|UG|Ssc#S30065897,ENSSSCT00000000318,ENSSSCT00000006162,ENSSSCT00000018621,gnl|UG|Ssc#S58304479,ENSSSCT00000013231,gnl|UG|Ssc#S58302561,ENSSSCT00000015979,ENSSSCT00000001899,gnl|UG|Ssc#S55327569,ENSSSCT00000025989,ENSSSCT00000017282,gnl|UG|Ssc#S55327619,ENS…
GO:0007155	cell adhesion	76 of 1415 in the list	581 of 20089 in the genome	0.00022	1.85712	gnl|UG|Ssc#S58302754,ENSSSCT00000007515,ENSSSCT00000025774,ENSSSCT00000004631,ENSSSCT00000024591,ENSSSCT00000010261,ENSSSCT00000026829,ENSSSCT00000011289,ENSSSCT00000016411,gnl|UG|Ssc#S46880523,gnl|UG|Ssc#S58302561,gnl|UG|Ssc#S58302133,ENSSSCT00000011165,ENSSSCT00000012851,gnl|UG|Ssc#S18382284,gnl|UG|Ssc#S58308970,gnl|UG|Ssc#S55327747,gnl|UG|Ssc#S35167803,gnl|UG|Ssc#S46880372,gnl|UG|Ssc#S35170857…
GO:0022610	biological adhesion	76 of 1415 in the list	581 of 20089 in the genome	0.00022	1.85712	gnl|UG|Ssc#S58302754,ENSSSCT00000007515,ENSSSCT00000025774,ENSSSCT00000004631,ENSSSCT00000024591,ENSSSCT00000010261,ENSSSCT00000026829,ENSSSCT00000011289,ENSSSCT00000016411,gnl|UG|Ssc#S46880523,gnl|UG|Ssc#S58302561,gnl|UG|Ssc#S58302133,ENSSSCT00000011165,ENSSSCT00000012851,gnl|UG|Ssc#S18382284,gnl|UG|Ssc#S58308970,gnl|UG|Ssc#S55327747,gnl|UG|Ssc#S35167803,gnl|UG|Ssc#S46880372,gnl|UG|Ssc#S35170857…
GO:0051960	regulation of nervous system development	34 of 1415 in the list	181 of 20089 in the genome	0.00024	2.66687	gnl|UG|Ssc#S58311260,ENSSSCT00000016162,ENSSSCT00000004097,gnl|UG|Ssc#S58306312,gnl|UG|Ssc#S58313509,ENSSSCT00000010992,ENSSSCT00000011165,gnl|UG|Ssc#S46877516,ENSSSCT00000028309,ENSSSCT00000005607,ENSSSCT00000022743,gnl|UG|Ssc#S58312557,gnl|UG|Ssc#S46879502,gnl|UG|Ssc#S35165274,gnl|UG|Ssc#S58307914,ENSSSCT00000014227,gnl|UG|Ssc#S46880436,ENSSSCT00000011502,gnl|UG|Ssc#S58314958,ENSSSCT00000022487…
GO:0050794	regulation of cellular process	624 of 1415 in the list	7564 of 20089 in the genome	0.00029	1.17121	gnl|UG|Ssc#S58302462,ENSSSCT00000032524,ENSSSCT00000025950,ENSSSCT00000010202,ENSSSCT00000002056,ENSSSCT00000004631,ENSSSCT00000003790,ENSSSCT00000026421,gnl|UG|Ssc#S55327476,gnl|UG|Ssc#S58305438,gnl|UG|Ssc#S55323935,ENSSSCT00000005329,gnl|UG|Ssc#S55324074,ENSSSCT00000030510,gnl|UG|Ssc#S35167068,ENSSSCT00000017418,ENSSSCT00000009521,ENSSSCT00000029547,ENSSSCT00000011471,ENSSSCT00000017282,ENSSSCT…
GO:2000026	regulation of multicellular organismal development	76 of 1415 in the list	587 of 20089 in the genome	0.00033	1.83813	gnl|UG|Ssc#S55327228,ENSSSCT00000004097,gnl|UG|Ssc#S35171789,ENSSSCT00000005607,ENSSSCT00000010202,gnl|UG|Ssc#S58307914,gnl|UG|Ssc#S58306205,ENSSSCT00000014227,ENSSSCT00000022487,ENSSSCT00000030510,gnl|UG|Ssc#S55298013,ENSSSCT00000027574,gnl|UG|Ssc#S58301956,gnl|UG|Ssc#S55326688,gnl|UG|Ssc#S35166632,gnl|UG|Ssc#S58303492,ENSSSCT00000018179,gnl|UG|Ssc#S58311260,ENSSSCT00000010992,ENSSSCT00000011165…
GO:0050767	regulation of neurogenesis	33 of 1415 in the list	176 of 20089 in the genome	0.00038	2.66197	gnl|UG|Ssc#S58311260,ENSSSCT00000016162,ENSSSCT00000004097,gnl|UG|Ssc#S58306312,gnl|UG|Ssc#S58313509,ENSSSCT00000010992,ENSSSCT00000011165,gnl|UG|Ssc#S46877516,ENSSSCT00000028309,ENSSSCT00000005607,ENSSSCT00000022743,gnl|UG|Ssc#S58312557,gnl|UG|Ssc#S46879502,gnl|UG|Ssc#S35165274,gnl|UG|Ssc#S58307914,ENSSSCT00000014227,gnl|UG|Ssc#S46880436,ENSSSCT00000011502,gnl|UG|Ssc#S58314958,gnl|UG|Ssc#S400489…
GO:0009725	response to hormone stimulus	89 of 1415 in the list	728 of 20089 in the genome	0.00041	1.73564	ENSSSCT00000032169,ENSSSCT00000004097,gnl|UG|Ssc#S55326285,gnl|UG|Ssc#S55327534,gnl|UG|Ssc#S16890173,gnl|UG|Ssc#S35166997,ENSSSCT00000006084,gnl|UG|Ssc#S35171789,ENSSSCT00000004631,ENSSSCT00000026421,ENSSSCT00000015046,gnl|UG|Ssc#S35171851,gnl|UG|Ssc#S39995197,ENSSSCT00000015666,ENSSSCT00000028611,gnl|UG|Ssc#S58314164,ENSSSCT00000012703,ENSSSCT00000018621,gnl|UG|Ssc#S35167577,ENSSSCT00000002555,g…
GO:0000149	SNARE binding	15 of 1406 in the list	52 of 20883 in the genome	0.00042	4.28445	ENSSSCT00000014612,ENSSSCT00000011089,ENSSSCT00000028010,ENSSSCT00000027427,ENSSSCT00000007790,ENSSSCT00000030392,ENSSSCT00000005220,ENSSSCT00000024720,gnl|UG|Ssc#S58314231,gnl|UG|Ssc#S55237678,gnl|UG|Ssc#S20116167,ENSSSCT00000019570,gnl|UG|Ssc#S58304422,gnl|UG|Ssc#S58305082,ENSSSCT00000013441
GO:0016021	integral to membrane	169 of 1517 in the list	1691 of 21438 in the genome	0.00052	1.41235	ENSSSCT00000010202,ENSSSCT00000024591,ENSSSCT00000026150,ENSSSCT00000013785,gnl|UG|Ssc#S58305438,ENSSSCT00000030279,gnl|UG|Ssc#S20116232,ENSSSCT00000005329,gnl|UG|Ssc#S23756742,ENSSSCT00000017318,ENSSSCT00000028611,ENSSSCT00000024540,gnl|UG|Ssc#S58311041,ENSSSCT00000013231,ENSSSCT00000008553,gnl|UG|Ssc#S55327619,ENSSSCT00000000798,ENSSSCT00000023281,gnl|UG|Ssc#S46877516,gnl|UG|Ssc#S55325013,gnl|U…
GO:0050804	regulation of synaptic transmission	36 of 1415 in the list	204 of 20089 in the genome	0.00052	2.50538	gnl|UG|Ssc#S35172811,ENSSSCT00000031039,ENSSSCT00000004097,ENSSSCT00000028010,ENSSSCT00000007911,ENSSSCT00000016414,gnl|UG|Ssc#S58301511,ENSSSCT00000015046,gnl|UG|Ssc#S39995762,ENSSSCT00000016782,ENSSSCT00000026829,gnl|UG|Ssc#S46877508,ENSSSCT00000011882,ENSSSCT00000024540,gnl|UG|Ssc#S58302561,ENSSSCT00000010077,ENSSSCT00000001355,ENSSSCT00000025989,ENSSSCT00000018484,ENSSSCT00000010992,ENSSSCT00…
GO:0048568	embryonic organ development	39 of 1415 in the list	231 of 20089 in the genome	0.00056	2.39693	gnl|UG|Ssc#S58304847,ENSSSCT00000032524,ENSSSCT00000007604,gnl|UG|Ssc#S35173673,ENSSSCT00000018186,gnl|UG|Ssc#S58304850,ENSSSCT00000012128,ENSSSCT00000005607,ENSSSCT00000019094,ENSSSCT00000001129,gnl|UG|Ssc#S58305762,gnl|UG|Ssc#S58311371,ENSSSCT00000016447,gnl|UG|Ssc#S58306205,gnl|UG|Ssc#S20116349,ENSSSCT00000009881,gnl|UG|Ssc#S58303229,ENSSSCT00000007969,ENSSSCT00000009429,gnl|UG|Ssc#S38675455,g…
GO:0017022	myosin binding	8 of 1406 in the list	15 of 20883 in the genome	0.00072	7.92148	gnl|UG|Ssc#S58305091,gnl|UG|Ssc#S58303592,gnl|UG|Ssc#S17513706,ENSSSCT00000007911,gnl|UG|Ssc#S17526193,ENSSSCT00000008339,ENSSSCT00000014456,ENSSSCT00000008457
GO:0023051	regulation of signaling	172 of 1415 in the list	1696 of 20089 in the genome	0.00088	1.43981	gnl|UG|Ssc#S58302462,gnl|UG|Ssc#S58304589,gnl|UG|Ssc#S58311514,ENSSSCT00000025950,ENSSSCT00000007911,gnl|UG|Ssc#S35171783,ENSSSCT00000026421,ENSSSCT00000015217,ENSSSCT00000014227,gnl|UG|Ssc#S20116232,gnl|UG|Ssc#S58308605,ENSSSCT00000026829,ENSSSCT00000022487,ENSSSCT00000030510,ENSSSCT00000015450,ENSSSCT00000015666,ENSSSCT00000024540,gnl|UG|Ssc#S58304479,gnl|UG|Ssc#S58313268,ENSSSCT00000009521,ENS…
GO:0048644	muscle organ morphogenesis	16 of 1415 in the list	54 of 20089 in the genome	0.00104	4.20657	gnl|UG|Ssc#S22415874,gnl|UG|Ssc#S50180456,gnl|UG|Ssc#S19541569,gnl|UG|Ssc#S38675455,gnl|UG|Ssc#S55327534,ENSSSCT00000011432,gnl|UG|Ssc#S17513706,ENSSSCT00000007911,ENSSSCT00000026600,ENSSSCT00000005302,ENSSSCT00000007865,gnl|UG|Ssc#S15677870,ENSSSCT00000019053,gnl|UG|Ssc#S17526193,ENSSSCT00000014456,gnl|UG|Ssc#S35172385
GO:0060415	muscle tissue morphogenesis	16 of 1415 in the list	54 of 20089 in the genome	0.00104	4.20657	gnl|UG|Ssc#S22415874,gnl|UG|Ssc#S50180456,gnl|UG|Ssc#S19541569,gnl|UG|Ssc#S38675455,gnl|UG|Ssc#S55327534,ENSSSCT00000011432,gnl|UG|Ssc#S17513706,ENSSSCT00000007911,ENSSSCT00000026600,ENSSSCT00000005302,ENSSSCT00000007865,gnl|UG|Ssc#S15677870,ENSSSCT00000019053,gnl|UG|Ssc#S17526193,ENSSSCT00000014456,gnl|UG|Ssc#S35172385
GO:0070161	anchoring junction	36 of 1517 in the list	227 of 21438 in the genome	0.00105	2.24117	gnl|UG|Ssc#S58303479,gnl|UG|Ssc#S40565039,ENSSSCT00000004605,ENSSSCT00000014835,ENSSSCT00000026421,gnl|UG|Ssc#S58303384,gnl|UG|Ssc#S58314414,ENSSSCT00000000984,gnl|UG|Ssc#S17509789,ENSSSCT00000015666,ENSSSCT00000011289,ENSSSCT00000012333,ENSSSCT00000000190,gnl|UG|Ssc#S58302991,gnl|UG|Ssc#S58311041,gnl|UG|Ssc#S20116167,gnl|UG|Ssc#S58302561,ENSSSCT00000000314,gnl|UG|Ssc#S22415874,gnl|UG|Ssc#S351738…
GO:0032990	cell part morphogenesis	35 of 1415 in the list	201 of 20089 in the genome	0.00106	2.47214	gnl|UG|Ssc#S58302462,gnl|UG|Ssc#S16890173,ENSSSCT00000004792,gnl|UG|Ssc#S58312557,gnl|UG|Ssc#S58301077,gnl|UG|Ssc#S39995762,gnl|UG|Ssc#S20116232,ENSSSCT00000011502,ENSSSCT00000026829,gnl|UG|Ssc#S46877508,ENSSSCT00000015666,ENSSSCT00000010578,gnl|UG|Ssc#S46879562,ENSSSCT00000007423,gnl|UG|Ssc#S58308950,gnl|UG|Ssc#S58306365,ENSSSCT00000007735,ENSSSCT00000017282,gnl|UG|Ssc#S58311260,ENSSSCT000000184…
GO:0048858	cell projection morphogenesis	35 of 1415 in the list	201 of 20089 in the genome	0.00106	2.47214	gnl|UG|Ssc#S58302462,gnl|UG|Ssc#S16890173,ENSSSCT00000004792,gnl|UG|Ssc#S58312557,gnl|UG|Ssc#S58301077,gnl|UG|Ssc#S39995762,gnl|UG|Ssc#S20116232,ENSSSCT00000011502,ENSSSCT00000026829,gnl|UG|Ssc#S46877508,ENSSSCT00000015666,ENSSSCT00000010578,gnl|UG|Ssc#S46879562,ENSSSCT00000007423,gnl|UG|Ssc#S58308950,gnl|UG|Ssc#S58306365,ENSSSCT00000007735,ENSSSCT00000017282,gnl|UG|Ssc#S58311260,ENSSSCT000000184…
GO:0006887	exocytosis	38 of 1415 in the list	228 of 20089 in the genome	0.00111	2.3662	ENSSSCT00000028010,ENSSSCT00000016265,ENSSSCT00000000383,gnl|UG|Ssc#S35170816,ENSSSCT00000013426,ENSSSCT00000005220,ENSSSCT00000015183,gnl|UG|Ssc#S55325023,gnl|UG|Ssc#S58303384,ENSSSCT00000019570,gnl|UG|Ssc#S58314414,ENSSSCT00000028654,gnl|UG|Ssc#S20116232,gnl|UG|Ssc#S35171216,gnl|UG|Ssc#S24520633,gnl|UG|Ssc#S58313925,gnl|UG|Ssc#S35167068,gnl|UG|Ssc#S35168298,ENSSSCT00000023580,ENSSSCT00000011289…
GO:0042692	muscle cell differentiation	38 of 1415 in the list	228 of 20089 in the genome	0.00111	2.3662	gnl|UG|Ssc#S58310528,gnl|UG|Ssc#S58302462,gnl|UG|Ssc#S50180456,gnl|UG|Ssc#S55327534,gnl|UG|Ssc#S17513706,ENSSSCT00000005302,gnl|UG|Ssc#S40834166,ENSSSCT00000023627,gnl|UG|Ssc#S35171216,gnl|UG|Ssc#S55318272,ENSSSCT00000012333,ENSSSCT00000007115,gnl|UG|Ssc#S58311041,ENSSSCT00000019053,ENSSSCT00000031940,ENSSSCT00000009521,gnl|UG|Ssc#S46878884,ENSSSCT00000025989,gnl|UG|Ssc#S22415874,gnl|UG|Ssc#S5831…
GO:0048562	embryonic organ morphogenesis	34 of 1415 in the list	194 of 20089 in the genome	0.00132	2.48816	gnl|UG|Ssc#S58304847,ENSSSCT00000032524,gnl|UG|Ssc#S35173673,ENSSSCT00000018186,gnl|UG|Ssc#S58304850,ENSSSCT00000012128,ENSSSCT00000005607,ENSSSCT00000019094,ENSSSCT00000001129,gnl|UG|Ssc#S58305762,ENSSSCT00000016447,gnl|UG|Ssc#S58306205,gnl|UG|Ssc#S20116349,ENSSSCT00000009881,gnl|UG|Ssc#S58303229,ENSSSCT00000009429,gnl|UG|Ssc#S38675455,gnl|UG|Ssc#S58301956,gnl|UG|Ssc#S55326688,ENSSSCT00000017418…
GO:0031102	neuron projection regeneration	6 of 1415 in the list	7 of 20089 in the genome	0.0015	12.169	gnl|UG|Ssc#S35169759,ENSSSCT00000018484,gnl|UG|Ssc#S46877625,gnl|UG|Ssc#S16890173,ENSSSCT00000010578,gnl|UG|Ssc#S50838379
GO:0031103	axon regeneration	6 of 1415 in the list	7 of 20089 in the genome	0.0015	12.169	gnl|UG|Ssc#S35169759,ENSSSCT00000018484,gnl|UG|Ssc#S46877625,gnl|UG|Ssc#S16890173,ENSSSCT00000010578,gnl|UG|Ssc#S50838379
GO:0048678	response to axon injury	6 of 1415 in the list	7 of 20089 in the genome	0.0015	12.169	gnl|UG|Ssc#S35169759,ENSSSCT00000018484,gnl|UG|Ssc#S46877625,gnl|UG|Ssc#S16890173,ENSSSCT00000010578,gnl|UG|Ssc#S50838379
GO:0031099	regeneration	10 of 1415 in the list	22 of 20089 in the genome	0.00162	6.45326	gnl|UG|Ssc#S58499134,ENSSSCT00000018484,gnl|UG|Ssc#S46877625,gnl|UG|Ssc#S16890173,ENSSSCT00000010578,gnl|UG|Ssc#S50838379,gnl|UG|Ssc#S58304645,gnl|UG|Ssc#S35169759,gnl|UG|Ssc#S46879229,gnl|UG|Ssc#S43134858
GO:0044425	membrane part	578 of 1517 in the list	7065 of 21438 in the genome	0.00168	1.15615	gnl|UG|Ssc#S55326132,ENSSSCT00000018280,gnl|UG|Ssc#S48857139,gnl|UG|Ssc#S40500672,ENSSSCT00000017477,ENSSSCT00000010202,ENSSSCT00000002056,ENSSSCT00000011814,gnl|UG|Ssc#S35172271,ENSSSCT00000003790,gnl|UG|Ssc#S46878986,ENSSSCT00000026421,gnl|UG|Ssc#S58305438,ENSSSCT00000030279,ENSSSCT00000004065,ENSSSCT00000005329,gnl|UG|Ssc#S55324074,gnl|UG|Ssc#S23756742,ENSSSCT00000030510,gnl|UG|Ssc#S35167068,E…
GO:0030855	epithelial cell differentiation	28 of 1415 in the list	145 of 20089 in the genome	0.0017	2.74152	ENSSSCT00000000030,ENSSSCT00000031923,gnl|UG|Ssc#S46878730,gnl|UG|Ssc#S55326285,ENSSSCT00000011548,gnl|UG|Ssc#S58313509,gnl|UG|Ssc#S35166997,ENSSSCT00000029331,ENSSSCT00000019094,ENSSSCT00000001129,gnl|UG|Ssc#S46878456,gnl|UG|Ssc#S55327747,gnl|UG|Ssc#S35172271,ENSSSCT00000003137,ENSSSCT00000007472,ENSSSCT00000003835,ENSSSCT00000018780,ENSSSCT00000030510,gnl|UG|Ssc#S58303229,gnl|UG|Ssc#S38675455,g…
GO:0090257	regulation of muscle system process	19 of 1415 in the list	76 of 20089 in the genome	0.00171	3.54929	gnl|UG|Ssc#S33578952,gnl|UG|Ssc#S17513706,ENSSSCT00000007911,ENSSSCT00000007865,ENSSSCT00000001958,ENSSSCT00000004631,gnl|UG|Ssc#S15677870,ENSSSCT00000014456,gnl|UG|Ssc#S58499134,gnl|UG|Ssc#S19541569,gnl|UG|Ssc#S49953823,gnl|UG|Ssc#S20116167,ENSSSCT00000002555,gnl|UG|Ssc#S17526193,ENSSSCT00000008553,gnl|UG|Ssc#S39528402,gnl|UG|Ssc#S55320309,ENSSSCT00000011471,gnl|UG|Ssc#S46877217
GO:0046903	secretion	68 of 1415 in the list	530 of 20089 in the genome	0.00207	1.82152	ENSSSCT00000004097,gnl|UG|Ssc#S35170816,gnl|UG|Ssc#S35171789,ENSSSCT00000004631,ENSSSCT00000015046,gnl|UG|Ssc#S20116232,gnl|UG|Ssc#S24520633,gnl|UG|Ssc#S35167068,gnl|UG|Ssc#S35168298,ENSSSCT00000023580,gnl|UG|Ssc#S35166632,ENSSSCT00000011289,gnl|UG|Ssc#S20116167,ENSSSCT00000031940,ENSSSCT00000008457,ENSSSCT00000001899,ENSSSCT00000001355,gnl|UG|Ssc#S58311260,ENSSSCT00000018052,gnl|UG|Ssc#S35167803…
GO:0060284	regulation of cell development	42 of 1415 in the list	273 of 20089 in the genome	0.00263	2.18418	ENSSSCT00000004097,ENSSSCT00000005607,gnl|UG|Ssc#S58312557,gnl|UG|Ssc#S46879502,gnl|UG|Ssc#S58307914,ENSSSCT00000014227,gnl|UG|Ssc#S46880436,ENSSSCT00000011502,gnl|UG|Ssc#S6091751,gnl|UG|Ssc#S35170270,gnl|UG|Ssc#S55298013,ENSSSCT00000027574,gnl|UG|Ssc#S55326688,gnl|UG|Ssc#S27600966,gnl|UG|Ssc#S43496050,ENSSSCT00000012703,gnl|UG|Ssc#S35170426,ENSSSCT00000007423,gnl|UG|Ssc#S58311260,ENSSSCT00000016…
GO:0070848	response to growth factor stimulus	21 of 1415 in the list	93 of 20089 in the genome	0.00284	3.20581	gnl|UG|Ssc#S46875848,ENSSSCT00000014100,ENSSSCT00000005288,gnl|UG|Ssc#S23759290,gnl|UG|Ssc#S58302359,gnl|UG|Ssc#S55327747,ENSSSCT00000017594,gnl|UG|Ssc#S35167803,gnl|UG|Ssc#S35165274,gnl|UG|Ssc#S55325284,ENSSSCT00000014227,gnl|UG|Ssc#S24520633,gnl|UG|Ssc#S46877762,gnl|UG|Ssc#S38675455,gnl|UG|Ssc#S55326688,ENSSSCT00000012703,gnl|UG|Ssc#S6071745,gnl|UG|Ssc#S55324994,gnl|UG|Ssc#S58307187,ENSSSCT0000…
GO:0048545	response to steroid hormone stimulus	54 of 1415 in the list	391 of 20089 in the genome	0.0029	1.96073	ENSSSCT00000032169,ENSSSCT00000004097,gnl|UG|Ssc#S55326285,gnl|UG|Ssc#S16890173,ENSSSCT00000006084,gnl|UG|Ssc#S35171789,gnl|UG|Ssc#S46880007,ENSSSCT00000029331,gnl|UG|Ssc#S58302359,gnl|UG|Ssc#S35172014,ENSSSCT00000016389,ENSSSCT00000004631,ENSSSCT00000017594,gnl|UG|Ssc#S35167435,gnl|UG|Ssc#S35171851,gnl|UG|Ssc#S58312163,ENSSSCT00000015666,gnl|UG|Ssc#S17515625,ENSSSCT00000028611,ENSSSCT00000010578…
GO:0030054	cell junction	62 of 1517 in the list	501 of 21438 in the genome	0.00299	1.74885	gnl|UG|Ssc#S58303479,gnl|UG|Ssc#S40565039,ENSSSCT00000004605,ENSSSCT00000014835,gnl|UG|Ssc#S46878456,gnl|UG|Ssc#S58308492,ENSSSCT00000026421,gnl|UG|Ssc#S58303384,gnl|UG|Ssc#S58314414,ENSSSCT00000000984,ENSSSCT00000023522,ENSSSCT00000003835,gnl|UG|Ssc#S55324074,gnl|UG|Ssc#S35172704,ENSSSCT00000030510,gnl|UG|Ssc#S17509789,gnl|UG|Ssc#S31116211,ENSSSCT00000015666,ENSSSCT00000012858,ENSSSCT00000011289…
GO:0050896	response to stimulus	590 of 1415 in the list	7219 of 20089 in the genome	0.00374	1.16032	gnl|UG|Ssc#S58302462,gnl|UG|Ssc#S55327534,ENSSSCT00000010202,ENSSSCT00000004631,ENSSSCT00000003790,ENSSSCT00000026421,gnl|UG|Ssc#S55327476,gnl|UG|Ssc#S58305438,gnl|UG|Ssc#S55323935,ENSSSCT00000005329,gnl|UG|Ssc#S55324074,ENSSSCT00000030510,gnl|UG|Ssc#S35167068,ENSSSCT00000017418,ENSSSCT00000029547,ENSSSCT00000011471,ENSSSCT00000017282,gnl|UG|Ssc#S35164060,ENSSSCT00000026377,gnl|UG|Ssc#S55327619,E…
GO:0030424	axon	25 of 1517 in the list	140 of 21438 in the genome	0.00383	2.52354	ENSSSCT00000031039,ENSSSCT00000004097,ENSSSCT00000019611,gnl|UG|Ssc#S35170816,gnl|UG|Ssc#S35171789,ENSSSCT00000007911,ENSSSCT00000016414,ENSSSCT00000022743,ENSSSCT00000027751,gnl|UG|Ssc#S35172014,gnl|UG|Ssc#S23757503,ENSSSCT00000026150,ENSSSCT00000013979,gnl|UG|Ssc#S55325104,ENSSSCT00000030510,ENSSSCT00000026586,ENSSSCT00000017318,ENSSSCT00000008040,ENSSSCT00000011089,gnl|UG|Ssc#S49953823,gnl|UG|…
GO:0030030	cell projection organization	60 of 1415 in the list	456 of 20089 in the genome	0.00391	1.86805	gnl|UG|Ssc#S58302462,gnl|UG|Ssc#S55318348,gnl|UG|Ssc#S16890173,gnl|UG|Ssc#S46880007,ENSSSCT00000025774,ENSSSCT00000016825,ENSSSCT00000004792,gnl|UG|Ssc#S46876251,ENSSSCT00000015353,gnl|UG|Ssc#S58312557,gnl|UG|Ssc#S58303384,gnl|UG|Ssc#S58301077,gnl|UG|Ssc#S39995762,gnl|UG|Ssc#S40329313,gnl|UG|Ssc#S20116232,ENSSSCT00000011502,ENSSSCT00000026829,gnl|UG|Ssc#S46877508,ENSSSCT00000030510,ENSSSCT0000002…
GO:0006937	regulation of muscle contraction	17 of 1415 in the list	66 of 20089 in the genome	0.00408	3.65685	gnl|UG|Ssc#S33578952,gnl|UG|Ssc#S19541569,gnl|UG|Ssc#S49953823,gnl|UG|Ssc#S17513706,ENSSSCT00000007911,ENSSSCT00000007865,ENSSSCT00000001958,ENSSSCT00000004631,gnl|UG|Ssc#S15677870,ENSSSCT00000002555,gnl|UG|Ssc#S20116167,gnl|UG|Ssc#S39528402,ENSSSCT00000008553,gnl|UG|Ssc#S17526193,ENSSSCT00000014456,ENSSSCT00000011471,gnl|UG|Ssc#S55320309
GO:0005198	structural molecule activity	74 of 1406 in the list	661 of 20883 in the genome	0.00464	1.66279	gnl|UG|Ssc#S18358696,ENSSSCT00000009362,gnl|UG|Ssc#S58309720,gnl|UG|Ssc#S55327534,gnl|UG|Ssc#S17513706,gnl|UG|Ssc#S22415872,gnl|UG|Ssc#S34499802,gnl|UG|Ssc#S58310439,gnl|UG|Ssc#S58310037,gnl|UG|Ssc#S58314129,ENSSSCT00000022979,gnl|UG|Ssc#S50182861,gnl|UG|Ssc#S58304403,gnl|UG|Ssc#S55327532,ENSSSCT00000030104,gnl|UG|Ssc#S55320309,ENSSSCT00000016695,gnl|UG|Ssc#S35164979,gnl|UG|Ssc#S22415874,ENSSSCT0…
GO:0009790	embryo development	94 of 1415 in the list	826 of 20089 in the genome	0.00465	1.61566	gnl|UG|Ssc#S58304847,ENSSSCT00000032524,ENSSSCT00000007515,ENSSSCT00000015510,gnl|UG|Ssc#S55326285,ENSSSCT00000017258,ENSSSCT00000018186,gnl|UG|Ssc#S55327534,ENSSSCT00000012128,ENSSSCT00000005607,ENSSSCT00000019094,gnl|UG|Ssc#S46878456,gnl|UG|Ssc#S46876251,ENSSSCT00000026421,ENSSSCT00000015046,gnl|UG|Ssc#S58306205,ENSSSCT00000026829,ENSSSCT00000022487,ENSSSCT00000007969,gnl|UG|Ssc#S38675455,gnl|U…
GO:0007154	cell communication	415 of 1415 in the list	4862 of 20089 in the genome	0.00508	1.21181	gnl|UG|Ssc#S58304589,ENSSSCT00000017258,gnl|UG|Ssc#S58303888,ENSSSCT00000025774,ENSSSCT00000010202,ENSSSCT00000001722,ENSSSCT00000004631,ENSSSCT00000003790,ENSSSCT00000026421,gnl|UG|Ssc#S40834166,gnl|UG|Ssc#S55327476,gnl|UG|Ssc#S58305438,gnl|UG|Ssc#S55323935,ENSSSCT00000005329,ENSSSCT00000022487,gnl|UG|Ssc#S35167068,ENSSSCT00000028611,gnl|UG|Ssc#S58313268,ENSSSCT00000029547,ENSSSCT00000011471,ENS…
GO:0007420	brain development	55 of 1415 in the list	410 of 20089 in the genome	0.00575	1.9045	gnl|UG|Ssc#S58302462,ENSSSCT00000011358,ENSSSCT00000004097,gnl|UG|Ssc#S35171789,ENSSSCT00000016414,ENSSSCT00000016805,ENSSSCT00000026421,ENSSSCT00000026150,gnl|UG|Ssc#S55325284,gnl|UG|Ssc#S46880436,gnl|UG|Ssc#S6072267,gnl|UG|Ssc#S20116232,ENSSSCT00000011502,ENSSSCT00000026829,ENSSSCT00000022487,ENSSSCT00000011882,gnl|UG|Ssc#S20116349,gnl|UG|Ssc#S17514663,ENSSSCT00000010817,ENSSSCT00000027574,ENSS…
GO:0007389	pattern specification process	49 of 1415 in the list	350 of 20089 in the genome	0.00594	1.9876	gnl|UG|Ssc#S58304847,ENSSSCT00000032524,gnl|UG|Ssc#S58302897,ENSSSCT00000018186,gnl|UG|Ssc#S58304850,ENSSSCT00000012128,ENSSSCT00000029331,ENSSSCT00000019094,gnl|UG|Ssc#S58305762,gnl|UG|Ssc#S58311371,ENSSSCT00000016447,ENSSSCT00000022487,ENSSSCT00000030510,ENSSSCT00000011882,ENSSSCT00000010353,gnl|UG|Ssc#S58301956,ENSSSCT00000012703,ENSSSCT00000006162,ENSSSCT00000018184,ENSSSCT00000019053,ENSSSCT…
GO:0000267	cell fraction	175 of 1517 in the list	1838 of 21438 in the genome	0.006	1.34552	ENSSSCT00000017258,gnl|UG|Ssc#S55327534,gnl|UG|Ssc#S38794848,gnl|UG|Ssc#S58310439,gnl|UG|Ssc#S20116232,gnl|UG|Ssc#S55324074,gnl|UG|Ssc#S35167068,ENSSSCT00000023580,gnl|UG|Ssc#S55325125,ENSSSCT00000009852,ENSSSCT00000018621,gnl|UG|Ssc#S58304999,ENSSSCT00000008553,ENSSSCT00000011471,ENSSSCT00000018484,ENSSSCT00000000798,gnl|UG|Ssc#S43509655,gnl|UG|Ssc#S35171357,ENSSSCT00000005877,gnl|UG|Ssc#S351708…
GO:0044420	extracellular matrix part	17 of 1517 in the list	78 of 21438 in the genome	0.0063	3.08002	gnl|UG|Ssc#S18358696,gnl|UG|Ssc#S22415837,gnl|UG|Ssc#S46880230,gnl|UG|Ssc#S46878962,gnl|UG|Ssc#S58312503,gnl|UG|Ssc#S58302860,gnl|UG|Ssc#S58309889,ENSSSCT00000016825,gnl|UG|Ssc#S46879763,ENSSSCT00000005921,gnl|UG|Ssc#S46876336,ENSSSCT00000001000,gnl|UG|Ssc#S43509724,gnl|UG|Ssc#S58314129,gnl|UG|Ssc#S58315033,gnl|UG|Ssc#S58304810,gnl|UG|Ssc#S46880329
GO:0003002	regionalization	44 of 1415 in the list	302 of 20089 in the genome	0.00656	2.06846	gnl|UG|Ssc#S58304847,ENSSSCT00000032524,gnl|UG|Ssc#S58302897,ENSSSCT00000018186,gnl|UG|Ssc#S58304850,ENSSSCT00000012128,ENSSSCT00000029331,ENSSSCT00000019094,gnl|UG|Ssc#S58305762,gnl|UG|Ssc#S58311371,ENSSSCT00000016447,ENSSSCT00000022487,ENSSSCT00000030510,ENSSSCT00000011882,ENSSSCT00000010353,gnl|UG|Ssc#S58301956,ENSSSCT00000012703,ENSSSCT00000006162,ENSSSCT00000018184,ENSSSCT00000019053,ENSSSCT…
GO:0031175	neuron projection development	31 of 1415 in the list	181 of 20089 in the genome	0.00663	2.43156	gnl|UG|Ssc#S58311260,gnl|UG|Ssc#S58302462,ENSSSCT00000018484,gnl|UG|Ssc#S58304887,gnl|UG|Ssc#S46877625,gnl|UG|Ssc#S16890173,ENSSSCT00000029611,ENSSSCT00000004792,ENSSSCT00000023118,gnl|UG|Ssc#S58312557,gnl|UG|Ssc#S58301077,gnl|UG|Ssc#S58303706,gnl|UG|Ssc#S39995762,gnl|UG|Ssc#S30930820,gnl|UG|Ssc#S20116232,ENSSSCT00000009036,ENSSSCT00000011502,gnl|UG|Ssc#S58314958,ENSSSCT00000026829,gnl|UG|Ssc#S46…
GO:0005581	collagen	9 of 1517 in the list	25 of 21438 in the genome	0.00775	5.08746	gnl|UG|Ssc#S22415837,gnl|UG|Ssc#S46880230,gnl|UG|Ssc#S58302860,gnl|UG|Ssc#S46879763,gnl|UG|Ssc#S46876336,ENSSSCT00000005921,ENSSSCT00000001000,gnl|UG|Ssc#S43509724,gnl|UG|Ssc#S58304810
GO:0032432	actin filament bundle	14 of 1517 in the list	57 of 21438 in the genome	0.00786	3.47098	gnl|UG|Ssc#S58314593,ENSSSCT00000011089,ENSSSCT00000027674,gnl|UG|Ssc#S55327534,gnl|UG|Ssc#S58303592,ENSSSCT00000011432,ENSSSCT00000011289,gnl|UG|Ssc#S35170161,ENSSSCT00000026421,ENSSSCT00000005777,gnl|UG|Ssc#S35173991,gnl|UG|Ssc#S42951696,gnl|UG|Ssc#S58307405,gnl|UG|Ssc#S58308599
GO:0005865	striated muscle thin filament	7 of 1517 in the list	15 of 21438 in the genome	0.00839	6.59486	gnl|UG|Ssc#S35164979,gnl|UG|Ssc#S15677870,gnl|UG|Ssc#S19541569,gnl|UG|Ssc#S50210731,ENSSSCT00000026600,gnl|UG|Ssc#S31115995,gnl|UG|Ssc#S17512121
GO:0051128	regulation of cellular component organization	77 of 1415 in the list	651 of 20089 in the genome	0.00952	1.67924	ENSSSCT00000004097,gnl|UG|Ssc#S35170816,ENSSSCT00000002056,ENSSSCT00000026421,ENSSSCT00000010386,gnl|UG|Ssc#S35174061,gnl|UG|Ssc#S58307914,ENSSSCT00000014227,gnl|UG|Ssc#S55324074,ENSSSCT00000030510,gnl|UG|Ssc#S20116287,ENSSSCT00000015450,ENSSSCT00000012703,gnl|UG|Ssc#S20116167,gnl|UG|Ssc#S58311260,ENSSSCT00000018484,ENSSSCT00000010992,gnl|UG|Ssc#S46877516,gnl|UG|Ssc#S55320415,gnl|UG|Ssc#S35167803…
GO:0019838	growth factor binding	23 of 1406 in the list	132 of 20883 in the genome	0.00953	2.58798	gnl|UG|Ssc#S55319187,ENSSSCT00000007604,ENSSSCT00000011709,ENSSSCT00000005288,gnl|UG|Ssc#S58302860,ENSSSCT00000022743,ENSSSCT00000007081,ENSSSCT00000027055,ENSSSCT00000004631,gnl|UG|Ssc#S35167803,gnl|UG|Ssc#S35167435,gnl|UG|Ssc#S55326613,ENSSSCT00000009306,gnl|UG|Ssc#S6091751,gnl|UG|Ssc#S58312163,gnl|UG|Ssc#S35173658,gnl|UG|Ssc#S38675455,ENSSSCT00000028611,ENSSSCT00000009543,gnl|UG|Ssc#S58304311,…
GO:0016337	cell-cell adhesion	43 of 1415 in the list	297 of 20089 in the genome	0.00994	2.05548	ENSSSCT00000007604,ENSSSCT00000007515,ENSSSCT00000014835,ENSSSCT00000004631,ENSSSCT00000010354,ENSSSCT00000024591,ENSSSCT00000016447,ENSSSCT00000010261,ENSSSCT00000012246,gnl|UG|Ssc#S46877508,ENSSSCT00000009429,ENSSSCT00000010353,gnl|UG|Ssc#S35168226,ENSSSCT00000012858,ENSSSCT00000011289,ENSSSCT00000016411,gnl|UG|Ssc#S58302561,ENSSSCT00000000314,gnl|UG|Ssc#S58302133,ENSSSCT00000011165,gnl|UG|Ssc#…
GO:0031201	SNARE complex	6 of 1517 in the list	11 of 21438 in the genome	0.0104	7.70828	ENSSSCT00000030392,gnl|UG|Ssc#S58304422,ENSSSCT00000019570,gnl|UG|Ssc#S55237678,ENSSSCT00000008457,ENSSSCT00000007790
GO:0051049	regulation of transport	82 of 1415 in the list	709 of 20089 in the genome	0.01117	1.64199	gnl|UG|Ssc#S58302462,gnl|UG|Ssc#S55327228,ENSSSCT00000004097,gnl|UG|Ssc#S16890173,ENSSSCT00000006084,gnl|UG|Ssc#S35171783,ENSSSCT00000002056,ENSSSCT00000015046,ENSSSCT00000002253,gnl|UG|Ssc#S46877158,ENSSSCT00000026829,gnl|UG|Ssc#S55326688,gnl|UG|Ssc#S35167577,ENSSSCT00000002555,gnl|UG|Ssc#S20116167,ENSSSCT00000031940,ENSSSCT00000008457,ENSSSCT00000001355,ENSSSCT00000018484,ENSSSCT00000023281,gnl…
GO:0030665	clathrin coated vesicle membrane	13 of 1517 in the list	52 of 21438 in the genome	0.01225	3.53296	ENSSSCT00000026586,ENSSSCT00000008040,ENSSSCT00000012104,gnl|UG|Ssc#S58310861,ENSSSCT00000015183,ENSSSCT00000032579,ENSSSCT00000025419,ENSSSCT00000019570,gnl|UG|Ssc#S58304422,gnl|UG|Ssc#S58311311,ENSSSCT00000019230,ENSSSCT00000013441,ENSSSCT00000023000
GO:0016043	cellular component organization	330 of 1415 in the list	3786 of 20089 in the genome	0.01449	1.23747	gnl|UG|Ssc#S58302462,ENSSSCT00000009362,gnl|UG|Ssc#S55326727,ENSSSCT00000015510,gnl|UG|Ssc#S48857139,ENSSSCT00000001082,gnl|UG|Ssc#S55327534,ENSSSCT00000025774,gnl|UG|Ssc#S22415872,ENSSSCT00000015353,ENSSSCT00000026421,gnl|UG|Ssc#S6072267,gnl|UG|Ssc#S55323935,ENSSSCT00000030510,ENSSSCT00000028611,gnl|UG|Ssc#S55318272,ENSSSCT00000013231,gnl|UG|Ssc#S58313268,ENSSSCT00000009521,ENSSSCT00000011471,EN…
GO:0002064	epithelial cell development	15 of 1415 in the list	58 of 20089 in the genome	0.01522	3.67168	ENSSSCT00000031923,gnl|UG|Ssc#S46878730,gnl|UG|Ssc#S58303229,gnl|UG|Ssc#S55326285,ENSSSCT00000011548,gnl|UG|Ssc#S23213461,gnl|UG|Ssc#S35166997,ENSSSCT00000001129,ENSSSCT00000027402,gnl|UG|Ssc#S55327747,gnl|UG|Ssc#S35172271,ENSSSCT00000018184,gnl|UG|Ssc#S35167328,ENSSSCT00000003137,ENSSSCT00000007472
GO:0016020	membrane	735 of 1517 in the list	9372 of 21438 in the genome	0.01656	1.10829	gnl|UG|Ssc#S55326132,ENSSSCT00000018280,gnl|UG|Ssc#S48857139,gnl|UG|Ssc#S40500672,ENSSSCT00000017477,ENSSSCT00000010202,ENSSSCT00000002056,ENSSSCT00000011814,ENSSSCT00000004631,gnl|UG|Ssc#S35172271,gnl|UG|Ssc#S35168685,ENSSSCT00000003790,gnl|UG|Ssc#S46878986,ENSSSCT00000015353,ENSSSCT00000026421,gnl|UG|Ssc#S58305438,ENSSSCT00000030279,ENSSSCT00000004065,gnl|UG|Ssc#S55323935,ENSSSCT00000005329,gnl…
GO:0035270	endocrine system development	17 of 1415 in the list	73 of 20089 in the genome	0.01792	3.30619	gnl|UG|Ssc#S58313509,ENSSSCT00000018186,gnl|UG|Ssc#S16890173,ENSSSCT00000005607,ENSSSCT00000016414,gnl|UG|Ssc#S55327747,ENSSSCT00000003137,gnl|UG|Ssc#S46880372,gnl|UG|Ssc#S35172385,gnl|UG|Ssc#S55324140,gnl|UG|Ssc#S35165172,ENSSSCT00000028611,gnl|UG|Ssc#S55325396,ENSSSCT00000018184,ENSSSCT00000011571,gnl|UG|Ssc#S58307051,gnl|UG|Ssc#S31606740
GO:0033267	axon part	21 of 1517 in the list	118 of 21438 in the genome	0.01881	2.51499	ENSSSCT00000031039,ENSSSCT00000004097,gnl|UG|Ssc#S35170816,ENSSSCT00000007911,ENSSSCT00000016414,ENSSSCT00000022743,ENSSSCT00000027751,gnl|UG|Ssc#S35172014,gnl|UG|Ssc#S23757503,ENSSSCT00000026150,ENSSSCT00000013979,gnl|UG|Ssc#S55325104,ENSSSCT00000026586,ENSSSCT00000011089,gnl|UG|Ssc#S55259818,ENSSSCT00000008040,ENSSSCT00000017318,ENSSSCT00000003074,ENSSSCT00000025419,gnl|UG|Ssc#S39528402,gnl|UG|…
GO:0005912	adherens junction	29 of 1517 in the list	191 of 21438 in the genome	0.01951	2.14567	gnl|UG|Ssc#S35173875,gnl|UG|Ssc#S22415874,gnl|UG|Ssc#S58303479,gnl|UG|Ssc#S40565039,gnl|UG|Ssc#S58303592,gnl|UG|Ssc#S55322055,ENSSSCT00000014835,gnl|UG|Ssc#S26653060,ENSSSCT00000026421,gnl|UG|Ssc#S58303384,gnl|UG|Ssc#S58314414,gnl|UG|Ssc#S58303593,gnl|UG|Ssc#S35173991,gnl|UG|Ssc#S42951696,ENSSSCT00000025955,ENSSSCT00000000282,gnl|UG|Ssc#S17509789,gnl|UG|Ssc#S58314593,ENSSSCT00000015666,ENSSSCT000…
GO:0044430	cytoskeletal part	105 of 1517 in the list	1034 of 21438 in the genome	0.02636	1.43505	ENSSSCT00000032022,ENSSSCT00000011548,ENSSSCT00000011065,gnl|UG|Ssc#S58309720,gnl|UG|Ssc#S55327534,ENSSSCT00000013532,ENSSSCT00000007911,ENSSSCT00000026600,gnl|UG|Ssc#S31115995,gnl|UG|Ssc#S22415872,gnl|UG|Ssc#S46876251,ENSSSCT00000026421,gnl|UG|Ssc#S35173205,ENSSSCT00000016782,gnl|UG|Ssc#S20116232,gnl|UG|Ssc#S46879412,gnl|UG|Ssc#S58313897,gnl|UG|Ssc#S35172704,ENSSSCT00000030510,ENSSSCT00000027542…
GO:0005924	cell-substrate adherens junction	26 of 1517 in the list	166 of 21438 in the genome	0.02662	2.21342	gnl|UG|Ssc#S35173875,gnl|UG|Ssc#S22415874,gnl|UG|Ssc#S58303479,gnl|UG|Ssc#S40565039,gnl|UG|Ssc#S58303592,gnl|UG|Ssc#S55322055,gnl|UG|Ssc#S26653060,ENSSSCT00000026421,gnl|UG|Ssc#S58303384,gnl|UG|Ssc#S58314414,gnl|UG|Ssc#S58303593,gnl|UG|Ssc#S35173991,gnl|UG|Ssc#S42951696,ENSSSCT00000025955,ENSSSCT00000000282,gnl|UG|Ssc#S17509789,gnl|UG|Ssc#S58314593,ENSSSCT00000011289,gnl|UG|Ssc#S58302991,gnl|UG|S…
GO:0030055	cell-substrate junction	26 of 1517 in the list	166 of 21438 in the genome	0.02662	2.21342	gnl|UG|Ssc#S35173875,gnl|UG|Ssc#S22415874,gnl|UG|Ssc#S58303479,gnl|UG|Ssc#S40565039,gnl|UG|Ssc#S58303592,gnl|UG|Ssc#S55322055,gnl|UG|Ssc#S26653060,ENSSSCT00000026421,gnl|UG|Ssc#S58303384,gnl|UG|Ssc#S58314414,gnl|UG|Ssc#S58303593,gnl|UG|Ssc#S35173991,gnl|UG|Ssc#S42951696,ENSSSCT00000025955,ENSSSCT00000000282,gnl|UG|Ssc#S17509789,gnl|UG|Ssc#S58314593,ENSSSCT00000011289,gnl|UG|Ssc#S58302991,gnl|UG|S…
GO:0051146	striated muscle cell differentiation	29 of 1415 in the list	177 of 20089 in the genome	0.03257	2.32609	gnl|UG|Ssc#S58310528,gnl|UG|Ssc#S22415874,gnl|UG|Ssc#S58302462,gnl|UG|Ssc#S50180456,ENSSSCT00000001161,gnl|UG|Ssc#S58310055,gnl|UG|Ssc#S58304887,gnl|UG|Ssc#S55327534,gnl|UG|Ssc#S17513706,ENSSSCT00000005302,gnl|UG|Ssc#S23759290,ENSSSCT00000027470,gnl|UG|Ssc#S40834166,ENSSSCT00000023627,gnl|UG|Ssc#S35171216,ENSSSCT00000011432,gnl|UG|Ssc#S55318272,ENSSSCT00000007115,gnl|UG|Ssc#S43509650,ENSSSCT00000…
GO:0048167	regulation of synaptic plasticity	18 of 1415 in the list	84 of 20089 in the genome	0.03381	3.04225	ENSSSCT00000004730,ENSSSCT00000015660,ENSSSCT00000018484,ENSSSCT00000007094,ENSSSCT00000028010,ENSSSCT00000007911,ENSSSCT00000016414,ENSSSCT00000024540,gnl|UG|Ssc#S35172154,gnl|UG|Ssc#S35169759,ENSSSCT00000032531,ENSSSCT00000024720,gnl|UG|Ssc#S58314231,gnl|UG|Ssc#S58301511,ENSSSCT00000010077,ENSSSCT00000013441,ENSSSCT00000025989,ENSSSCT00000026829
GO:0043228	non-membrane-bounded organelle	284 of 1517 in the list	3298 of 21438 in the genome	0.03693	1.21693	gnl|UG|Ssc#S55326132,gnl|UG|Ssc#S58309720,gnl|UG|Ssc#S55327534,ENSSSCT00000007911,ENSSSCT00000026600,gnl|UG|Ssc#S31115995,gnl|UG|Ssc#S22415872,gnl|UG|Ssc#S34499802,ENSSSCT00000026421,ENSSSCT00000013785,gnl|UG|Ssc#S6072267,gnl|UG|Ssc#S55323935,gnl|UG|Ssc#S58313897,ENSSSCT00000030510,gnl|UG|Ssc#S58312704,gnl|UG|Ssc#S35167068,gnl|UG|Ssc#S55318272,gnl|UG|Ssc#S58313268,ENSSSCT00000008553,ENSSSCT000000…
GO:0043232	intracellular non-membrane-bounded organelle	284 of 1517 in the list	3298 of 21438 in the genome	0.03693	1.21693	gnl|UG|Ssc#S55326132,gnl|UG|Ssc#S58309720,gnl|UG|Ssc#S55327534,ENSSSCT00000007911,ENSSSCT00000026600,gnl|UG|Ssc#S31115995,gnl|UG|Ssc#S22415872,gnl|UG|Ssc#S34499802,ENSSSCT00000026421,ENSSSCT00000013785,gnl|UG|Ssc#S6072267,gnl|UG|Ssc#S55323935,gnl|UG|Ssc#S58313897,ENSSSCT00000030510,gnl|UG|Ssc#S58312704,gnl|UG|Ssc#S35167068,gnl|UG|Ssc#S55318272,gnl|UG|Ssc#S58313268,ENSSSCT00000008553,ENSSSCT000000…
GO:0007169	transmembrane receptor protein tyrosine kinase signaling pathway	76 of 1415 in the list	665 of 20089 in the genome	0.03699	1.62253	gnl|UG|Ssc#S58304589,ENSSSCT00000017258,gnl|UG|Ssc#S58303888,ENSSSCT00000004324,ENSSSCT00000010202,ENSSSCT00000004631,ENSSSCT00000015046,gnl|UG|Ssc#S58307914,ENSSSCT00000008589,ENSSSCT00000009306,gnl|UG|Ssc#S20116287,gnl|UG|Ssc#S38675455,ENSSSCT00000028611,gnl|UG|Ssc#S55326688,ENSSSCT00000000318,ENSSSCT00000010445,ENSSSCT00000031940,ENSSSCT00000011471,ENSSSCT00000025989,gnl|UG|Ssc#S58311260,ENSSS…
GO:0032879	regulation of localization	92 of 1415 in the list	850 of 20089 in the genome	0.04429	1.53664	gnl|UG|Ssc#S58302462,gnl|UG|Ssc#S55327228,ENSSSCT00000004097,gnl|UG|Ssc#S48857139,gnl|UG|Ssc#S16890173,ENSSSCT00000006084,gnl|UG|Ssc#S35171783,ENSSSCT00000002056,ENSSSCT00000015046,ENSSSCT00000002253,gnl|UG|Ssc#S46877158,ENSSSCT00000026829,ENSSSCT00000030510,gnl|UG|Ssc#S55326688,gnl|UG|Ssc#S35166632,gnl|UG|Ssc#S35167577,ENSSSCT00000002555,gnl|UG|Ssc#S20116167,ENSSSCT00000031940,ENSSSCT00000008457…
GO:0055008	cardiac muscle tissue morphogenesis	11 of 1415 in the list	36 of 20089 in the genome	0.04482	4.33803	gnl|UG|Ssc#S22415874,gnl|UG|Ssc#S50180456,gnl|UG|Ssc#S19541569,gnl|UG|Ssc#S38675455,gnl|UG|Ssc#S17513706,ENSSSCT00000026600,ENSSSCT00000007865,gnl|UG|Ssc#S15677870,gnl|UG|Ssc#S17526193,ENSSSCT00000014456,gnl|UG|Ssc#S35172385
GO:0001763	morphogenesis of a branching structure	26 of 1415 in the list	153 of 20089 in the genome	0.04555	2.41259	gnl|UG|Ssc#S58311260,ENSSSCT00000018248,gnl|UG|Ssc#S46878730,gnl|UG|Ssc#S55326285,ENSSSCT00000029331,ENSSSCT00000005607,ENSSSCT00000016414,ENSSSCT00000012688,gnl|UG|Ssc#S23213494,gnl|UG|Ssc#S55327747,ENSSSCT00000004792,ENSSSCT00000003137,gnl|UG|Ssc#S46880372,gnl|UG|Ssc#S58300997,gnl|UG|Ssc#S46877762,gnl|UG|Ssc#S58303229,ENSSSCT00000009429,gnl|UG|Ssc#S38675455,ENSSSCT00000000652,gnl|UG|Ssc#S553253…
GO:0003001	generation of a signal involved in cell-cell signaling	34 of 1415 in the list	227 of 20089 in the genome	0.04571	2.12645	ENSSSCT00000004097,ENSSSCT00000000232,gnl|UG|Ssc#S35170816,gnl|UG|Ssc#S35171789,ENSSSCT00000015183,ENSSSCT00000015046,gnl|UG|Ssc#S55325284,ENSSSCT00000028654,ENSSSCT00000007790,ENSSSCT00000030392,gnl|UG|Ssc#S39548544,ENSSSCT00000008457,ENSSSCT00000010077,ENSSSCT00000001355,gnl|UG|Ssc#S58311260,gnl|UG|Ssc#S58310055,ENSSSCT00000022743,gnl|UG|Ssc#S58304029,ENSSSCT00000001958,ENSSSCT00000013802,gnl|U…
GO:0023061	signal release	34 of 1415 in the list	227 of 20089 in the genome	0.04571	2.12645	ENSSSCT00000004097,ENSSSCT00000000232,gnl|UG|Ssc#S35170816,gnl|UG|Ssc#S35171789,ENSSSCT00000015183,ENSSSCT00000015046,gnl|UG|Ssc#S55325284,ENSSSCT00000028654,ENSSSCT00000007790,ENSSSCT00000030392,gnl|UG|Ssc#S39548544,ENSSSCT00000008457,ENSSSCT00000010077,ENSSSCT00000001355,gnl|UG|Ssc#S58311260,gnl|UG|Ssc#S58310055,ENSSSCT00000022743,gnl|UG|Ssc#S58304029,ENSSSCT00000001958,ENSSSCT00000013802,gnl|U…
GO:0040007	growth	69 of 1415 in the list	592 of 20089 in the genome	0.0473	1.65474	ENSSSCT00000032169,gnl|UG|Ssc#S55327534,gnl|UG|Ssc#S17513706,ENSSSCT00000004631,gnl|UG|Ssc#S55326613,ENSSSCT00000009306,gnl|UG|Ssc#S20116232,ENSSSCT00000026829,gnl|UG|Ssc#S20116287,gnl|UG|Ssc#S38675455,ENSSSCT00000018179,ENSSSCT00000015979,ENSSSCT00000011324,ENSSSCT00000011471,ENSSSCT00000018484,gnl|UG|Ssc#S58301970,ENSSSCT00000025559,gnl|UG|Ssc#S35167803,ENSSSCT00000003137,ENSSSCT00000024369,gnl…
GO:0032412	regulation of ion transmembrane transporter activity	19 of 1415 in the list	94 of 20089 in the genome	0.04794	2.86964	gnl|UG|Ssc#S33578952,gnl|UG|Ssc#S58310306,ENSSSCT00000018801,ENSSSCT00000023281,ENSSSCT00000016414,ENSSSCT00000007865,gnl|UG|Ssc#S58311058,ENSSSCT00000008065,ENSSSCT00000002253,gnl|UG|Ssc#S35171216,ENSSSCT00000024112,gnl|UG|Ssc#S58311859,ENSSSCT00000006768,gnl|UG|Ssc#S20116409,ENSSSCT00000007423,gnl|UG|Ssc#S17512154,ENSSSCT00000012492,ENSSSCT00000031940,ENSSSCT00000000146
GO:0016323	basolateral plasma membrane	30 of 1517 in the list	211 of 21438 in the genome	0.04942	2.00927	gnl|UG|Ssc#S35173875,gnl|UG|Ssc#S22415874,gnl|UG|Ssc#S58303479,gnl|UG|Ssc#S40565039,gnl|UG|Ssc#S58304887,ENSSSCT00000027674,gnl|UG|Ssc#S58303592,gnl|UG|Ssc#S35171789,gnl|UG|Ssc#S55322055,gnl|UG|Ssc#S26653060,ENSSSCT00000026421,gnl|UG|Ssc#S58303384,gnl|UG|Ssc#S58314414,gnl|UG|Ssc#S58303593,gnl|UG|Ssc#S35173991,gnl|UG|Ssc#S42951696,ENSSSCT00000025955,ENSSSCT00000000282,gnl|UG|Ssc#S17509789,gnl|UG|S…
GO:0030900	forebrain development	37 of 1415 in the list	257 of 20089 in the genome	0.0499	2.04395	gnl|UG|Ssc#S58302462,ENSSSCT00000004097,gnl|UG|Ssc#S35171789,ENSSSCT00000016414,ENSSSCT00000026150,gnl|UG|Ssc#S55325284,gnl|UG|Ssc#S46880436,ENSSSCT00000011502,ENSSSCT00000026829,gnl|UG|Ssc#S17514663,gnl|UG|Ssc#S20116349,ENSSSCT00000010817,ENSSSCT00000027574,gnl|UG|Ssc#S38675455,gnl|UG|Ssc#S55326688,ENSSSCT00000024548,ENSSSCT00000012703,gnl|UG|Ssc#S46880757,ENSSSCT00000018621,ENSSSCT00000011571,E…
GO:0005624	membrane fraction	69 of 1517 in the list	631 of 21438 in the genome	0.05108	1.54532	ENSSSCT00000032022,ENSSSCT00000006084,gnl|UG|Ssc#S35171789,ENSSSCT00000027724,gnl|UG|Ssc#S35171851,ENSSSCT00000002253,gnl|UG|Ssc#S20116232,gnl|UG|Ssc#S35172704,gnl|UG|Ssc#S24663701,ENSSSCT00000023580,gnl|UG|Ssc#S55325125,gnl|UG|Ssc#S30065897,ENSSSCT00000009852,ENSSSCT00000018621,gnl|UG|Ssc#S58304999,gnl|UG|Ssc#S20116167,ENSSSCT00000008553,gnl|UG|Ssc#S58302561,ENSSSCT00000031940,ENSSSCT00000008457…
GO:0048518	positive regulation of biological process	211 of 1415 in the list	2304 of 20089 in the genome	0.05204	1.30018	ENSSSCT00000032169,gnl|UG|Ssc#S58304589,gnl|UG|Ssc#S48857139,ENSSSCT00000017258,gnl|UG|Ssc#S16890173,ENSSSCT00000007911,ENSSSCT00000002056,ENSSSCT00000004631,gnl|UG|Ssc#S38794848,ENSSSCT00000026421,gnl|UG|Ssc#S55320042,ENSSSCT00000014227,gnl|UG|Ssc#S20116232,ENSSSCT00000026829,gnl|UG|Ssc#S55324074,gnl|UG|Ssc#S39995197,ENSSSCT00000030510,gnl|UG|Ssc#S20116287,ENSSSCT00000015666,gnl|UG|Ssc#S46879930…
GO:0032409	regulation of transporter activity	21 of 1415 in the list	111 of 20089 in the genome	0.05269	2.68595	gnl|UG|Ssc#S33578952,gnl|UG|Ssc#S58310306,ENSSSCT00000018801,ENSSSCT00000023281,ENSSSCT00000016414,ENSSSCT00000007865,gnl|UG|Ssc#S58311058,ENSSSCT00000008065,ENSSSCT00000002253,gnl|UG|Ssc#S35171216,ENSSSCT00000024112,gnl|UG|Ssc#S55325058,gnl|UG|Ssc#S58311859,ENSSSCT00000006768,gnl|UG|Ssc#S20116409,ENSSSCT00000007423,gnl|UG|Ssc#S17512154,ENSSSCT00000012492,ENSSSCT00000031940,ENSSSCT00000000146,ENS…
GO:0035295	tube development	48 of 1415 in the list	369 of 20089 in the genome	0.05397	1.84679	gnl|UG|Ssc#S55326285,gnl|UG|Ssc#S35171789,ENSSSCT00000029331,ENSSSCT00000005607,gnl|UG|Ssc#S46878456,ENSSSCT00000007865,ENSSSCT00000004631,ENSSSCT00000015183,gnl|UG|Ssc#S46876251,ENSSSCT00000026421,gnl|UG|Ssc#S58306205,gnl|UG|Ssc#S20116349,gnl|UG|Ssc#S58303229,ENSSSCT00000009429,gnl|UG|Ssc#S38675455,ENSSSCT00000028611,ENSSSCT00000007590,gnl|UG|Ssc#S58304311,ENSSSCT00000018184,ENSSSCT00000002555,E…
GO:0022898	regulation of transmembrane transporter activity	19 of 1415 in the list	95 of 20089 in the genome	0.05602	2.83943	gnl|UG|Ssc#S33578952,gnl|UG|Ssc#S58310306,ENSSSCT00000018801,ENSSSCT00000023281,ENSSSCT00000016414,ENSSSCT00000007865,gnl|UG|Ssc#S58311058,ENSSSCT00000008065,ENSSSCT00000002253,gnl|UG|Ssc#S35171216,ENSSSCT00000024112,gnl|UG|Ssc#S58311859,ENSSSCT00000006768,gnl|UG|Ssc#S20116409,ENSSSCT00000007423,gnl|UG|Ssc#S17512154,ENSSSCT00000012492,ENSSSCT00000031940,ENSSSCT00000000146
GO:0055001	muscle cell development	26 of 1415 in the list	155 of 20089 in the genome	0.05746	2.38146	gnl|UG|Ssc#S22415874,gnl|UG|Ssc#S50180456,gnl|UG|Ssc#S58304887,gnl|UG|Ssc#S55327534,gnl|UG|Ssc#S17513706,ENSSSCT00000005302,gnl|UG|Ssc#S23759290,ENSSSCT00000027470,ENSSSCT00000023627,gnl|UG|Ssc#S35171216,ENSSSCT00000011432,gnl|UG|Ssc#S55318272,ENSSSCT00000012333,ENSSSCT00000007115,gnl|UG|Ssc#S58311041,gnl|UG|Ssc#S43509650,ENSSSCT00000019053,gnl|UG|Ssc#S39528402,gnl|UG|Ssc#S55327390,gnl|UG|Ssc#S17…
GO:0048598	embryonic morphogenesis	59 of 1415 in the list	487 of 20089 in the genome	0.05974	1.71999	gnl|UG|Ssc#S58304847,ENSSSCT00000032524,ENSSSCT00000007515,gnl|UG|Ssc#S35173673,ENSSSCT00000017258,ENSSSCT00000018186,gnl|UG|Ssc#S58304850,ENSSSCT00000012128,ENSSSCT00000029331,ENSSSCT00000005607,ENSSSCT00000019094,ENSSSCT00000001129,gnl|UG|Ssc#S58305762,gnl|UG|Ssc#S46878456,gnl|UG|Ssc#S46876251,ENSSSCT00000026421,ENSSSCT00000016447,ENSSSCT00000015046,gnl|UG|Ssc#S58306205,gnl|UG|Ssc#S46880436,ENS…
GO:0030425	dendrite	22 of 1517 in the list	137 of 21438 in the genome	0.06085	2.26935	gnl|UG|Ssc#S35172811,ENSSSCT00000025253,ENSSSCT00000031039,ENSSSCT00000000232,ENSSSCT00000024749,ENSSSCT00000019611,ENSSSCT00000013532,ENSSSCT00000007911,ENSSSCT00000016414,ENSSSCT00000022743,gnl|UG|Ssc#S58303384,gnl|UG|Ssc#S20116232,ENSSSCT00000011882,gnl|UG|Ssc#S49953823,gnl|UG|Ssc#S35168501,ENSSSCT00000024548,gnl|UG|Ssc#S18359204,gnl|UG|Ssc#S58306181,ENSSSCT00000017584,gnl|UG|Ssc#S58306332,gnl…
GO:0060429	epithelium development	51 of 1415 in the list	403 of 20089 in the genome	0.06471	1.79666	gnl|UG|Ssc#S18358696,gnl|UG|Ssc#S55326285,ENSSSCT00000011548,ENSSSCT00000001082,gnl|UG|Ssc#S35166997,gnl|UG|Ssc#S35171789,ENSSSCT00000029331,ENSSSCT00000019094,gnl|UG|Ssc#S23213494,ENSSSCT00000001129,gnl|UG|Ssc#S46878456,gnl|UG|Ssc#S35172271,gnl|UG|Ssc#S46876251,ENSSSCT00000026421,gnl|UG|Ssc#S58306205,ENSSSCT00000003835,ENSSSCT00000030510,gnl|UG|Ssc#S58303229,ENSSSCT00000010353,gnl|UG|Ssc#S386754…
GO:0005626	insoluble fraction	130 of 1517 in the list	1365 of 21438 in the genome	0.06949	1.34589	gnl|UG|Ssc#S20116232,gnl|UG|Ssc#S55324074,ENSSSCT00000023580,gnl|UG|Ssc#S55325125,ENSSSCT00000009852,ENSSSCT00000018621,gnl|UG|Ssc#S58304999,ENSSSCT00000008553,ENSSSCT00000011471,ENSSSCT00000000798,gnl|UG|Ssc#S43509655,gnl|UG|Ssc#S35171357,ENSSSCT00000005877,gnl|UG|Ssc#S35170857,gnl|UG|Ssc#S6091501,ENSSSCT00000013979,ENSSSCT00000018418,ENSSSCT00000007170,ENSSSCT00000031428,ENSSSCT00000024259,ENSS…
GO:0051179	localization	423 of 1415 in the list	5103 of 20089 in the genome	0.07932	1.17684	gnl|UG|Ssc#S58302462,gnl|UG|Ssc#S40500672,gnl|UG|Ssc#S58303888,ENSSSCT00000007911,gnl|UG|Ssc#S23212825,ENSSSCT00000017477,ENSSSCT00000002056,ENSSSCT00000011814,ENSSSCT00000004631,ENSSSCT00000003790,gnl|UG|Ssc#S38794848,gnl|UG|Ssc#S46878986,ENSSSCT00000026421,ENSSSCT00000013785,gnl|UG|Ssc#S58305438,ENSSSCT00000004065,gnl|UG|Ssc#S6072267,gnl|UG|Ssc#S55323935,ENSSSCT00000005329,gnl|UG|Ssc#S58313897,…
GO:0001568	blood vessel development	27 of 1415 in the list	167 of 20089 in the genome	0.07972	2.29535	ENSSSCT00000007604,gnl|UG|Ssc#S35171789,ENSSSCT00000017233,ENSSSCT00000012688,ENSSSCT00000005877,gnl|UG|Ssc#S46879990,gnl|UG|Ssc#S35172271,gnl|UG|Ssc#S58313966,gnl|UG|Ssc#S35167435,ENSSSCT00000004436,gnl|UG|Ssc#S30930820,gnl|UG|Ssc#S20445836,gnl|UG|Ssc#S35172635,gnl|UG|Ssc#S49953823,gnl|UG|Ssc#S31116211,gnl|UG|Ssc#S23213461,ENSSSCT00000025452,gnl|UG|Ssc#S55326961,gnl|UG|Ssc#S50838379,ENSSSCT00000…
GO:0030141	secretory granule	31 of 1517 in the list	227 of 21438 in the genome	0.08074	1.9299	gnl|UG|Ssc#S58311959,ENSSSCT00000000383,ENSSSCT00000013426,gnl|UG|Ssc#S35171789,ENSSSCT00000016414,ENSSSCT00000005288,ENSSSCT00000028364,ENSSSCT00000005220,ENSSSCT00000002056,gnl|UG|Ssc#S35167803,gnl|UG|Ssc#S58304422,gnl|UG|Ssc#S58303384,ENSSSCT00000019570,gnl|UG|Ssc#S20116738,gnl|UG|Ssc#S35167435,gnl|UG|Ssc#S20116351,ENSSSCT00000000984,ENSSSCT00000023925,ENSSSCT00000028654,gnl|UG|Ssc#S20116232,g…
GO:0007269	neurotransmitter secretion	9 of 1415 in the list	26 of 20089 in the genome	0.08215	4.91441	ENSSSCT00000030392,ENSSSCT00000001958,ENSSSCT00000015183,gnl|UG|Ssc#S58314231,ENSSSCT00000000232,ENSSSCT00000008457,gnl|UG|Ssc#S35170816,ENSSSCT00000010077,ENSSSCT00000007790
GO:0031110	regulation of microtubule polymerization or depolymerization	9 of 1415 in the list	26 of 20089 in the genome	0.08215	4.91441	gnl|UG|Ssc#S33578952,ENSSSCT00000030510,ENSSSCT00000018484,gnl|UG|Ssc#S20116287,gnl|UG|Ssc#S20116167,gnl|UG|Ssc#S35174061,gnl|UG|Ssc#S46879502,ENSSSCT00000010077,gnl|UG|Ssc#S29975956
GO:0034765	regulation of ion transmembrane transport	19 of 1415 in the list	98 of 20089 in the genome	0.08803	2.75251	gnl|UG|Ssc#S33578952,gnl|UG|Ssc#S58310306,ENSSSCT00000018801,ENSSSCT00000023281,ENSSSCT00000016414,ENSSSCT00000007865,gnl|UG|Ssc#S58311058,ENSSSCT00000008065,ENSSSCT00000002253,gnl|UG|Ssc#S35171216,ENSSSCT00000024112,gnl|UG|Ssc#S58311859,ENSSSCT00000006768,gnl|UG|Ssc#S20116409,ENSSSCT00000007423,gnl|UG|Ssc#S17512154,ENSSSCT00000012492,ENSSSCT00000031940,ENSSSCT00000000146
GO:0048738	cardiac muscle tissue development	13 of 1415 in the list	52 of 20089 in the genome	0.08951	3.54929	gnl|UG|Ssc#S22415874,gnl|UG|Ssc#S58302462,gnl|UG|Ssc#S50180456,gnl|UG|Ssc#S19541569,gnl|UG|Ssc#S38675455,gnl|UG|Ssc#S17513706,ENSSSCT00000026600,ENSSSCT00000007865,ENSSSCT00000007115,gnl|UG|Ssc#S15677870,gnl|UG|Ssc#S17526193,ENSSSCT00000014456,gnl|UG|Ssc#S35172385
GO:0010975	regulation of neuron projection development	18 of 1415 in the list	91 of 20089 in the genome	0.10493	2.80823	gnl|UG|Ssc#S58311260,ENSSSCT00000016162,ENSSSCT00000004097,gnl|UG|Ssc#S58306312,gnl|UG|Ssc#S46877516,ENSSSCT00000022743,gnl|UG|Ssc#S46879502,gnl|UG|Ssc#S35165274,gnl|UG|Ssc#S46880436,ENSSSCT00000014227,ENSSSCT00000011502,gnl|UG|Ssc#S58314958,gnl|UG|Ssc#S40048901,gnl|UG|Ssc#S58304645,gnl|UG|Ssc#S35170426,ENSSSCT00000001187,ENSSSCT00000007423,ENSSSCT00000016773
GO:0030198	extracellular matrix organization	14 of 1415 in the list	60 of 20089 in the genome	0.10571	3.31267	ENSSSCT00000006902,gnl|UG|Ssc#S46880230,gnl|UG|Ssc#S35166997,gnl|UG|Ssc#S46878962,gnl|UG|Ssc#S58302860,ENSSSCT00000009861,ENSSSCT00000007865,gnl|UG|Ssc#S35170161,ENSSSCT00000001000,gnl|UG|Ssc#S43509724,gnl|UG|Ssc#S58314129,gnl|UG|Ssc#S35169706,ENSSSCT00000022836,gnl|UG|Ssc#S58304810
GO:0048519	negative regulation of biological process	181 of 1415 in the list	1953 of 20089 in the genome	0.10969	1.31576	gnl|UG|Ssc#S58302462,ENSSSCT00000032169,gnl|UG|Ssc#S55326285,ENSSSCT00000001082,gnl|UG|Ssc#S16890173,gnl|UG|Ssc#S17514632,ENSSSCT00000025774,ENSSSCT00000026421,gnl|UG|Ssc#S58307914,ENSSSCT00000014227,gnl|UG|Ssc#S20116232,gnl|UG|Ssc#S46877158,gnl|UG|Ssc#S46879412,ENSSSCT00000026829,ENSSSCT00000022487,ENSSSCT00000030510,gnl|UG|Ssc#S20116287,ENSSSCT00000017418,gnl|UG|Ssc#S58304479,ENSSSCT00000017282…
GO:0007411	axon guidance	13 of 1415 in the list	53 of 20089 in the genome	0.11102	3.48233	gnl|UG|Ssc#S58302462,gnl|UG|Ssc#S58304887,ENSSSCT00000029611,ENSSSCT00000004792,ENSSSCT00000023118,gnl|UG|Ssc#S58306365,gnl|UG|Ssc#S58303706,ENSSSCT00000009572,ENSSSCT00000019532,gnl|UG|Ssc#S20116232,ENSSSCT00000011502,ENSSSCT00000026829,gnl|UG|Ssc#S58314958
GO:0019229	regulation of vasoconstriction	9 of 1415 in the list	27 of 20089 in the genome	0.11555	4.73239	gnl|UG|Ssc#S58310055,gnl|UG|Ssc#S6085280,ENSSSCT00000006084,gnl|UG|Ssc#S46880007,gnl|UG|Ssc#S50838379,gnl|UG|Ssc#S35172154,gnl|UG|Ssc#S20116167,ENSSSCT00000007423,ENSSSCT00000009731
GO:0043462	regulation of ATPase activity	9 of 1415 in the list	27 of 20089 in the genome	0.11555	4.73239	gnl|UG|Ssc#S58303968,gnl|UG|Ssc#S58305091,gnl|UG|Ssc#S55324180,ENSSSCT00000026600,ENSSSCT00000015183,gnl|UG|Ssc#S35170969,gnl|UG|Ssc#S17526193,ENSSSCT00000014456,gnl|UG|Ssc#S58310499
GO:0072509	divalent inorganic cation transmembrane transporter activity	13 of 1406 in the list	64 of 20883 in the genome	0.11909	3.01697	ENSSSCT00000024112,gnl|UG|Ssc#S58310306,ENSSSCT00000018801,ENSSSCT00000023281,gnl|UG|Ssc#S58311859,gnl|UG|Ssc#S48375213,ENSSSCT00000003285,ENSSSCT00000007865,gnl|UG|Ssc#S20116409,gnl|UG|Ssc#S58311058,gnl|UG|Ssc#S17512154,ENSSSCT00000012492,ENSSSCT00000000146
GO:0001948	glycoprotein binding	8 of 1406 in the list	27 of 20883 in the genome	0.11999	4.40082	ENSSSCT00000017584,gnl|UG|Ssc#S55327228,ENSSSCT00000013861,ENSSSCT00000009572,gnl|UG|Ssc#S58300997,ENSSSCT00000005288,ENSSSCT00000011289,ENSSSCT00000011502
GO:0030247	polysaccharide binding	29 of 1406 in the list	216 of 20883 in the genome	0.1226	1.99412	gnl|UG|Ssc#S55319187,gnl|UG|Ssc#S35173373,ENSSSCT00000007604,ENSSSCT00000029331,ENSSSCT00000005288,ENSSSCT00000004631,ENSSSCT00000024591,ENSSSCT00000032452,ENSSSCT00000004436,ENSSSCT00000015440,gnl|UG|Ssc#S43509724,gnl|UG|Ssc#S20116232,gnl|UG|Ssc#S55324140,ENSSSCT00000022487,gnl|UG|Ssc#S55325298,gnl|UG|Ssc#S22415837,gnl|UG|Ssc#S35169117,ENSSSCT00000007094,gnl|UG|Ssc#S38675455,gnl|UG|Ssc#S50182861…
GO:0016529	sarcoplasmic reticulum	5 of 1517 in the list	11 of 21438 in the genome	0.14012	6.42356	ENSSSCT00000006768,ENSSSCT00000008065,ENSSSCT00000002253,ENSSSCT00000003285,ENSSSCT00000007865
GO:0072001	renal system development	18 of 1415 in the list	93 of 20089 in the genome	0.14144	2.74784	ENSSSCT00000018248,gnl|UG|Ssc#S55326285,ENSSSCT00000011548,gnl|UG|Ssc#S35171789,ENSSSCT00000029331,gnl|UG|Ssc#S55327747,ENSSSCT00000019256,ENSSSCT00000023713,ENSSSCT00000003137,gnl|UG|Ssc#S58300997,gnl|UG|Ssc#S58304691,ENSSSCT00000000386,gnl|UG|Ssc#S35165172,gnl|UG|Ssc#S58303229,ENSSSCT00000018284,gnl|UG|Ssc#S58307187,ENSSSCT00000018179,ENSSSCT00000009458
GO:0006836	neurotransmitter transport	10 of 1415 in the list	34 of 20089 in the genome	0.15141	4.17564	ENSSSCT00000000232,gnl|UG|Ssc#S35170816,ENSSSCT00000007790,ENSSSCT00000015183,ENSSSCT00000001958,ENSSSCT00000030392,gnl|UG|Ssc#S58314231,ENSSSCT00000025419,ENSSSCT00000008457,ENSSSCT00000010077
GO:0003009	skeletal muscle contraction	5 of 1415 in the list	8 of 20089 in the genome	0.15267	8.87323	gnl|UG|Ssc#S33578952,gnl|UG|Ssc#S19541569,ENSSSCT00000008553,ENSSSCT00000007911,gnl|UG|Ssc#S20116359
GO:0012505	endomembrane system	133 of 1517 in the list	1430 of 21438 in the genome	0.15618	1.31436	ENSSSCT00000016628,ENSSSCT00000015510,ENSSSCT00000003790,ENSSSCT00000013785,gnl|UG|Ssc#S20116232,gnl|UG|Ssc#S35167068,gnl|UG|Ssc#S55325125,gnl|UG|Ssc#S58304479,gnl|UG|Ssc#S58301444,gnl|UG|Ssc#S58311311,ENSSSCT00000008553,gnl|UG|Ssc#S45783735,ENSSSCT00000029547,ENSSSCT00000011471,gnl|UG|Ssc#S23212901,ENSSSCT00000028364,gnl|UG|Ssc#S35171357,gnl|UG|Ssc#S55286713,gnl|UG|Ssc#S6091501,ENSSSCT0000000267…
GO:0001944	vasculature development	34 of 1415 in the list	241 of 20089 in the genome	0.15697	2.00292	ENSSSCT00000007604,gnl|UG|Ssc#S35171789,gnl|UG|Ssc#S46879990,gnl|UG|Ssc#S35172271,gnl|UG|Ssc#S58313966,gnl|UG|Ssc#S35167435,ENSSSCT00000004436,gnl|UG|Ssc#S58314129,gnl|UG|Ssc#S35172635,gnl|UG|Ssc#S31116211,gnl|UG|Ssc#S55326688,ENSSSCT00000012703,ENSSSCT00000029733,gnl|UG|Ssc#S58304311,ENSSSCT00000018184,gnl|UG|Ssc#S58304810,ENSSSCT00000012688,ENSSSCT00000017233,ENSSSCT00000005877,gnl|UG|Ssc#S4688…
GO:0019905	syntaxin binding	8 of 1406 in the list	28 of 20883 in the genome	0.15815	4.24365	ENSSSCT00000030392,gnl|UG|Ssc#S58314231,gnl|UG|Ssc#S58304422,ENSSSCT00000019570,gnl|UG|Ssc#S55237678,ENSSSCT00000028010,ENSSSCT00000027427,ENSSSCT00000013441
GO:0003007	heart morphogenesis	21 of 1415 in the list	120 of 20089 in the genome	0.17324	2.48451	gnl|UG|Ssc#S22415874,gnl|UG|Ssc#S50180456,gnl|UG|Ssc#S17513706,ENSSSCT00000026600,ENSSSCT00000009861,ENSSSCT00000007865,gnl|UG|Ssc#S46876251,gnl|UG|Ssc#S15677870,gnl|UG|Ssc#S35167803,ENSSSCT00000014456,gnl|UG|Ssc#S35172385,gnl|UG|Ssc#S37959694,gnl|UG|Ssc#S36164941,ENSSSCT00000018780,gnl|UG|Ssc#S19541569,gnl|UG|Ssc#S38675455,ENSSSCT00000013891,gnl|UG|Ssc#S17526193,ENSSSCT00000009731,ENSSSCT0000000…
GO:0048522	positive regulation of cellular process	173 of 1415 in the list	1869 of 20089 in the genome	0.17352	1.31413	ENSSSCT00000032169,gnl|UG|Ssc#S58304589,gnl|UG|Ssc#S16890173,ENSSSCT00000007911,ENSSSCT00000002056,ENSSSCT00000004631,ENSSSCT00000026421,ENSSSCT00000014227,gnl|UG|Ssc#S20116232,ENSSSCT00000026829,gnl|UG|Ssc#S55324074,gnl|UG|Ssc#S39995197,ENSSSCT00000030510,gnl|UG|Ssc#S20116287,ENSSSCT00000015666,ENSSSCT00000028611,ENSSSCT00000017418,gnl|UG|Ssc#S58304479,gnl|UG|Ssc#S58304810,gnl|UG|Ssc#S55319187,E…
GO:0048469	cell maturation	14 of 1415 in the list	63 of 20089 in the genome	0.18676	3.15493	ENSSSCT00000031923,gnl|UG|Ssc#S46878730,ENSSSCT00000013426,gnl|UG|Ssc#S40481152,ENSSSCT00000000190,ENSSSCT00000018184,ENSSSCT00000002098,gnl|UG|Ssc#S35167328,ENSSSCT00000029901,ENSSSCT00000026150,gnl|UG|Ssc#S46916722,gnl|UG|Ssc#S20116232,ENSSSCT00000017282,ENSSSCT00000000980
GO:0012506	vesicle membrane	31 of 1517 in the list	239 of 21438 in the genome	0.19609	1.833	gnl|UG|Ssc#S58305628,gnl|UG|Ssc#S58302358,ENSSSCT00000000383,gnl|UG|Ssc#S35171789,ENSSSCT00000011464,ENSSSCT00000018941,ENSSSCT00000005220,ENSSSCT00000015183,ENSSSCT00000032140,ENSSSCT00000032579,gnl|UG|Ssc#S58304422,ENSSSCT00000007702,ENSSSCT00000019570,gnl|UG|Ssc#S35167435,ENSSSCT00000019230,gnl|UG|Ssc#S20116351,ENSSSCT00000013441,ENSSSCT00000023000,ENSSSCT00000025407,ENSSSCT00000026586,gnl|UG|…
GO:0045664	regulation of neuron differentiation	19 of 1415 in the list	104 of 20089 in the genome	0.20399	2.59371	gnl|UG|Ssc#S58311260,ENSSSCT00000016162,ENSSSCT00000004097,gnl|UG|Ssc#S58306312,ENSSSCT00000011165,gnl|UG|Ssc#S46877516,ENSSSCT00000022743,gnl|UG|Ssc#S46879502,gnl|UG|Ssc#S35165274,gnl|UG|Ssc#S46880436,ENSSSCT00000014227,ENSSSCT00000011502,gnl|UG|Ssc#S58314958,gnl|UG|Ssc#S40048901,gnl|UG|Ssc#S58304645,gnl|UG|Ssc#S35170426,ENSSSCT00000001187,ENSSSCT00000007423,ENSSSCT00000016773
GO:0030427	site of polarized growth	21 of 1517 in the list	140 of 21438 in the genome	0.21029	2.11978	ENSSSCT00000018484,ENSSSCT00000013532,ENSSSCT00000022743,gnl|UG|Ssc#S46879502,gnl|UG|Ssc#S35170857,gnl|UG|Ssc#S58314958,ENSSSCT00000026829,ENSSSCT00000016488,gnl|UG|Ssc#S29975956,ENSSSCT00000025955,ENSSSCT00000030510,ENSSSCT00000011882,gnl|UG|Ssc#S35170270,ENSSSCT00000018284,ENSSSCT00000008040,ENSSSCT00000026239,ENSSSCT00000010578,ENSSSCT00000030392,ENSSSCT00000015979,ENSSSCT00000010077,gnl|UG|Ss…
GO:0001871	pattern binding	30 of 1406 in the list	234 of 20883 in the genome	0.21531	1.9042	gnl|UG|Ssc#S55319187,gnl|UG|Ssc#S35173373,ENSSSCT00000007604,ENSSSCT00000029331,ENSSSCT00000005288,ENSSSCT00000004631,ENSSSCT00000024591,ENSSSCT00000032452,ENSSSCT00000004436,ENSSSCT00000015440,gnl|UG|Ssc#S43509724,gnl|UG|Ssc#S20116232,gnl|UG|Ssc#S55324140,ENSSSCT00000022487,gnl|UG|Ssc#S55325298,gnl|UG|Ssc#S22415837,gnl|UG|Ssc#S35169117,ENSSSCT00000007094,gnl|UG|Ssc#S38675455,gnl|UG|Ssc#S50182861…
GO:0065009	regulation of molecular function	161 of 1415 in the list	1729 of 20089 in the genome	0.23145	1.322	ENSSSCT00000032169,gnl|UG|Ssc#S58311514,ENSSSCT00000025950,gnl|UG|Ssc#S55324180,ENSSSCT00000026600,gnl|UG|Ssc#S35171783,ENSSSCT00000004631,ENSSSCT00000026421,ENSSSCT00000015217,ENSSSCT00000014227,ENSSSCT00000009306,gnl|UG|Ssc#S20116232,gnl|UG|Ssc#S58314337,ENSSSCT00000026829,ENSSSCT00000030510,gnl|UG|Ssc#S20116287,gnl|UG|Ssc#S58304479,gnl|UG|Ssc#S55326793,ENSSSCT00000002555,ENSSSCT00000017282,gnl…
GO:0001655	urogenital system development	21 of 1415 in the list	123 of 20089 in the genome	0.24936	2.42391	ENSSSCT00000018248,ENSSSCT00000031923,gnl|UG|Ssc#S55326285,ENSSSCT00000011548,gnl|UG|Ssc#S35171789,ENSSSCT00000029331,gnl|UG|Ssc#S55327747,ENSSSCT00000019256,ENSSSCT00000023713,ENSSSCT00000003137,gnl|UG|Ssc#S58300997,gnl|UG|Ssc#S58304691,ENSSSCT00000000386,ENSSSCT00000018780,gnl|UG|Ssc#S35165172,gnl|UG|Ssc#S58303229,ENSSSCT00000018284,gnl|UG|Ssc#S38675455,gnl|UG|Ssc#S58307187,ENSSSCT00000018179,E…
GO:0031112	positive regulation of microtubule polymerization or depolymerization	6 of 1415 in the list	13 of 20089 in the genome	0.25531	6.55254	gnl|UG|Ssc#S33578952,ENSSSCT00000030510,ENSSSCT00000018484,gnl|UG|Ssc#S20116287,gnl|UG|Ssc#S20116167,gnl|UG|Ssc#S29975956
GO:0015171	amino acid transmembrane transporter activity	14 of 1406 in the list	78 of 20883 in the genome	0.26776	2.66588	gnl|UG|Ssc#S35172811,ENSSSCT00000024583,ENSSSCT00000003165,ENSSSCT00000008040,gnl|UG|Ssc#S58309772,gnl|UG|Ssc#S23872074,gnl|UG|Ssc#S58304029,ENSSSCT00000005755,gnl|UG|Ssc#S20116624,gnl|UG|Ssc#S58309157,ENSSSCT00000001022,gnl|UG|Ssc#S58315176,ENSSSCT00000023223,gnl|UG|Ssc#S58307846
GO:0005262	calcium channel activity	12 of 1406 in the list	61 of 20883 in the genome	0.27396	2.92186	ENSSSCT00000024112,gnl|UG|Ssc#S58310306,ENSSSCT00000018801,ENSSSCT00000023281,gnl|UG|Ssc#S58311859,ENSSSCT00000003285,ENSSSCT00000007865,gnl|UG|Ssc#S20116409,gnl|UG|Ssc#S58311058,gnl|UG|Ssc#S17512154,ENSSSCT00000012492,ENSSSCT00000000146
GO:0021537	telencephalon development	26 of 1415 in the list	170 of 20089 in the genome	0.28117	2.17133	gnl|UG|Ssc#S58311260,ENSSSCT00000018248,gnl|UG|Ssc#S58313509,gnl|UG|Ssc#S35171789,ENSSSCT00000016414,ENSSSCT00000011993,ENSSSCT00000023713,ENSSSCT00000003137,ENSSSCT00000026150,gnl|UG|Ssc#S46880436,ENSSSCT00000011502,ENSSSCT00000026829,ENSSSCT00000026586,gnl|UG|Ssc#S20116349,ENSSSCT00000010817,ENSSSCT00000027574,ENSSSCT00000007094,ENSSSCT00000012703,gnl|UG|Ssc#S55325396,gnl|UG|Ssc#S46880757,ENSSS…
GO:0001932	regulation of protein phosphorylation	68 of 1415 in the list	616 of 20089 in the genome	0.28499	1.56722	ENSSSCT00000032022,ENSSSCT00000032169,ENSSSCT00000004631,ENSSSCT00000015046,ENSSSCT00000014227,ENSSSCT00000030510,gnl|UG|Ssc#S20116287,gnl|UG|Ssc#S58301623,gnl|UG|Ssc#S35166632,ENSSSCT00000012703,gnl|UG|Ssc#S20116167,gnl|UG|Ssc#S58306020,ENSSSCT00000009521,ENSSSCT00000011471,ENSSSCT00000025989,ENSSSCT00000014100,ENSSSCT00000029344,gnl|UG|Ssc#S35167803,ENSSSCT00000004670,gnl|UG|Ssc#S58302043,gnl|U…
GO:0021700	developmental maturation	18 of 1415 in the list	98 of 20089 in the genome	0.28573	2.60764	ENSSSCT00000031923,gnl|UG|Ssc#S46878730,ENSSSCT00000013426,ENSSSCT00000026150,gnl|UG|Ssc#S46916722,gnl|UG|Ssc#S20116232,ENSSSCT00000000386,ENSSSCT00000013705,gnl|UG|Ssc#S40481152,gnl|UG|Ssc#S43496050,ENSSSCT00000000190,ENSSSCT00000018184,ENSSSCT00000002098,gnl|UG|Ssc#S35167328,ENSSSCT00000029901,ENSSSCT00000000980,ENSSSCT00000017282,ENSSSCT00000009458
GO:0021675	nerve development	9 of 1415 in the list	30 of 20089 in the genome	0.29094	4.25915	gnl|UG|Ssc#S58311260,gnl|UG|Ssc#S35172811,ENSSSCT00000018186,ENSSSCT00000007170,gnl|UG|Ssc#S58304850,ENSSSCT00000029611,ENSSSCT00000003137,ENSSSCT00000027288,ENSSSCT00000026829
GO:0031960	response to corticosteroid stimulus	27 of 1415 in the list	180 of 20089 in the genome	0.29481	2.12958	ENSSSCT00000015537,ENSSSCT00000032169,gnl|UG|Ssc#S58310055,ENSSSCT00000004097,ENSSSCT00000023632,ENSSSCT00000006084,gnl|UG|Ssc#S35171789,gnl|UG|Ssc#S46880007,ENSSSCT00000014100,gnl|UG|Ssc#S35172014,ENSSSCT00000004631,ENSSSCT00000017594,gnl|UG|Ssc#S43678669,gnl|UG|Ssc#S58499134,gnl|UG|Ssc#S49953823,ENSSSCT00000000652,ENSSSCT00000010578,gnl|UG|Ssc#S58314164,gnl|UG|Ssc#S35167144,ENSSSCT00000018621,E…
GO:0010035	response to inorganic substance	46 of 1415 in the list	374 of 20089 in the genome	0.30195	1.74618	gnl|UG|Ssc#S58303479,gnl|UG|Ssc#S55318348,ENSSSCT00000032169,ENSSSCT00000014612,gnl|UG|Ssc#S55327534,gnl|UG|Ssc#S16890173,gnl|UG|Ssc#S35171789,gnl|UG|Ssc#S46880007,ENSSSCT00000029331,ENSSSCT00000016414,gnl|UG|Ssc#S46878962,ENSSSCT00000026600,ENSSSCT00000016389,ENSSSCT00000017594,ENSSSCT00000027724,gnl|UG|Ssc#S58301511,gnl|UG|Ssc#S35167435,gnl|UG|Ssc#S35171216,gnl|UG|Ssc#S20116287,gnl|UG|Ssc#S2466…
GO:0030662	coated vesicle membrane	15 of 1517 in the list	88 of 21438 in the genome	0.30269	2.40884	ENSSSCT00000026586,ENSSSCT00000008040,ENSSSCT00000019080,ENSSSCT00000012104,gnl|UG|Ssc#S58310861,ENSSSCT00000015183,ENSSSCT00000032140,ENSSSCT00000032579,ENSSSCT00000025419,ENSSSCT00000019570,gnl|UG|Ssc#S58304422,gnl|UG|Ssc#S58311311,ENSSSCT00000019230,ENSSSCT00000013441,ENSSSCT00000023000
GO:0010970	microtubule-based transport	11 of 1415 in the list	44 of 20089 in the genome	0.33945	3.54929	ENSSSCT00000027542,gnl|UG|Ssc#S58303968,gnl|UG|Ssc#S58307650,gnl|UG|Ssc#S46877407,ENSSSCT00000010578,ENSSSCT00000007929,gnl|UG|Ssc#S35173132,ENSSSCT00000006882,gnl|UG|Ssc#S6054441,gnl|UG|Ssc#S20116232,gnl|UG|Ssc#S58313897
GO:0030705	cytoskeleton-dependent intracellular transport	11 of 1415 in the list	44 of 20089 in the genome	0.33945	3.54929	ENSSSCT00000027542,gnl|UG|Ssc#S58303968,gnl|UG|Ssc#S58307650,gnl|UG|Ssc#S46877407,ENSSSCT00000010578,ENSSSCT00000007929,gnl|UG|Ssc#S35173132,ENSSSCT00000006882,gnl|UG|Ssc#S6054441,gnl|UG|Ssc#S20116232,gnl|UG|Ssc#S58313897
GO:0051093	negative regulation of developmental process	39 of 1415 in the list	302 of 20089 in the genome	0.34075	1.83341	gnl|UG|Ssc#S58302462,gnl|UG|Ssc#S55326285,ENSSSCT00000025774,gnl|UG|Ssc#S58313966,gnl|UG|Ssc#S58307914,gnl|UG|Ssc#S58306205,gnl|UG|Ssc#S20116232,ENSSSCT00000011502,ENSSSCT00000022487,gnl|UG|Ssc#S46877508,ENSSSCT00000030510,ENSSSCT00000027574,ENSSSCT00000024966,gnl|UG|Ssc#S58301956,gnl|UG|Ssc#S55326688,gnl|UG|Ssc#S58303492,ENSSSCT00000012703,ENSSSCT00000007590,ENSSSCT00000018184,ENSSSCT00000007423…
GO:0033017	sarcoplasmic reticulum membrane	4 of 1517 in the list	8 of 21438 in the genome	0.34261	7.06592	ENSSSCT00000006768,ENSSSCT00000008065,ENSSSCT00000002253,ENSSSCT00000003285
GO:0034704	calcium channel complex	8 of 1517 in the list	32 of 21438 in the genome	0.34577	3.53296	gnl|UG|Ssc#S58310306,ENSSSCT00000018801,ENSSSCT00000023281,gnl|UG|Ssc#S58311859,gnl|UG|Ssc#S20116409,gnl|UG|Ssc#S17512154,ENSSSCT00000012492,ENSSSCT00000000146
GO:0001822	kidney development	17 of 1415 in the list	91 of 20089 in the genome	0.34887	2.65222	ENSSSCT00000018248,gnl|UG|Ssc#S55326285,ENSSSCT00000011548,gnl|UG|Ssc#S35171789,ENSSSCT00000029331,gnl|UG|Ssc#S55327747,ENSSSCT00000019256,ENSSSCT00000023713,ENSSSCT00000003137,gnl|UG|Ssc#S58300997,gnl|UG|Ssc#S58304691,ENSSSCT00000000386,gnl|UG|Ssc#S35165172,gnl|UG|Ssc#S58303229,gnl|UG|Ssc#S58307187,ENSSSCT00000018179,ENSSSCT00000009458
GO:0015085	calcium ion transmembrane transporter activity	12 of 1406 in the list	63 of 20883 in the genome	0.37055	2.8291	ENSSSCT00000024112,gnl|UG|Ssc#S58310306,ENSSSCT00000018801,ENSSSCT00000023281,gnl|UG|Ssc#S58311859,ENSSSCT00000003285,ENSSSCT00000007865,gnl|UG|Ssc#S20116409,gnl|UG|Ssc#S58311058,gnl|UG|Ssc#S17512154,ENSSSCT00000012492,ENSSSCT00000000146
GO:0043167	ion binding	388 of 1406 in the list	5028 of 20883 in the genome	0.37141	1.14616	ENSSSCT00000016628,gnl|UG|Ssc#S58302462,gnl|UG|Ssc#S35168564,gnl|UG|Ssc#S58311514,gnl|UG|Ssc#S55326727,ENSSSCT00000015510,ENSSSCT00000000742,ENSSSCT00000025774,gnl|UG|Ssc#S46879078,gnl|UG|Ssc#S38794848,gnl|UG|Ssc#S55327476,gnl|UG|Ssc#S58305438,ENSSSCT00000013899,ENSSSCT00000013231,ENSSSCT00000024499,ENSSSCT00000002555,ENSSSCT00000008553,ENSSSCT00000019469,ENSSSCT00000011471,ENSSSCT00000003720,ENS…
GO:0045165	cell fate commitment	23 of 1415 in the list	145 of 20089 in the genome	0.38332	2.25197	ENSSSCT00000018248,gnl|UG|Ssc#S58302462,gnl|UG|Ssc#S50180456,gnl|UG|Ssc#S46878730,gnl|UG|Ssc#S58313509,gnl|UG|Ssc#S17513706,ENSSSCT00000009861,gnl|UG|Ssc#S55327747,ENSSSCT00000003137,ENSSSCT00000016447,ENSSSCT00000018511,gnl|UG|Ssc#S37959694,ENSSSCT00000018780,gnl|UG|Ssc#S20116741,ENSSSCT00000011882,gnl|UG|Ssc#S58303229,ENSSSCT00000024966,gnl|UG|Ssc#S38675455,gnl|UG|Ssc#S55326688,gnl|UG|Ssc#S5532…
GO:0030155	regulation of cell adhesion	27 of 1415 in the list	183 of 20089 in the genome	0.38917	2.09466	gnl|UG|Ssc#S55318348,ENSSSCT00000031311,ENSSSCT00000007604,ENSSSCT00000009362,gnl|UG|Ssc#S58304887,gnl|UG|Ssc#S55327280,ENSSSCT00000011287,ENSSSCT00000000383,ENSSSCT00000005288,ENSSSCT00000006882,ENSSSCT00000032452,gnl|UG|Ssc#S35167435,gnl|UG|Ssc#S55324074,ENSSSCT00000030510,gnl|UG|Ssc#S40048901,ENSSSCT00000022487,gnl|UG|Ssc#S58312019,gnl|UG|Ssc#S49953823,ENSSSCT00000015450,ENSSSCT00000022326,ENS…
GO:0002791	regulation of peptide secretion	17 of 1415 in the list	92 of 20089 in the genome	0.40029	2.62339	gnl|UG|Ssc#S58302462,ENSSSCT00000014612,ENSSSCT00000004097,ENSSSCT00000016414,gnl|UG|Ssc#S35171783,gnl|UG|Ssc#S55325393,gnl|UG|Ssc#S55326688,gnl|UG|Ssc#S55326961,gnl|UG|Ssc#S35172154,ENSSSCT00000030392,gnl|UG|Ssc#S55325370,gnl|UG|Ssc#S35167577,ENSSSCT00000009246,gnl|UG|Ssc#S39548544,gnl|UG|Ssc#S58307051,ENSSSCT00000001355,gnl|UG|Ssc#S46877217
GO:0090087	regulation of peptide transport	17 of 1415 in the list	92 of 20089 in the genome	0.40029	2.62339	gnl|UG|Ssc#S58302462,ENSSSCT00000014612,ENSSSCT00000004097,ENSSSCT00000016414,gnl|UG|Ssc#S35171783,gnl|UG|Ssc#S55325393,gnl|UG|Ssc#S55326688,gnl|UG|Ssc#S55326961,gnl|UG|Ssc#S35172154,ENSSSCT00000030392,gnl|UG|Ssc#S55325370,gnl|UG|Ssc#S35167577,ENSSSCT00000009246,gnl|UG|Ssc#S39548544,gnl|UG|Ssc#S58307051,ENSSSCT00000001355,gnl|UG|Ssc#S46877217
GO:0090276	regulation of peptide hormone secretion	17 of 1415 in the list	92 of 20089 in the genome	0.40029	2.62339	gnl|UG|Ssc#S58302462,ENSSSCT00000014612,ENSSSCT00000004097,ENSSSCT00000016414,gnl|UG|Ssc#S35171783,gnl|UG|Ssc#S55325393,gnl|UG|Ssc#S55326688,gnl|UG|Ssc#S55326961,gnl|UG|Ssc#S35172154,ENSSSCT00000030392,gnl|UG|Ssc#S55325370,gnl|UG|Ssc#S35167577,ENSSSCT00000009246,gnl|UG|Ssc#S39548544,gnl|UG|Ssc#S58307051,ENSSSCT00000001355,gnl|UG|Ssc#S46877217
GO:0045596	negative regulation of cell differentiation	37 of 1415 in the list	284 of 20089 in the genome	0.41311	1.84963	gnl|UG|Ssc#S58302462,gnl|UG|Ssc#S55326285,ENSSSCT00000025774,gnl|UG|Ssc#S58313966,gnl|UG|Ssc#S58307914,gnl|UG|Ssc#S58306205,gnl|UG|Ssc#S20116232,ENSSSCT00000011502,ENSSSCT00000022487,gnl|UG|Ssc#S46877508,ENSSSCT00000030510,ENSSSCT00000027574,ENSSSCT00000024966,gnl|UG|Ssc#S58301956,gnl|UG|Ssc#S55326688,gnl|UG|Ssc#S58303492,ENSSSCT00000012703,ENSSSCT00000007590,ENSSSCT00000018184,ENSSSCT00000007423…
GO:0005539	glycosaminoglycan binding	25 of 1406 in the list	190 of 20883 in the genome	0.41634	1.95431	gnl|UG|Ssc#S55319187,gnl|UG|Ssc#S35173373,ENSSSCT00000007604,ENSSSCT00000029331,ENSSSCT00000005288,ENSSSCT00000004631,ENSSSCT00000032452,ENSSSCT00000004436,ENSSSCT00000015440,gnl|UG|Ssc#S43509724,gnl|UG|Ssc#S20116232,gnl|UG|Ssc#S55324140,gnl|UG|Ssc#S55325298,ENSSSCT00000022487,gnl|UG|Ssc#S35169117,ENSSSCT00000007094,gnl|UG|Ssc#S38675455,gnl|UG|Ssc#S50182861,gnl|UG|Ssc#S58303654,ENSSSCT00000010445…
GO:0016791	phosphatase activity	41 of 1406 in the list	367 of 20883 in the genome	0.41742	1.6593	gnl|UG|Ssc#S35166787,ENSSSCT00000017258,ENSSSCT00000019204,gnl|UG|Ssc#S55319649,ENSSSCT00000025001,gnl|UG|Ssc#S58308605,gnl|UG|Ssc#S35171216,gnl|UG|Ssc#S35168312,gnl|UG|Ssc#S46876762,ENSSSCT00000015220,gnl|UG|Ssc#S35167217,gnl|UG|Ssc#S35173379,ENSSSCT00000026265,gnl|UG|Ssc#S55321002,ENSSSCT00000031940,gnl|UG|Ssc#S35173862,ENSSSCT00000016162,gnl|UG|Ssc#S46877516,gnl|UG|Ssc#S58303018,ENSSSCT0000002…
GO:0071840	cellular component organization or biogenesis	332 of 1415 in the list	3977 of 20089 in the genome	0.45604	1.18518	gnl|UG|Ssc#S58302462,ENSSSCT00000009362,gnl|UG|Ssc#S55326727,ENSSSCT00000015510,gnl|UG|Ssc#S48857139,ENSSSCT00000001082,gnl|UG|Ssc#S55327534,ENSSSCT00000025774,gnl|UG|Ssc#S22415872,ENSSSCT00000015353,ENSSSCT00000026421,gnl|UG|Ssc#S6072267,gnl|UG|Ssc#S55323935,ENSSSCT00000030510,ENSSSCT00000028611,gnl|UG|Ssc#S55318272,ENSSSCT00000013231,gnl|UG|Ssc#S58313268,ENSSSCT00000009521,ENSSSCT00000011471,EN…
GO:0030029	actin filament-based process	40 of 1415 in the list	317 of 20089 in the genome	0.46301	1.79144	gnl|UG|Ssc#S50180456,gnl|UG|Ssc#S55327534,gnl|UG|Ssc#S35170816,gnl|UG|Ssc#S55326004,gnl|UG|Ssc#S35171789,gnl|UG|Ssc#S17513706,gnl|UG|Ssc#S46880007,ENSSSCT00000026600,ENSSSCT00000005302,gnl|UG|Ssc#S46878456,gnl|UG|Ssc#S22415872,gnl|UG|Ssc#S58314414,ENSSSCT00000014456,ENSSSCT00000023627,gnl|UG|Ssc#S40329313,ENSSSCT00000012246,ENSSSCT00000026829,gnl|UG|Ssc#S55318272,ENSSSCT00000012333,ENSSSCT0000000…
GO:0048523	negative regulation of cellular process	151 of 1415 in the list	1629 of 20089 in the genome	0.46882	1.31601	gnl|UG|Ssc#S58302462,ENSSSCT00000032169,gnl|UG|Ssc#S55326285,ENSSSCT00000001082,gnl|UG|Ssc#S16890173,gnl|UG|Ssc#S17514632,ENSSSCT00000025774,ENSSSCT00000026421,gnl|UG|Ssc#S58307914,ENSSSCT00000014227,gnl|UG|Ssc#S20116232,gnl|UG|Ssc#S46877158,gnl|UG|Ssc#S46879412,ENSSSCT00000026829,ENSSSCT00000022487,ENSSSCT00000030510,gnl|UG|Ssc#S20116287,gnl|UG|Ssc#S58304479,ENSSSCT00000017282,gnl|UG|Ssc#S468787…
GO:0001501	skeletal system development	22 of 1415 in the list	138 of 20089 in the genome	0.48521	2.26332	ENSSSCT00000018248,ENSSSCT00000032524,ENSSSCT00000018186,ENSSSCT00000012128,ENSSSCT00000005607,ENSSSCT00000019094,ENSSSCT00000005288,ENSSSCT00000009861,ENSSSCT00000001129,gnl|UG|Ssc#S58305762,ENSSSCT00000019090,gnl|UG|Ssc#S35167803,gnl|UG|Ssc#S58306205,ENSSSCT00000018780,ENSSSCT00000029115,gnl|UG|Ssc#S58304846,gnl|UG|Ssc#S58304311,ENSSSCT00000018184,gnl|UG|Ssc#S51750135,ENSSSCT00000007145,ENSSSCT…
GO:0034703	cation channel complex	10 of 1517 in the list	49 of 21438 in the genome	0.4871	2.88405	gnl|UG|Ssc#S58310306,ENSSSCT00000018801,ENSSSCT00000023281,gnl|UG|Ssc#S58311859,gnl|UG|Ssc#S20116409,gnl|UG|Ssc#S58311058,ENSSSCT00000008553,gnl|UG|Ssc#S17512154,ENSSSCT00000012492,ENSSSCT00000000146
GO:0046883	regulation of hormone secretion	19 of 1415 in the list	111 of 20089 in the genome	0.49422	2.43015	gnl|UG|Ssc#S58302462,gnl|UG|Ssc#S55327228,ENSSSCT00000014612,ENSSSCT00000004097,ENSSSCT00000016414,gnl|UG|Ssc#S35171783,gnl|UG|Ssc#S55325393,gnl|UG|Ssc#S55326688,gnl|UG|Ssc#S55326961,gnl|UG|Ssc#S35172154,ENSSSCT00000030392,gnl|UG|Ssc#S35167577,gnl|UG|Ssc#S55325370,ENSSSCT00000009246,gnl|UG|Ssc#S39548544,ENSSSCT00000009731,gnl|UG|Ssc#S58307051,ENSSSCT00000001355,gnl|UG|Ssc#S46877217
GO:0014070	response to organic cyclic compound	21 of 1415 in the list	129 of 20089 in the genome	0.49463	2.31117	ENSSSCT00000032397,ENSSSCT00000023632,gnl|UG|Ssc#S46880007,ENSSSCT00000016414,gnl|UG|Ssc#S46880126,ENSSSCT00000007865,gnl|UG|Ssc#S58304029,ENSSSCT00000016713,gnl|UG|Ssc#S46880436,ENSSSCT00000026829,gnl|UG|Ssc#S40048901,gnl|UG|Ssc#S20116287,gnl|UG|Ssc#S17515625,ENSSSCT00000007170,ENSSSCT00000003285,gnl|UG|Ssc#S46879562,gnl|UG|Ssc#S58302476,ENSSSCT00000018621,ENSSSCT00000009246,gnl|UG|Ssc#S58307051…
GO:0016528	sarcoplasm	5 of 1517 in the list	14 of 21438 in the genome	0.50751	5.04709	ENSSSCT00000006768,ENSSSCT00000008065,ENSSSCT00000002253,ENSSSCT00000003285,ENSSSCT00000007865
GO:0051094	positive regulation of developmental process	42 of 1415 in the list	340 of 20089 in the genome	0.52007	1.75377	ENSSSCT00000011358,gnl|UG|Ssc#S55327228,ENSSSCT00000001129,gnl|UG|Ssc#S46877661,gnl|UG|Ssc#S58313966,gnl|UG|Ssc#S46880436,gnl|UG|Ssc#S35170270,ENSSSCT00000027574,ENSSSCT00000015666,gnl|UG|Ssc#S58312503,gnl|UG|Ssc#S58304311,ENSSSCT00000017020,ENSSSCT00000018184,ENSSSCT00000022506,ENSSSCT00000018179,gnl|UG|Ssc#S58311260,ENSSSCT00000018248,gnl|UG|Ssc#S46878730,ENSSSCT00000018484,gnl|UG|Ssc#S58311443…
GO:0043269	regulation of ion transport	30 of 1415 in the list	216 of 20089 in the genome	0.5272	1.97183	gnl|UG|Ssc#S33578952,gnl|UG|Ssc#S58310306,ENSSSCT00000031039,gnl|UG|Ssc#S58309786,ENSSSCT00000018801,ENSSSCT00000023281,gnl|UG|Ssc#S16890173,ENSSSCT00000016414,ENSSSCT00000007865,ENSSSCT00000003807,gnl|UG|Ssc#S58311058,ENSSSCT00000008065,ENSSSCT00000002253,gnl|UG|Ssc#S43678669,gnl|UG|Ssc#S35171216,ENSSSCT00000016488,ENSSSCT00000024112,ENSSSCT00000004500,gnl|UG|Ssc#S58311859,ENSSSCT00000006768,gnl…
GO:0048565	digestive tract development	10 of 1415 in the list	39 of 20089 in the genome	0.53126	3.6403	ENSSSCT00000018248,ENSSSCT00000001082,ENSSSCT00000011165,gnl|UG|Ssc#S58314164,ENSSSCT00000017594,ENSSSCT00000002555,gnl|UG|Ssc#S35167803,ENSSSCT00000003137,gnl|UG|Ssc#S35168504,ENSSSCT00000009458
GO:0055123	digestive system development	10 of 1415 in the list	39 of 20089 in the genome	0.53126	3.6403	ENSSSCT00000018248,ENSSSCT00000001082,ENSSSCT00000011165,gnl|UG|Ssc#S58314164,ENSSSCT00000017594,ENSSSCT00000002555,gnl|UG|Ssc#S35167803,ENSSSCT00000003137,gnl|UG|Ssc#S35168504,ENSSSCT00000009458
GO:0030659	cytoplasmic vesicle membrane	22 of 1517 in the list	161 of 21438 in the genome	0.55266	1.93106	ENSSSCT00000000383,gnl|UG|Ssc#S35171789,ENSSSCT00000015183,ENSSSCT00000032140,ENSSSCT00000032579,gnl|UG|Ssc#S58304422,ENSSSCT00000019570,gnl|UG|Ssc#S35167435,ENSSSCT00000019230,gnl|UG|Ssc#S20116351,ENSSSCT00000013441,ENSSSCT00000023000,ENSSSCT00000026586,gnl|UG|Ssc#S35167068,ENSSSCT00000008040,ENSSSCT00000019080,ENSSSCT00000012104,gnl|UG|Ssc#S58310861,gnl|UG|Ssc#S20116624,ENSSSCT00000025419,gnl|U…
GO:0044433	cytoplasmic vesicle part	22 of 1517 in the list	161 of 21438 in the genome	0.55266	1.93106	ENSSSCT00000000383,gnl|UG|Ssc#S35171789,ENSSSCT00000015183,ENSSSCT00000032140,ENSSSCT00000032579,gnl|UG|Ssc#S58304422,ENSSSCT00000019570,gnl|UG|Ssc#S35167435,ENSSSCT00000019230,gnl|UG|Ssc#S20116351,ENSSSCT00000013441,ENSSSCT00000023000,ENSSSCT00000026586,gnl|UG|Ssc#S35167068,ENSSSCT00000008040,ENSSSCT00000019080,ENSSSCT00000012104,gnl|UG|Ssc#S58310861,gnl|UG|Ssc#S20116624,ENSSSCT00000025419,gnl|U…
GO:0008283	cell proliferation	107 of 1415 in the list	1092 of 20089 in the genome	0.55359	1.39111	gnl|UG|Ssc#S55327228,gnl|UG|Ssc#S58311514,ENSSSCT00000007515,ENSSSCT00000018186,ENSSSCT00000006084,ENSSSCT00000013532,ENSSSCT00000000742,ENSSSCT00000010202,ENSSSCT00000004631,gnl|UG|Ssc#S35172271,ENSSSCT00000026421,gnl|UG|Ssc#S40834166,gnl|UG|Ssc#S55326613,gnl|UG|Ssc#S46877158,gnl|UG|Ssc#S24520633,gnl|UG|Ssc#S55324074,gnl|UG|Ssc#S39995197,ENSSSCT00000010817,ENSSSCT00000027574,gnl|UG|Ssc#S55324114…
GO:0007507	heart development	28 of 1415 in the list	197 of 20089 in the genome	0.56534	2.01787	gnl|UG|Ssc#S22415874,ENSSSCT00000000030,gnl|UG|Ssc#S58302462,gnl|UG|Ssc#S50180456,gnl|UG|Ssc#S17513706,ENSSSCT00000026600,ENSSSCT00000009861,ENSSSCT00000007865,gnl|UG|Ssc#S46876251,gnl|UG|Ssc#S15677870,gnl|UG|Ssc#S35167803,ENSSSCT00000003137,ENSSSCT00000014456,gnl|UG|Ssc#S35172385,gnl|UG|Ssc#S37959694,gnl|UG|Ssc#S36164941,ENSSSCT00000018780,gnl|UG|Ssc#S20116741,ENSSSCT00000025407,gnl|UG|Ssc#S1954…
GO:0006603	phosphocreatine metabolic process	3 of 1415 in the list	3 of 20089 in the genome	0.66126	14.1972	gnl|UG|Ssc#S50182029,gnl|UG|Ssc#S35165470,gnl|UG|Ssc#S30930815
GO:0032536	regulation of cell projection size	3 of 1415 in the list	3 of 20089 in the genome	0.66126	14.1972	gnl|UG|Ssc#S46877407,ENSSSCT00000010578,ENSSSCT00000012703
GO:0046872	metal ion binding	304 of 1406 in the list	3887 of 20883 in the genome	0.72818	1.16163	gnl|UG|Ssc#S58302462,gnl|UG|Ssc#S58311514,gnl|UG|Ssc#S55326727,ENSSSCT00000015510,ENSSSCT00000000742,ENSSSCT00000025774,gnl|UG|Ssc#S46879078,gnl|UG|Ssc#S38794848,gnl|UG|Ssc#S58305438,ENSSSCT00000013899,ENSSSCT00000024499,ENSSSCT00000008553,ENSSSCT00000019469,ENSSSCT00000011471,ENSSSCT00000003720,ENSSSCT00000017282,ENSSSCT00000009697,gnl|UG|Ssc#S38676051,ENSSSCT00000024433,ENSSSCT00000011993,ENSSS…
GO:0043169	cation binding	380 of 1406 in the list	4964 of 20883 in the genome	0.76704	1.137	ENSSSCT00000016628,gnl|UG|Ssc#S58302462,gnl|UG|Ssc#S35168564,gnl|UG|Ssc#S58311514,gnl|UG|Ssc#S55326727,ENSSSCT00000015510,ENSSSCT00000000742,ENSSSCT00000025774,gnl|UG|Ssc#S46879078,gnl|UG|Ssc#S38794848,gnl|UG|Ssc#S55327476,gnl|UG|Ssc#S58305438,ENSSSCT00000013899,ENSSSCT00000024499,ENSSSCT00000002555,ENSSSCT00000008553,ENSSSCT00000019469,ENSSSCT00000011471,ENSSSCT00000003720,ENSSSCT00000017282,ENS…
GO:0048732	gland development	20 of 1415 in the list	124 of 20089 in the genome	0.77674	2.28987	ENSSSCT00000018248,ENSSSCT00000031923,gnl|UG|Ssc#S58304887,gnl|UG|Ssc#S58313509,ENSSSCT00000018186,ENSSSCT00000029331,ENSSSCT00000016414,ENSSSCT00000019090,gnl|UG|Ssc#S35167803,gnl|UG|Ssc#S55325284,gnl|UG|Ssc#S30930820,ENSSSCT00000018780,gnl|UG|Ssc#S38675455,gnl|UG|Ssc#S58304846,gnl|UG|Ssc#S55325396,gnl|UG|Ssc#S58304311,ENSSSCT00000018184,ENSSSCT00000011571,gnl|UG|Ssc#S20116167,ENSSSCT00000009458
GO:0005788	endoplasmic reticulum lumen	3 of 1517 in the list	5 of 21438 in the genome	0.78363	8.4791	gnl|UG|Ssc#S58302725,gnl|UG|Ssc#S58311754,ENSSSCT00000018052
GO:0030658	transport vesicle membrane	9 of 1517 in the list	44 of 21438 in the genome	0.79437	2.8906	gnl|UG|Ssc#S58310861,ENSSSCT00000015183,ENSSSCT00000032140,ENSSSCT00000019570,gnl|UG|Ssc#S58304422,ENSSSCT00000025419,ENSSSCT00000032579,gnl|UG|Ssc#S58311311,ENSSSCT00000019230
GO:0019798	procollagen-proline dioxygenase activity	4 of 1406 in the list	9 of 20883 in the genome	0.81309	6.60123	ENSSSCT00000025559,ENSSSCT00000025928,ENSSSCT00000000742,gnl|UG|Ssc#S58303809
GO:0031543	peptidyl-proline dioxygenase activity	4 of 1406 in the list	9 of 20883 in the genome	0.81309	6.60123	ENSSSCT00000025559,ENSSSCT00000025928,ENSSSCT00000000742,gnl|UG|Ssc#S58303809
GO:0001664	G-protein coupled receptor binding	21 of 1406 in the list	157 of 20883 in the genome	0.82782	1.98668	gnl|UG|Ssc#S58302358,gnl|UG|Ssc#S58310055,ENSSSCT00000004097,gnl|UG|Ssc#S55325570,gnl|UG|Ssc#S35173132,gnl|UG|Ssc#S55327747,ENSSSCT00000016782,gnl|UG|Ssc#S6091501,gnl|UG|Ssc#S6054441,gnl|UG|Ssc#S58303928,gnl|UG|Ssc#S58301537,gnl|UG|Ssc#S55325298,gnl|UG|Ssc#S30056015,ENSSSCT00000012703,gnl|UG|Ssc#S58304479,ENSSSCT00000011790,gnl|UG|Ssc#S55326793,gnl|UG|Ssc#S43509650,ENSSSCT00000011007,gnl|UG|Ssc#S…
GO:0007611	learning or memory	20 of 1415 in the list	125 of 20089 in the genome	0.86464	2.27155	gnl|UG|Ssc#S55327619,ENSSSCT00000000232,ENSSSCT00000019056,ENSSSCT00000016414,gnl|UG|Ssc#S58304029,gnl|UG|Ssc#S35171357,gnl|UG|Ssc#S39995762,ENSSSCT00000005329,ENSSSCT00000026829,ENSSSCT00000011882,ENSSSCT00000022921,gnl|UG|Ssc#S58306134,ENSSSCT00000010353,ENSSSCT00000007170,gnl|UG|Ssc#S35167144,ENSSSCT00000030392,gnl|UG|Ssc#S58302561,gnl|UG|Ssc#S55327569,gnl|UG|Ssc#S55325124,ENSSSCT00000000314
GO:0019212	phosphatase inhibitor activity	7 of 1406 in the list	28 of 20883 in the genome	0.8657	3.71319	ENSSSCT00000008258,ENSSSCT00000008339,gnl|UG|Ssc#S6085280,ENSSSCT00000004526,gnl|UG|Ssc#S18280739,gnl|UG|Ssc#S35173936,gnl|UG|Ssc#S6076296
GO:0033273	response to vitamin	24 of 1415 in the list	163 of 20089 in the genome	0.88131	2.09038	gnl|UG|Ssc#S34535466,ENSSSCT00000018484,gnl|UG|Ssc#S55327280,gnl|UG|Ssc#S16890173,gnl|UG|Ssc#S35171789,ENSSSCT00000029331,ENSSSCT00000014100,gnl|UG|Ssc#S23213494,ENSSSCT00000018024,ENSSSCT00000007865,gnl|UG|Ssc#S58311058,ENSSSCT00000018780,gnl|UG|Ssc#S58312163,ENSSSCT00000012769,ENSSSCT00000027427,ENSSSCT00000024548,ENSSSCT00000014901,gnl|UG|Ssc#S55325396,gnl|UG|Ssc#S35172154,gnl|UG|Ssc#S35167144…
GO:0043627	response to estrogen stimulus	22 of 1415 in the list	144 of 20089 in the genome	0.89245	2.16901	gnl|UG|Ssc#S46878730,ENSSSCT00000018484,gnl|UG|Ssc#S58306312,ENSSSCT00000029331,ENSSSCT00000014100,gnl|UG|Ssc#S58302359,gnl|UG|Ssc#S58304029,gnl|UG|Ssc#S55327747,ENSSSCT00000016389,ENSSSCT00000004631,gnl|UG|Ssc#S35167435,gnl|UG|Ssc#S35171851,gnl|UG|Ssc#S43678669,gnl|UG|Ssc#S58312163,ENSSSCT00000028611,gnl|UG|Ssc#S58314164,gnl|UG|Ssc#S50838379,ENSSSCT00000012703,gnl|UG|Ssc#S35172154,ENSSSCT0000001…
GO:0055002	striated muscle cell development	22 of 1415 in the list	144 of 20089 in the genome	0.89245	2.16901	gnl|UG|Ssc#S22415874,gnl|UG|Ssc#S50180456,gnl|UG|Ssc#S58304887,gnl|UG|Ssc#S55327534,gnl|UG|Ssc#S17513706,ENSSSCT00000005302,gnl|UG|Ssc#S23759290,ENSSSCT00000027470,ENSSSCT00000023627,gnl|UG|Ssc#S35171216,gnl|UG|Ssc#S55318272,ENSSSCT00000011432,gnl|UG|Ssc#S43509650,ENSSSCT00000019053,gnl|UG|Ssc#S55327390,gnl|UG|Ssc#S39528402,ENSSSCT00000012492,gnl|UG|Ssc#S46878884,ENSSSCT00000009521,ENSSSCT0000003…
GO:0030863	cortical cytoskeleton	4 of 1517 in the list	10 of 21438 in the genome	0.91628	5.65274	gnl|UG|Ssc#S58313925,ENSSSCT00000016162,ENSSSCT00000004640,ENSSSCT00000002535
GO:0030864	cortical actin cytoskeleton	4 of 1517 in the list	10 of 21438 in the genome	0.91628	5.65274	gnl|UG|Ssc#S58313925,ENSSSCT00000016162,ENSSSCT00000004640,ENSSSCT00000002535
GO:0021536	diencephalon development	14 of 1415 in the list	73 of 20089 in the genome	0.95383	2.72275	gnl|UG|Ssc#S58302462,ENSSSCT00000004097,gnl|UG|Ssc#S58313509,ENSSSCT00000007170,gnl|UG|Ssc#S55326688,ENSSSCT00000016414,gnl|UG|Ssc#S55325396,gnl|UG|Ssc#S46880757,ENSSSCT00000018621,ENSSSCT00000011571,ENSSSCT00000003137,ENSSSCT00000026150,gnl|UG|Ssc#S55325284,ENSSSCT00000017282
GO:0021953	central nervous system neuron differentiation	12 of 1415 in the list	57 of 20089 in the genome	0.98054	2.98888	ENSSSCT00000018248,gnl|UG|Ssc#S58302462,ENSSSCT00000027574,gnl|UG|Ssc#S58313509,ENSSSCT00000007170,ENSSSCT00000029611,gnl|UG|Ssc#S58301077,gnl|UG|Ssc#S58307914,ENSSSCT00000017282,ENSSSCT00000026829,gnl|UG|Ssc#S58302899,gnl|UG|Ssc#S58314958
GO:0048514	blood vessel morphogenesis	22 of 1415 in the list	145 of 20089 in the genome	0.98351	2.15405	ENSSSCT00000007604,ENSSSCT00000017233,ENSSSCT00000012688,gnl|UG|Ssc#S46879990,gnl|UG|Ssc#S35172271,gnl|UG|Ssc#S58313966,gnl|UG|Ssc#S35167435,ENSSSCT00000004436,gnl|UG|Ssc#S30930820,gnl|UG|Ssc#S35172635,gnl|UG|Ssc#S31116211,ENSSSCT00000025452,gnl|UG|Ssc#S23213461,gnl|UG|Ssc#S55326961,ENSSSCT00000012703,gnl|UG|Ssc#S35167144,ENSSSCT00000029733,gnl|UG|Ssc#S58304311,gnl|UG|Ssc#S35169759,ENSSSCT0000001…
GO:0031674	I band	15 of 1517 in the list	101 of 21438 in the genome	1	2.09879	gnl|UG|Ssc#S33578952,gnl|UG|Ssc#S33346438,ENSSSCT00000011882,ENSSSCT00000006768,ENSSSCT00000016389,ENSSSCT00000019053,gnl|UG|Ssc#S58303384,ENSSSCT00000005777,ENSSSCT00000008065,ENSSSCT00000031940,ENSSSCT00000030104,gnl|UG|Ssc#S58303299,gnl|UG|Ssc#S58308599,gnl|UG|Ssc#S35171216,ENSSSCT00000031716
GO:0044463	cell projection part	32 of 1517 in the list	283 of 21438 in the genome	1	1.59795	ENSSSCT00000031039,ENSSSCT00000004097,ENSSSCT00000027674,gnl|UG|Ssc#S35170816,ENSSSCT00000007911,ENSSSCT00000016414,ENSSSCT00000022743,ENSSSCT00000027751,gnl|UG|Ssc#S35172014,gnl|UG|Ssc#S23757503,gnl|UG|Ssc#S46876251,ENSSSCT00000026150,ENSSSCT00000001072,ENSSSCT00000013441,gnl|UG|Ssc#S58314958,ENSSSCT00000013979,gnl|UG|Ssc#S55324074,gnl|UG|Ssc#S55325104,ENSSSCT00000017308,ENSSSCT00000030510,ENSSS…
GO:0034702	ion channel complex	16 of 1517 in the list	113 of 21438 in the genome	1	2.00097	gnl|UG|Ssc#S58310306,ENSSSCT00000018537,ENSSSCT00000018801,ENSSSCT00000023281,gnl|UG|Ssc#S58311859,ENSSSCT00000031430,gnl|UG|Ssc#S20116409,ENSSSCT00000030785,gnl|UG|Ssc#S58311058,gnl|UG|Ssc#S58309774,gnl|UG|Ssc#S17512154,ENSSSCT00000008553,ENSSSCT00000012492,ENSSSCT00000000146,ENSSSCT00000023000,ENSSSCT00000005329
GO:0044431	Golgi apparatus part	45 of 1517 in the list	433 of 21438 in the genome	1	1.46867	gnl|UG|Ssc#S58310528,ENSSSCT00000016628,ENSSSCT00000018280,gnl|UG|Ssc#S46880795,ENSSSCT00000009454,ENSSSCT00000011814,ENSSSCT00000004631,ENSSSCT00000032579,ENSSSCT00000019570,ENSSSCT00000031312,gnl|UG|Ssc#S58310088,ENSSSCT00000004677,ENSSSCT00000012246,gnl|UG|Ssc#S58303968,ENSSSCT00000024966,ENSSSCT00000002023,gnl|UG|Ssc#S35164232,ENSSSCT00000019080,gnl|UG|Ssc#S55324994,ENSSSCT00000030392,gnl|UG|…
GO:0009986	cell surface	24 of 1517 in the list	199 of 21438 in the genome	1	1.70434	ENSSSCT00000000030,ENSSSCT00000007515,ENSSSCT00000005288,gnl|UG|Ssc#S55322726,ENSSSCT00000002056,ENSSSCT00000007529,gnl|UG|Ssc#S35167435,gnl|UG|Ssc#S58303706,gnl|UG|Ssc#S55320042,ENSSSCT00000013979,ENSSSCT00000016488,ENSSSCT00000013861,ENSSSCT00000007170,gnl|UG|Ssc#S35166632,gnl|UG|Ssc#S58314864,ENSSSCT00000016411,gnl|UG|Ssc#S58304311,gnl|UG|Ssc#S35169759,gnl|UG|Ssc#S51750135,ENSSSCT00000029382,g…
GO:0044432	endoplasmic reticulum part	39 of 1517 in the list	369 of 21438 in the genome	1	1.49361	gnl|UG|Ssc#S35166997,ENSSSCT00000028339,gnl|UG|Ssc#S55323286,ENSSSCT00000010914,ENSSSCT00000007865,ENSSSCT00000025928,ENSSSCT00000002253,ENSSSCT00000024403,ENSSSCT00000024966,gnl|UG|Ssc#S24663701,ENSSSCT00000030331,ENSSSCT00000014544,gnl|UG|Ssc#S55324994,gnl|UG|Ssc#S58306798,gnl|UG|Ssc#S46880203,ENSSSCT00000008553,ENSSSCT00000015144,gnl|UG|Ssc#S45783735,gnl|UG|Ssc#S29970977,gnl|UG|Ssc#S58311260,g…
GO:0005794	Golgi apparatus	45 of 1517 in the list	440 of 21438 in the genome	1	1.4453	gnl|UG|Ssc#S58310528,ENSSSCT00000016628,ENSSSCT00000018280,gnl|UG|Ssc#S46880795,ENSSSCT00000009454,ENSSSCT00000011814,ENSSSCT00000004631,ENSSSCT00000032579,ENSSSCT00000019570,ENSSSCT00000031312,gnl|UG|Ssc#S58310088,ENSSSCT00000004677,ENSSSCT00000012246,gnl|UG|Ssc#S58303968,ENSSSCT00000024966,ENSSSCT00000002023,gnl|UG|Ssc#S35164232,ENSSSCT00000019080,gnl|UG|Ssc#S55324994,ENSSSCT00000030392,gnl|UG|…
GO:0030139	endocytic vesicle	12 of 1517 in the list	79 of 21438 in the genome	1	2.14661	ENSSSCT00000024112,ENSSSCT00000027427,gnl|UG|Ssc#S58311859,ENSSSCT00000027751,ENSSSCT00000032017,ENSSSCT00000022356,gnl|UG|Ssc#S58301511,gnl|UG|Ssc#S58304422,ENSSSCT00000025419,gnl|UG|Ssc#S46877072,ENSSSCT00000011285,ENSSSCT00000000146
GO:0005789	endoplasmic reticulum membrane	26 of 1517 in the list	226 of 21438 in the genome	1	1.62579	gnl|UG|Ssc#S58311260,gnl|UG|Ssc#S35166997,ENSSSCT00000028339,ENSSSCT00000010914,gnl|UG|Ssc#S58308970,ENSSSCT00000007865,gnl|UG|Ssc#S35171357,gnl|UG|Ssc#S58311058,ENSSSCT00000008065,ENSSSCT00000002253,gnl|UG|Ssc#S55286713,gnl|UG|Ssc#S6091501,ENSSSCT00000002673,gnl|UG|Ssc#S58315179,gnl|UG|Ssc#S24663701,ENSSSCT00000030331,ENSSSCT00000003285,gnl|UG|Ssc#S58308067,ENSSSCT00000006768,gnl|UG|Ssc#S5532514…
GO:0031224	intrinsic to membrane	460 of 1517 in the list	5953 of 21438 in the genome	1	1.09199	ENSSSCT00000016628,ENSSSCT00000018280,gnl|UG|Ssc#S46877874,ENSSSCT00000015510,gnl|UG|Ssc#S48857139,gnl|UG|Ssc#S40500672,ENSSSCT00000025774,ENSSSCT00000017477,ENSSSCT00000010202,gnl|UG|Ssc#S35172271,ENSSSCT00000003790,gnl|UG|Ssc#S46878986,ENSSSCT00000013785,gnl|UG|Ssc#S58305438,ENSSSCT00000030279,ENSSSCT00000004065,ENSSSCT00000005329,gnl|UG|Ssc#S55324074,gnl|UG|Ssc#S23756742,gnl|UG|Ssc#S35167068,g…
GO:0031252	cell leading edge	32 of 1517 in the list	298 of 21438 in the genome	1	1.51751	gnl|UG|Ssc#S58303479,gnl|UG|Ssc#S55318348,gnl|UG|Ssc#S58314414,ENSSSCT00000026150,gnl|UG|Ssc#S55324074,ENSSSCT00000026829,ENSSSCT00000015450,gnl|UG|Ssc#S35168501,ENSSSCT00000015666,ENSSSCT00000030392,ENSSSCT00000015979,ENSSSCT00000001355,ENSSSCT00000000314,ENSSSCT00000014043,ENSSSCT00000014483,gnl|UG|Ssc#S35173875,gnl|UG|Ssc#S58302320,ENSSSCT00000016162,gnl|UG|Ssc#S55321962,ENSSSCT00000014650,ENS…
GO:0005798	Golgi-associated vesicle	9 of 1517 in the list	54 of 21438 in the genome	1	2.35531	gnl|UG|Ssc#S58310528,ENSSSCT00000002023,ENSSSCT00000019080,gnl|UG|Ssc#S58310861,ENSSSCT00000025419,ENSSSCT00000032579,ENSSSCT00000019230,gnl|UG|Ssc#S58311311,ENSSSCT00000005019
GO:0042175	nuclear outer membrane-endoplasmic reticulum membrane network	26 of 1517 in the list	231 of 21438 in the genome	1	1.5906	gnl|UG|Ssc#S58311260,gnl|UG|Ssc#S35166997,ENSSSCT00000028339,ENSSSCT00000010914,gnl|UG|Ssc#S58308970,ENSSSCT00000007865,gnl|UG|Ssc#S35171357,gnl|UG|Ssc#S58311058,ENSSSCT00000008065,ENSSSCT00000002253,gnl|UG|Ssc#S55286713,gnl|UG|Ssc#S6091501,ENSSSCT00000002673,gnl|UG|Ssc#S58315179,gnl|UG|Ssc#S24663701,ENSSSCT00000030331,ENSSSCT00000003285,gnl|UG|Ssc#S58308067,ENSSSCT00000006768,gnl|UG|Ssc#S5532514…
GO:0012510	trans-Golgi network transport vesicle membrane	5 of 1517 in the list	21 of 21438 in the genome	1	3.36472	gnl|UG|Ssc#S58310861,ENSSSCT00000032579,ENSSSCT00000025419,gnl|UG|Ssc#S58311311,ENSSSCT00000019230
GO:0030140	trans-Golgi network transport vesicle	5 of 1517 in the list	21 of 21438 in the genome	1	3.36472	gnl|UG|Ssc#S58310861,ENSSSCT00000032579,ENSSSCT00000025419,gnl|UG|Ssc#S58311311,ENSSSCT00000019230
GO:0030660	Golgi-associated vesicle membrane	5 of 1517 in the list	21 of 21438 in the genome	1	3.36472	gnl|UG|Ssc#S58310861,ENSSSCT00000032579,ENSSSCT00000025419,gnl|UG|Ssc#S58311311,ENSSSCT00000019230
GO:0032156	septin cytoskeleton	4 of 1517 in the list	14 of 21438 in the genome	1	4.03767	ENSSSCT00000011089,ENSSSCT00000000042,ENSSSCT00000013798,ENSSSCT00000019205
GO:0030672	synaptic vesicle membrane	2 of 1517 in the list	3 of 21438 in the genome	1	9.42123	ENSSSCT00000013441,ENSSSCT00000023000
GO:0010008	endosome membrane	8 of 1517 in the list	46 of 21438 in the genome	1	2.45771	ENSSSCT00000024720,gnl|UG|Ssc#S55324437,gnl|UG|Ssc#S58301545,gnl|UG|Ssc#S20116351,gnl|UG|Ssc#S55326004,ENSSSCT00000028654,ENSSSCT00000002113,gnl|UG|Ssc#S29988736
GO:0005913	cell-cell adherens junction	6 of 1517 in the list	30 of 21438 in the genome	1	2.82637	ENSSSCT00000005777,ENSSSCT00000015666,ENSSSCT00000014835,gnl|UG|Ssc#S26653060,ENSSSCT00000011289,ENSSSCT00000012333
GO:0005623	cell	1261 of 1517 in the list	17379 of 21438 in the genome	1	1.02539	gnl|UG|Ssc#S35171281,gnl|UG|Ssc#S55326132,ENSSSCT00000018280,gnl|UG|Ssc#S48857139,ENSSSCT00000032141,gnl|UG|Ssc#S55327534,ENSSSCT00000025950,gnl|UG|Ssc#S31115995,ENSSSCT00000026421,ENSSSCT00000004065,gnl|UG|Ssc#S55323935,ENSSSCT00000005329,gnl|UG|Ssc#S55324074,gnl|UG|Ssc#S23756742,gnl|UG|Ssc#S58312704,gnl|UG|Ssc#S55327587,gnl|UG|Ssc#S35167068,ENSSSCT00000017418,gnl|UG|Ssc#S19542887,ENSSSCT0000001…
GO:0044464	cell part	1261 of 1517 in the list	17379 of 21438 in the genome	1	1.02539	gnl|UG|Ssc#S35171281,gnl|UG|Ssc#S55326132,ENSSSCT00000018280,gnl|UG|Ssc#S48857139,ENSSSCT00000032141,gnl|UG|Ssc#S55327534,ENSSSCT00000025950,gnl|UG|Ssc#S31115995,ENSSSCT00000026421,ENSSSCT00000004065,gnl|UG|Ssc#S55323935,ENSSSCT00000005329,gnl|UG|Ssc#S55324074,gnl|UG|Ssc#S23756742,gnl|UG|Ssc#S58312704,gnl|UG|Ssc#S55327587,gnl|UG|Ssc#S35167068,ENSSSCT00000017418,gnl|UG|Ssc#S19542887,ENSSSCT0000001…
GO:0043025	neuronal cell body	11 of 1517 in the list	76 of 21438 in the genome	1	2.0454	gnl|UG|Ssc#S58302725,ENSSSCT00000018484,gnl|UG|Ssc#S55259818,gnl|UG|Ssc#S49953823,ENSSSCT00000019611,gnl|UG|Ssc#S58314164,ENSSSCT00000016414,ENSSSCT00000007865,gnl|UG|Ssc#S35171851,ENSSSCT00000012233,ENSSSCT00000005329
GO:0030667	secretory granule membrane	8 of 1517 in the list	48 of 21438 in the genome	1	2.35531	gnl|UG|Ssc#S58304422,ENSSSCT00000019570,gnl|UG|Ssc#S35167068,gnl|UG|Ssc#S35167435,ENSSSCT00000000383,gnl|UG|Ssc#S20116351,ENSSSCT00000010077,gnl|UG|Ssc#S35171789
GO:0030934	anchoring collagen	3 of 1517 in the list	9 of 21438 in the genome	1	4.71061	gnl|UG|Ssc#S22415837,gnl|UG|Ssc#S46880230,gnl|UG|Ssc#S46876336
GO:0043209	myelin sheath	3 of 1517 in the list	9 of 21438 in the genome	1	4.71061	gnl|UG|Ssc#S35170426,gnl|UG|Ssc#S58304887,ENSSSCT00000013705
GO:0005783	endoplasmic reticulum	43 of 1517 in the list	446 of 21438 in the genome	1	1.36249	ENSSSCT00000031039,gnl|UG|Ssc#S35166997,ENSSSCT00000028339,gnl|UG|Ssc#S55323286,ENSSSCT00000010914,ENSSSCT00000007865,ENSSSCT00000025928,ENSSSCT00000002253,ENSSSCT00000024403,gnl|UG|Ssc#S24663701,ENSSSCT00000024966,ENSSSCT00000030331,ENSSSCT00000009852,ENSSSCT00000014544,gnl|UG|Ssc#S55324994,gnl|UG|Ssc#S20116409,gnl|UG|Ssc#S58306798,gnl|UG|Ssc#S46880203,ENSSSCT00000008553,ENSSSCT00000015144,gnl|U…
GO:0019898	extrinsic to membrane	12 of 1517 in the list	91 of 21438 in the genome	1	1.86354	ENSSSCT00000011860,ENSSSCT00000000030,ENSSSCT00000016265,ENSSSCT00000015666,ENSSSCT00000016697,ENSSSCT00000002056,ENSSSCT00000029733,gnl|UG|Ssc#S35170161,ENSSSCT00000011007,gnl|UG|Ssc#S58310639,ENSSSCT00000016782,gnl|UG|Ssc#S46878884
GO:0002139	stereocilia coupling link	2 of 1517 in the list	4 of 21438 in the genome	1	7.06592	ENSSSCT00000000984,ENSSSCT00000025774
GO:0002141	stereocilia ankle link	2 of 1517 in the list	4 of 21438 in the genome	1	7.06592	ENSSSCT00000000984,ENSSSCT00000025774
GO:0005859	muscle myosin complex	2 of 1517 in the list	4 of 21438 in the genome	1	7.06592	ENSSSCT00000014456,ENSSSCT00000004091
GO:0043205	fibril	2 of 1517 in the list	4 of 21438 in the genome	1	7.06592	gnl|UG|Ssc#S58312503,gnl|UG|Ssc#S58309889
GO:0005773	vacuole	39 of 1517 in the list	410 of 21438 in the genome	1	1.34425	gnl|UG|Ssc#S58310528,ENSSSCT00000011876,ENSSSCT00000000383,gnl|UG|Ssc#S35171789,gnl|UG|Ssc#S35170385,gnl|UG|Ssc#S23213494,ENSSSCT00000005220,gnl|UG|Ssc#S35172014,ENSSSCT00000032579,gnl|UG|Ssc#S58305248,ENSSSCT00000011882,gnl|UG|Ssc#S58303229,gnl|UG|Ssc#S35168501,gnl|UG|Ssc#S35168226,gnl|UG|Ssc#S35166632,gnl|UG|Ssc#S58314164,ENSSSCT00000003074,gnl|UG|Ssc#S58301444,gnl|UG|Ssc#S58313268,gnl|UG|Ssc#S…
GO:0030027	lamellipodium	3 of 1517 in the list	11 of 21438 in the genome	1	3.85414	ENSSSCT00000017308,ENSSSCT00000002098,gnl|UG|Ssc#S55324074
GO:0031225	anchored to membrane	5 of 1517 in the list	27 of 21438 in the genome	1	2.61701	ENSSSCT00000026025,gnl|UG|Ssc#S46877909,gnl|UG|Ssc#S58300997,gnl|UG|Ssc#S58305762,ENSSSCT00000016488
GO:0044440	endosomal part	8 of 1517 in the list	55 of 21438 in the genome	1	2.05554	ENSSSCT00000024720,gnl|UG|Ssc#S55324437,gnl|UG|Ssc#S58301545,gnl|UG|Ssc#S20116351,gnl|UG|Ssc#S55326004,ENSSSCT00000028654,ENSSSCT00000002113,gnl|UG|Ssc#S29988736
GO:0005871	kinesin complex	2 of 1517 in the list	5 of 21438 in the genome	1	5.65274	ENSSSCT00000006882,ENSSSCT00000007929
GO:0005911	cell-cell junction	24 of 1517 in the list	235 of 21438 in the genome	1	1.44325	ENSSSCT00000022243,gnl|UG|Ssc#S55321962,ENSSSCT00000014835,gnl|UG|Ssc#S26653060,gnl|UG|Ssc#S18382284,gnl|UG|Ssc#S58308492,gnl|UG|Ssc#S55325564,ENSSSCT00000009036,gnl|UG|Ssc#S20445836,ENSSSCT00000007413,ENSSSCT00000003835,gnl|UG|Ssc#S55324074,gnl|UG|Ssc#S35172704,gnl|UG|Ssc#S55318274,ENSSSCT00000030510,ENSSSCT00000012858,ENSSSCT00000015666,ENSSSCT00000011289,ENSSSCT00000012333,ENSSSCT00000012581,g…
GO:0030130	clathrin coat of trans-Golgi network vesicle	3 of 1517 in the list	12 of 21438 in the genome	1	3.53296	ENSSSCT00000032579,ENSSSCT00000025419,gnl|UG|Ssc#S58311311
GO:0031519	PcG protein complex	3 of 1517 in the list	12 of 21438 in the genome	1	3.53296	ENSSSCT00000000632,gnl|UG|Ssc#S46880436,gnl|UG|Ssc#S58308211
GO:0005938	cell cortex	4 of 1517 in the list	20 of 21438 in the genome	1	2.82637	gnl|UG|Ssc#S58313925,ENSSSCT00000016162,ENSSSCT00000004640,ENSSSCT00000002535
GO:0033176	proton-transporting V-type ATPase complex	4 of 1517 in the list	20 of 21438 in the genome	1	2.82637	ENSSSCT00000003074,gnl|UG|Ssc#S35164051,ENSSSCT00000013040,gnl|UG|Ssc#S35174174
GO:0044448	cell cortex part	4 of 1517 in the list	20 of 21438 in the genome	1	2.82637	gnl|UG|Ssc#S58313925,ENSSSCT00000016162,ENSSSCT00000004640,ENSSSCT00000002535
GO:0031672	A band	5 of 1517 in the list	29 of 21438 in the genome	1	2.43652	gnl|UG|Ssc#S17509789,ENSSSCT00000008553,gnl|UG|Ssc#S6085280,ENSSSCT00000014456,ENSSSCT00000004091
GO:0048770	pigment granule	14 of 1517 in the list	123 of 21438 in the genome	1	1.6085	ENSSSCT00000024583,ENSSSCT00000018052,ENSSSCT00000016265,gnl|UG|Ssc#S55323286,ENSSSCT00000024540,gnl|UG|Ssc#S35167144,ENSSSCT00000018941,gnl|UG|Ssc#S38794848,gnl|UG|Ssc#S35170161,ENSSSCT00000002281,gnl|UG|Ssc#S46877072,ENSSSCT00000019230,gnl|UG|Ssc#S58314294,gnl|UG|Ssc#S20116741
GO:0031091	platelet alpha granule	8 of 1517 in the list	59 of 21438 in the genome	1	1.91618	ENSSSCT00000013426,ENSSSCT00000005288,gnl|UG|Ssc#S55324994,gnl|UG|Ssc#S20116738,gnl|UG|Ssc#S58303384,gnl|UG|Ssc#S35167803,gnl|UG|Ssc#S24520633,gnl|UG|Ssc#S20116232
GO:0042598	vesicular fraction	37 of 1517 in the list	400 of 21438 in the genome	1	1.3072	gnl|UG|Ssc#S58310528,gnl|UG|Ssc#S46880795,ENSSSCT00000006084,ENSSSCT00000007865,ENSSSCT00000005220,ENSSSCT00000019570,gnl|UG|Ssc#S35167435,gnl|UG|Ssc#S55319649,ENSSSCT00000002253,gnl|UG|Ssc#S35171216,gnl|UG|Ssc#S24663701,gnl|UG|Ssc#S55325125,gnl|UG|Ssc#S30065897,ENSSSCT00000009852,ENSSSCT00000018621,gnl|UG|Ssc#S58304999,ENSSSCT00000008553,ENSSSCT00000031940,gnl|UG|Ssc#S55327569,ENSSSCT00000001355…
GO:0030426	growth cone	3 of 1517 in the list	13 of 21438 in the genome	1	3.26119	ENSSSCT00000030392,ENSSSCT00000030510,gnl|UG|Ssc#S58314958
GO:0005768	endosome	35 of 1517 in the list	377 of 21438 in the genome	1	1.31197	gnl|UG|Ssc#S58310528,ENSSSCT00000032141,ENSSSCT00000000383,gnl|UG|Ssc#S55326004,ENSSSCT00000008339,ENSSSCT00000004677,ENSSSCT00000023925,ENSSSCT00000028654,gnl|UG|Ssc#S35166632,ENSSSCT00000009852,ENSSSCT00000026265,gnl|UG|Ssc#S29988736,ENSSSCT00000003074,ENSSSCT00000002011,ENSSSCT00000004629,gnl|UG|Ssc#S35173862,ENSSSCT00000029855,gnl|UG|Ssc#S58302358,gnl|UG|Ssc#S48375213,ENSSSCT00000024760,gnl|U…
GO:0005774	vacuolar membrane	7 of 1517 in the list	50 of 21438 in the genome	1	1.97846	ENSSSCT00000002549,ENSSSCT00000003074,gnl|UG|Ssc#S35170969,ENSSSCT00000007966,gnl|UG|Ssc#S35171789,gnl|UG|Ssc#S46877416,gnl|UG|Ssc#S35165313
GO:0005605	basal lamina	4 of 1517 in the list	22 of 21438 in the genome	1	2.56943	ENSSSCT00000016825,gnl|UG|Ssc#S18358696,gnl|UG|Ssc#S58315033,gnl|UG|Ssc#S46880329
GO:0043256	laminin complex	4 of 1517 in the list	22 of 21438 in the genome	1	2.56943	ENSSSCT00000016825,gnl|UG|Ssc#S18358696,gnl|UG|Ssc#S58315033,gnl|UG|Ssc#S46880329
GO:0044437	vacuolar part	7 of 1517 in the list	51 of 21438 in the genome	1	1.93966	ENSSSCT00000002549,ENSSSCT00000003074,gnl|UG|Ssc#S35170969,ENSSSCT00000007966,gnl|UG|Ssc#S35171789,gnl|UG|Ssc#S46877416,gnl|UG|Ssc#S35165313
GO:0030133	transport vesicle	12 of 1517 in the list	106 of 21438 in the genome	1	1.59983	gnl|UG|Ssc#S24663701,ENSSSCT00000016265,ENSSSCT00000028364,gnl|UG|Ssc#S58310861,ENSSSCT00000015183,ENSSSCT00000032140,ENSSSCT00000032579,ENSSSCT00000025419,ENSSSCT00000019570,gnl|UG|Ssc#S58304422,gnl|UG|Ssc#S58311311,ENSSSCT00000019230
GO:0001669	acrosomal vesicle	3 of 1517 in the list	14 of 21438 in the genome	1	3.02825	ENSSSCT00000002056,gnl|UG|Ssc#S20116167,ENSSSCT00000023925
GO:0030117	membrane coat	10 of 1517 in the list	84 of 21438 in the genome	1	1.68236	gnl|UG|Ssc#S35173461,gnl|UG|Ssc#S58301623,ENSSSCT00000019080,ENSSSCT00000011814,gnl|UG|Ssc#S58301444,ENSSSCT00000007702,ENSSSCT00000025419,ENSSSCT00000032579,ENSSSCT00000019230,gnl|UG|Ssc#S58311311
GO:0048475	coated membrane	10 of 1517 in the list	84 of 21438 in the genome	1	1.68236	gnl|UG|Ssc#S35173461,gnl|UG|Ssc#S58301623,ENSSSCT00000019080,ENSSSCT00000011814,gnl|UG|Ssc#S58301444,ENSSSCT00000007702,ENSSSCT00000025419,ENSSSCT00000032579,ENSSSCT00000019230,gnl|UG|Ssc#S58311311
GO:0016469	proton-transporting two-sector ATPase complex	8 of 1517 in the list	63 of 21438 in the genome	1	1.79452	ENSSSCT00000002549,ENSSSCT00000013040,ENSSSCT00000032072,gnl|UG|Ssc#S35174174,ENSSSCT00000018941,ENSSSCT00000003074,gnl|UG|Ssc#S35164051,gnl|UG|Ssc#S35170643
GO:0005583	fibrillar collagen	2 of 1517 in the list	7 of 21438 in the genome	1	4.03767	gnl|UG|Ssc#S58302860,gnl|UG|Ssc#S58304810
GO:0005766	primary lysosome	2 of 1517 in the list	7 of 21438 in the genome	1	4.03767	ENSSSCT00000005220,gnl|UG|Ssc#S46877072
GO:0046658	anchored to plasma membrane	2 of 1517 in the list	7 of 21438 in the genome	1	4.03767	ENSSSCT00000026025,ENSSSCT00000016488
GO:0042383	sarcolemma	5 of 1517 in the list	34 of 21438 in the genome	1	2.07821	gnl|UG|Ssc#S33578952,gnl|UG|Ssc#S20116409,gnl|UG|Ssc#S35167803,ENSSSCT00000019230,gnl|UG|Ssc#S17512154
GO:0070603	SWI/SNF-type complex	5 of 1517 in the list	34 of 21438 in the genome	1	2.07821	ENSSSCT00000025066,gnl|UG|Ssc#S55327111,ENSSSCT00000012279,gnl|UG|Ssc#S58304919,gnl|UG|Ssc#S58312030
GO:0044424	intracellular part	1129 of 1517 in the list	15654 of 21438 in the genome	1	1.01922	gnl|UG|Ssc#S35171281,gnl|UG|Ssc#S55326132,ENSSSCT00000018280,gnl|UG|Ssc#S48857139,ENSSSCT00000032141,gnl|UG|Ssc#S55327534,gnl|UG|Ssc#S31115995,ENSSSCT00000026421,ENSSSCT00000004065,gnl|UG|Ssc#S55323935,gnl|UG|Ssc#S55324074,gnl|UG|Ssc#S23756742,gnl|UG|Ssc#S58312704,gnl|UG|Ssc#S55327587,gnl|UG|Ssc#S35167068,ENSSSCT00000017418,gnl|UG|Ssc#S19542887,ENSSSCT00000011471,ENSSSCT00000003720,ENSSSCT0000001…
GO:0016327	apicolateral plasma membrane	11 of 1517 in the list	103 of 21438 in the genome	1	1.50923	gnl|UG|Ssc#S35172704,ENSSSCT00000030510,ENSSSCT00000022243,gnl|UG|Ssc#S55321962,ENSSSCT00000012858,ENSSSCT00000012581,gnl|UG|Ssc#S35170426,gnl|UG|Ssc#S55325564,ENSSSCT00000013143,gnl|UG|Ssc#S20445836,ENSSSCT00000007413
GO:0043296	apical junction complex	11 of 1517 in the list	103 of 21438 in the genome	1	1.50923	gnl|UG|Ssc#S35172704,ENSSSCT00000030510,ENSSSCT00000022243,gnl|UG|Ssc#S55321962,ENSSSCT00000012858,ENSSSCT00000012581,gnl|UG|Ssc#S35170426,gnl|UG|Ssc#S55325564,ENSSSCT00000013143,gnl|UG|Ssc#S20445836,ENSSSCT00000007413
GO:0005884	actin filament	5 of 1517 in the list	38 of 21438 in the genome	1	1.85945	gnl|UG|Ssc#S58314593,ENSSSCT00000027674,gnl|UG|Ssc#S55327534,ENSSSCT00000011432,ENSSSCT00000005302
GO:0000323	lytic vacuole	31 of 1517 in the list	354 of 21438 in the genome	1	1.23753	gnl|UG|Ssc#S58310528,ENSSSCT00000011876,ENSSSCT00000000383,gnl|UG|Ssc#S35170385,gnl|UG|Ssc#S23213494,gnl|UG|Ssc#S55322726,gnl|UG|Ssc#S35171357,ENSSSCT00000005220,gnl|UG|Ssc#S35172014,gnl|UG|Ssc#S58304279,ENSSSCT00000032579,ENSSSCT00000023036,gnl|UG|Ssc#S35172440,gnl|UG|Ssc#S58305248,gnl|UG|Ssc#S58300997,ENSSSCT00000002630,ENSSSCT00000011882,ENSSSCT00000022281,gnl|UG|Ssc#S58303229,gnl|UG|Ssc#S3516…
GO:0009897	external side of plasma membrane	2 of 1517 in the list	9 of 21438 in the genome	1	3.14041	gnl|UG|Ssc#S35169759,ENSSSCT00000029382
GO:0030118	clathrin coat	4 of 1517 in the list	28 of 21438 in the genome	1	2.01883	gnl|UG|Ssc#S35173461,ENSSSCT00000032579,ENSSSCT00000025419,gnl|UG|Ssc#S58311311
GO:0043229	intracellular organelle	947 of 1517 in the list	13092 of 21438 in the genome	1	1.02222	gnl|UG|Ssc#S35171281,gnl|UG|Ssc#S55326132,gnl|UG|Ssc#S58302462,ENSSSCT00000018280,ENSSSCT00000032524,gnl|UG|Ssc#S48857139,ENSSSCT00000032141,gnl|UG|Ssc#S40500672,gnl|UG|Ssc#S58309720,gnl|UG|Ssc#S55327534,gnl|UG|Ssc#S31115995,ENSSSCT00000002056,ENSSSCT00000011814,ENSSSCT00000022898,ENSSSCT00000004631,gnl|UG|Ssc#S35168685,ENSSSCT00000003790,ENSSSCT00000026421,gnl|UG|Ssc#S58305438,ENSSSCT00000030279…
GO:0031253	cell projection membrane	7 of 1517 in the list	61 of 21438 in the genome	1	1.62169	ENSSSCT00000017308,gnl|UG|Ssc#S46876251,ENSSSCT00000026150,gnl|UG|Ssc#S35168501,ENSSSCT00000027674,ENSSSCT00000001355,gnl|UG|Ssc#S55324074
GO:0001726	ruffle	6 of 1517 in the list	51 of 21438 in the genome	1	1.66257	gnl|UG|Ssc#S46877762,gnl|UG|Ssc#S58302320,gnl|UG|Ssc#S58314414,gnl|UG|Ssc#S55322055,ENSSSCT00000022326,ENSSSCT00000000314
GO:0043226	organelle	954 of 1517 in the list	13219 of 21438 in the genome	1	1.01988	gnl|UG|Ssc#S35171281,gnl|UG|Ssc#S55326132,gnl|UG|Ssc#S58302462,ENSSSCT00000018280,ENSSSCT00000032524,gnl|UG|Ssc#S48857139,ENSSSCT00000032141,gnl|UG|Ssc#S40500672,gnl|UG|Ssc#S58309720,gnl|UG|Ssc#S55327534,gnl|UG|Ssc#S31115995,ENSSSCT00000002056,ENSSSCT00000011814,ENSSSCT00000022898,ENSSSCT00000004631,gnl|UG|Ssc#S35168685,ENSSSCT00000003790,ENSSSCT00000026421,gnl|UG|Ssc#S58305438,ENSSSCT00000030279…
GO:0005882	intermediate filament	7 of 1517 in the list	64 of 21438 in the genome	1	1.54567	ENSSSCT00000007115,ENSSSCT00000000271,gnl|UG|Ssc#S46877407,ENSSSCT00000010578,ENSSSCT00000011589,ENSSSCT00000030104,gnl|UG|Ssc#S46879412
GO:0015630	microtubule cytoskeleton	77 of 1517 in the list	977 of 21438 in the genome	1	1.11377	ENSSSCT00000011548,ENSSSCT00000011065,ENSSSCT00000013798,gnl|UG|Ssc#S46876251,gnl|UG|Ssc#S23213123,gnl|UG|Ssc#S35174061,gnl|UG|Ssc#S35173205,ENSSSCT00000016782,gnl|UG|Ssc#S58313897,ENSSSCT00000030510,ENSSSCT00000027542,gnl|UG|Ssc#S58307650,gnl|UG|Ssc#S35168501,ENSSSCT00000024548,ENSSSCT00000026265,ENSSSCT00000019083,gnl|UG|Ssc#S35172034,gnl|UG|Ssc#S58313268,ENSSSCT00000031940,gnl|UG|Ssc#S46880823…
GO:0042575	DNA polymerase complex	2 of 1517 in the list	11 of 21438 in the genome	1	2.56943	gnl|UG|Ssc#S58311959,gnl|UG|Ssc#S58308825
GO:0031226	intrinsic to plasma membrane	27 of 1517 in the list	317 of 21438 in the genome	1	1.20366	ENSSSCT00000025253,ENSSSCT00000028946,gnl|UG|Ssc#S55327619,ENSSSCT00000014612,ENSSSCT00000030803,ENSSSCT00000000645,ENSSSCT00000027751,ENSSSCT00000001958,ENSSSCT00000026150,gnl|UG|Ssc#S58305438,gnl|UG|Ssc#S55324963,ENSSSCT00000016488,gnl|UG|Ssc#S20116741,gnl|UG|Ssc#S58310151,ENSSSCT00000002804,ENSSSCT00000017318,ENSSSCT00000007170,ENSSSCT00000015178,ENSSSCT00000006338,ENSSSCT00000030392,ENSSSCT00…
GO:0031090	organelle membrane	162 of 1517 in the list	2139 of 21438 in the genome	1	1.07029	gnl|UG|Ssc#S48857139,gnl|UG|Ssc#S40500672,gnl|UG|Ssc#S16890173,ENSSSCT00000011814,gnl|UG|Ssc#S35168685,ENSSSCT00000013785,gnl|UG|Ssc#S58305438,ENSSSCT00000004065,gnl|UG|Ssc#S35167068,ENSSSCT00000032072,gnl|UG|Ssc#S58314164,ENSSSCT00000009852,ENSSSCT00000018621,gnl|UG|Ssc#S58301444,gnl|UG|Ssc#S58311311,ENSSSCT00000008553,gnl|UG|Ssc#S45783735,ENSSSCT00000005158,ENSSSCT00000009697,gnl|UG|Ssc#S351713…
GO:0045111	intermediate filament cytoskeleton	7 of 1517 in the list	66 of 21438 in the genome	1	1.49883	ENSSSCT00000007115,ENSSSCT00000000271,gnl|UG|Ssc#S46877407,ENSSSCT00000010578,ENSSSCT00000011589,ENSSSCT00000030104,gnl|UG|Ssc#S46879412
GO:0000139	Golgi membrane	17 of 1517 in the list	190 of 21438 in the genome	1	1.26443	gnl|UG|Ssc#S58310528,gnl|UG|Ssc#S58302358,gnl|UG|Ssc#S55325058,gnl|UG|Ssc#S58306051,ENSSSCT00000009454,gnl|UG|Ssc#S55319204,ENSSSCT00000002113,gnl|UG|Ssc#S46877416,ENSSSCT00000032214,gnl|UG|Ssc#S58310861,ENSSSCT00000029306,ENSSSCT00000032579,ENSSSCT00000025419,ENSSSCT00000031312,gnl|UG|Ssc#S58311311,gnl|UG|Ssc#S58310088,ENSSSCT00000019230
GO:0005622	intracellular	1131 of 1517 in the list	15774 of 21438 in the genome	1	1.01326	gnl|UG|Ssc#S35171281,gnl|UG|Ssc#S55326132,ENSSSCT00000018280,gnl|UG|Ssc#S48857139,ENSSSCT00000032141,gnl|UG|Ssc#S55327534,gnl|UG|Ssc#S31115995,ENSSSCT00000026421,ENSSSCT00000004065,gnl|UG|Ssc#S55323935,gnl|UG|Ssc#S55324074,gnl|UG|Ssc#S23756742,gnl|UG|Ssc#S58312704,gnl|UG|Ssc#S55327587,gnl|UG|Ssc#S35167068,ENSSSCT00000017418,gnl|UG|Ssc#S19542887,ENSSSCT00000011471,ENSSSCT00000003720,ENSSSCT0000001…
GO:0005764	lysosome	13 of 1517 in the list	141 of 21438 in the genome	1	1.30294	gnl|UG|Ssc#S58310528,ENSSSCT00000011882,ENSSSCT00000011876,ENSSSCT00000022281,ENSSSCT00000000383,gnl|UG|Ssc#S35171357,ENSSSCT00000005220,gnl|UG|Ssc#S58301444,gnl|UG|Ssc#S20116624,ENSSSCT00000032579,gnl|UG|Ssc#S46877072,gnl|UG|Ssc#S35172440,ENSSSCT00000004629
GO:0032153	cell division site	4 of 1517 in the list	33 of 21438 in the genome	1	1.71295	ENSSSCT00000024720,gnl|UG|Ssc#S58313333,ENSSSCT00000011089,ENSSSCT00000013798
GO:0032155	cell division site part	4 of 1517 in the list	33 of 21438 in the genome	1	1.71295	ENSSSCT00000024720,gnl|UG|Ssc#S58313333,ENSSSCT00000011089,ENSSSCT00000013798
GO:0030125	clathrin vesicle coat	3 of 1517 in the list	23 of 21438 in the genome	1	1.84328	ENSSSCT00000032579,ENSSSCT00000025419,gnl|UG|Ssc#S58311311
GO:0031256	leading edge membrane	4 of 1517 in the list	35 of 21438 in the genome	1	1.61507	ENSSSCT00000026150,gnl|UG|Ssc#S35168501,ENSSSCT00000027674,ENSSSCT00000001355
GO:0032589	neuron projection membrane	4 of 1517 in the list	35 of 21438 in the genome	1	1.61507	ENSSSCT00000026150,gnl|UG|Ssc#S35168501,ENSSSCT00000027674,ENSSSCT00000001355
GO:0044291	cell-cell contact zone	2 of 1517 in the list	13 of 21438 in the genome	1	2.17413	ENSSSCT00000005777,ENSSSCT00000012333
GO:0008287	protein serine/threonine phosphatase complex	5 of 1517 in the list	47 of 21438 in the genome	1	1.50339	gnl|UG|Ssc#S6041850,gnl|UG|Ssc#S58303012,ENSSSCT00000031940,ENSSSCT00000014227,gnl|UG|Ssc#S35171216
GO:0005887	integral to plasma membrane	25 of 1517 in the list	310 of 21438 in the genome	1	1.13966	ENSSSCT00000025253,ENSSSCT00000028946,gnl|UG|Ssc#S55327619,ENSSSCT00000014612,ENSSSCT00000030803,ENSSSCT00000000645,ENSSSCT00000027751,ENSSSCT00000001958,ENSSSCT00000026150,gnl|UG|Ssc#S58305438,gnl|UG|Ssc#S55324963,gnl|UG|Ssc#S20116741,gnl|UG|Ssc#S58310151,ENSSSCT00000002804,ENSSSCT00000017318,ENSSSCT00000007170,ENSSSCT00000015178,ENSSSCT00000006338,ENSSSCT00000030392,ENSSSCT00000017737,ENSSSCT00…
GO:0032993	protein-DNA complex	2 of 1517 in the list	15 of 21438 in the genome	1	1.88425	gnl|UG|Ssc#S35166169,gnl|UG|Ssc#S58311443
GO:0031234	extrinsic to internal side of plasma membrane	5 of 1517 in the list	51 of 21438 in the genome	1	1.38547	ENSSSCT00000029733,ENSSSCT00000011860,ENSSSCT00000011007,ENSSSCT00000016782,ENSSSCT00000016697
GO:0005604	basement membrane	4 of 1517 in the list	39 of 21438 in the genome	1	1.44942	ENSSSCT00000016825,gnl|UG|Ssc#S18358696,gnl|UG|Ssc#S58315033,gnl|UG|Ssc#S46880329
GO:0005769	early endosome	6 of 1517 in the list	64 of 21438 in the genome	1	1.32486	ENSSSCT00000001187,ENSSSCT00000029855,ENSSSCT00000004677,ENSSSCT00000002011,ENSSSCT00000004629,gnl|UG|Ssc#S29988736
GO:0019897	extrinsic to plasma membrane	6 of 1517 in the list	64 of 21438 in the genome	1	1.32486	ENSSSCT00000029733,ENSSSCT00000011860,ENSSSCT00000011007,ENSSSCT00000015666,ENSSSCT00000016782,ENSSSCT00000016697
GO:0042611	MHC protein complex	4 of 1517 in the list	40 of 21438 in the genome	1	1.41318	gnl|UG|Ssc#S55320042,gnl|UG|Ssc#S35166632,gnl|UG|Ssc#S58314864,gnl|UG|Ssc#S55322726
GO:0009898	internal side of plasma membrane	7 of 1517 in the list	78 of 21438 in the genome	1	1.26824	ENSSSCT00000029733,ENSSSCT00000011860,gnl|UG|Ssc#S43509650,ENSSSCT00000002535,ENSSSCT00000011007,ENSSSCT00000016782,ENSSSCT00000016697
GO:0019861	flagellum	3 of 1517 in the list	28 of 21438 in the genome	1	1.51413	ENSSSCT00000027542,gnl|UG|Ssc#S55327587,ENSSSCT00000019205
GO:0005759	mitochondrial matrix	6 of 1517 in the list	68 of 21438 in the genome	1	1.24693	gnl|UG|Ssc#S58304223,gnl|UG|Ssc#S35171287,gnl|UG|Ssc#S38481911,ENSSSCT00000013802,ENSSSCT00000017594,ENSSSCT00000012586
GO:0031228	intrinsic to Golgi membrane	6 of 1517 in the list	68 of 21438 in the genome	1	1.24693	gnl|UG|Ssc#S58310088,gnl|UG|Ssc#S55325058,gnl|UG|Ssc#S58306051,gnl|UG|Ssc#S55319204,gnl|UG|Ssc#S46877416,ENSSSCT00000032214
GO:0030119	AP-type membrane coat adaptor complex	3 of 1517 in the list	30 of 21438 in the genome	1	1.41318	ENSSSCT00000011814,ENSSSCT00000007702,gnl|UG|Ssc#S58301623
GO:0030176	integral to endoplasmic reticulum membrane	2 of 1517 in the list	18 of 21438 in the genome	1	1.5702	gnl|UG|Ssc#S58308067,gnl|UG|Ssc#S24663701
GO:0030120	vesicle coat	4 of 1517 in the list	46 of 21438 in the genome	1	1.22886	ENSSSCT00000032579,ENSSSCT00000025419,gnl|UG|Ssc#S58311311,ENSSSCT00000019080
GO:0000790	nuclear chromatin	5 of 1517 in the list	63 of 21438 in the genome	1	1.12157	ENSSSCT00000013595,gnl|UG|Ssc#S46880436,ENSSSCT00000017986,gnl|UG|Ssc#S23212901,ENSSSCT00000019083
GO:0000118	histone deacetylase complex	2 of 1517 in the list	23 of 21438 in the genome	1	1.22886	ENSSSCT00000003137,gnl|UG|Ssc#S46880436
GO:0000794	condensed nuclear chromosome	4 of 1517 in the list	51 of 21438 in the genome	1	1.10838	ENSSSCT00000018975,ENSSSCT00000012279,ENSSSCT00000013425,ENSSSCT00000014088
GO:0005903	brush border	5 of 1517 in the list	66 of 21438 in the genome	1	1.07059	gnl|UG|Ssc#S55318348,ENSSSCT00000026312,gnl|UG|Ssc#S35171789,gnl|UG|Ssc#S58311107,ENSSSCT00000032489
GO:0043234	protein complex	207 of 1517 in the list	2925 of 21438 in the genome	1	1.0001	ENSSSCT00000032169,gnl|UG|Ssc#S23765177,gnl|UG|Ssc#S58311959,ENSSSCT00000011065,gnl|UG|Ssc#S58309720,ENSSSCT00000001082,gnl|UG|Ssc#S55327534,gnl|UG|Ssc#S17514632,ENSSSCT00000013798,ENSSSCT00000011814,ENSSSCT00000001722,gnl|UG|Ssc#S22415872,gnl|UG|Ssc#S55320042,ENSSSCT00000014227,gnl|UG|Ssc#S6072267,ENSSSCT00000005329,gnl|UG|Ssc#S35170480,gnl|UG|Ssc#S46879412,gnl|UG|Ssc#S58313897,ENSSSCT0000002682…
GO:0031301	integral to organelle membrane	2 of 1517 in the list	24 of 21438 in the genome	1	1.17765	gnl|UG|Ssc#S58308067,gnl|UG|Ssc#S24663701
GO:0005615	extracellular space	6 of 1517 in the list	82 of 21438 in the genome	1	1.03404	gnl|UG|Ssc#S35169759,gnl|UG|Ssc#S58306442,gnl|UG|Ssc#S20116738,gnl|UG|Ssc#S35166525,ENSSSCT00000005288,gnl|UG|Ssc#S6091751
GO:0008328	ionotropic glutamate receptor complex	2 of 1517 in the list	25 of 21438 in the genome	1	1.13055	ENSSSCT00000027751,ENSSSCT00000000645
GO:0005875	microtubule associated complex	8 of 1517 in the list	112 of 21438 in the genome	1	1.00942	ENSSSCT00000004347,ENSSSCT00000023118,ENSSSCT00000006882,gnl|UG|Ssc#S58307650,ENSSSCT00000011578,ENSSSCT00000017365,ENSSSCT00000007929,gnl|UG|Ssc#S58313897
GO:0031227	intrinsic to endoplasmic reticulum membrane	7 of 1517 in the list	98 of 21438 in the genome	1	1.00942	gnl|UG|Ssc#S58311260,gnl|UG|Ssc#S35171357,gnl|UG|Ssc#S58308067,gnl|UG|Ssc#S24663701,gnl|UG|Ssc#S45783735,ENSSSCT00000028339,ENSSSCT00000010914
GO:0005635	nuclear envelope	19 of 1517 in the list	272 of 21438 in the genome	1	0.987151	gnl|UG|Ssc#S58310528,ENSSSCT00000027674,ENSSSCT00000006275,ENSSSCT00000012707,gnl|UG|Ssc#S35171789,ENSSSCT00000011464,gnl|UG|Ssc#S35169644,ENSSSCT00000014330,ENSSSCT00000003790,gnl|UG|Ssc#S58303804,gnl|UG|Ssc#S35167370,gnl|UG|Ssc#S58309782,gnl|UG|Ssc#S35169976,ENSSSCT00000030501,ENSSSCT00000031428,gnl|UG|Ssc#S55318799,ENSSSCT00000011546,ENSSSCT00000015144,ENSSSCT00000018165
GO:0032994	protein-lipid complex	4 of 1517 in the list	56 of 21438 in the genome	1	1.00942	gnl|UG|Ssc#S35169759,gnl|UG|Ssc#S58306442,gnl|UG|Ssc#S20116738,gnl|UG|Ssc#S35166525
GO:0034358	plasma lipoprotein particle	4 of 1517 in the list	56 of 21438 in the genome	1	1.00942	gnl|UG|Ssc#S35169759,gnl|UG|Ssc#S58306442,gnl|UG|Ssc#S20116738,gnl|UG|Ssc#S35166525
GO:0030134	ER to Golgi transport vesicle	2 of 1517 in the list	27 of 21438 in the genome	1	1.0468	ENSSSCT00000032140,gnl|UG|Ssc#S24663701
GO:0031300	intrinsic to organelle membrane	14 of 1517 in the list	204 of 21438 in the genome	1	0.969832	gnl|UG|Ssc#S58311260,ENSSSCT00000022362,gnl|UG|Ssc#S24663701,gnl|UG|Ssc#S55325058,gnl|UG|Ssc#S58306051,ENSSSCT00000028339,gnl|UG|Ssc#S55319204,ENSSSCT00000010914,gnl|UG|Ssc#S46877416,ENSSSCT00000032214,gnl|UG|Ssc#S35171357,gnl|UG|Ssc#S58308067,gnl|UG|Ssc#S58310088,gnl|UG|Ssc#S45783735
GO:0016585	chromatin remodeling complex	9 of 1517 in the list	133 of 21438 in the genome	1	0.95629	ENSSSCT00000025066,gnl|UG|Ssc#S58304919,gnl|UG|Ssc#S23212901,gnl|UG|Ssc#S55327111,ENSSSCT00000003137,ENSSSCT00000012279,gnl|UG|Ssc#S46880436,gnl|UG|Ssc#S58308854,gnl|UG|Ssc#S58312030
GO:0005902	microvillus	3 of 1517 in the list	44 of 21438 in the genome	1	0.963534	ENSSSCT00000018126,gnl|UG|Ssc#S46875766,ENSSSCT00000027674
GO:0000228	nuclear chromosome	11 of 1517 in the list	170 of 21438 in the genome	1	0.914413	gnl|UG|Ssc#S46876806,ENSSSCT00000013425,ENSSSCT00000017986,gnl|UG|Ssc#S23212901,ENSSSCT00000019083,ENSSSCT00000014088,ENSSSCT00000006882,ENSSSCT00000012279,ENSSSCT00000018975,ENSSSCT00000013595,gnl|UG|Ssc#S46880436
GO:0005874	microtubule	3 of 1517 in the list	51 of 21438 in the genome	1	0.831285	ENSSSCT00000004347,ENSSSCT00000030510,ENSSSCT00000001671
GO:0000785	chromatin	14 of 1517 in the list	223 of 21438 in the genome	1	0.887201	gnl|UG|Ssc#S19545826,gnl|UG|Ssc#S46876806,gnl|UG|Ssc#S58313509,gnl|UG|Ssc#S58311443,ENSSSCT00000017986,gnl|UG|Ssc#S23212901,ENSSSCT00000019083,ENSSSCT00000003137,ENSSSCT00000012279,ENSSSCT00000013595,gnl|UG|Ssc#S46880372,gnl|UG|Ssc#S55325284,gnl|UG|Ssc#S46880436,gnl|UG|Ssc#S35165411
GO:0042579	microbody	10 of 1517 in the list	162 of 21438 in the genome	1	0.872336	ENSSSCT00000022362,ENSSSCT00000015381,gnl|UG|Ssc#S30065897,gnl|UG|Ssc#S35169976,ENSSSCT00000024523,gnl|UG|Ssc#S55322708,ENSSSCT00000015579,gnl|UG|Ssc#S58304736,gnl|UG|Ssc#S35174086,ENSSSCT00000015595
GO:0000152	nuclear ubiquitin ligase complex	2 of 1517 in the list	36 of 21438 in the genome	1	0.785102	ENSSSCT00000010386,gnl|UG|Ssc#S58308825
GO:0043235	receptor complex	4 of 1517 in the list	70 of 21438 in the genome	1	0.807534	ENSSSCT00000027751,gnl|UG|Ssc#S58304311,gnl|UG|Ssc#S35166632,ENSSSCT00000000645
GO:0044454	nuclear chromosome part	5 of 1517 in the list	87 of 21438 in the genome	1	0.812175	ENSSSCT00000013595,gnl|UG|Ssc#S46880436,ENSSSCT00000017986,gnl|UG|Ssc#S23212901,ENSSSCT00000019083
GO:0030532	small nuclear ribonucleoprotein complex	2 of 1517 in the list	41 of 21438 in the genome	1	0.689358	ENSSSCT00000029603,ENSSSCT00000029282
GO:0005770	late endosome	5 of 1517 in the list	95 of 21438 in the genome	1	0.743781	gnl|UG|Ssc#S58302358,ENSSSCT00000004629,ENSSSCT00000000383,gnl|UG|Ssc#S35166632,ENSSSCT00000009852
GO:0034708	methyltransferase complex	4 of 1517 in the list	79 of 21438 in the genome	1	0.715536	ENSSSCT00000007969,ENSSSCT00000022506,gnl|UG|Ssc#S23212901,gnl|UG|Ssc#S58308211
GO:0044438	microbody part	5 of 1517 in the list	98 of 21438 in the genome	1	0.721012	ENSSSCT00000022362,gnl|UG|Ssc#S55322708,ENSSSCT00000015381,gnl|UG|Ssc#S30065897,ENSSSCT00000015595
GO:0044439	peroxisomal part	5 of 1517 in the list	98 of 21438 in the genome	1	0.721012	ENSSSCT00000022362,gnl|UG|Ssc#S55322708,ENSSSCT00000015381,gnl|UG|Ssc#S30065897,ENSSSCT00000015595
GO:0005777	peroxisome	5 of 1517 in the list	101 of 21438 in the genome	1	0.699596	ENSSSCT00000022362,gnl|UG|Ssc#S55322708,ENSSSCT00000015381,gnl|UG|Ssc#S30065897,ENSSSCT00000015595
GO:0034399	nuclear periphery	4 of 1517 in the list	92 of 21438 in the genome	1	0.614428	ENSSSCT00000007115,gnl|UG|Ssc#S58312704,gnl|UG|Ssc#S43509763,ENSSSCT00000008258
GO:0015934	large ribosomal subunit	7 of 1517 in the list	148 of 21438 in the genome	1	0.668398	ENSSSCT00000005482,gnl|UG|Ssc#S35166079,gnl|UG|Ssc#S35172676,gnl|UG|Ssc#S35164089,gnl|UG|Ssc#S50182861,gnl|UG|Ssc#S35172637,gnl|UG|Ssc#S35164164
GO:0000793	condensed chromosome	4 of 1517 in the list	98 of 21438 in the genome	1	0.57681	ENSSSCT00000018975,ENSSSCT00000012279,ENSSSCT00000013425,ENSSSCT00000014088
GO:0005929	cilium	4 of 1517 in the list	98 of 21438 in the genome	1	0.57681	gnl|UG|Ssc#S58306762,ENSSSCT00000027542,ENSSSCT00000022727,ENSSSCT00000007735
GO:0000775	chromosome, centromeric region	6 of 1517 in the list	137 of 21438 in the genome	1	0.618913	ENSSSCT00000004347,ENSSSCT00000030510,ENSSSCT00000011882,ENSSSCT00000013798,gnl|UG|Ssc#S23212901,ENSSSCT00000019083
GO:0005815	microtubule organizing center	24 of 1517 in the list	444 of 21438 in the genome	1	0.763883	gnl|UG|Ssc#S58310588,ENSSSCT00000010846,ENSSSCT00000011548,ENSSSCT00000011065,ENSSSCT00000004605,ENSSSCT00000001129,ENSSSCT00000007929,gnl|UG|Ssc#S35169644,gnl|UG|Ssc#S46876251,ENSSSCT00000006882,ENSSSCT00000013739,gnl|UG|Ssc#S58314414,gnl|UG|Ssc#S35165274,gnl|UG|Ssc#S35173205,ENSSSCT00000016782,gnl|UG|Ssc#S35171216,ENSSSCT00000030510,ENSSSCT00000011882,ENSSSCT00000027542,gnl|UG|Ssc#S58303229,ENS…
GO:0031967	organelle envelope	60 of 1517 in the list	1014 of 21438 in the genome	1	0.836204	gnl|UG|Ssc#S58310528,gnl|UG|Ssc#S35172811,gnl|UG|Ssc#S55305704,gnl|UG|Ssc#S40495537,ENSSSCT00000013502,gnl|UG|Ssc#S40500672,gnl|UG|Ssc#S16890173,gnl|UG|Ssc#S35171789,ENSSSCT00000017589,gnl|UG|Ssc#S55319655,ENSSSCT00000003790,ENSSSCT00000017594,ENSSSCT00000013785,ENSSSCT00000010245,ENSSSCT00000011882,gnl|UG|Ssc#S39770049,gnl|UG|Ssc#S58309782,ENSSSCT00000032072,gnl|UG|Ssc#S30065897,gnl|UG|Ssc#S5831…
GO:0031975	envelope	61 of 1517 in the list	1030 of 21438 in the genome	1	0.836934	gnl|UG|Ssc#S58310528,gnl|UG|Ssc#S35172811,gnl|UG|Ssc#S55305704,ENSSSCT00000011333,gnl|UG|Ssc#S40495537,ENSSSCT00000013502,gnl|UG|Ssc#S40500672,gnl|UG|Ssc#S16890173,gnl|UG|Ssc#S35171789,ENSSSCT00000017589,gnl|UG|Ssc#S55319655,ENSSSCT00000003790,ENSSSCT00000017594,ENSSSCT00000013785,ENSSSCT00000010245,ENSSSCT00000011882,gnl|UG|Ssc#S39770049,gnl|UG|Ssc#S58309782,ENSSSCT00000032072,gnl|UG|Ssc#S300658…
GO:0005819	spindle	8 of 1517 in the list	179 of 21438 in the genome	1	0.631591	gnl|UG|Ssc#S38481911,ENSSSCT00000013802,ENSSSCT00000006882,gnl|UG|Ssc#S58303012,ENSSSCT00000031940,ENSSSCT00000025705,gnl|UG|Ssc#S35171216,ENSSSCT00000007929
GO:0000151	ubiquitin ligase complex	6 of 1517 in the list	143 of 21438 in the genome	1	0.592944	ENSSSCT00000003795,ENSSSCT00000028946,ENSSSCT00000018330,ENSSSCT00000010386,gnl|UG|Ssc#S58308825,ENSSSCT00000012659
GO:0044422	organelle part	484 of 1517 in the list	7239 of 21438 in the genome	1	0.944856	ENSSSCT00000016628,ENSSSCT00000018280,gnl|UG|Ssc#S35168564,gnl|UG|Ssc#S48857139,ENSSSCT00000017258,gnl|UG|Ssc#S40500672,gnl|UG|Ssc#S58309720,gnl|UG|Ssc#S55327534,ENSSSCT00000007911,ENSSSCT00000026600,gnl|UG|Ssc#S31115995,ENSSSCT00000011814,ENSSSCT00000004631,gnl|UG|Ssc#S22415872,gnl|UG|Ssc#S35168685,ENSSSCT00000003790,gnl|UG|Ssc#S34499802,ENSSSCT00000026421,ENSSSCT00000013785,gnl|UG|Ssc#S58305438…
GO:0031461	cullin-RING ubiquitin ligase complex	3 of 1517 in the list	86 of 21438 in the genome	1	0.492971	ENSSSCT00000003795,ENSSSCT00000028946,ENSSSCT00000018330
GO:0032991	macromolecular complex	266 of 1517 in the list	4111 of 21438 in the genome	1	0.914393	gnl|UG|Ssc#S58309720,ENSSSCT00000001082,gnl|UG|Ssc#S55327534,gnl|UG|Ssc#S17514632,ENSSSCT00000011814,ENSSSCT00000001722,gnl|UG|Ssc#S22415872,gnl|UG|Ssc#S34499802,gnl|UG|Ssc#S55320042,gnl|UG|Ssc#S6072267,ENSSSCT00000005329,gnl|UG|Ssc#S58313897,ENSSSCT00000030510,ENSSSCT00000002023,ENSSSCT00000006162,gnl|UG|Ssc#S58301444,gnl|UG|Ssc#S58311311,ENSSSCT00000008553,gnl|UG|Ssc#S35164060,ENSSSCT0000003057…
GO:0019866	organelle inner membrane	29 of 1517 in the list	545 of 21438 in the genome	1	0.751969	gnl|UG|Ssc#S35172811,gnl|UG|Ssc#S55305704,gnl|UG|Ssc#S40495537,ENSSSCT00000007113,gnl|UG|Ssc#S46879630,ENSSSCT00000013502,gnl|UG|Ssc#S40500672,ENSSSCT00000001750,gnl|UG|Ssc#S55319655,ENSSSCT00000010945,ENSSSCT00000013802,ENSSSCT00000017594,ENSSSCT00000013785,gnl|UG|Ssc#S58308849,ENSSSCT00000011882,gnl|UG|Ssc#S38481911,ENSSSCT00000023380,gnl|UG|Ssc#S58306134,ENSSSCT00000032072,gnl|UG|Ssc#S39770049…
GO:0044446	intracellular organelle part	427 of 1517 in the list	6468 of 21438 in the genome	1	0.932946	ENSSSCT00000016628,ENSSSCT00000018280,gnl|UG|Ssc#S35168564,ENSSSCT00000017258,gnl|UG|Ssc#S40500672,gnl|UG|Ssc#S58309720,gnl|UG|Ssc#S55327534,ENSSSCT00000007911,ENSSSCT00000026600,gnl|UG|Ssc#S31115995,ENSSSCT00000011814,ENSSSCT00000004631,gnl|UG|Ssc#S22415872,ENSSSCT00000003790,gnl|UG|Ssc#S34499802,ENSSSCT00000026421,ENSSSCT00000013785,gnl|UG|Ssc#S6072267,gnl|UG|Ssc#S58313897,ENSSSCT00000030510,gn…
GO:0005746	mitochondrial respiratory chain	3 of 1517 in the list	95 of 21438 in the genome	1	0.446269	gnl|UG|Ssc#S55305704,gnl|UG|Ssc#S46879630,gnl|UG|Ssc#S40500672
GO:0070469	respiratory chain	3 of 1517 in the list	96 of 21438 in the genome	1	0.44162	gnl|UG|Ssc#S55305704,gnl|UG|Ssc#S46879630,gnl|UG|Ssc#S40500672
GO:0043231	intracellular membrane-bounded organelle	795 of 1517 in the list	11726 of 21438 in the genome	1	0.958111	gnl|UG|Ssc#S35171281,gnl|UG|Ssc#S58302462,ENSSSCT00000018280,ENSSSCT00000032524,gnl|UG|Ssc#S48857139,ENSSSCT00000032141,gnl|UG|Ssc#S40500672,gnl|UG|Ssc#S31115995,ENSSSCT00000002056,ENSSSCT00000011814,ENSSSCT00000022898,ENSSSCT00000004631,gnl|UG|Ssc#S35168685,ENSSSCT00000003790,ENSSSCT00000026421,gnl|UG|Ssc#S58305438,ENSSSCT00000030279,ENSSSCT00000004065,gnl|UG|Ssc#S55324074,gnl|UG|Ssc#S23756742,E…
GO:0016604	nuclear body	13 of 1517 in the list	292 of 21438 in the genome	1	0.629157	gnl|UG|Ssc#S35169869,ENSSSCT00000018284,ENSSSCT00000025452,gnl|UG|Ssc#S55326688,ENSSSCT00000008664,gnl|UG|Ssc#S23212901,gnl|UG|Ssc#S35169644,ENSSSCT00000015564,gnl|UG|Ssc#S35169680,ENSSSCT00000022506,gnl|UG|Ssc#S37959694,gnl|UG|Ssc#S58308854,ENSSSCT00000014538
GO:0072372	primary cilium	2 of 1517 in the list	79 of 21438 in the genome	1	0.357768	gnl|UG|Ssc#S58306762,ENSSSCT00000027542
GO:0043227	membrane-bounded organelle	802 of 1517 in the list	11864 of 21438 in the genome	1	0.955305	gnl|UG|Ssc#S35171281,gnl|UG|Ssc#S58302462,ENSSSCT00000018280,ENSSSCT00000032524,gnl|UG|Ssc#S48857139,ENSSSCT00000032141,gnl|UG|Ssc#S40500672,gnl|UG|Ssc#S31115995,ENSSSCT00000002056,ENSSSCT00000011814,ENSSSCT00000022898,ENSSSCT00000004631,gnl|UG|Ssc#S35168685,ENSSSCT00000003790,ENSSSCT00000026421,gnl|UG|Ssc#S58305438,ENSSSCT00000030279,ENSSSCT00000004065,gnl|UG|Ssc#S55324074,gnl|UG|Ssc#S23756742,E…
GO:0015935	small ribosomal subunit	5 of 1517 in the list	154 of 21438 in the genome	1	0.458826	gnl|UG|Ssc#S34499802,gnl|UG|Ssc#S35173315,ENSSSCT00000009878,gnl|UG|Ssc#S40353888,gnl|UG|Ssc#S35172018
GO:0044455	mitochondrial membrane part	4 of 1517 in the list	139 of 21438 in the genome	1	0.406672	gnl|UG|Ssc#S55305704,gnl|UG|Ssc#S46879630,gnl|UG|Ssc#S40500672,ENSSSCT00000032072
GO:0044391	ribosomal subunit	12 of 1517 in the list	300 of 21438 in the genome	1	0.565274	gnl|UG|Ssc#S35173315,gnl|UG|Ssc#S50182861,ENSSSCT00000009878,gnl|UG|Ssc#S35164164,gnl|UG|Ssc#S35172018,ENSSSCT00000005482,gnl|UG|Ssc#S34499802,gnl|UG|Ssc#S35172676,gnl|UG|Ssc#S35166079,gnl|UG|Ssc#S35164089,gnl|UG|Ssc#S40353888,gnl|UG|Ssc#S35172637
GO:0005840	ribosome	14 of 1517 in the list	341 of 21438 in the genome	1	0.580193	gnl|UG|Ssc#S35173315,gnl|UG|Ssc#S50182861,gnl|UG|Ssc#S46877625,ENSSSCT00000009878,gnl|UG|Ssc#S58307015,gnl|UG|Ssc#S35164164,gnl|UG|Ssc#S35172018,ENSSSCT00000005482,gnl|UG|Ssc#S35166079,gnl|UG|Ssc#S34499802,gnl|UG|Ssc#S35172676,gnl|UG|Ssc#S35164089,gnl|UG|Ssc#S40353888,gnl|UG|Ssc#S35172637
GO:0000776	kinetochore	2 of 1517 in the list	98 of 21438 in the genome	1	0.288405	ENSSSCT00000004347,ENSSSCT00000013798
GO:0005813	centrosome	2 of 1517 in the list	100 of 21438 in the genome	1	0.282637	gnl|UG|Ssc#S58303229,ENSSSCT00000011548
GO:0005667	transcription factor complex	2 of 1517 in the list	103 of 21438 in the genome	1	0.274405	ENSSSCT00000030224,gnl|UG|Ssc#S18550222
GO:0044427	chromosomal part	26 of 1517 in the list	599 of 21438 in the genome	1	0.613402	gnl|UG|Ssc#S19545826,gnl|UG|Ssc#S46876806,gnl|UG|Ssc#S58313509,gnl|UG|Ssc#S58311443,ENSSSCT00000028898,ENSSSCT00000013798,gnl|UG|Ssc#S23212901,ENSSSCT00000003137,ENSSSCT00000012279,ENSSSCT00000013595,gnl|UG|Ssc#S46880372,gnl|UG|Ssc#S35166169,ENSSSCT00000013785,gnl|UG|Ssc#S55325284,gnl|UG|Ssc#S46880436,ENSSSCT00000030510,ENSSSCT00000011882,gnl|UG|Ssc#S40104645,ENSSSCT00000009429,gnl|UG|Ssc#S583030…
GO:0005694	chromosome	32 of 1517 in the list	717 of 21438 in the genome	1	0.63071	gnl|UG|Ssc#S19545826,gnl|UG|Ssc#S46876806,ENSSSCT00000013798,ENSSSCT00000018975,gnl|UG|Ssc#S35166169,ENSSSCT00000013785,gnl|UG|Ssc#S55325284,gnl|UG|Ssc#S46880436,gnl|UG|Ssc#S6072267,ENSSSCT00000030510,ENSSSCT00000011882,gnl|UG|Ssc#S40104645,ENSSSCT00000009429,ENSSSCT00000019083,ENSSSCT00000004347,gnl|UG|Ssc#S58311443,gnl|UG|Ssc#S58313509,ENSSSCT00000028898,gnl|UG|Ssc#S23212901,ENSSSCT00000012279,…
GO:0031966	mitochondrial membrane	11 of 1517 in the list	335 of 21438 in the genome	1	0.464031	gnl|UG|Ssc#S55305704,gnl|UG|Ssc#S46879630,gnl|UG|Ssc#S40500672,gnl|UG|Ssc#S35166397,ENSSSCT00000032072,gnl|UG|Ssc#S16890173,gnl|UG|Ssc#S30065897,gnl|UG|Ssc#S58314164,gnl|UG|Ssc#S46877398,gnl|UG|Ssc#S55325470,ENSSSCT00000015595
GO:0005743	mitochondrial inner membrane	4 of 1517 in the list	182 of 21438 in the genome	1	0.31059	gnl|UG|Ssc#S55305704,gnl|UG|Ssc#S46879630,gnl|UG|Ssc#S40500672,ENSSSCT00000032072
GO:0044429	mitochondrial part	33 of 1517 in the list	754 of 21438 in the genome	1	0.618502	gnl|UG|Ssc#S55305704,ENSSSCT00000013502,gnl|UG|Ssc#S40500672,gnl|UG|Ssc#S16890173,gnl|UG|Ssc#S46880007,ENSSSCT00000017589,ENSSSCT00000017594,ENSSSCT00000010245,ENSSSCT00000015908,ENSSSCT00000032072,gnl|UG|Ssc#S30065897,gnl|UG|Ssc#S58314164,gnl|UG|Ssc#S35171287,gnl|UG|Ssc#S35167577,ENSSSCT00000002555,gnl|UG|Ssc#S35170693,gnl|UG|Ssc#S35168504,ENSSSCT00000005158,ENSSSCT00000001355,gnl|UG|Ssc#S468771…
GO:0005740	mitochondrial envelope	16 of 1517 in the list	447 of 21438 in the genome	1	0.505838	gnl|UG|Ssc#S46877142,gnl|UG|Ssc#S55305704,gnl|UG|Ssc#S46879630,gnl|UG|Ssc#S40500672,gnl|UG|Ssc#S35166397,gnl|UG|Ssc#S16890173,ENSSSCT00000017589,ENSSSCT00000010245,gnl|UG|Ssc#S55325470,ENSSSCT00000032072,gnl|UG|Ssc#S58314164,gnl|UG|Ssc#S30065897,gnl|UG|Ssc#S46877398,ENSSSCT00000005158,ENSSSCT00000001355,ENSSSCT00000015595
GO:0005739	mitochondrion	33 of 1517 in the list	773 of 21438 in the genome	1	0.6033	gnl|UG|Ssc#S55305704,ENSSSCT00000013502,gnl|UG|Ssc#S40500672,gnl|UG|Ssc#S16890173,gnl|UG|Ssc#S46880007,ENSSSCT00000017589,ENSSSCT00000017594,ENSSSCT00000010245,ENSSSCT00000015908,ENSSSCT00000032072,gnl|UG|Ssc#S30065897,gnl|UG|Ssc#S58314164,gnl|UG|Ssc#S35171287,gnl|UG|Ssc#S35167577,ENSSSCT00000002555,gnl|UG|Ssc#S35170693,gnl|UG|Ssc#S35168504,ENSSSCT00000005158,ENSSSCT00000001355,gnl|UG|Ssc#S468771…
GO:0005654	nucleoplasm	21 of 1517 in the list	621 of 21438 in the genome	1	0.477888	ENSSSCT00000030224,ENSSSCT00000012128,ENSSSCT00000008664,gnl|UG|Ssc#S23212901,gnl|UG|Ssc#S35169644,ENSSSCT00000003137,gnl|UG|Ssc#S33209438,gnl|UG|Ssc#S46880436,gnl|UG|Ssc#S37959694,ENSSSCT00000012996,gnl|UG|Ssc#S35169869,ENSSSCT00000018284,ENSSSCT00000029115,ENSSSCT00000025452,gnl|UG|Ssc#S55326688,gnl|UG|Ssc#S18550222,ENSSSCT00000015564,ENSSSCT00000022506,gnl|UG|Ssc#S35169680,ENSSSCT00000014538,g…
GO:0044451	nucleoplasm part	20 of 1517 in the list	608 of 21438 in the genome	1	0.464863	ENSSSCT00000030224,ENSSSCT00000012128,ENSSSCT00000008664,gnl|UG|Ssc#S23212901,gnl|UG|Ssc#S35169644,ENSSSCT00000003137,gnl|UG|Ssc#S33209438,gnl|UG|Ssc#S46880436,gnl|UG|Ssc#S37959694,gnl|UG|Ssc#S35169869,ENSSSCT00000018284,ENSSSCT00000029115,ENSSSCT00000025452,gnl|UG|Ssc#S55326688,gnl|UG|Ssc#S18550222,ENSSSCT00000015564,ENSSSCT00000022506,gnl|UG|Ssc#S35169680,ENSSSCT00000014538,gnl|UG|Ssc#S58308854
GO:0070013	intracellular organelle lumen	163 of 1517 in the list	3064 of 21438 in the genome	1	0.751792	ENSSSCT00000032169,gnl|UG|Ssc#S35168564,ENSSSCT00000017258,gnl|UG|Ssc#S46876806,ENSSSCT00000005147,gnl|UG|Ssc#S35171783,ENSSSCT00000018975,gnl|UG|Ssc#S6072267,ENSSSCT00000026829,gnl|UG|Ssc#S46880278,gnl|UG|Ssc#S58312704,gnl|UG|Ssc#S20116287,gnl|UG|Ssc#S58304018,ENSSSCT00000019083,gnl|UG|Ssc#S58304999,gnl|UG|Ssc#S19542887,gnl|UG|Ssc#S58311311,gnl|UG|Ssc#S58305494,gnl|UG|Ssc#S58306020,ENSSSCT000000…
GO:0043233	organelle lumen	163 of 1517 in the list	3066 of 21438 in the genome	1	0.751301	ENSSSCT00000032169,gnl|UG|Ssc#S35168564,ENSSSCT00000017258,gnl|UG|Ssc#S46876806,ENSSSCT00000005147,gnl|UG|Ssc#S35171783,ENSSSCT00000018975,gnl|UG|Ssc#S6072267,ENSSSCT00000026829,gnl|UG|Ssc#S46880278,gnl|UG|Ssc#S58312704,gnl|UG|Ssc#S20116287,gnl|UG|Ssc#S58304018,ENSSSCT00000019083,gnl|UG|Ssc#S58304999,gnl|UG|Ssc#S19542887,gnl|UG|Ssc#S58311311,gnl|UG|Ssc#S58305494,gnl|UG|Ssc#S58306020,ENSSSCT000000…
GO:0031974	membrane-enclosed lumen	163 of 1517 in the list	3073 of 21438 in the genome	1	0.74959	ENSSSCT00000032169,gnl|UG|Ssc#S35168564,ENSSSCT00000017258,gnl|UG|Ssc#S46876806,ENSSSCT00000005147,gnl|UG|Ssc#S35171783,ENSSSCT00000018975,gnl|UG|Ssc#S6072267,ENSSSCT00000026829,gnl|UG|Ssc#S46880278,gnl|UG|Ssc#S58312704,gnl|UG|Ssc#S20116287,gnl|UG|Ssc#S58304018,ENSSSCT00000019083,gnl|UG|Ssc#S58304999,gnl|UG|Ssc#S19542887,gnl|UG|Ssc#S58311311,gnl|UG|Ssc#S58305494,gnl|UG|Ssc#S58306020,ENSSSCT000000…
GO:0044428	nuclear part	176 of 1517 in the list	3317 of 21438 in the genome	1	0.749835	ENSSSCT00000032169,gnl|UG|Ssc#S35168564,ENSSSCT00000017258,gnl|UG|Ssc#S46876806,ENSSSCT00000005147,gnl|UG|Ssc#S35171783,ENSSSCT00000003790,ENSSSCT00000018975,gnl|UG|Ssc#S6072267,ENSSSCT00000026829,gnl|UG|Ssc#S46880278,gnl|UG|Ssc#S58312704,gnl|UG|Ssc#S20116287,gnl|UG|Ssc#S58304018,ENSSSCT00000019083,gnl|UG|Ssc#S58304999,gnl|UG|Ssc#S19542887,gnl|UG|Ssc#S58311311,gnl|UG|Ssc#S58305494,gnl|UG|Ssc#S583…
GO:0031981	nuclear lumen	155 of 1517 in the list	3004 of 21438 in the genome	1	0.729173	ENSSSCT00000032169,gnl|UG|Ssc#S35168564,ENSSSCT00000017258,gnl|UG|Ssc#S46876806,ENSSSCT00000005147,gnl|UG|Ssc#S35171783,ENSSSCT00000018975,gnl|UG|Ssc#S6072267,ENSSSCT00000026829,gnl|UG|Ssc#S46880278,gnl|UG|Ssc#S58312704,gnl|UG|Ssc#S20116287,gnl|UG|Ssc#S58304018,ENSSSCT00000019083,gnl|UG|Ssc#S58304999,gnl|UG|Ssc#S19542887,gnl|UG|Ssc#S58311311,gnl|UG|Ssc#S58305494,gnl|UG|Ssc#S58306020,ENSSSCT000000…
GO:0005634	nucleus	178 of 1517 in the list	3428 of 21438 in the genome	1	0.7338	ENSSSCT00000032169,gnl|UG|Ssc#S35168564,ENSSSCT00000017258,gnl|UG|Ssc#S46876806,ENSSSCT00000005147,gnl|UG|Ssc#S35171783,ENSSSCT00000003790,ENSSSCT00000018975,gnl|UG|Ssc#S6072267,ENSSSCT00000026829,gnl|UG|Ssc#S46880278,gnl|UG|Ssc#S58312704,gnl|UG|Ssc#S20116287,gnl|UG|Ssc#S58304018,ENSSSCT00000019083,gnl|UG|Ssc#S58304999,gnl|UG|Ssc#S19542887,gnl|UG|Ssc#S58311311,gnl|UG|Ssc#S58305494,gnl|UG|Ssc#S583…
GO:0030529	ribonucleoprotein complex	23 of 1517 in the list	845 of 21438 in the genome	1	0.384654	gnl|UG|Ssc#S35164060,gnl|UG|Ssc#S46878331,ENSSSCT00000027694,gnl|UG|Ssc#S46877625,ENSSSCT00000009878,ENSSSCT00000029282,gnl|UG|Ssc#S58307015,gnl|UG|Ssc#S35172018,ENSSSCT00000005482,gnl|UG|Ssc#S34499802,gnl|UG|Ssc#S35164089,ENSSSCT00000029603,gnl|UG|Ssc#S35173315,gnl|UG|Ssc#S50182861,gnl|UG|Ssc#S58305833,ENSSSCT00000026411,gnl|UG|Ssc#S35164164,gnl|UG|Ssc#S35166079,ENSSSCT00000007116,gnl|UG|Ssc#S35…
GO:0032036	myosin heavy chain binding	3 of 1406 in the list	5 of 20883 in the genome	1	8.91166	gnl|UG|Ssc#S58305091,gnl|UG|Ssc#S17526193,ENSSSCT00000008457
GO:0019208	phosphatase regulator activity	10 of 1406 in the list	56 of 20883 in the genome	1	2.65228	ENSSSCT00000008258,gnl|UG|Ssc#S6085280,gnl|UG|Ssc#S6041850,ENSSSCT00000008339,ENSSSCT00000004526,gnl|UG|Ssc#S18280739,gnl|UG|Ssc#S35173936,ENSSSCT00000014227,gnl|UG|Ssc#S6076296,gnl|UG|Ssc#S6091751
GO:0004714	transmembrane receptor protein tyrosine kinase activity	10 of 1406 in the list	57 of 20883 in the genome	1	2.60575	gnl|UG|Ssc#S55298013,gnl|UG|Ssc#S58304887,gnl|UG|Ssc#S38675455,ENSSSCT00000028611,ENSSSCT00000010202,ENSSSCT00000029611,ENSSSCT00000004792,gnl|UG|Ssc#S58312732,ENSSSCT00000009306,ENSSSCT00000019532
GO:0019207	kinase regulator activity	20 of 1406 in the list	157 of 20883 in the genome	1	1.89207	ENSSSCT00000032022,ENSSSCT00000032169,ENSSSCT00000004324,ENSSSCT00000008272,ENSSSCT00000015046,gnl|UG|Ssc#S58302043,gnl|UG|Ssc#S39995762,ENSSSCT00000029012,gnl|UG|Ssc#S35168166,ENSSSCT00000030510,gnl|UG|Ssc#S46877762,gnl|UG|Ssc#S58306134,gnl|UG|Ssc#S20116287,ENSSSCT00000014901,ENSSSCT00000008433,gnl|UG|Ssc#S58310853,ENSSSCT00000004448,ENSSSCT00000011324,ENSSSCT00000022727,ENSSSCT00000027288
GO:0042578	phosphoric ester hydrolase activity	48 of 1406 in the list	483 of 20883 in the genome	1	1.47605	gnl|UG|Ssc#S20116663,gnl|UG|Ssc#S35166787,ENSSSCT00000017258,ENSSSCT00000015390,ENSSSCT00000019204,gnl|UG|Ssc#S55319649,ENSSSCT00000025001,gnl|UG|Ssc#S58308605,gnl|UG|Ssc#S35171216,gnl|UG|Ssc#S35168312,gnl|UG|Ssc#S46876762,ENSSSCT00000015220,gnl|UG|Ssc#S35167217,ENSSSCT00000000318,gnl|UG|Ssc#S35173379,ENSSSCT00000026265,gnl|UG|Ssc#S31115791,gnl|UG|Ssc#S55321002,ENSSSCT00000031940,ENSSSCT000000114…
GO:0002162	dystroglycan binding	2 of 1406 in the list	2 of 20883 in the genome	1	14.8528	ENSSSCT00000017584,ENSSSCT00000011289
GO:0019887	protein kinase regulator activity	18 of 1406 in the list	138 of 20883 in the genome	1	1.93732	ENSSSCT00000032022,ENSSSCT00000032169,ENSSSCT00000008272,ENSSSCT00000015046,gnl|UG|Ssc#S58302043,gnl|UG|Ssc#S39995762,ENSSSCT00000029012,gnl|UG|Ssc#S35168166,gnl|UG|Ssc#S46877762,gnl|UG|Ssc#S58306134,gnl|UG|Ssc#S20116287,ENSSSCT00000014901,ENSSSCT00000008433,gnl|UG|Ssc#S58310853,ENSSSCT00000004448,ENSSSCT00000011324,ENSSSCT00000022727,ENSSSCT00000027288
GO:0004721	phosphoprotein phosphatase activity	25 of 1406 in the list	216 of 20883 in the genome	1	1.71907	gnl|UG|Ssc#S35173862,ENSSSCT00000017258,gnl|UG|Ssc#S46877516,ENSSSCT00000019204,gnl|UG|Ssc#S58303018,gnl|UG|Ssc#S55319649,ENSSSCT00000025001,gnl|UG|Ssc#S58302206,ENSSSCT00000011285,gnl|UG|Ssc#S35170857,gnl|UG|Ssc#S35168312,gnl|UG|Ssc#S46876762,gnl|UG|Ssc#S46879637,gnl|UG|Ssc#S58303012,gnl|UG|Ssc#S49953823,gnl|UG|Ssc#S35173379,ENSSSCT00000005402,ENSSSCT00000026265,ENSSSCT00000022326,gnl|UG|Ssc#S58…
GO:0043394	proteoglycan binding	4 of 1406 in the list	12 of 20883 in the genome	1	4.95092	gnl|UG|Ssc#S55327228,ENSSSCT00000013861,gnl|UG|Ssc#S58300997,ENSSSCT00000011502
GO:0003779	actin binding	15 of 1406 in the list	111 of 20883 in the genome	1	2.00713	gnl|UG|Ssc#S58308480,gnl|UG|Ssc#S50180456,gnl|UG|Ssc#S19541569,ENSSSCT00000012064,gnl|UG|Ssc#S58305091,ENSSSCT00000015666,gnl|UG|Ssc#S55322055,gnl|UG|Ssc#S17513706,ENSSSCT00000016439,ENSSSCT00000002535,gnl|UG|Ssc#S58303384,gnl|UG|Ssc#S17526193,ENSSSCT00000005915,gnl|UG|Ssc#S42951696,ENSSSCT00000014043
GO:0019199	transmembrane receptor protein kinase activity	12 of 1406 in the list	81 of 20883 in the genome	1	2.20041	gnl|UG|Ssc#S55298013,gnl|UG|Ssc#S58304887,gnl|UG|Ssc#S38675455,ENSSSCT00000028611,ENSSSCT00000010202,ENSSSCT00000007865,gnl|UG|Ssc#S58304311,ENSSSCT00000029611,ENSSSCT00000004792,gnl|UG|Ssc#S58312732,ENSSSCT00000009306,ENSSSCT00000019532
GO:0005179	hormone activity	7 of 1406 in the list	35 of 20883 in the genome	1	2.97055	ENSSSCT00000001018,gnl|UG|Ssc#S58301537,gnl|UG|Ssc#S23212662,ENSSSCT00000004097,gnl|UG|Ssc#S39548544,gnl|UG|Ssc#S39528402,gnl|UG|Ssc#S55259818
GO:0003774	motor activity	18 of 1406 in the list	144 of 20883 in the genome	1	1.8566	gnl|UG|Ssc#S22415874,ENSSSCT00000019595,gnl|UG|Ssc#S58309795,ENSSSCT00000027674,ENSSSCT00000031292,ENSSSCT00000007929,gnl|UG|Ssc#S58304401,gnl|UG|Ssc#S22415872,ENSSSCT00000023118,ENSSSCT00000005066,gnl|UG|Ssc#S35164499,ENSSSCT00000015652,gnl|UG|Ssc#S58313897,gnl|UG|Ssc#S58307650,ENSSSCT00000017365,gnl|UG|Ssc#S18359204,ENSSSCT00000019480,ENSSSCT00000004347
GO:0001071	nucleic acid binding transcription factor activity	97 of 1406 in the list	1137 of 20883 in the genome	1	1.26712	gnl|UG|Ssc#S46876932,gnl|UG|Ssc#S58302462,gnl|UG|Ssc#S58304847,ENSSSCT00000032524,gnl|UG|Ssc#S23765177,ENSSSCT00000022695,gnl|UG|Ssc#S55326285,ENSSSCT00000001082,ENSSSCT00000018186,ENSSSCT00000018236,ENSSSCT00000005607,ENSSSCT00000019094,gnl|UG|Ssc#S55318971,ENSSSCT00000001722,gnl|UG|Ssc#S46880323,gnl|UG|Ssc#S35172028,gnl|UG|Ssc#S58306205,gnl|UG|Ssc#S35165172,gnl|UG|Ssc#S24663701,gnl|UG|Ssc#S5532…
GO:0019888	protein phosphatase regulator activity	7 of 1406 in the list	37 of 20883 in the genome	1	2.80998	gnl|UG|Ssc#S6041850,gnl|UG|Ssc#S6085280,ENSSSCT00000004526,ENSSSCT00000014227,gnl|UG|Ssc#S35173936,gnl|UG|Ssc#S6091751,gnl|UG|Ssc#S6076296
GO:0017111	nucleoside-triphosphatase activity	94 of 1406 in the list	1106 of 20883 in the genome	1	1.26235	gnl|UG|Ssc#S46876932,ENSSSCT00000005332,gnl|UG|Ssc#S55327534,ENSSSCT00000016479,gnl|UG|Ssc#S17513706,gnl|UG|Ssc#S17514632,ENSSSCT00000026600,gnl|UG|Ssc#S22415872,ENSSSCT00000013785,ENSSSCT00000016782,ENSSSCT00000008185,gnl|UG|Ssc#S58313897,gnl|UG|Ssc#S58307650,ENSSSCT00000008823,ENSSSCT00000032072,gnl|UG|Ssc#S58304403,ENSSSCT00000006872,ENSSSCT00000013899,ENSSSCT00000008553,gnl|UG|Ssc#S55327532,E…
GO:0015276	ligand-gated ion channel activity	17 of 1406 in the list	138 of 20883 in the genome	1	1.82969	ENSSSCT00000031039,ENSSSCT00000011333,gnl|UG|Ssc#S35171789,ENSSSCT00000031430,ENSSSCT00000007865,ENSSSCT00000027751,ENSSSCT00000001958,ENSSSCT00000022356,ENSSSCT00000030785,gnl|UG|Ssc#S58311058,ENSSSCT00000023000,ENSSSCT00000005329,ENSSSCT00000018537,ENSSSCT00000007170,ENSSSCT00000003285,ENSSSCT00000017737,ENSSSCT00000017736
GO:0022834	ligand-gated channel activity	17 of 1406 in the list	138 of 20883 in the genome	1	1.82969	ENSSSCT00000031039,ENSSSCT00000011333,gnl|UG|Ssc#S35171789,ENSSSCT00000031430,ENSSSCT00000007865,ENSSSCT00000027751,ENSSSCT00000001958,ENSSSCT00000022356,ENSSSCT00000030785,gnl|UG|Ssc#S58311058,ENSSSCT00000023000,ENSSSCT00000005329,ENSSSCT00000018537,ENSSSCT00000007170,ENSSSCT00000003285,ENSSSCT00000017737,ENSSSCT00000017736
GO:0004713	protein tyrosine kinase activity	18 of 1406 in the list	149 of 20883 in the genome	1	1.79429	gnl|UG|Ssc#S58304887,ENSSSCT00000006275,ENSSSCT00000011165,ENSSSCT00000022743,ENSSSCT00000007081,gnl|UG|Ssc#S46878456,ENSSSCT00000010202,ENSSSCT00000029611,ENSSSCT00000004792,ENSSSCT00000009306,gnl|UG|Ssc#S55298013,ENSSSCT00000028611,gnl|UG|Ssc#S38675455,ENSSSCT00000009650,gnl|UG|Ssc#S58312732,ENSSSCT00000019532,ENSSSCT00000027288,ENSSSCT00000001504
GO:0042626	ATPase activity, coupled to transmembrane movement of substances	18 of 1406 in the list	149 of 20883 in the genome	1	1.79429	ENSSSCT00000002549,gnl|UG|Ssc#S55327619,gnl|UG|Ssc#S35169550,ENSSSCT00000005332,gnl|UG|Ssc#S35174174,ENSSSCT00000013785,gnl|UG|Ssc#S35164051,ENSSSCT00000008185,gnl|UG|Ssc#S6091501,ENSSSCT00000012246,ENSSSCT00000013040,ENSSSCT00000003074,gnl|UG|Ssc#S58308067,ENSSSCT00000013899,ENSSSCT00000008553,ENSSSCT00000006901,gnl|UG|Ssc#S35168028,gnl|UG|Ssc#S35170643
GO:0043492	ATPase activity, coupled to movement of substances	18 of 1406 in the list	149 of 20883 in the genome	1	1.79429	ENSSSCT00000002549,gnl|UG|Ssc#S55327619,gnl|UG|Ssc#S35169550,ENSSSCT00000005332,gnl|UG|Ssc#S35174174,ENSSSCT00000013785,gnl|UG|Ssc#S35164051,ENSSSCT00000008185,gnl|UG|Ssc#S6091501,ENSSSCT00000012246,ENSSSCT00000013040,ENSSSCT00000003074,gnl|UG|Ssc#S58308067,ENSSSCT00000013899,ENSSSCT00000008553,ENSSSCT00000006901,gnl|UG|Ssc#S35168028,gnl|UG|Ssc#S35170643
GO:0042625	ATPase activity, coupled to transmembrane movement of ions	16 of 1406 in the list	128 of 20883 in the genome	1	1.8566	ENSSSCT00000002549,gnl|UG|Ssc#S55327619,gnl|UG|Ssc#S35169550,ENSSSCT00000005332,gnl|UG|Ssc#S35174174,ENSSSCT00000013785,gnl|UG|Ssc#S35164051,ENSSSCT00000008185,gnl|UG|Ssc#S6091501,ENSSSCT00000012246,ENSSSCT00000013040,ENSSSCT00000003074,ENSSSCT00000013899,ENSSSCT00000008553,ENSSSCT00000006901,gnl|UG|Ssc#S35170643
GO:0016820	hydrolase activity, acting on acid anhydrides, catalyzing transmembrane movement of substances	18 of 1406 in the list	150 of 20883 in the genome	1	1.78233	ENSSSCT00000002549,gnl|UG|Ssc#S55327619,gnl|UG|Ssc#S35169550,ENSSSCT00000005332,gnl|UG|Ssc#S35174174,ENSSSCT00000013785,gnl|UG|Ssc#S35164051,ENSSSCT00000008185,gnl|UG|Ssc#S6091501,ENSSSCT00000012246,ENSSSCT00000013040,ENSSSCT00000003074,gnl|UG|Ssc#S58308067,ENSSSCT00000013899,ENSSSCT00000008553,ENSSSCT00000006901,gnl|UG|Ssc#S35168028,gnl|UG|Ssc#S35170643
GO:0008047	enzyme activator activity	48 of 1406 in the list	512 of 20883 in the genome	1	1.39245	gnl|UG|Ssc#S58302754,gnl|UG|Ssc#S43678670,gnl|UG|Ssc#S58304589,gnl|UG|Ssc#S58311514,gnl|UG|Ssc#S58309329,ENSSSCT00000025950,gnl|UG|Ssc#S55324180,gnl|UG|Ssc#S58305044,ENSSSCT00000015183,gnl|UG|Ssc#S58310439,ENSSSCT00000027724,ENSSSCT00000026421,ENSSSCT00000015217,ENSSSCT00000014456,ENSSSCT00000010245,gnl|UG|Ssc#S20116232,gnl|UG|Ssc#S58308605,ENSSSCT00000006943,gnl|UG|Ssc#S6091751,ENSSSCT0000001648…
GO:0030234	enzyme regulator activity	113 of 1406 in the list	1367 of 20883 in the genome	1	1.22777	gnl|UG|Ssc#S58302754,ENSSSCT00000032022,ENSSSCT00000032169,gnl|UG|Ssc#S58304589,gnl|UG|Ssc#S58311514,ENSSSCT00000025950,gnl|UG|Ssc#S55324180,ENSSSCT00000004324,gnl|UG|Ssc#S58305044,gnl|UG|Ssc#S58310439,ENSSSCT00000027724,ENSSSCT00000026421,ENSSSCT00000015046,ENSSSCT00000015217,gnl|UG|Ssc#S58306205,gnl|UG|Ssc#S46877199,ENSSSCT00000014227,ENSSSCT00000009306,gnl|UG|Ssc#S20116232,gnl|UG|Ssc#S58308605…
GO:0005518	collagen binding	2 of 1406 in the list	3 of 20883 in the genome	1	9.90185	ENSSSCT00000032452,ENSSSCT00000005288
GO:0016247	channel regulator activity	14 of 1406 in the list	110 of 20883 in the genome	1	1.89035	gnl|UG|Ssc#S33578952,gnl|UG|Ssc#S58301537,ENSSSCT00000022921,gnl|UG|Ssc#S17527479,ENSSSCT00000015450,ENSSSCT00000014237,ENSSSCT00000016414,gnl|UG|Ssc#S58306181,gnl|UG|Ssc#S33389640,ENSSSCT00000031940,ENSSSCT00000008457,ENSSSCT00000000146,gnl|UG|Ssc#S35171216,ENSSSCT00000018515
GO:0005275	amine transmembrane transporter activity	15 of 1406 in the list	121 of 20883 in the genome	1	1.84125	gnl|UG|Ssc#S35172811,ENSSSCT00000024583,ENSSSCT00000003165,ENSSSCT00000008040,gnl|UG|Ssc#S58309772,gnl|UG|Ssc#S23872074,gnl|UG|Ssc#S58304029,ENSSSCT00000005755,gnl|UG|Ssc#S20116624,ENSSSCT00000025419,gnl|UG|Ssc#S58309157,ENSSSCT00000001022,gnl|UG|Ssc#S58315176,ENSSSCT00000023223,gnl|UG|Ssc#S58307846
GO:0015179	L-amino acid transmembrane transporter activity	5 of 1406 in the list	23 of 20883 in the genome	1	3.22886	ENSSSCT00000005755,gnl|UG|Ssc#S35172811,ENSSSCT00000024583,ENSSSCT00000003165,gnl|UG|Ssc#S58315176
GO:0046943	carboxylic acid transmembrane transporter activity	15 of 1406 in the list	123 of 20883 in the genome	1	1.81131	gnl|UG|Ssc#S35172811,ENSSSCT00000024583,ENSSSCT00000003165,ENSSSCT00000008040,gnl|UG|Ssc#S58309772,gnl|UG|Ssc#S23872074,ENSSSCT00000031428,gnl|UG|Ssc#S58304029,ENSSSCT00000005755,gnl|UG|Ssc#S20116624,gnl|UG|Ssc#S58309157,ENSSSCT00000001022,gnl|UG|Ssc#S58315176,gnl|UG|Ssc#S58307846,ENSSSCT00000023223
GO:0005201	extracellular matrix structural constituent	3 of 1406 in the list	9 of 20883 in the genome	1	4.95092	ENSSSCT00000009362,gnl|UG|Ssc#S55322002,gnl|UG|Ssc#S58309889
GO:0015267	channel activity	49 of 1406 in the list	538 of 20883 in the genome	1	1.35276	ENSSSCT00000031039,ENSSSCT00000011333,ENSSSCT00000014612,ENSSSCT00000000232,gnl|UG|Ssc#S35171789,ENSSSCT00000031430,ENSSSCT00000007865,gnl|UG|Ssc#S46878986,gnl|UG|Ssc#S33389640,gnl|UG|Ssc#S58305438,ENSSSCT00000023000,gnl|UG|Ssc#S55324963,ENSSSCT00000005329,ENSSSCT00000024112,ENSSSCT00000024583,ENSSSCT00000017318,ENSSSCT00000006338,ENSSSCT00000030392,gnl|UG|Ssc#S20116409,gnl|UG|Ssc#S58309774,ENSSS…
GO:0015175	neutral amino acid transmembrane transporter activity	5 of 1406 in the list	24 of 20883 in the genome	1	3.09433	ENSSSCT00000024583,ENSSSCT00000003165,ENSSSCT00000008040,gnl|UG|Ssc#S58309772,ENSSSCT00000023223
GO:0016917	GABA receptor activity	5 of 1406 in the list	24 of 20883 in the genome	1	3.09433	ENSSSCT00000018537,ENSSSCT00000030785,ENSSSCT00000031430,ENSSSCT00000023000,ENSSSCT00000005329
GO:0022803	passive transmembrane transporter activity	49 of 1406 in the list	540 of 20883 in the genome	1	1.34775	ENSSSCT00000031039,ENSSSCT00000011333,ENSSSCT00000014612,ENSSSCT00000000232,gnl|UG|Ssc#S35171789,ENSSSCT00000031430,ENSSSCT00000007865,gnl|UG|Ssc#S46878986,gnl|UG|Ssc#S33389640,gnl|UG|Ssc#S58305438,ENSSSCT00000023000,gnl|UG|Ssc#S55324963,ENSSSCT00000005329,ENSSSCT00000024112,ENSSSCT00000024583,ENSSSCT00000017318,ENSSSCT00000006338,ENSSSCT00000030392,gnl|UG|Ssc#S20116409,gnl|UG|Ssc#S58309774,ENSSS…
GO:0042165	neurotransmitter binding	4 of 1406 in the list	17 of 20883 in the genome	1	3.49477	ENSSSCT00000001958,ENSSSCT00000025419,ENSSSCT00000007170,ENSSSCT00000017736
GO:0015399	primary active transmembrane transporter activity	20 of 1406 in the list	185 of 20883 in the genome	1	1.60571	ENSSSCT00000002549,gnl|UG|Ssc#S55327619,ENSSSCT00000014612,gnl|UG|Ssc#S35169550,ENSSSCT00000005332,gnl|UG|Ssc#S35174174,ENSSSCT00000013785,gnl|UG|Ssc#S35164051,ENSSSCT00000008185,gnl|UG|Ssc#S6091501,ENSSSCT00000012246,ENSSSCT00000008823,ENSSSCT00000013040,ENSSSCT00000003074,gnl|UG|Ssc#S58308067,ENSSSCT00000013899,ENSSSCT00000006901,ENSSSCT00000008553,gnl|UG|Ssc#S35168028,gnl|UG|Ssc#S35170643
GO:0015405	P-P-bond-hydrolysis-driven transmembrane transporter activity	20 of 1406 in the list	185 of 20883 in the genome	1	1.60571	ENSSSCT00000002549,gnl|UG|Ssc#S55327619,ENSSSCT00000014612,gnl|UG|Ssc#S35169550,ENSSSCT00000005332,gnl|UG|Ssc#S35174174,ENSSSCT00000013785,gnl|UG|Ssc#S35164051,ENSSSCT00000008185,gnl|UG|Ssc#S6091501,ENSSSCT00000012246,ENSSSCT00000008823,ENSSSCT00000013040,ENSSSCT00000003074,gnl|UG|Ssc#S58308067,ENSSSCT00000013899,ENSSSCT00000006901,ENSSSCT00000008553,gnl|UG|Ssc#S35168028,gnl|UG|Ssc#S35170643
GO:0051393	alpha-actinin binding	2 of 1406 in the list	4 of 20883 in the genome	1	7.42639	gnl|UG|Ssc#S58303592,gnl|UG|Ssc#S26653060
GO:0005218	intracellular ligand-gated calcium channel activity	3 of 1406 in the list	10 of 20883 in the genome	1	4.45583	gnl|UG|Ssc#S58311058,ENSSSCT00000003285,ENSSSCT00000007865
GO:0055102	lipase inhibitor activity	3 of 1406 in the list	10 of 20883 in the genome	1	4.45583	gnl|UG|Ssc#S55325104,gnl|UG|Ssc#S35170161,ENSSSCT00000010077
GO:0022836	gated channel activity	22 of 1406 in the list	210 of 20883 in the genome	1	1.556	gnl|UG|Ssc#S58310306,ENSSSCT00000025253,ENSSSCT00000031039,ENSSSCT00000011333,ENSSSCT00000000232,gnl|UG|Ssc#S35171789,ENSSSCT00000031430,ENSSSCT00000007865,ENSSSCT00000027751,ENSSSCT00000001958,ENSSSCT00000022356,ENSSSCT00000030785,gnl|UG|Ssc#S58311058,ENSSSCT00000023000,ENSSSCT00000005329,ENSSSCT00000018537,ENSSSCT00000007170,ENSSSCT00000015178,ENSSSCT00000003285,ENSSSCT00000017737,gnl|UG|Ssc#S1…
GO:0004725	protein tyrosine phosphatase activity	8 of 1406 in the list	54 of 20883 in the genome	1	2.20041	gnl|UG|Ssc#S35173862,gnl|UG|Ssc#S49953823,gnl|UG|Ssc#S46877516,gnl|UG|Ssc#S35173379,ENSSSCT00000026265,gnl|UG|Ssc#S58301654,ENSSSCT00000025001,gnl|UG|Ssc#S35170857
GO:0016462	pyrophosphatase activity	99 of 1406 in the list	1218 of 20883 in the genome	1	1.20725	gnl|UG|Ssc#S46876932,ENSSSCT00000005332,gnl|UG|Ssc#S55327534,ENSSSCT00000016479,gnl|UG|Ssc#S17513706,gnl|UG|Ssc#S17514632,ENSSSCT00000026600,gnl|UG|Ssc#S22415872,ENSSSCT00000013785,ENSSSCT00000016782,ENSSSCT00000008185,gnl|UG|Ssc#S58313897,ENSSSCT00000015220,gnl|UG|Ssc#S58307650,ENSSSCT00000008823,ENSSSCT00000032072,gnl|UG|Ssc#S58304403,ENSSSCT00000006872,ENSSSCT00000013899,ENSSSCT00000008553,gnl…
GO:0004860	protein kinase inhibitor activity	4 of 1406 in the list	18 of 20883 in the genome	1	3.30062	ENSSSCT00000032022,ENSSSCT00000004448,ENSSSCT00000015046,ENSSSCT00000008433
GO:0008017	microtubule binding	4 of 1406 in the list	18 of 20883 in the genome	1	3.30062	ENSSSCT00000004347,ENSSSCT00000030510,ENSSSCT00000001671,ENSSSCT00000014835
GO:0015662	ATPase activity, coupled to transmembrane movement of ions, phosphorylative mechanism	6 of 1406 in the list	36 of 20883 in the genome	1	2.47546	ENSSSCT00000003074,gnl|UG|Ssc#S55327619,ENSSSCT00000006901,ENSSSCT00000013785,gnl|UG|Ssc#S35174174,gnl|UG|Ssc#S35170643
GO:0043168	anion binding	6 of 1406 in the list	36 of 20883 in the genome	1	2.47546	ENSSSCT00000013231,gnl|UG|Ssc#S38479071,gnl|UG|Ssc#S35168504,ENSSSCT00000010777,gnl|UG|Ssc#S35170857,gnl|UG|Ssc#S55319731
GO:0016818	hydrolase activity, acting on acid anhydrides, in phosphorus-containing anhydrides	99 of 1406 in the list	1224 of 20883 in the genome	1	1.20133	gnl|UG|Ssc#S46876932,ENSSSCT00000005332,gnl|UG|Ssc#S55327534,ENSSSCT00000016479,gnl|UG|Ssc#S17513706,gnl|UG|Ssc#S17514632,ENSSSCT00000026600,gnl|UG|Ssc#S22415872,ENSSSCT00000013785,ENSSSCT00000016782,ENSSSCT00000008185,gnl|UG|Ssc#S58313897,ENSSSCT00000015220,gnl|UG|Ssc#S58307650,ENSSSCT00000008823,ENSSSCT00000032072,gnl|UG|Ssc#S58304403,ENSSSCT00000006872,ENSSSCT00000013899,ENSSSCT00000008553,gnl…
GO:0019899	enzyme binding	80 of 1406 in the list	967 of 20883 in the genome	1	1.22877	ENSSSCT00000032022,ENSSSCT00000010202,ENSSSCT00000011814,gnl|UG|Ssc#S46880323,ENSSSCT00000027988,gnl|UG|Ssc#S58301570,ENSSSCT00000026421,ENSSSCT00000015046,gnl|UG|Ssc#S6072267,gnl|UG|Ssc#S55324074,ENSSSCT00000030510,gnl|UG|Ssc#S20116287,ENSSSCT00000002804,ENSSSCT00000015450,ENSSSCT00000028611,gnl|UG|Ssc#S55326688,gnl|UG|Ssc#S35166632,gnl|UG|Ssc#S58303492,ENSSSCT00000011289,gnl|UG|Ssc#S35168556,gn…
GO:0016817	hydrolase activity, acting on acid anhydrides	99 of 1406 in the list	1225 of 20883 in the genome	1	1.20035	gnl|UG|Ssc#S46876932,ENSSSCT00000005332,gnl|UG|Ssc#S55327534,ENSSSCT00000016479,gnl|UG|Ssc#S17513706,gnl|UG|Ssc#S17514632,ENSSSCT00000026600,gnl|UG|Ssc#S22415872,ENSSSCT00000013785,ENSSSCT00000016782,ENSSSCT00000008185,gnl|UG|Ssc#S58313897,ENSSSCT00000015220,gnl|UG|Ssc#S58307650,ENSSSCT00000008823,ENSSSCT00000032072,gnl|UG|Ssc#S58304403,ENSSSCT00000006872,ENSSSCT00000013899,ENSSSCT00000008553,gnl…
GO:0004857	enzyme inhibitor activity	29 of 1406 in the list	301 of 20883 in the genome	1	1.431	ENSSSCT00000032022,ENSSSCT00000008258,ENSSSCT00000012851,ENSSSCT00000013426,ENSSSCT00000005877,ENSSSCT00000015046,ENSSSCT00000008339,gnl|UG|Ssc#S18280739,ENSSSCT00000009306,gnl|UG|Ssc#S35173936,gnl|UG|Ssc#S20116232,gnl|UG|Ssc#S58300997,gnl|UG|Ssc#S35169706,gnl|UG|Ssc#S55325104,gnl|UG|Ssc#S35170270,gnl|UG|Ssc#S6085280,gnl|UG|Ssc#S55326699,ENSSSCT00000008433,gnl|UG|Ssc#S35167144,gnl|UG|Ssc#S3517016…
GO:0015278	calcium-release channel activity	3 of 1406 in the list	11 of 20883 in the genome	1	4.05076	gnl|UG|Ssc#S58311058,ENSSSCT00000003285,ENSSSCT00000007865
GO:0016405	CoA-ligase activity	3 of 1406 in the list	11 of 20883 in the genome	1	4.05076	ENSSSCT00000007971,ENSSSCT00000012586,gnl|UG|Ssc#S40667284
GO:0034483	heparan sulfate sulfotransferase activity	3 of 1406 in the list	11 of 20883 in the genome	1	4.05076	ENSSSCT00000004898,gnl|UG|Ssc#S35164232,ENSSSCT00000008587
GO:0052745	inositol phosphate phosphatase activity	3 of 1406 in the list	11 of 20883 in the genome	1	4.05076	gnl|UG|Ssc#S35170100,ENSSSCT00000016162,gnl|UG|Ssc#S58308605
GO:0008238	exopeptidase activity	14 of 1406 in the list	122 of 20883 in the genome	1	1.70442	ENSSSCT00000017308,ENSSSCT00000015220,ENSSSCT00000018236,ENSSSCT00000007843,gnl|UG|Ssc#S35173132,ENSSSCT00000011993,ENSSSCT00000012876,gnl|UG|Ssc#S20116221,gnl|UG|Ssc#S36164941,gnl|UG|Ssc#S20116695,gnl|UG|Ssc#S6054441,ENSSSCT00000012233,ENSSSCT00000018165,gnl|UG|Ssc#S55324074
GO:0019210	kinase inhibitor activity	4 of 1406 in the list	19 of 20883 in the genome	1	3.1269	ENSSSCT00000032022,ENSSSCT00000004448,ENSSSCT00000015046,ENSSSCT00000008433
GO:0015075	ion transmembrane transporter activity	81 of 1406 in the list	986 of 20883 in the genome	1	1.22016	ENSSSCT00000011333,gnl|UG|Ssc#S40495537,ENSSSCT00000005332,gnl|UG|Ssc#S58309772,gnl|UG|Ssc#S35171789,gnl|UG|Ssc#S46878986,ENSSSCT00000013785,ENSSSCT00000008185,gnl|UG|Ssc#S58305438,ENSSSCT00000005329,ENSSSCT00000017318,ENSSSCT00000032072,ENSSSCT00000024548,gnl|UG|Ssc#S35168556,ENSSSCT00000013899,gnl|UG|Ssc#S58309774,ENSSSCT00000008553,ENSSSCT00000013758,ENSSSCT00000022765,gnl|UG|Ssc#S55327619,gnl…
GO:0005216	ion channel activity	46 of 1406 in the list	521 of 20883 in the genome	1	1.31138	ENSSSCT00000031039,ENSSSCT00000011333,ENSSSCT00000014612,ENSSSCT00000000232,gnl|UG|Ssc#S35171789,ENSSSCT00000031430,ENSSSCT00000007865,gnl|UG|Ssc#S46878986,gnl|UG|Ssc#S33389640,gnl|UG|Ssc#S58305438,ENSSSCT00000023000,gnl|UG|Ssc#S55324963,ENSSSCT00000005329,ENSSSCT00000024112,ENSSSCT00000024583,ENSSSCT00000017318,ENSSSCT00000006338,ENSSSCT00000030392,gnl|UG|Ssc#S20116409,gnl|UG|Ssc#S58309774,ENSSS…
GO:0022838	substrate-specific channel activity	46 of 1406 in the list	521 of 20883 in the genome	1	1.31138	ENSSSCT00000031039,ENSSSCT00000011333,ENSSSCT00000014612,ENSSSCT00000000232,gnl|UG|Ssc#S35171789,ENSSSCT00000031430,ENSSSCT00000007865,gnl|UG|Ssc#S46878986,gnl|UG|Ssc#S33389640,gnl|UG|Ssc#S58305438,ENSSSCT00000023000,gnl|UG|Ssc#S55324963,ENSSSCT00000005329,ENSSSCT00000024112,ENSSSCT00000024583,ENSSSCT00000017318,ENSSSCT00000006338,ENSSSCT00000030392,gnl|UG|Ssc#S20116409,gnl|UG|Ssc#S58309774,ENSSS…
GO:0019829	cation-transporting ATPase activity	7 of 1406 in the list	47 of 20883 in the genome	1	2.21212	ENSSSCT00000002549,ENSSSCT00000008553,gnl|UG|Ssc#S35164051,ENSSSCT00000013040,gnl|UG|Ssc#S35174174,gnl|UG|Ssc#S6091501,ENSSSCT00000012246
GO:0030246	carbohydrate binding	37 of 1406 in the list	405 of 20883 in the genome	1	1.35692	ENSSSCT00000018588,ENSSSCT00000025386,gnl|UG|Ssc#S35173373,ENSSSCT00000007604,ENSSSCT00000029331,ENSSSCT00000004631,ENSSSCT00000024591,ENSSSCT00000004436,ENSSSCT00000015440,gnl|UG|Ssc#S43509724,gnl|UG|Ssc#S20116232,ENSSSCT00000022487,gnl|UG|Ssc#S55325298,gnl|UG|Ssc#S35169117,gnl|UG|Ssc#S38675455,gnl|UG|Ssc#S50182861,gnl|UG|Ssc#S17515625,ENSSSCT00000010445,gnl|UG|Ssc#S58304311,gnl|UG|Ssc#S55325370…
GO:0070851	growth factor receptor binding	10 of 1406 in the list	79 of 20883 in the genome	1	1.8801	gnl|UG|Ssc#S58312163,ENSSSCT00000024403,ENSSSCT00000028611,gnl|UG|Ssc#S46880007,ENSSSCT00000022326,ENSSSCT00000010445,ENSSSCT00000008939,gnl|UG|Ssc#S58307914,ENSSSCT00000023418,ENSSSCT00000000314
GO:0005313	L-glutamate transmembrane transporter activity	2 of 1406 in the list	5 of 20883 in the genome	1	5.94111	ENSSSCT00000005755,gnl|UG|Ssc#S35172811
GO:0047485	protein N-terminus binding	2 of 1406 in the list	5 of 20883 in the genome	1	5.94111	ENSSSCT00000031940,gnl|UG|Ssc#S35171216
GO:0070815	peptidyl-lysine 5-dioxygenase activity	2 of 1406 in the list	5 of 20883 in the genome	1	5.94111	ENSSSCT00000003811,gnl|UG|Ssc#S35166997
GO:0019901	protein kinase binding	15 of 1406 in the list	136 of 20883 in the genome	1	1.63817	gnl|UG|Ssc#S55318348,gnl|UG|Ssc#S58310055,gnl|UG|Ssc#S55321962,gnl|UG|Ssc#S49953823,gnl|UG|Ssc#S58308825,ENSSSCT00000006275,ENSSSCT00000019611,ENSSSCT00000028309,gnl|UG|Ssc#S46880126,ENSSSCT00000022326,ENSSSCT00000008433,gnl|UG|Ssc#S58304479,ENSSSCT00000012279,gnl|UG|Ssc#S35165274,gnl|UG|Ssc#S58303299
GO:0005416	cation:amino acid symporter activity	4 of 1406 in the list	20 of 20883 in the genome	1	2.97055	ENSSSCT00000005755,ENSSSCT00000008040,ENSSSCT00000001022,gnl|UG|Ssc#S58304029
GO:0016538	cyclin-dependent protein kinase regulator activity	3 of 1406 in the list	12 of 20883 in the genome	1	3.71319	ENSSSCT00000032169,gnl|UG|Ssc#S20116287,ENSSSCT00000014901
GO:0008289	lipid binding	47 of 1406 in the list	542 of 20883 in the genome	1	1.28797	gnl|UG|Ssc#S55318348,ENSSSCT00000028010,ENSSSCT00000016265,gnl|UG|Ssc#S35169317,gnl|UG|Ssc#S35170816,gnl|UG|Ssc#S16890173,gnl|UG|Ssc#S46880007,ENSSSCT00000029331,gnl|UG|Ssc#S23212825,ENSSSCT00000017589,ENSSSCT00000002056,gnl|UG|Ssc#S46876251,ENSSSCT00000017594,gnl|UG|Ssc#S55325023,ENSSSCT00000019570,gnl|UG|Ssc#S35167435,gnl|UG|Ssc#S35166525,ENSSSCT00000004677,ENSSSCT00000016488,gnl|UG|Ssc#S583099…
GO:0051287	NAD binding	4 of 1406 in the list	21 of 20883 in the genome	1	2.8291	gnl|UG|Ssc#S35167577,gnl|UG|Ssc#S46880757,gnl|UG|Ssc#S20116575,ENSSSCT00000015908
GO:0032934	sterol binding	6 of 1406 in the list	40 of 20883 in the genome	1	2.22792	ENSSSCT00000002630,gnl|UG|Ssc#S20116167,ENSSSCT00000027427,gnl|UG|Ssc#S16890173,ENSSSCT00000013441,ENSSSCT00000029331
GO:0005342	organic acid transmembrane transporter activity	15 of 1406 in the list	140 of 20883 in the genome	1	1.59137	gnl|UG|Ssc#S35172811,ENSSSCT00000024583,ENSSSCT00000003165,ENSSSCT00000008040,gnl|UG|Ssc#S58309772,gnl|UG|Ssc#S23872074,ENSSSCT00000031428,gnl|UG|Ssc#S58304029,ENSSSCT00000005755,gnl|UG|Ssc#S20116624,gnl|UG|Ssc#S58309157,ENSSSCT00000001022,gnl|UG|Ssc#S58315176,gnl|UG|Ssc#S58307846,ENSSSCT00000023223
GO:0019904	protein domain specific binding	45 of 1406 in the list	522 of 20883 in the genome	1	1.28041	gnl|UG|Ssc#S55326285,ENSSSCT00000012128,ENSSSCT00000013532,gnl|UG|Ssc#S58302218,gnl|UG|Ssc#S35168888,gnl|UG|Ssc#S46880445,ENSSSCT00000026421,gnl|UG|Ssc#S58303384,gnl|UG|Ssc#S58314414,gnl|UG|Ssc#S55323935,gnl|UG|Ssc#S20116232,gnl|UG|Ssc#S46880278,gnl|UG|Ssc#S58309399,gnl|UG|Ssc#S58303229,gnl|UG|Ssc#S55326688,gnl|UG|Ssc#S58303492,gnl|UG|Ssc#S46879562,ENSSSCT00000006577,ENSSSCT00000004640,ENSSSCT000…
GO:0022857	transmembrane transporter activity	103 of 1406 in the list	1310 of 20883 in the genome	1	1.16781	gnl|UG|Ssc#S35172811,ENSSSCT00000011333,gnl|UG|Ssc#S40495537,ENSSSCT00000005332,gnl|UG|Ssc#S58309772,gnl|UG|Ssc#S35171789,gnl|UG|Ssc#S46878986,ENSSSCT00000013785,ENSSSCT00000008185,gnl|UG|Ssc#S58305438,ENSSSCT00000005329,ENSSSCT00000017318,ENSSSCT00000008823,ENSSSCT00000032072,ENSSSCT00000024548,gnl|UG|Ssc#S35168556,ENSSSCT00000013899,gnl|UG|Ssc#S55325141,gnl|UG|Ssc#S58309774,ENSSSCT00000008553,E…
GO:0019209	kinase activator activity	5 of 1406 in the list	31 of 20883 in the genome	1	2.39561	gnl|UG|Ssc#S58310853,gnl|UG|Ssc#S46877762,gnl|UG|Ssc#S58302043,ENSSSCT00000011324,ENSSSCT00000027288
GO:0030295	protein kinase activator activity	5 of 1406 in the list	31 of 20883 in the genome	1	2.39561	gnl|UG|Ssc#S58310853,gnl|UG|Ssc#S46877762,gnl|UG|Ssc#S58302043,ENSSSCT00000011324,ENSSSCT00000027288
GO:0071814	protein-lipid complex binding	6 of 1406 in the list	41 of 20883 in the genome	1	2.17358	gnl|UG|Ssc#S35169759,gnl|UG|Ssc#S58306442,gnl|UG|Ssc#S35167435,ENSSSCT00000006628,ENSSSCT00000005288,gnl|UG|Ssc#S29975956
GO:0022890	inorganic cation transmembrane transporter activity	39 of 1406 in the list	445 of 20883 in the genome	1	1.3017	gnl|UG|Ssc#S40495537,ENSSSCT00000000232,gnl|UG|Ssc#S58309772,ENSSSCT00000018941,ENSSSCT00000007865,gnl|UG|Ssc#S33389640,ENSSSCT00000013785,gnl|UG|Ssc#S58305438,gnl|UG|Ssc#S55324963,ENSSSCT00000024112,ENSSSCT00000017318,ENSSSCT00000032072,ENSSSCT00000024548,ENSSSCT00000006338,ENSSSCT00000030392,ENSSSCT00000003074,gnl|UG|Ssc#S20116409,ENSSSCT00000006901,ENSSSCT00000001022,ENSSSCT00000013758,gnl|UG|…
GO:0005527	macrolide binding	4 of 1406 in the list	22 of 20883 in the genome	1	2.7005	gnl|UG|Ssc#S55326991,gnl|UG|Ssc#S58310302,gnl|UG|Ssc#S58311058,ENSSSCT00000007865
GO:0016215	acyl-CoA desaturase activity	2 of 1406 in the list	6 of 20883 in the genome	1	4.95092	ENSSSCT00000010125,ENSSSCT00000011546
GO:0016453	C-acetyltransferase activity	2 of 1406 in the list	6 of 20883 in the genome	1	4.95092	gnl|UG|Ssc#S35171287,gnl|UG|Ssc#S46881281
GO:0016833	oxo-acid-lyase activity	2 of 1406 in the list	6 of 20883 in the genome	1	4.95092	ENSSSCT00000001650,gnl|UG|Ssc#S40667284
GO:0019843	rRNA binding	2 of 1406 in the list	6 of 20883 in the genome	1	4.95092	gnl|UG|Ssc#S58304999,gnl|UG|Ssc#S35164164
GO:0030546	receptor activator activity	2 of 1406 in the list	6 of 20883 in the genome	1	4.95092	gnl|UG|Ssc#S58303384,ENSSSCT00000026829
GO:0046873	metal ion transmembrane transporter activity	35 of 1406 in the list	394 of 20883 in the genome	1	1.31941	ENSSSCT00000014612,ENSSSCT00000000232,gnl|UG|Ssc#S58309772,gnl|UG|Ssc#S35171789,ENSSSCT00000007865,gnl|UG|Ssc#S33389640,ENSSSCT00000013785,gnl|UG|Ssc#S58305438,gnl|UG|Ssc#S55324963,ENSSSCT00000024112,ENSSSCT00000017318,ENSSSCT00000024548,ENSSSCT00000006338,ENSSSCT00000030392,gnl|UG|Ssc#S20116409,ENSSSCT00000006901,ENSSSCT00000001022,ENSSSCT00000013758,gnl|UG|Ssc#S58310306,ENSSSCT00000025253,ENSSS…
GO:0015631	tubulin binding	18 of 1406 in the list	179 of 20883 in the genome	1	1.49358	ENSSSCT00000018484,ENSSSCT00000014835,ENSSSCT00000016389,gnl|UG|Ssc#S35170969,gnl|UG|Ssc#S58301077,gnl|UG|Ssc#S55325121,gnl|UG|Ssc#S35165274,gnl|UG|Ssc#S58302643,gnl|UG|Ssc#S29975956,ENSSSCT00000030510,gnl|UG|Ssc#S58308503,gnl|UG|Ssc#S35168501,gnl|UG|Ssc#S58310861,ENSSSCT00000004347,ENSSSCT00000007966,ENSSSCT00000001671,gnl|UG|Ssc#S58310499,ENSSSCT00000010077
GO:0022891	substrate-specific transmembrane transporter activity	94 of 1406 in the list	1191 of 20883 in the genome	1	1.17226	gnl|UG|Ssc#S35172811,ENSSSCT00000011333,gnl|UG|Ssc#S40495537,ENSSSCT00000005332,gnl|UG|Ssc#S58309772,gnl|UG|Ssc#S35171789,gnl|UG|Ssc#S46878986,ENSSSCT00000013785,ENSSSCT00000008185,gnl|UG|Ssc#S58305438,ENSSSCT00000005329,ENSSSCT00000017318,ENSSSCT00000032072,ENSSSCT00000024548,gnl|UG|Ssc#S35168556,ENSSSCT00000013899,gnl|UG|Ssc#S55325141,gnl|UG|Ssc#S58309774,ENSSSCT00000008553,ENSSSCT00000001899,E…
GO:0003677	DNA binding	80 of 1406 in the list	1002 of 20883 in the genome	1	1.18585	gnl|UG|Ssc#S58302462,gnl|UG|Ssc#S58304847,ENSSSCT00000032524,gnl|UG|Ssc#S55326285,ENSSSCT00000011548,ENSSSCT00000001082,ENSSSCT00000018186,ENSSSCT00000005607,ENSSSCT00000019094,gnl|UG|Ssc#S55318971,gnl|UG|Ssc#S35172028,gnl|UG|Ssc#S6072267,gnl|UG|Ssc#S35165172,ENSSSCT00000010817,gnl|UG|Ssc#S24663701,gnl|UG|Ssc#S58301956,gnl|UG|Ssc#S55326688,gnl|UG|Ssc#S58304018,ENSSSCT00000006162,ENSSSCT0000000687…
GO:0043236	laminin binding	3 of 1406 in the list	14 of 20883 in the genome	1	3.18274	ENSSSCT00000015421,ENSSSCT00000009572,ENSSSCT00000000980
GO:0050840	extracellular matrix binding	3 of 1406 in the list	14 of 20883 in the genome	1	3.18274	ENSSSCT00000015421,ENSSSCT00000009572,ENSSSCT00000000980
GO:0030594	neurotransmitter receptor activity	7 of 1406 in the list	53 of 20883 in the genome	1	1.96169	gnl|UG|Ssc#S58301537,ENSSSCT00000018537,ENSSSCT00000009731,gnl|UG|Ssc#S16890173,ENSSSCT00000031430,ENSSSCT00000016414,ENSSSCT00000023000
GO:0005230	extracellular ligand-gated ion channel activity	9 of 1406 in the list	75 of 20883 in the genome	1	1.78233	ENSSSCT00000018537,ENSSSCT00000031039,ENSSSCT00000011333,ENSSSCT00000007170,ENSSSCT00000001958,ENSSSCT00000027751,ENSSSCT00000017737,ENSSSCT00000022356,ENSSSCT00000017736
GO:0022804	active transmembrane transporter activity	44 of 1406 in the list	517 of 20883 in the genome	1	1.26407	gnl|UG|Ssc#S35172811,ENSSSCT00000014612,ENSSSCT00000005332,gnl|UG|Ssc#S58309772,ENSSSCT00000013785,ENSSSCT00000008185,ENSSSCT00000012246,ENSSSCT00000024583,ENSSSCT00000017995,ENSSSCT00000008823,ENSSSCT00000024548,gnl|UG|Ssc#S35168556,ENSSSCT00000003074,ENSSSCT00000013899,ENSSSCT00000006901,ENSSSCT00000008553,ENSSSCT00000001022,ENSSSCT00000022765,gnl|UG|Ssc#S58315176,ENSSSCT00000023223,gnl|UG|Ssc#…
GO:0005231	excitatory extracellular ligand-gated ion channel activity	8 of 1406 in the list	65 of 20883 in the genome	1	1.82803	ENSSSCT00000031039,ENSSSCT00000011333,ENSSSCT00000007170,ENSSSCT00000001958,ENSSSCT00000027751,ENSSSCT00000017737,ENSSSCT00000022356,ENSSSCT00000017736
GO:0005501	retinoid binding	5 of 1406 in the list	34 of 20883 in the genome	1	2.18423	gnl|UG|Ssc#S35164729,gnl|UG|Ssc#S35169317,ENSSSCT00000012769,ENSSSCT00000009852,gnl|UG|Ssc#S23212825
GO:0005160	transforming growth factor beta receptor binding	3 of 1406 in the list	15 of 20883 in the genome	1	2.97055	gnl|UG|Ssc#S58304311,gnl|UG|Ssc#S35167803,ENSSSCT00000007865
GO:0005283	sodium:amino acid symporter activity	3 of 1406 in the list	15 of 20883 in the genome	1	2.97055	ENSSSCT00000005755,ENSSSCT00000001022,gnl|UG|Ssc#S58304029
GO:0004774	succinate-CoA ligase activity	2 of 1406 in the list	7 of 20883 in the genome	1	4.24365	ENSSSCT00000012586,gnl|UG|Ssc#S40667284
GO:0015295	solute:hydrogen symporter activity	2 of 1406 in the list	7 of 20883 in the genome	1	4.24365	ENSSSCT00000008040,ENSSSCT00000022765
GO:0030296	protein tyrosine kinase activator activity	2 of 1406 in the list	7 of 20883 in the genome	1	4.24365	gnl|UG|Ssc#S58302043,ENSSSCT00000011324
GO:0008324	cation transmembrane transporter activity	54 of 1406 in the list	658 of 20883 in the genome	1	1.21892	gnl|UG|Ssc#S40495537,ENSSSCT00000014612,ENSSSCT00000000232,gnl|UG|Ssc#S58309772,gnl|UG|Ssc#S35171789,ENSSSCT00000018941,ENSSSCT00000007865,gnl|UG|Ssc#S46878986,gnl|UG|Ssc#S33389640,ENSSSCT00000013785,gnl|UG|Ssc#S58305438,gnl|UG|Ssc#S55324963,ENSSSCT00000012246,ENSSSCT00000024112,ENSSSCT00000017318,ENSSSCT00000032072,ENSSSCT00000024548,ENSSSCT00000006338,ENSSSCT00000030392,ENSSSCT00000003074,gnl|U…
GO:0005261	cation channel activity	29 of 1406 in the list	328 of 20883 in the genome	1	1.3132	gnl|UG|Ssc#S58310306,ENSSSCT00000025253,ENSSSCT00000028946,ENSSSCT00000014612,ENSSSCT00000018801,ENSSSCT00000023281,ENSSSCT00000000232,gnl|UG|Ssc#S35171789,ENSSSCT00000007865,gnl|UG|Ssc#S46878986,gnl|UG|Ssc#S33389640,gnl|UG|Ssc#S58311058,gnl|UG|Ssc#S58305438,gnl|UG|Ssc#S55324963,ENSSSCT00000024112,gnl|UG|Ssc#S17527479,ENSSSCT00000017318,gnl|UG|Ssc#S58311859,ENSSSCT00000015178,ENSSSCT00000006338,E…
GO:0017048	Rho GTPase binding	5 of 1406 in the list	35 of 20883 in the genome	1	2.12182	ENSSSCT00000028946,ENSSSCT00000009070,ENSSSCT00000018126,gnl|UG|Ssc#S35173713,gnl|UG|Ssc#S40329313
GO:0031267	small GTPase binding	12 of 1406 in the list	115 of 20883 in the genome	1	1.54985	ENSSSCT00000028946,gnl|UG|Ssc#S55321962,gnl|UG|Ssc#S35173713,gnl|UG|Ssc#S49953823,ENSSSCT00000011289,ENSSSCT00000011814,gnl|UG|Ssc#S55325318,ENSSSCT00000009070,ENSSSCT00000018126,ENSSSCT00000015589,gnl|UG|Ssc#S40329313,ENSSSCT00000011471
GO:0003727	single-stranded RNA binding	3 of 1406 in the list	16 of 20883 in the genome	1	2.7849	ENSSSCT00000027694,ENSSSCT00000009556,gnl|UG|Ssc#S58308585
GO:0016830	carbon-carbon lyase activity	8 of 1406 in the list	69 of 20883 in the genome	1	1.72206	ENSSSCT00000026586,gnl|UG|Ssc#S58304639,gnl|UG|Ssc#S35169682,gnl|UG|Ssc#S17515625,ENSSSCT00000012104,gnl|UG|Ssc#S35172014,ENSSSCT00000001650,gnl|UG|Ssc#S40667284
GO:0019842	vitamin binding	8 of 1406 in the list	69 of 20883 in the genome	1	1.72206	gnl|UG|Ssc#S35166997,ENSSSCT00000000742,ENSSSCT00000002196,gnl|UG|Ssc#S58303809,ENSSSCT00000025559,gnl|UG|Ssc#S38794848,ENSSSCT00000003811,ENSSSCT00000025928
GO:0019840	isoprenoid binding	5 of 1406 in the list	36 of 20883 in the genome	1	2.06289	gnl|UG|Ssc#S35164729,gnl|UG|Ssc#S35169317,ENSSSCT00000012769,ENSSSCT00000009852,gnl|UG|Ssc#S23212825
GO:0004712	protein serine/threonine/tyrosine kinase activity	4 of 1406 in the list	26 of 20883 in the genome	1	2.28504	gnl|UG|Ssc#S49953823,ENSSSCT00000019611,ENSSSCT00000010107,ENSSSCT00000012495
GO:0015932	nucleobase-containing compound transmembrane transporter activity	4 of 1406 in the list	26 of 20883 in the genome	1	2.28504	gnl|UG|Ssc#S38481911,ENSSSCT00000013802,ENSSSCT00000001899,ENSSSCT00000025333
GO:0046912	transferase activity, transferring acyl groups, acyl groups converted into alkyl on transfer	2 of 1406 in the list	8 of 20883 in the genome	1	3.71319	gnl|UG|Ssc#S58302476,gnl|UG|Ssc#S40667284
GO:0050780	dopamine receptor binding	2 of 1406 in the list	8 of 20883 in the genome	1	3.71319	gnl|UG|Ssc#S30056015,gnl|UG|Ssc#S43509650
GO:0030545	receptor regulator activity	3 of 1406 in the list	17 of 20883 in the genome	1	2.62108	gnl|UG|Ssc#S58303384,ENSSSCT00000009246,ENSSSCT00000026829
GO:0031690	adrenergic receptor binding	3 of 1406 in the list	17 of 20883 in the genome	1	2.62108	gnl|UG|Ssc#S35173132,gnl|UG|Ssc#S55325298,gnl|UG|Ssc#S6054441
GO:0016706	oxidoreductase activity, acting on paired donors, with incorporation or reduction of molecular oxygen, 2-oxoglutarate as one donor, and incorporation of one atom each of oxygen into both donors	7 of 1406 in the list	60 of 20883 in the genome	1	1.73282	ENSSSCT00000025559,ENSSSCT00000003811,ENSSSCT00000025928,gnl|UG|Ssc#S35166997,ENSSSCT00000000742,ENSSSCT00000010914,gnl|UG|Ssc#S58303809
GO:0051020	GTPase binding	13 of 1406 in the list	132 of 20883 in the genome	1	1.46277	ENSSSCT00000028946,gnl|UG|Ssc#S55321962,gnl|UG|Ssc#S35173713,gnl|UG|Ssc#S49953823,ENSSSCT00000027427,ENSSSCT00000011289,ENSSSCT00000011814,gnl|UG|Ssc#S55325318,ENSSSCT00000009070,ENSSSCT00000018126,ENSSSCT00000015589,gnl|UG|Ssc#S40329313,ENSSSCT00000011471
GO:0005253	anion channel activity	9 of 1406 in the list	84 of 20883 in the genome	1	1.59137	ENSSSCT00000024583,ENSSSCT00000018537,gnl|UG|Ssc#S20116438,ENSSSCT00000031430,ENSSSCT00000003807,ENSSSCT00000030785,gnl|UG|Ssc#S58309774,ENSSSCT00000023000,ENSSSCT00000005329
GO:0019900	kinase binding	33 of 1406 in the list	395 of 20883 in the genome	1	1.24086	gnl|UG|Ssc#S55318348,ENSSSCT00000032022,gnl|UG|Ssc#S46880126,ENSSSCT00000010202,gnl|UG|Ssc#S46879990,ENSSSCT00000015046,gnl|UG|Ssc#S39995762,gnl|UG|Ssc#S35171216,ENSSSCT00000016488,ENSSSCT00000030510,ENSSSCT00000002804,ENSSSCT00000028611,gnl|UG|Ssc#S55326688,gnl|UG|Ssc#S58304479,ENSSSCT00000031940,gnl|UG|Ssc#S58303299,gnl|UG|Ssc#S58310055,gnl|UG|Ssc#S55321962,ENSSSCT00000019611,ENSSSCT00000006275…
GO:0004683	calmodulin-dependent protein kinase activity	2 of 1406 in the list	9 of 20883 in the genome	1	3.30062	gnl|UG|Ssc#S35172591,ENSSSCT00000008589
GO:0005345	purine base transmembrane transporter activity	2 of 1406 in the list	9 of 20883 in the genome	1	3.30062	gnl|UG|Ssc#S38481911,ENSSSCT00000013802
GO:0016717	oxidoreductase activity, acting on paired donors, with oxidation of a pair of donors resulting in the reduction of molecular oxygen to two molecules of water	2 of 1406 in the list	9 of 20883 in the genome	1	3.30062	ENSSSCT00000010125,ENSSSCT00000011546
GO:0016877	ligase activity, forming carbon-sulfur bonds	5 of 1406 in the list	39 of 20883 in the genome	1	1.9042	ENSSSCT00000007971,ENSSSCT00000012586,gnl|UG|Ssc#S30065897,gnl|UG|Ssc#S40667284,ENSSSCT00000015595
GO:0005215	transporter activity	117 of 1406 in the list	1564 of 20883 in the genome	1	1.11111	gnl|UG|Ssc#S35172811,ENSSSCT00000011333,gnl|UG|Ssc#S40495537,ENSSSCT00000005332,gnl|UG|Ssc#S58309772,gnl|UG|Ssc#S35171789,gnl|UG|Ssc#S38794848,gnl|UG|Ssc#S46878986,ENSSSCT00000013785,ENSSSCT00000008185,gnl|UG|Ssc#S58305438,ENSSSCT00000005329,ENSSSCT00000002265,ENSSSCT00000017318,ENSSSCT00000008823,ENSSSCT00000002023,ENSSSCT00000032072,ENSSSCT00000024548,gnl|UG|Ssc#S20116359,gnl|UG|Ssc#S35168556,g…
GO:0003700	sequence-specific DNA binding transcription factor activity	16 of 1406 in the list	174 of 20883 in the genome	1	1.36577	gnl|UG|Ssc#S34535466,gnl|UG|Ssc#S46878730,gnl|UG|Ssc#S58313509,ENSSSCT00000001082,gnl|UG|Ssc#S38676051,gnl|UG|Ssc#S23759290,ENSSSCT00000023713,gnl|UG|Ssc#S55325284,gnl|UG|Ssc#S46879229,gnl|UG|Ssc#S20116349,gnl|UG|Ssc#S46879230,ENSSSCT00000032547,ENSSSCT00000011830,ENSSSCT00000015465,ENSSSCT00000017282,gnl|UG|Ssc#S58309494
GO:0008556	potassium-transporting ATPase activity	3 of 1406 in the list	19 of 20883 in the genome	1	2.34517	gnl|UG|Ssc#S55327619,ENSSSCT00000006901,ENSSSCT00000013785
GO:0016868	intramolecular transferase activity, phosphotransferases	3 of 1406 in the list	19 of 20883 in the genome	1	2.34517	gnl|UG|Ssc#S58308454,ENSSSCT00000005777,gnl|UG|Ssc#S23699925
GO:0005496	steroid binding	7 of 1406 in the list	64 of 20883 in the genome	1	1.62452	ENSSSCT00000002630,gnl|UG|Ssc#S20116167,ENSSSCT00000027427,gnl|UG|Ssc#S16890173,ENSSSCT00000013441,ENSSSCT00000029331,gnl|UG|Ssc#S40481152
GO:0003916	DNA topoisomerase activity	2 of 1406 in the list	10 of 20883 in the genome	1	2.97055	ENSSSCT00000012279,gnl|UG|Ssc#S6072267
GO:0003995	acyl-CoA dehydrogenase activity	2 of 1406 in the list	10 of 20883 in the genome	1	2.97055	ENSSSCT00000011734,ENSSSCT00000017589
GO:0005003	ephrin receptor activity	2 of 1406 in the list	10 of 20883 in the genome	1	2.97055	gnl|UG|Ssc#S55298013,ENSSSCT00000019532
GO:0005520	insulin-like growth factor binding	2 of 1406 in the list	10 of 20883 in the genome	1	2.97055	gnl|UG|Ssc#S35173658,gnl|UG|Ssc#S6091751
GO:0030291	protein serine/threonine kinase inhibitor activity	2 of 1406 in the list	10 of 20883 in the genome	1	2.97055	ENSSSCT00000015046,ENSSSCT00000008433
GO:0046030	inositol trisphosphate phosphatase activity	2 of 1406 in the list	10 of 20883 in the genome	1	2.97055	ENSSSCT00000016162,gnl|UG|Ssc#S58308605
GO:0050661	NADP binding	2 of 1406 in the list	10 of 20883 in the genome	1	2.97055	ENSSSCT00000018621,gnl|UG|Ssc#S38794848
GO:0035091	phosphatidylinositol binding	11 of 1406 in the list	114 of 20883 in the genome	1	1.43316	ENSSSCT00000016162,ENSSSCT00000016265,gnl|UG|Ssc#S58301545,gnl|UG|Ssc#S35170816,gnl|UG|Ssc#S58309953,gnl|UG|Ssc#S35170161,gnl|UG|Ssc#S46876251,gnl|UG|Ssc#S55325023,ENSSSCT00000004677,ENSSSCT00000016488,gnl|UG|Ssc#S35165313
GO:0005227	calcium activated cation channel activity	3 of 1406 in the list	20 of 20883 in the genome	1	2.22792	ENSSSCT00000015144,ENSSSCT00000015178,ENSSSCT00000006338
GO:0008066	glutamate receptor activity	5 of 1406 in the list	42 of 20883 in the genome	1	1.76819	ENSSSCT00000027751,ENSSSCT00000022356,ENSSSCT00000011333,ENSSSCT00000001355,gnl|UG|Ssc#S58306181
GO:0000981	sequence-specific DNA binding RNA polymerase II transcription factor activity	15 of 1406 in the list	166 of 20883 in the genome	1	1.34212	gnl|UG|Ssc#S34535466,gnl|UG|Ssc#S20116349,gnl|UG|Ssc#S46878730,gnl|UG|Ssc#S46879230,ENSSSCT00000001082,gnl|UG|Ssc#S38676051,gnl|UG|Ssc#S23759290,ENSSSCT00000023713,ENSSSCT00000032547,ENSSSCT00000011830,gnl|UG|Ssc#S55325284,gnl|UG|Ssc#S46879229,ENSSSCT00000015465,gnl|UG|Ssc#S58309494,ENSSSCT00000017282
GO:0016853	isomerase activity	15 of 1406 in the list	166 of 20883 in the genome	1	1.34212	ENSSSCT00000024741,gnl|UG|Ssc#S24663701,ENSSSCT00000015030,gnl|UG|Ssc#S55323286,gnl|UG|Ssc#S55327261,gnl|UG|Ssc#S23699925,ENSSSCT00000007865,gnl|UG|Ssc#S55326991,gnl|UG|Ssc#S58308454,gnl|UG|Ssc#S58310302,ENSSSCT00000012279,gnl|UG|Ssc#S58311058,ENSSSCT00000005777,ENSSSCT00000004906,gnl|UG|Ssc#S6072267
GO:0022892	substrate-specific transporter activity	105 of 1406 in the list	1416 of 20883 in the genome	1	1.10137	gnl|UG|Ssc#S35172811,ENSSSCT00000011333,gnl|UG|Ssc#S40495537,ENSSSCT00000005332,gnl|UG|Ssc#S58309772,gnl|UG|Ssc#S35171789,gnl|UG|Ssc#S38794848,gnl|UG|Ssc#S46878986,ENSSSCT00000013785,ENSSSCT00000008185,gnl|UG|Ssc#S58305438,ENSSSCT00000005329,ENSSSCT00000017318,ENSSSCT00000002023,ENSSSCT00000032072,ENSSSCT00000024548,gnl|UG|Ssc#S20116359,gnl|UG|Ssc#S35168556,gnl|UG|Ssc#S58301444,ENSSSCT00000013899…
GO:0046983	protein dimerization activity	35 of 1406 in the list	437 of 20883 in the genome	1	1.18958	ENSSSCT00000028010,ENSSSCT00000016479,gnl|UG|Ssc#S58306205,gnl|UG|Ssc#S35171851,gnl|UG|Ssc#S43134858,gnl|UG|Ssc#S58303928,gnl|UG|Ssc#S58312163,gnl|UG|Ssc#S58306365,ENSSSCT00000008457,ENSSSCT00000018515,ENSSSCT00000017282,gnl|UG|Ssc#S22415874,ENSSSCT00000025253,ENSSSCT00000000030,gnl|UG|Ssc#S58304887,gnl|UG|Ssc#S58311443,gnl|UG|Ssc#S23759290,gnl|UG|Ssc#S23757503,ENSSSCT00000004670,ENSSSCT000000122…
GO:0003823	antigen binding	3 of 1406 in the list	21 of 20883 in the genome	1	2.12182	gnl|UG|Ssc#S58308067,gnl|UG|Ssc#S58307846,gnl|UG|Ssc#S55322726
GO:0005310	dicarboxylic acid transmembrane transporter activity	3 of 1406 in the list	21 of 20883 in the genome	1	2.12182	ENSSSCT00000005755,gnl|UG|Ssc#S35172811,ENSSSCT00000024583
GO:0035254	glutamate receptor binding	4 of 1406 in the list	32 of 20883 in the genome	1	1.8566	ENSSSCT00000014460,ENSSSCT00000013532,ENSSSCT00000016414,ENSSSCT00000000146
GO:0042802	identical protein binding	55 of 1406 in the list	715 of 20883 in the genome	1	1.14252	ENSSSCT00000028010,ENSSSCT00000016479,ENSSSCT00000008664,ENSSSCT00000016389,gnl|UG|Ssc#S38794848,gnl|UG|Ssc#S58303384,ENSSSCT00000016447,gnl|UG|Ssc#S58306205,gnl|UG|Ssc#S35171851,gnl|UG|Ssc#S55322708,gnl|UG|Ssc#S43134858,gnl|UG|Ssc#S58307405,gnl|UG|Ssc#S55324074,gnl|UG|Ssc#S58312163,ENSSSCT00000024403,ENSSSCT00000025250,ENSSSCT00000028611,ENSSSCT00000017418,gnl|UG|Ssc#S46880757,gnl|UG|Ssc#S185502…
GO:0005245	voltage-gated calcium channel activity	2 of 1406 in the list	11 of 20883 in the genome	1	2.7005	gnl|UG|Ssc#S58310306,gnl|UG|Ssc#S17512154
GO:0008187	poly-pyrimidine tract binding	2 of 1406 in the list	11 of 20883 in the genome	1	2.7005	ENSSSCT00000027694,gnl|UG|Ssc#S58308585
GO:0015197	peptide transporter activity	2 of 1406 in the list	11 of 20883 in the genome	1	2.7005	gnl|UG|Ssc#S58308067,ENSSSCT00000022765
GO:0015205	nucleobase transmembrane transporter activity	2 of 1406 in the list	11 of 20883 in the genome	1	2.7005	gnl|UG|Ssc#S38481911,ENSSSCT00000013802
GO:0016653	oxidoreductase activity, acting on NADH or NADPH, heme protein as acceptor	2 of 1406 in the list	11 of 20883 in the genome	1	2.7005	gnl|UG|Ssc#S55322173,gnl|UG|Ssc#S35166229
GO:0016671	oxidoreductase activity, acting on a sulfur group of donors, disulfide as acceptor	2 of 1406 in the list	11 of 20883 in the genome	1	2.7005	ENSSSCT00000028225,gnl|UG|Ssc#S58311134
GO:0000982	RNA polymerase II core promoter proximal region sequence-specific DNA binding transcription factor activity	2 of 1406 in the list	12 of 20883 in the genome	1	2.47546	gnl|UG|Ssc#S20116349,gnl|UG|Ssc#S46878730
GO:0015020	glucuronosyltransferase activity	2 of 1406 in the list	12 of 20883 in the genome	1	2.47546	ENSSSCT00000016628,ENSSSCT00000024170
GO:0034185	apolipoprotein binding	2 of 1406 in the list	12 of 20883 in the genome	1	2.47546	ENSSSCT00000004260,gnl|UG|Ssc#S29975956
GO:0005217	intracellular ligand-gated ion channel activity	4 of 1406 in the list	34 of 20883 in the genome	1	1.74739	gnl|UG|Ssc#S58311058,gnl|UG|Ssc#S35171789,ENSSSCT00000003285,ENSSSCT00000007865
GO:0008144	drug binding	4 of 1406 in the list	35 of 20883 in the genome	1	1.69746	gnl|UG|Ssc#S55326991,gnl|UG|Ssc#S58310302,gnl|UG|Ssc#S58311058,ENSSSCT00000007865
GO:0016859	cis-trans isomerase activity	5 of 1406 in the list	47 of 20883 in the genome	1	1.58008	gnl|UG|Ssc#S55326991,ENSSSCT00000024741,gnl|UG|Ssc#S58310302,gnl|UG|Ssc#S58311058,ENSSSCT00000007865
GO:0015172	acidic amino acid transmembrane transporter activity	2 of 1406 in the list	13 of 20883 in the genome	1	2.28504	ENSSSCT00000005755,gnl|UG|Ssc#S35172811
GO:0016832	aldehyde-lyase activity	2 of 1406 in the list	13 of 20883 in the genome	1	2.28504	gnl|UG|Ssc#S58304639,gnl|UG|Ssc#S17515625
GO:0016408	C-acyltransferase activity	3 of 1406 in the list	24 of 20883 in the genome	1	1.8566	ENSSSCT00000002673,gnl|UG|Ssc#S35171287,gnl|UG|Ssc#S46881281
GO:0008375	acetylglucosaminyltransferase activity	5 of 1406 in the list	48 of 20883 in the genome	1	1.54716	gnl|UG|Ssc#S58308365,ENSSSCT00000018694,gnl|UG|Ssc#S35168685,gnl|UG|Ssc#S46880203,gnl|UG|Ssc#S55325125
GO:0051213	dioxygenase activity	8 of 1406 in the list	86 of 20883 in the genome	1	1.38165	ENSSSCT00000015537,gnl|UG|Ssc#S35166997,ENSSSCT00000000742,ENSSSCT00000010914,gnl|UG|Ssc#S58303809,ENSSSCT00000025559,ENSSSCT00000003811,ENSSSCT00000025928
GO:0008235	metalloexopeptidase activity	4 of 1406 in the list	36 of 20883 in the genome	1	1.65031	ENSSSCT00000011993,ENSSSCT00000018236,gnl|UG|Ssc#S36164941,ENSSSCT00000007843
GO:0022829	wide pore channel activity	3 of 1406 in the list	25 of 20883 in the genome	1	1.78233	gnl|UG|Ssc#S55318274,gnl|UG|Ssc#S55327498,ENSSSCT00000001065
GO:0042287	MHC protein binding	3 of 1406 in the list	25 of 20883 in the genome	1	1.78233	gnl|UG|Ssc#S58308067,ENSSSCT00000002929,gnl|UG|Ssc#S35166632
GO:0016769	transferase activity, transferring nitrogenous groups	4 of 1406 in the list	37 of 20883 in the genome	1	1.60571	gnl|UG|Ssc#S35172014,ENSSSCT00000011746,ENSSSCT00000005158,gnl|UG|Ssc#S55319655
GO:0004312	fatty acid synthase activity	2 of 1406 in the list	14 of 20883 in the genome	1	2.12182	gnl|UG|Ssc#S38794848,gnl|UG|Ssc#S46879090
GO:0019001	guanyl nucleotide binding	40 of 1406 in the list	529 of 20883 in the genome	1	1.12308	gnl|UG|Ssc#S46880795,ENSSSCT00000022617,gnl|UG|Ssc#S55326004,gnl|UG|Ssc#S35170385,gnl|UG|Ssc#S17514632,ENSSSCT00000013798,ENSSSCT00000019205,gnl|UG|Ssc#S46879990,ENSSSCT00000015183,ENSSSCT00000016782,ENSSSCT00000023925,gnl|UG|Ssc#S58302643,gnl|UG|Ssc#S58303968,ENSSSCT00000000042,gnl|UG|Ssc#S58313226,gnl|UG|Ssc#S29988736,ENSSSCT00000000190,ENSSSCT00000007423,ENSSSCT00000011007,ENSSSCT00000025989,E…
GO:0032561	guanyl ribonucleotide binding	40 of 1406 in the list	529 of 20883 in the genome	1	1.12308	gnl|UG|Ssc#S46880795,ENSSSCT00000022617,gnl|UG|Ssc#S55326004,gnl|UG|Ssc#S35170385,gnl|UG|Ssc#S17514632,ENSSSCT00000013798,ENSSSCT00000019205,gnl|UG|Ssc#S46879990,ENSSSCT00000015183,ENSSSCT00000016782,ENSSSCT00000023925,gnl|UG|Ssc#S58302643,gnl|UG|Ssc#S58303968,ENSSSCT00000000042,gnl|UG|Ssc#S58313226,gnl|UG|Ssc#S29988736,ENSSSCT00000000190,ENSSSCT00000007423,ENSSSCT00000011007,ENSSSCT00000025989,E…
GO:0005343	organic acid:sodium symporter activity	4 of 1406 in the list	38 of 20883 in the genome	1	1.56345	ENSSSCT00000005755,gnl|UG|Ssc#S58309772,ENSSSCT00000001022,gnl|UG|Ssc#S58304029
GO:0016831	carboxy-lyase activity	4 of 1406 in the list	38 of 20883 in the genome	1	1.56345	gnl|UG|Ssc#S35172014,ENSSSCT00000026586,gnl|UG|Ssc#S35169682,ENSSSCT00000012104
GO:0071813	lipoprotein particle binding	4 of 1406 in the list	38 of 20883 in the genome	1	1.56345	gnl|UG|Ssc#S58306442,gnl|UG|Ssc#S35167435,ENSSSCT00000006628,ENSSSCT00000005288
GO:0004879	ligand-activated sequence-specific DNA binding RNA polymerase II transcription factor activity	6 of 1406 in the list	64 of 20883 in the genome	1	1.39245	gnl|UG|Ssc#S34535466,gnl|UG|Ssc#S20116349,ENSSSCT00000011830,gnl|UG|Ssc#S38676051,ENSSSCT00000015465,ENSSSCT00000017282
GO:0016597	amino acid binding	6 of 1406 in the list	64 of 20883 in the genome	1	1.39245	ENSSSCT00000005755,gnl|UG|Ssc#S35172811,ENSSSCT00000017594,gnl|UG|Ssc#S35167328,ENSSSCT00000013502,gnl|UG|Ssc#S55324726
GO:0008237	metallopeptidase activity	5 of 1406 in the list	52 of 20883 in the genome	1	1.42815	ENSSSCT00000011993,ENSSSCT00000018236,gnl|UG|Ssc#S20116695,gnl|UG|Ssc#S36164941,ENSSSCT00000007843
GO:0070325	lipoprotein particle receptor binding	3 of 1406 in the list	27 of 20883 in the genome	1	1.65031	gnl|UG|Ssc#S35169759,ENSSSCT00000029382,gnl|UG|Ssc#S58305711
GO:0015079	potassium ion transmembrane transporter activity	12 of 1406 in the list	146 of 20883 in the genome	1	1.22078	ENSSSCT00000025253,ENSSSCT00000028946,gnl|UG|Ssc#S55327619,ENSSSCT00000015178,ENSSSCT00000006338,ENSSSCT00000030392,ENSSSCT00000013785,ENSSSCT00000006901,gnl|UG|Ssc#S33389640,gnl|UG|Ssc#S58305438,ENSSSCT00000013758,gnl|UG|Ssc#S55324963
GO:0008252	nucleotidase activity	2 of 1406 in the list	16 of 20883 in the genome	1	1.8566	gnl|UG|Ssc#S35167217,ENSSSCT00000028217
GO:0015238	drug transmembrane transporter activity	2 of 1406 in the list	16 of 20883 in the genome	1	1.8566	ENSSSCT00000022765,gnl|UG|Ssc#S35168556
GO:0016878	acid-thiol ligase activity	2 of 1406 in the list	16 of 20883 in the genome	1	1.8566	ENSSSCT00000012586,gnl|UG|Ssc#S40667284
GO:0042805	actinin binding	2 of 1406 in the list	16 of 20883 in the genome	1	1.8566	gnl|UG|Ssc#S58303592,gnl|UG|Ssc#S26653060
GO:0030414	peptidase inhibitor activity	13 of 1406 in the list	162 of 20883 in the genome	1	1.19189	gnl|UG|Ssc#S35170270,ENSSSCT00000012851,ENSSSCT00000013426,gnl|UG|Ssc#S35167144,ENSSSCT00000005877,gnl|UG|Ssc#S46876336,ENSSSCT00000010077,ENSSSCT00000009306,gnl|UG|Ssc#S46876415,gnl|UG|Ssc#S20116232,gnl|UG|Ssc#S58300997,ENSSSCT00000016695,gnl|UG|Ssc#S35169706
GO:0032813	tumor necrosis factor receptor superfamily binding	4 of 1406 in the list	41 of 20883 in the genome	1	1.44905	gnl|UG|Ssc#S55321278,ENSSSCT00000031923,gnl|UG|Ssc#S41658116,gnl|UG|Ssc#S58301127
GO:0016701	oxidoreductase activity, acting on single donors with incorporation of molecular oxygen	10 of 1406 in the list	122 of 20883 in the genome	1	1.21744	ENSSSCT00000015537,gnl|UG|Ssc#S35166997,ENSSSCT00000006084,ENSSSCT00000000742,ENSSSCT00000002196,ENSSSCT00000010914,gnl|UG|Ssc#S58303809,ENSSSCT00000025559,ENSSSCT00000003811,ENSSSCT00000025928
GO:0046527	glucosyltransferase activity	2 of 1406 in the list	17 of 20883 in the genome	1	1.74739	ENSSSCT00000024726,gnl|UG|Ssc#S35166997
GO:0016746	transferase activity, transferring acyl groups	20 of 1406 in the list	264 of 20883 in the genome	1	1.12521	ENSSSCT00000013502,ENSSSCT00000028339,gnl|UG|Ssc#S58304919,gnl|UG|Ssc#S38794848,gnl|UG|Ssc#S55325470,gnl|UG|Ssc#S40667284,ENSSSCT00000024094,ENSSSCT00000002673,ENSSSCT00000002490,gnl|UG|Ssc#S58301989,ENSSSCT00000009852,gnl|UG|Ssc#S58302476,gnl|UG|Ssc#S35171287,ENSSSCT00000027329,gnl|UG|Ssc#S58304261,gnl|UG|Ssc#S58303725,gnl|UG|Ssc#S46881281,gnl|UG|Ssc#S46879090,gnl|UG|Ssc#S46878047,gnl|UG|Ssc#S46…
GO:0004866	endopeptidase inhibitor activity	12 of 1406 in the list	152 of 20883 in the genome	1	1.17259	gnl|UG|Ssc#S35170270,ENSSSCT00000012851,ENSSSCT00000013426,gnl|UG|Ssc#S35167144,ENSSSCT00000005877,gnl|UG|Ssc#S46876336,ENSSSCT00000010077,ENSSSCT00000009306,gnl|UG|Ssc#S46876415,gnl|UG|Ssc#S20116232,ENSSSCT00000016695,gnl|UG|Ssc#S35169706
GO:0015645	fatty acid ligase activity	2 of 1406 in the list	18 of 20883 in the genome	1	1.65031	gnl|UG|Ssc#S30065897,ENSSSCT00000015595
GO:0017016	Ras GTPase binding	7 of 1406 in the list	86 of 20883 in the genome	1	1.20895	ENSSSCT00000028946,ENSSSCT00000009070,ENSSSCT00000018126,gnl|UG|Ssc#S55321962,gnl|UG|Ssc#S35173713,gnl|UG|Ssc#S40329313,ENSSSCT00000011289
GO:0008146	sulfotransferase activity	5 of 1406 in the list	59 of 20883 in the genome	1	1.25871	ENSSSCT00000031312,ENSSSCT00000004898,gnl|UG|Ssc#S35164232,ENSSSCT00000008587,gnl|UG|Ssc#S55319731
GO:0030169	low-density lipoprotein particle binding	2 of 1406 in the list	19 of 20883 in the genome	1	1.56345	gnl|UG|Ssc#S35167435,ENSSSCT00000006628
GO:0031406	carboxylic acid binding	10 of 1406 in the list	130 of 20883 in the genome	1	1.14252	gnl|UG|Ssc#S35172811,ENSSSCT00000013502,ENSSSCT00000017589,gnl|UG|Ssc#S55319655,ENSSSCT00000005755,ENSSSCT00000017594,gnl|UG|Ssc#S35167328,gnl|UG|Ssc#S35168504,ENSSSCT00000010077,gnl|UG|Ssc#S55324726
GO:0016758	transferase activity, transferring hexosyl groups	17 of 1406 in the list	230 of 20883 in the genome	1	1.09781	gnl|UG|Ssc#S58308365,ENSSSCT00000016628,ENSSSCT00000018588,gnl|UG|Ssc#S6010568,gnl|UG|Ssc#S35166997,ENSSSCT00000024170,ENSSSCT00000018694,ENSSSCT00000024726,gnl|UG|Ssc#S35168685,gnl|UG|Ssc#S58310088,ENSSSCT00000013222,gnl|UG|Ssc#S55325125,ENSSSCT00000030331,ENSSSCT00000029306,gnl|UG|Ssc#S55325148,gnl|UG|Ssc#S46880203,ENSSSCT00000019344
GO:0019200	carbohydrate kinase activity	2 of 1406 in the list	20 of 20883 in the genome	1	1.48528	gnl|UG|Ssc#S55325370,gnl|UG|Ssc#S35166397
GO:0050839	cell adhesion molecule binding	3 of 1406 in the list	34 of 20883 in the genome	1	1.31054	ENSSSCT00000015666,ENSSSCT00000009036,ENSSSCT00000011289
GO:0005548	phospholipid transporter activity	4 of 1406 in the list	48 of 20883 in the genome	1	1.23773	ENSSSCT00000013899,ENSSSCT00000005332,ENSSSCT00000019469,ENSSSCT00000008185
GO:0008509	anion transmembrane transporter activity	13 of 1406 in the list	177 of 20883 in the genome	1	1.09088	ENSSSCT00000024583,ENSSSCT00000018537,gnl|UG|Ssc#S20116438,ENSSSCT00000032397,ENSSSCT00000017995,ENSSSCT00000031430,gnl|UG|Ssc#S35168556,ENSSSCT00000003807,ENSSSCT00000030785,gnl|UG|Ssc#S20116624,gnl|UG|Ssc#S58309774,ENSSSCT00000023000,ENSSSCT00000005329
GO:0000988	protein binding transcription factor activity	40 of 1406 in the list	570 of 20883 in the genome	1	1.0423	ENSSSCT00000032524,gnl|UG|Ssc#S52128910,ENSSSCT00000030224,gnl|UG|Ssc#S55326285,ENSSSCT00000018236,ENSSSCT00000001129,ENSSSCT00000009189,gnl|UG|Ssc#S58315158,gnl|UG|Ssc#S58303384,gnl|UG|Ssc#S35172028,gnl|UG|Ssc#S33209438,gnl|UG|Ssc#S58310037,gnl|UG|Ssc#S55325284,gnl|UG|Ssc#S46877158,ENSSSCT00000027225,ENSSSCT00000007969,ENSSSCT00000027574,gnl|UG|Ssc#S55324114,ENSSSCT00000000632,gnl|UG|Ssc#S583034…
GO:0000989	transcription factor binding transcription factor activity	40 of 1406 in the list	570 of 20883 in the genome	1	1.0423	ENSSSCT00000032524,gnl|UG|Ssc#S52128910,ENSSSCT00000030224,gnl|UG|Ssc#S55326285,ENSSSCT00000018236,ENSSSCT00000001129,ENSSSCT00000009189,gnl|UG|Ssc#S58315158,gnl|UG|Ssc#S58303384,gnl|UG|Ssc#S35172028,gnl|UG|Ssc#S33209438,gnl|UG|Ssc#S58310037,gnl|UG|Ssc#S55325284,gnl|UG|Ssc#S46877158,ENSSSCT00000027225,ENSSSCT00000007969,ENSSSCT00000027574,gnl|UG|Ssc#S55324114,ENSSSCT00000000632,gnl|UG|Ssc#S583034…
GO:0017136	NAD-dependent histone deacetylase activity	2 of 1406 in the list	21 of 20883 in the genome	1	1.41455	gnl|UG|Ssc#S46880436,ENSSSCT00000015908
GO:0034979	NAD-dependent protein deacetylase activity	2 of 1406 in the list	21 of 20883 in the genome	1	1.41455	gnl|UG|Ssc#S46880436,ENSSSCT00000015908
GO:0045309	protein phosphorylated amino acid binding	2 of 1406 in the list	21 of 20883 in the genome	1	1.41455	ENSSSCT00000014589,gnl|UG|Ssc#S46880007
GO:0016776	phosphotransferase activity, phosphate group as acceptor	4 of 1406 in the list	50 of 20883 in the genome	1	1.18822	gnl|UG|Ssc#S35164377,gnl|UG|Ssc#S55325415,ENSSSCT00000013532,ENSSSCT00000007413
GO:0005100	Rho GTPase activator activity	3 of 1406 in the list	36 of 20883 in the genome	1	1.23773	ENSSSCT00000018126,ENSSSCT00000026421,gnl|UG|Ssc#S58309329
GO:0071855	neuropeptide receptor binding	2 of 1406 in the list	22 of 20883 in the genome	1	1.35025	gnl|UG|Ssc#S58301537,ENSSSCT00000004097
GO:0015077	monovalent inorganic cation transmembrane transporter activity	25 of 1406 in the list	356 of 20883 in the genome	1	1.04303	ENSSSCT00000025253,ENSSSCT00000028946,gnl|UG|Ssc#S40495537,gnl|UG|Ssc#S55327619,ENSSSCT00000000232,gnl|UG|Ssc#S58309772,ENSSSCT00000018941,gnl|UG|Ssc#S58304029,ENSSSCT00000005755,gnl|UG|Ssc#S33389640,ENSSSCT00000013785,gnl|UG|Ssc#S35164051,gnl|UG|Ssc#S58305438,gnl|UG|Ssc#S55324963,ENSSSCT00000017318,ENSSSCT00000032072,ENSSSCT00000013040,ENSSSCT00000024548,ENSSSCT00000015178,ENSSSCT00000006338,ENS…
GO:0005543	phospholipid binding	18 of 1406 in the list	254 of 20883 in the genome	1	1.05256	ENSSSCT00000016162,gnl|UG|Ssc#S55318348,ENSSSCT00000016265,gnl|UG|Ssc#S58301545,gnl|UG|Ssc#S35170816,ENSSSCT00000005288,ENSSSCT00000002056,gnl|UG|Ssc#S46876251,gnl|UG|Ssc#S55325023,ENSSSCT00000004677,ENSSSCT00000016488,ENSSSCT00000011089,gnl|UG|Ssc#S58309953,gnl|UG|Ssc#S35170161,gnl|UG|Ssc#S55326202,ENSSSCT00000007966,gnl|UG|Ssc#S46877072,gnl|UG|Ssc#S35165313
GO:0061135	endopeptidase regulator activity	13 of 1406 in the list	181 of 20883 in the genome	1	1.06677	gnl|UG|Ssc#S35170270,ENSSSCT00000012851,ENSSSCT00000013426,ENSSSCT00000009861,gnl|UG|Ssc#S35167144,ENSSSCT00000005877,gnl|UG|Ssc#S46876336,ENSSSCT00000010077,gnl|UG|Ssc#S46876415,ENSSSCT00000009306,gnl|UG|Ssc#S20116232,ENSSSCT00000016695,gnl|UG|Ssc#S35169706
GO:0017076	purine nucleotide binding	183 of 1406 in the list	2688 of 20883 in the genome	1	1.01118	gnl|UG|Ssc#S46876932,ENSSSCT00000022617,gnl|UG|Ssc#S58303159,gnl|UG|Ssc#S55327534,ENSSSCT00000007911,gnl|UG|Ssc#S17514632,ENSSSCT00000013798,ENSSSCT00000010202,gnl|UG|Ssc#S22415872,ENSSSCT00000026829,ENSSSCT00000028611,gnl|UG|Ssc#S58304403,gnl|UG|Ssc#S58314164,ENSSSCT00000012581,ENSSSCT00000013899,ENSSSCT00000008553,gnl|UG|Ssc#S22415874,gnl|UG|Ssc#S55327619,gnl|UG|Ssc#S58309795,gnl|UG|Ssc#S351695…
GO:0048037	cofactor binding	20 of 1406 in the list	285 of 20883 in the genome	1	1.0423	gnl|UG|Ssc#S35168564,gnl|UG|Ssc#S6010568,gnl|UG|Ssc#S46879630,ENSSSCT00000013502,ENSSSCT00000015381,ENSSSCT00000017589,gnl|UG|Ssc#S35172014,gnl|UG|Ssc#S38794848,ENSSSCT00000006553,ENSSSCT00000011734,ENSSSCT00000015908,gnl|UG|Ssc#S20116575,ENSSSCT00000002673,ENSSSCT00000011746,ENSSSCT00000026586,gnl|UG|Ssc#S46880757,ENSSSCT00000012104,ENSSSCT00000018621,gnl|UG|Ssc#S35167577,gnl|UG|Ssc#S35171287
GO:0004629	phospholipase C activity	3 of 1406 in the list	37 of 20883 in the genome	1	1.20428	gnl|UG|Ssc#S20116663,ENSSSCT00000015390,ENSSSCT00000011471
GO:0004970	ionotropic glutamate receptor activity	2 of 1406 in the list	23 of 20883 in the genome	1	1.29155	ENSSSCT00000027751,ENSSSCT00000022356
GO:0035004	phosphatidylinositol 3-kinase activity	2 of 1406 in the list	23 of 20883 in the genome	1	1.29155	ENSSSCT00000026312,ENSSSCT00000004324
GO:0045182	translation regulator activity	2 of 1406 in the list	23 of 20883 in the genome	1	1.29155	gnl|UG|Ssc#S58308495,ENSSSCT00000024259
GO:0004175	endopeptidase activity	35 of 1406 in the list	508 of 20883 in the genome	1	1.02332	ENSSSCT00000011709,gnl|UG|Ssc#S58304262,gnl|UG|Ssc#S23213494,ENSSSCT00000008664,ENSSSCT00000012876,gnl|UG|Ssc#S55324074,ENSSSCT00000025407,gnl|UG|Ssc#S55324455,gnl|UG|Ssc#S58309878,gnl|UG|Ssc#S23213046,ENSSSCT00000023363,ENSSSCT00000003720,gnl|UG|Ssc#S46877142,ENSSSCT00000011287,gnl|UG|Ssc#S58306527,gnl|UG|Ssc#S35167044,gnl|UG|Ssc#S35173132,gnl|UG|Ssc#S55325121,gnl|UG|Ssc#S58305082,gnl|UG|Ssc#S60…
GO:0016866	intramolecular transferase activity	3 of 1406 in the list	38 of 20883 in the genome	1	1.17259	gnl|UG|Ssc#S58308454,ENSSSCT00000005777,gnl|UG|Ssc#S23699925
GO:0015370	solute:sodium symporter activity	4 of 1406 in the list	53 of 20883 in the genome	1	1.12096	ENSSSCT00000005755,gnl|UG|Ssc#S58309772,ENSSSCT00000001022,gnl|UG|Ssc#S58304029
GO:0032553	ribonucleotide binding	181 of 1406 in the list	2675 of 20883 in the genome	1	1.00499	gnl|UG|Ssc#S46876932,ENSSSCT00000022617,gnl|UG|Ssc#S58303159,gnl|UG|Ssc#S55327534,ENSSSCT00000007911,gnl|UG|Ssc#S17514632,ENSSSCT00000013798,ENSSSCT00000010202,gnl|UG|Ssc#S22415872,ENSSSCT00000026829,ENSSSCT00000028611,gnl|UG|Ssc#S58304403,gnl|UG|Ssc#S58314164,ENSSSCT00000012581,ENSSSCT00000013899,ENSSSCT00000008553,gnl|UG|Ssc#S22415874,gnl|UG|Ssc#S55327619,gnl|UG|Ssc#S58309795,gnl|UG|Ssc#S351695…
GO:0032555	purine ribonucleotide binding	181 of 1406 in the list	2675 of 20883 in the genome	1	1.00499	gnl|UG|Ssc#S46876932,ENSSSCT00000022617,gnl|UG|Ssc#S58303159,gnl|UG|Ssc#S55327534,ENSSSCT00000007911,gnl|UG|Ssc#S17514632,ENSSSCT00000013798,ENSSSCT00000010202,gnl|UG|Ssc#S22415872,ENSSSCT00000026829,ENSSSCT00000028611,gnl|UG|Ssc#S58304403,gnl|UG|Ssc#S58314164,ENSSSCT00000012581,ENSSSCT00000013899,ENSSSCT00000008553,gnl|UG|Ssc#S22415874,gnl|UG|Ssc#S55327619,gnl|UG|Ssc#S58309795,gnl|UG|Ssc#S351695…
GO:0003712	transcription cofactor activity	36 of 1406 in the list	526 of 20883 in the genome	1	1.01654	ENSSSCT00000032524,gnl|UG|Ssc#S52128910,ENSSSCT00000030224,gnl|UG|Ssc#S55326285,ENSSSCT00000018236,ENSSSCT00000001129,ENSSSCT00000009189,gnl|UG|Ssc#S58315158,gnl|UG|Ssc#S58303384,gnl|UG|Ssc#S35172028,gnl|UG|Ssc#S33209438,gnl|UG|Ssc#S58310037,gnl|UG|Ssc#S46877158,ENSSSCT00000027225,ENSSSCT00000007969,ENSSSCT00000027574,gnl|UG|Ssc#S55324114,ENSSSCT00000000632,gnl|UG|Ssc#S58303492,gnl|UG|Ssc#S185502…
GO:0005267	potassium channel activity	9 of 1406 in the list	127 of 20883 in the genome	1	1.05256	ENSSSCT00000025253,ENSSSCT00000028946,ENSSSCT00000015178,ENSSSCT00000006338,ENSSSCT00000030392,gnl|UG|Ssc#S33389640,gnl|UG|Ssc#S58305438,ENSSSCT00000013758,gnl|UG|Ssc#S55324963
GO:0004407	histone deacetylase activity	2 of 1406 in the list	24 of 20883 in the genome	1	1.23773	gnl|UG|Ssc#S46880436,ENSSSCT00000015908
GO:0004675	transmembrane receptor protein serine/threonine kinase activity	2 of 1406 in the list	24 of 20883 in the genome	1	1.23773	gnl|UG|Ssc#S58304311,ENSSSCT00000007865
GO:0051219	phosphoprotein binding	2 of 1406 in the list	24 of 20883 in the genome	1	1.23773	ENSSSCT00000014589,gnl|UG|Ssc#S46880007
GO:0061134	peptidase regulator activity	15 of 1406 in the list	217 of 20883 in the genome	1	1.02669	gnl|UG|Ssc#S35170270,ENSSSCT00000012851,ENSSSCT00000013426,ENSSSCT00000009861,gnl|UG|Ssc#S35167144,ENSSSCT00000005877,ENSSSCT00000004670,gnl|UG|Ssc#S46876336,ENSSSCT00000010077,gnl|UG|Ssc#S46876415,ENSSSCT00000009306,gnl|UG|Ssc#S20116232,gnl|UG|Ssc#S58300997,ENSSSCT00000016695,gnl|UG|Ssc#S35169706
GO:0036094	small molecule binding	208 of 1406 in the list	3086 of 20883 in the genome	1	1.00109	gnl|UG|Ssc#S46876932,ENSSSCT00000022617,gnl|UG|Ssc#S58303159,gnl|UG|Ssc#S55327534,ENSSSCT00000000742,ENSSSCT00000007911,gnl|UG|Ssc#S17514632,ENSSSCT00000013798,ENSSSCT00000010202,gnl|UG|Ssc#S22415872,gnl|UG|Ssc#S38794848,ENSSSCT00000026609,ENSSSCT00000026829,ENSSSCT00000028611,gnl|UG|Ssc#S58304403,gnl|UG|Ssc#S58314164,ENSSSCT00000012581,gnl|UG|Ssc#S46880757,ENSSSCT00000018621,ENSSSCT00000013899,E…
GO:0016810	hydrolase activity, acting on carbon-nitrogen (but not peptide) bonds	10 of 1406 in the list	144 of 20883 in the genome	1	1.03144	ENSSSCT00000014281,ENSSSCT00000012222,ENSSSCT00000011774,ENSSSCT00000026171,gnl|UG|Ssc#S58311086,ENSSSCT00000003137,ENSSSCT00000002555,gnl|UG|Ssc#S58310567,gnl|UG|Ssc#S46880436,ENSSSCT00000015908
GO:0016787	hydrolase activity	226 of 1406 in the list	3355 of 20883 in the genome	1	1.00051	gnl|UG|Ssc#S46876932,ENSSSCT00000015510,ENSSSCT00000017258,gnl|UG|Ssc#S55327534,gnl|UG|Ssc#S17513706,ENSSSCT00000018236,gnl|UG|Ssc#S17514632,ENSSSCT00000026600,gnl|UG|Ssc#S22415872,gnl|UG|Ssc#S38794848,ENSSSCT00000012876,ENSSSCT00000013785,gnl|UG|Ssc#S58308605,gnl|UG|Ssc#S46876762,gnl|UG|Ssc#S58313897,gnl|UG|Ssc#S55324074,ENSSSCT00000015220,gnl|UG|Ssc#S46877094,ENSSSCT00000032072,gnl|UG|Ssc#S5830…
GO:0000030	mannosyltransferase activity	2 of 1406 in the list	25 of 20883 in the genome	1	1.18822	ENSSSCT00000019344,ENSSSCT00000030331
GO:0008483	transaminase activity	2 of 1406 in the list	25 of 20883 in the genome	1	1.18822	gnl|UG|Ssc#S35172014,ENSSSCT00000011746
GO:0019213	deacetylase activity	2 of 1406 in the list	25 of 20883 in the genome	1	1.18822	gnl|UG|Ssc#S46880436,ENSSSCT00000015908
GO:0033558	protein deacetylase activity	2 of 1406 in the list	25 of 20883 in the genome	1	1.18822	gnl|UG|Ssc#S46880436,ENSSSCT00000015908
GO:0008234	cysteine-type peptidase activity	6 of 1406 in the list	85 of 20883 in the genome	1	1.04843	gnl|UG|Ssc#S19545826,ENSSSCT00000012876,gnl|UG|Ssc#S35171967,gnl|UG|Ssc#S55325121,gnl|UG|Ssc#S58306525,ENSSSCT00000008664
GO:0015294	solute:cation symporter activity	6 of 1406 in the list	85 of 20883 in the genome	1	1.04843	ENSSSCT00000005755,ENSSSCT00000008040,gnl|UG|Ssc#S58309772,ENSSSCT00000001022,ENSSSCT00000022765,gnl|UG|Ssc#S58304029
GO:0016782	transferase activity, transferring sulfur-containing groups	6 of 1406 in the list	86 of 20883 in the genome	1	1.03624	ENSSSCT00000031312,ENSSSCT00000004898,gnl|UG|Ssc#S31120545,gnl|UG|Ssc#S35164232,ENSSSCT00000008587,gnl|UG|Ssc#S55319731
GO:0016747	transferase activity, transferring acyl groups other than amino-acyl groups	17 of 1406 in the list	251 of 20883 in the genome	1	1.00596	ENSSSCT00000013502,gnl|UG|Ssc#S58304919,gnl|UG|Ssc#S38794848,gnl|UG|Ssc#S55325470,ENSSSCT00000024094,ENSSSCT00000002673,ENSSSCT00000002490,gnl|UG|Ssc#S58301989,ENSSSCT00000009852,gnl|UG|Ssc#S35171287,gnl|UG|Ssc#S58304261,ENSSSCT00000027329,gnl|UG|Ssc#S58303725,gnl|UG|Ssc#S46881281,gnl|UG|Ssc#S46879090,gnl|UG|Ssc#S46877217,gnl|UG|Ssc#S46878047
GO:0048029	monosaccharide binding	4 of 1406 in the list	56 of 20883 in the genome	1	1.06091	gnl|UG|Ssc#S40048901,gnl|UG|Ssc#S55325370,gnl|UG|Ssc#S17515625,ENSSSCT00000013979
GO:0004197	cysteine-type endopeptidase activity	2 of 1406 in the list	26 of 20883 in the genome	1	1.14252	gnl|UG|Ssc#S35171967,gnl|UG|Ssc#S55325121
GO:0005504	fatty acid binding	2 of 1406 in the list	26 of 20883 in the genome	1	1.14252	ENSSSCT00000010077,ENSSSCT00000017589
GO:0008373	sialyltransferase activity	2 of 1406 in the list	26 of 20883 in the genome	1	1.14252	gnl|UG|Ssc#S55319204,ENSSSCT00000032214
GO:0008484	sulfuric ester hydrolase activity	2 of 1406 in the list	26 of 20883 in the genome	1	1.14252	gnl|UG|Ssc#S58307160,gnl|UG|Ssc#S46875848
GO:0015248	sterol transporter activity	2 of 1406 in the list	26 of 20883 in the genome	1	1.14252	gnl|UG|Ssc#S35169759,ENSSSCT00000027427
GO:0016208	AMP binding	2 of 1406 in the list	26 of 20883 in the genome	1	1.14252	gnl|UG|Ssc#S58306134,gnl|UG|Ssc#S35168166
GO:0033293	monocarboxylic acid binding	2 of 1406 in the list	26 of 20883 in the genome	1	1.14252	ENSSSCT00000010077,ENSSSCT00000017589
GO:0015293	symporter activity	6 of 1406 in the list	87 of 20883 in the genome	1	1.02433	ENSSSCT00000005755,ENSSSCT00000008040,gnl|UG|Ssc#S58309772,ENSSSCT00000001022,ENSSSCT00000022765,gnl|UG|Ssc#S58304029
GO:0016705	oxidoreductase activity, acting on paired donors, with incorporation or reduction of molecular oxygen	13 of 1406 in the list	193 of 20883 in the genome	1	1.00045	ENSSSCT00000009697,ENSSSCT00000010125,gnl|UG|Ssc#S55324899,gnl|UG|Ssc#S35166997,ENSSSCT00000006084,ENSSSCT00000000742,ENSSSCT00000010914,gnl|UG|Ssc#S58303809,ENSSSCT00000025559,ENSSSCT00000003811,ENSSSCT00000011546,ENSSSCT00000025928,ENSSSCT00000016684
GO:0016887	ATPase activity	26 of 1406 in the list	390 of 20883 in the genome	1	0.990185	gnl|UG|Ssc#S22415874,ENSSSCT00000002549,gnl|UG|Ssc#S55327619,gnl|UG|Ssc#S35169550,ENSSSCT00000005332,ENSSSCT00000027674,gnl|UG|Ssc#S35174174,ENSSSCT00000005066,ENSSSCT00000012279,gnl|UG|Ssc#S58305082,ENSSSCT00000013785,gnl|UG|Ssc#S35164051,ENSSSCT00000008185,gnl|UG|Ssc#S6091501,ENSSSCT00000012246,ENSSSCT00000013040,gnl|UG|Ssc#S35174208,gnl|UG|Ssc#S18359204,gnl|UG|Ssc#S58308067,ENSSSCT00000003074,…
GO:0003729	mRNA binding	5 of 1406 in the list	73 of 20883 in the genome	1	1.01731	ENSSSCT00000001161,gnl|UG|Ssc#S40834166,gnl|UG|Ssc#S46880872,gnl|UG|Ssc#S58308585,gnl|UG|Ssc#S35172236
GO:0016814	hydrolase activity, acting on carbon-nitrogen (but not peptide) bonds, in cyclic amidines	2 of 1406 in the list	27 of 20883 in the genome	1	1.10021	ENSSSCT00000012222,gnl|UG|Ssc#S58310567
GO:0046915	transition metal ion transmembrane transporter activity	2 of 1406 in the list	27 of 20883 in the genome	1	1.10021	ENSSSCT00000029855,gnl|UG|Ssc#S48375213
GO:0043565	sequence-specific DNA binding	21 of 1406 in the list	315 of 20883 in the genome	1	0.990185	gnl|UG|Ssc#S46878730,ENSSSCT00000008184,gnl|UG|Ssc#S55326285,ENSSSCT00000011548,gnl|UG|Ssc#S58313509,ENSSSCT00000001082,ENSSSCT00000005607,gnl|UG|Ssc#S58302359,gnl|UG|Ssc#S35166169,gnl|UG|Ssc#S37959694,ENSSSCT00000018780,ENSSSCT00000015660,gnl|UG|Ssc#S58303229,ENSSSCT00000018284,gnl|UG|Ssc#S55326688,gnl|UG|Ssc#S58304018,gnl|UG|Ssc#S55325396,ENSSSCT00000004347,gnl|UG|Ssc#S35169168,gnl|UG|Ssc#S5830…
GO:0003713	transcription coactivator activity	4 of 1406 in the list	58 of 20883 in the genome	1	1.02433	gnl|UG|Ssc#S58303384,ENSSSCT00000007969,ENSSSCT00000001823,ENSSSCT00000028898
GO:0019783	small conjugating protein-specific protease activity	4 of 1406 in the list	58 of 20883 in the genome	1	1.02433	gnl|UG|Ssc#S19545826,ENSSSCT00000012876,gnl|UG|Ssc#S58306525,ENSSSCT00000008664
GO:0032403	protein complex binding	6 of 1406 in the list	89 of 20883 in the genome	1	1.00131	gnl|UG|Ssc#S35172762,gnl|UG|Ssc#S55327228,ENSSSCT00000011007,ENSSSCT00000016782,ENSSSCT00000005288,ENSSSCT00000007865
GO:0016209	antioxidant activity	5 of 1406 in the list	74 of 20883 in the genome	1	1.00357	gnl|UG|Ssc#S35167829,gnl|UG|Ssc#S39770049,ENSSSCT00000006084,ENSSSCT00000030961,ENSSSCT00000022979
GO:0000166	nucleotide binding	201 of 1406 in the list	3011 of 20883 in the genome	1	0.9915	gnl|UG|Ssc#S46876932,ENSSSCT00000022617,gnl|UG|Ssc#S58303159,gnl|UG|Ssc#S55327534,ENSSSCT00000007911,gnl|UG|Ssc#S17514632,ENSSSCT00000013798,ENSSSCT00000010202,gnl|UG|Ssc#S22415872,gnl|UG|Ssc#S38794848,ENSSSCT00000026609,ENSSSCT00000026829,ENSSSCT00000028611,gnl|UG|Ssc#S58304403,gnl|UG|Ssc#S58314164,ENSSSCT00000012581,gnl|UG|Ssc#S46880757,ENSSSCT00000018621,ENSSSCT00000013899,ENSSSCT00000008553,g…
GO:0043176	amine binding	6 of 1406 in the list	90 of 20883 in the genome	1	0.990185	ENSSSCT00000005755,gnl|UG|Ssc#S35172811,ENSSSCT00000017594,gnl|UG|Ssc#S35167328,ENSSSCT00000013502,gnl|UG|Ssc#S55324726
GO:0003682	chromatin binding	2 of 1406 in the list	28 of 20883 in the genome	1	1.06091	gnl|UG|Ssc#S40104645,ENSSSCT00000010438
GO:0016229	steroid dehydrogenase activity	2 of 1406 in the list	28 of 20883 in the genome	1	1.06091	ENSSSCT00000018621,gnl|UG|Ssc#S35170693
GO:0016407	acetyltransferase activity	7 of 1406 in the list	106 of 20883 in the genome	1	0.980844	gnl|UG|Ssc#S35171287,ENSSSCT00000027329,gnl|UG|Ssc#S58303725,gnl|UG|Ssc#S46881281,gnl|UG|Ssc#S46877217,gnl|UG|Ssc#S58304919,gnl|UG|Ssc#S46878047
GO:0016829	lyase activity	14 of 1406 in the list	213 of 20883 in the genome	1	0.976239	ENSSSCT00000006734,ENSSSCT00000026586,gnl|UG|Ssc#S58304639,gnl|UG|Ssc#S35169682,gnl|UG|Ssc#S17515625,ENSSSCT00000012104,gnl|UG|Ssc#S35172154,gnl|UG|Ssc#S46879990,gnl|UG|Ssc#S35172014,gnl|UG|Ssc#S35171287,ENSSSCT00000001650,gnl|UG|Ssc#S35171851,gnl|UG|Ssc#S43134858,gnl|UG|Ssc#S40667284
GO:0016836	hydro-lyase activity	4 of 1406 in the list	60 of 20883 in the genome	1	0.990185	ENSSSCT00000006734,gnl|UG|Ssc#S35171287,gnl|UG|Ssc#S35171851,gnl|UG|Ssc#S43134858
GO:0008194	UDP-glycosyltransferase activity	11 of 1406 in the list	168 of 20883 in the genome	1	0.972503	gnl|UG|Ssc#S58308365,ENSSSCT00000016628,ENSSSCT00000018588,gnl|UG|Ssc#S55325125,ENSSSCT00000024170,ENSSSCT00000029306,ENSSSCT00000018694,ENSSSCT00000024726,gnl|UG|Ssc#S35168685,gnl|UG|Ssc#S46880203,gnl|UG|Ssc#S58310088
GO:0030554	adenyl nucleotide binding	147 of 1406 in the list	2214 of 20883 in the genome	1	0.98616	gnl|UG|Ssc#S46876932,gnl|UG|Ssc#S58303159,gnl|UG|Ssc#S55327534,ENSSSCT00000007911,ENSSSCT00000010202,gnl|UG|Ssc#S22415872,ENSSSCT00000026829,ENSSSCT00000028611,gnl|UG|Ssc#S58304403,gnl|UG|Ssc#S58314164,ENSSSCT00000012581,ENSSSCT00000013899,ENSSSCT00000008553,gnl|UG|Ssc#S22415874,gnl|UG|Ssc#S55327619,gnl|UG|Ssc#S58309795,gnl|UG|Ssc#S35169550,ENSSSCT00000029344,ENSSSCT00000007929,gnl|UG|Ssc#S583058…
GO:0005083	small GTPase regulator activity	30 of 1406 in the list	458 of 20883 in the genome	1	0.972889	gnl|UG|Ssc#S43678670,ENSSSCT00000022976,ENSSSCT00000010846,gnl|UG|Ssc#S58304589,gnl|UG|Ssc#S58311514,ENSSSCT00000026377,ENSSSCT00000016265,ENSSSCT00000009454,ENSSSCT00000024760,gnl|UG|Ssc#S58309329,ENSSSCT00000025950,ENSSSCT00000027724,ENSSSCT00000006882,ENSSSCT00000026421,ENSSSCT00000015217,gnl|UG|Ssc#S46877199,ENSSSCT00000010376,ENSSSCT00000016488,ENSSSCT00000004730,gnl|UG|Ssc#S46880662,ENSSSCT…
GO:0016638	oxidoreductase activity, acting on the CH-NH2 group of donors	2 of 1406 in the list	29 of 20883 in the genome	1	1.02433	ENSSSCT00000009052,gnl|UG|Ssc#S55324161
GO:0016799	hydrolase activity, hydrolyzing N-glycosyl compounds	2 of 1406 in the list	29 of 20883 in the genome	1	1.02433	gnl|UG|Ssc#S58304018,gnl|UG|Ssc#S35172154
GO:0032947	protein complex scaffold	2 of 1406 in the list	29 of 20883 in the genome	1	1.02433	gnl|UG|Ssc#S39995762,gnl|UG|Ssc#S58310037
GO:0008081	phosphoric diester hydrolase activity	6 of 1406 in the list	93 of 20883 in the genome	1	0.958243	gnl|UG|Ssc#S20116663,ENSSSCT00000015390,ENSSSCT00000000318,gnl|UG|Ssc#S43509655,ENSSSCT00000011471,ENSSSCT00000027408
GO:0016811	hydrolase activity, acting on carbon-nitrogen (but not peptide) bonds, in linear amides	4 of 1406 in the list	62 of 20883 in the genome	1	0.958243	ENSSSCT00000014281,ENSSSCT00000003137,gnl|UG|Ssc#S46880436,ENSSSCT00000015908
GO:0015002	heme-copper terminal oxidase activity	3 of 1406 in the list	47 of 20883 in the genome	1	0.948049	gnl|UG|Ssc#S40500672,gnl|UG|Ssc#S39770049,gnl|UG|Ssc#S40141028
GO:0016860	intramolecular oxidoreductase activity	3 of 1406 in the list	47 of 20883 in the genome	1	0.948049	gnl|UG|Ssc#S24663701,ENSSSCT00000015030,gnl|UG|Ssc#S55323286
GO:0019902	phosphatase binding	5 of 1406 in the list	79 of 20883 in the genome	1	0.940049	gnl|UG|Ssc#S33346438,gnl|UG|Ssc#S20116287,gnl|UG|Ssc#S58304887,gnl|UG|Ssc#S35173936,gnl|UG|Ssc#S20445836
GO:0042623	ATPase activity, coupled	24 of 1406 in the list	373 of 20883 in the genome	1	0.955674	gnl|UG|Ssc#S22415874,ENSSSCT00000002549,gnl|UG|Ssc#S55327619,gnl|UG|Ssc#S35169550,ENSSSCT00000005332,ENSSSCT00000027674,gnl|UG|Ssc#S35174174,ENSSSCT00000012279,gnl|UG|Ssc#S58305082,ENSSSCT00000013785,gnl|UG|Ssc#S35164051,ENSSSCT00000008185,gnl|UG|Ssc#S6091501,ENSSSCT00000012246,ENSSSCT00000013040,gnl|UG|Ssc#S35174208,gnl|UG|Ssc#S58308067,ENSSSCT00000003074,gnl|UG|Ssc#S58304223,ENSSSCT00000013899,…
GO:0004601	peroxidase activity	2 of 1406 in the list	31 of 20883 in the genome	1	0.958243	gnl|UG|Ssc#S35167829,ENSSSCT00000030961
GO:0005326	neurotransmitter transporter activity	2 of 1406 in the list	31 of 20883 in the genome	1	0.958243	ENSSSCT00000001022,gnl|UG|Ssc#S58304029
GO:0008188	neuropeptide receptor activity	2 of 1406 in the list	31 of 20883 in the genome	1	0.958243	gnl|UG|Ssc#S58301537,ENSSSCT00000009731
GO:0016684	oxidoreductase activity, acting on peroxide as acceptor	2 of 1406 in the list	31 of 20883 in the genome	1	0.958243	gnl|UG|Ssc#S35167829,ENSSSCT00000030961
GO:0035250	UDP-galactosyltransferase activity	2 of 1406 in the list	31 of 20883 in the genome	1	0.958243	ENSSSCT00000029306,ENSSSCT00000016628
GO:0042393	histone binding	4 of 1406 in the list	64 of 20883 in the genome	1	0.928298	gnl|UG|Ssc#S40104645,gnl|UG|Ssc#S58313321,ENSSSCT00000017986,gnl|UG|Ssc#S23212901
GO:0032559	adenyl ribonucleotide binding	145 of 1406 in the list	2204 of 20883 in the genome	1	0.977156	gnl|UG|Ssc#S46876932,gnl|UG|Ssc#S58303159,gnl|UG|Ssc#S55327534,ENSSSCT00000007911,ENSSSCT00000010202,gnl|UG|Ssc#S22415872,ENSSSCT00000026829,ENSSSCT00000028611,gnl|UG|Ssc#S58304403,gnl|UG|Ssc#S58314164,ENSSSCT00000012581,ENSSSCT00000013899,ENSSSCT00000008553,gnl|UG|Ssc#S22415874,gnl|UG|Ssc#S55327619,gnl|UG|Ssc#S58309795,gnl|UG|Ssc#S35169550,ENSSSCT00000029344,ENSSSCT00000007929,gnl|UG|Ssc#S583058…
GO:0015291	secondary active transmembrane transporter activity	17 of 1406 in the list	268 of 20883 in the genome	1	0.942154	gnl|UG|Ssc#S35172811,ENSSSCT00000024583,ENSSSCT00000032397,ENSSSCT00000017995,ENSSSCT00000008040,gnl|UG|Ssc#S58309772,ENSSSCT00000024548,ENSSSCT00000031428,gnl|UG|Ssc#S35168556,gnl|UG|Ssc#S58304029,ENSSSCT00000005755,ENSSSCT00000003807,gnl|UG|Ssc#S58309157,gnl|UG|Ssc#S58311107,ENSSSCT00000001022,ENSSSCT00000022765,gnl|UG|Ssc#S6015621
GO:0004672	protein kinase activity	60 of 1406 in the list	927 of 20883 in the genome	1	0.961345	gnl|UG|Ssc#S58303159,gnl|UG|Ssc#S55327566,ENSSSCT00000024309,ENSSSCT00000010107,ENSSSCT00000007911,gnl|UG|Ssc#S46878456,ENSSSCT00000010202,ENSSSCT00000007865,ENSSSCT00000032185,ENSSSCT00000004792,ENSSSCT00000026609,gnl|UG|Ssc#S58301511,ENSSSCT00000015046,ENSSSCT00000008339,ENSSSCT00000003617,gnl|UG|Ssc#S35168385,ENSSSCT00000008589,ENSSSCT00000011984,ENSSSCT00000009306,gnl|UG|Ssc#S35167470,ENSSSCT…
GO:0070011	peptidase activity, acting on L-amino acid peptides	51 of 1406 in the list	791 of 20883 in the genome	1	0.957638	gnl|UG|Ssc#S19545826,ENSSSCT00000011709,gnl|UG|Ssc#S58304262,ENSSSCT00000018236,gnl|UG|Ssc#S23213494,ENSSSCT00000008664,ENSSSCT00000007843,ENSSSCT00000017594,ENSSSCT00000012876,gnl|UG|Ssc#S36164941,gnl|UG|Ssc#S55324074,ENSSSCT00000025407,ENSSSCT00000011882,gnl|UG|Ssc#S35170270,ENSSSCT00000015220,gnl|UG|Ssc#S55324455,ENSSSCT00000001997,gnl|UG|Ssc#S58309878,gnl|UG|Ssc#S23213046,ENSSSCT00000023363,E…
GO:0008376	acetylgalactosaminyltransferase activity	3 of 1406 in the list	49 of 20883 in the genome	1	0.909353	ENSSSCT00000018588,gnl|UG|Ssc#S58310088,gnl|UG|Ssc#S46880203
GO:0005319	lipid transporter activity	6 of 1406 in the list	98 of 20883 in the genome	1	0.909353	gnl|UG|Ssc#S35169759,ENSSSCT00000013899,ENSSSCT00000005332,ENSSSCT00000027427,ENSSSCT00000019469,ENSSSCT00000008185
GO:0016616	oxidoreductase activity, acting on the CH-OH group of donors, NAD or NADP as acceptor	8 of 1406 in the list	130 of 20883 in the genome	1	0.914017	ENSSSCT00000015381,gnl|UG|Ssc#S35169976,gnl|UG|Ssc#S55323435,gnl|UG|Ssc#S35167577,gnl|UG|Ssc#S35171287,gnl|UG|Ssc#S35170693,gnl|UG|Ssc#S55322708,gnl|UG|Ssc#S20116575
GO:0016788	hydrolase activity, acting on ester bonds	67 of 1406 in the list	1036 of 20883 in the genome	1	0.960556	gnl|UG|Ssc#S19545826,gnl|UG|Ssc#S20116663,ENSSSCT00000017258,gnl|UG|Ssc#S38794848,ENSSSCT00000012876,ENSSSCT00000025001,gnl|UG|Ssc#S58308605,gnl|UG|Ssc#S46876762,ENSSSCT00000015220,gnl|UG|Ssc#S35167217,gnl|UG|Ssc#S46877094,ENSSSCT00000000318,gnl|UG|Ssc#S58304018,ENSSSCT00000026265,gnl|UG|Ssc#S31115791,gnl|UG|Ssc#S55321002,ENSSSCT00000031940,ENSSSCT00000011471,gnl|UG|Ssc#S46877516,gnl|UG|Ssc#S4350…
GO:0005272	sodium channel activity	2 of 1406 in the list	33 of 20883 in the genome	1	0.900168	ENSSSCT00000017318,ENSSSCT00000000232
GO:0050662	coenzyme binding	9 of 1406 in the list	147 of 20883 in the genome	1	0.909353	gnl|UG|Ssc#S46880757,ENSSSCT00000017589,ENSSSCT00000018621,gnl|UG|Ssc#S35167577,gnl|UG|Ssc#S38794848,ENSSSCT00000011734,ENSSSCT00000006553,ENSSSCT00000015908,gnl|UG|Ssc#S20116575
GO:0005126	cytokine receptor binding	10 of 1406 in the list	163 of 20883 in the genome	1	0.911213	ENSSSCT00000031923,gnl|UG|Ssc#S41658116,gnl|UG|Ssc#S58301127,ENSSSCT00000007865,gnl|UG|Ssc#S58304311,gnl|UG|Ssc#S55321278,gnl|UG|Ssc#S35167803,ENSSSCT00000013804,ENSSSCT00000000314,ENSSSCT00000022979
GO:0051427	hormone receptor binding	7 of 1406 in the list	116 of 20883 in the genome	1	0.896288	ENSSSCT00000007969,ENSSSCT00000010992,gnl|UG|Ssc#S58310037,gnl|UG|Ssc#S55326688,gnl|UG|Ssc#S58305044,gnl|UG|Ssc#S18550222,gnl|UG|Ssc#S35165313
GO:0016773	phosphotransferase activity, alcohol group as acceptor	64 of 1406 in the list	996 of 20883 in the genome	1	0.954395	gnl|UG|Ssc#S58303159,ENSSSCT00000007911,gnl|UG|Ssc#S46878456,ENSSSCT00000010202,ENSSSCT00000032185,ENSSSCT00000004792,ENSSSCT00000026609,ENSSSCT00000015046,ENSSSCT00000008589,ENSSSCT00000009306,gnl|UG|Ssc#S35167470,ENSSSCT00000026829,gnl|UG|Ssc#S55298013,gnl|UG|Ssc#S38675455,ENSSSCT00000028611,ENSSSCT00000029499,ENSSSCT00000011165,ENSSSCT00000007081,gnl|UG|Ssc#S58305803,ENSSSCT00000028111,ENSSSCT…
GO:0005506	iron ion binding	15 of 1406 in the list	243 of 20883 in the genome	1	0.916838	ENSSSCT00000015537,gnl|UG|Ssc#S40327466,gnl|UG|Ssc#S35167217,gnl|UG|Ssc#S39770049,gnl|UG|Ssc#S55322173,gnl|UG|Ssc#S35174096,ENSSSCT00000006084,gnl|UG|Ssc#S38676051,gnl|UG|Ssc#S20116359,ENSSSCT00000013804,ENSSSCT00000016684,gnl|UG|Ssc#S55325846,ENSSSCT00000010077,ENSSSCT00000017636,ENSSSCT00000022979
GO:0008378	galactosyltransferase activity	2 of 1406 in the list	34 of 20883 in the genome	1	0.873693	ENSSSCT00000029306,ENSSSCT00000016628
GO:0046332	SMAD binding	2 of 1406 in the list	34 of 20883 in the genome	1	0.873693	gnl|UG|Ssc#S55326285,gnl|UG|Ssc#S58313509
GO:0005099	Ras GTPase activator activity	10 of 1406 in the list	165 of 20883 in the genome	1	0.900168	gnl|UG|Ssc#S58311514,ENSSSCT00000024760,gnl|UG|Ssc#S58309329,ENSSSCT00000025950,ENSSSCT00000026421,ENSSSCT00000018126,ENSSSCT00000015217,ENSSSCT00000010376,ENSSSCT00000009887,ENSSSCT00000016488
GO:0016709	oxidoreductase activity, acting on paired donors, with incorporation or reduction of molecular oxygen, NADH or NADPH as one donor, and incorporation of one atom of oxygen	2 of 1406 in the list	35 of 20883 in the genome	1	0.84873	ENSSSCT00000009697,ENSSSCT00000016684
GO:0016757	transferase activity, transferring glycosyl groups	23 of 1406 in the list	373 of 20883 in the genome	1	0.915855	gnl|UG|Ssc#S58308365,ENSSSCT00000016628,ENSSSCT00000018588,ENSSSCT00000002158,gnl|UG|Ssc#S6010568,gnl|UG|Ssc#S35166997,ENSSSCT00000024170,ENSSSCT00000032214,ENSSSCT00000018694,ENSSSCT00000024726,gnl|UG|Ssc#S35168685,gnl|UG|Ssc#S58310088,ENSSSCT00000015908,ENSSSCT00000013222,gnl|UG|Ssc#S55325125,ENSSSCT00000030331,gnl|UG|Ssc#S55319204,ENSSSCT00000029306,gnl|UG|Ssc#S55325148,gnl|UG|Ssc#S58306798,gn…
GO:0016667	oxidoreductase activity, acting on a sulfur group of donors	4 of 1406 in the list	70 of 20883 in the genome	1	0.84873	ENSSSCT00000028225,gnl|UG|Ssc#S58306051,gnl|UG|Ssc#S58311134,gnl|UG|Ssc#S55323286
GO:0016620	oxidoreductase activity, acting on the aldehyde or oxo group of donors, NAD or NADP as acceptor	2 of 1406 in the list	36 of 20883 in the genome	1	0.825154	gnl|UG|Ssc#S35169976,gnl|UG|Ssc#S46880757
GO:0046914	transition metal ion binding	160 of 1406 in the list	2465 of 20883 in the genome	1	0.964075	ENSSSCT00000007375,gnl|UG|Ssc#S58302462,ENSSSCT00000015510,ENSSSCT00000000742,ENSSSCT00000018236,gnl|UG|Ssc#S55318971,gnl|UG|Ssc#S46879078,gnl|UG|Ssc#S38794848,ENSSSCT00000012876,gnl|UG|Ssc#S58305438,gnl|UG|Ssc#S58314337,gnl|UG|Ssc#S20116359,gnl|UG|Ssc#S58302991,gnl|UG|Ssc#S45783735,ENSSSCT00000003720,ENSSSCT00000017282,ENSSSCT00000009697,ENSSSCT00000004418,gnl|UG|Ssc#S38676051,gnl|UG|Ssc#S415786…
GO:0015078	hydrogen ion transmembrane transporter activity	3 of 1406 in the list	54 of 20883 in the genome	1	0.825154	gnl|UG|Ssc#S40495537,gnl|UG|Ssc#S35164051,ENSSSCT00000013040
GO:0004114	3',5'-cyclic-nucleotide phosphodiesterase activity	2 of 1406 in the list	37 of 20883 in the genome	1	0.802853	ENSSSCT00000000318,gnl|UG|Ssc#S43509655
GO:0018024	histone-lysine N-methyltransferase activity	2 of 1406 in the list	37 of 20883 in the genome	1	0.802853	ENSSSCT00000022506,ENSSSCT00000014088
GO:0019903	protein phosphatase binding	2 of 1406 in the list	37 of 20883 in the genome	1	0.802853	gnl|UG|Ssc#S33346438,gnl|UG|Ssc#S35173936
GO:0016765	transferase activity, transferring alkyl or aryl (other than methyl) groups	4 of 1406 in the list	72 of 20883 in the genome	1	0.825154	ENSSSCT00000002915,gnl|UG|Ssc#S35166898,ENSSSCT00000014100,ENSSSCT00000007472
GO:0035258	steroid hormone receptor binding	5 of 1406 in the list	89 of 20883 in the genome	1	0.834425	ENSSSCT00000007969,ENSSSCT00000010992,gnl|UG|Ssc#S58310037,gnl|UG|Ssc#S18550222,gnl|UG|Ssc#S35165313
GO:0022843	voltage-gated cation channel activity	3 of 1406 in the list	55 of 20883 in the genome	1	0.810151	gnl|UG|Ssc#S58310306,ENSSSCT00000025253,gnl|UG|Ssc#S17512154
GO:0005096	GTPase activator activity	10 of 1406 in the list	172 of 20883 in the genome	1	0.863533	gnl|UG|Ssc#S58311514,ENSSSCT00000024760,gnl|UG|Ssc#S58309329,ENSSSCT00000025950,ENSSSCT00000026421,ENSSSCT00000018126,ENSSSCT00000015217,ENSSSCT00000010376,ENSSSCT00000009887,ENSSSCT00000016488
GO:0008233	peptidase activity	51 of 1406 in the list	815 of 20883 in the genome	1	0.929437	gnl|UG|Ssc#S19545826,ENSSSCT00000011709,gnl|UG|Ssc#S58304262,ENSSSCT00000018236,gnl|UG|Ssc#S23213494,ENSSSCT00000008664,ENSSSCT00000007843,ENSSSCT00000017594,ENSSSCT00000012876,gnl|UG|Ssc#S36164941,gnl|UG|Ssc#S55324074,ENSSSCT00000025407,ENSSSCT00000011882,gnl|UG|Ssc#S35170270,ENSSSCT00000015220,gnl|UG|Ssc#S55324455,ENSSSCT00000001997,gnl|UG|Ssc#S58309878,gnl|UG|Ssc#S23213046,ENSSSCT00000023363,E…
GO:0004112	cyclic-nucleotide phosphodiesterase activity	2 of 1406 in the list	38 of 20883 in the genome	1	0.781725	ENSSSCT00000000318,gnl|UG|Ssc#S43509655
GO:0031072	heat shock protein binding	2 of 1406 in the list	38 of 20883 in the genome	1	0.781725	gnl|UG|Ssc#S58304887,ENSSSCT00000010077
GO:0016763	transferase activity, transferring pentosyl groups	4 of 1406 in the list	74 of 20883 in the genome	1	0.802853	gnl|UG|Ssc#S58306798,ENSSSCT00000002158,ENSSSCT00000025705,ENSSSCT00000015908
GO:0015081	sodium ion transmembrane transporter activity	7 of 1406 in the list	125 of 20883 in the genome	1	0.831755	ENSSSCT00000005755,ENSSSCT00000017318,ENSSSCT00000000232,gnl|UG|Ssc#S58309772,ENSSSCT00000024548,ENSSSCT00000001022,gnl|UG|Ssc#S58304029
GO:0043498	cell surface binding	3 of 1406 in the list	57 of 20883 in the genome	1	0.781725	gnl|UG|Ssc#S35167435,gnl|UG|Ssc#S58312163,ENSSSCT00000005288
GO:0016301	kinase activity	75 of 1406 in the list	1200 of 20883 in the genome	1	0.928298	gnl|UG|Ssc#S58303159,ENSSSCT00000007911,ENSSSCT00000004324,gnl|UG|Ssc#S46878456,ENSSSCT00000010202,ENSSSCT00000032185,ENSSSCT00000004792,ENSSSCT00000026609,ENSSSCT00000015046,ENSSSCT00000008589,ENSSSCT00000009306,gnl|UG|Ssc#S35167470,ENSSSCT00000026829,gnl|UG|Ssc#S55298013,gnl|UG|Ssc#S38675455,ENSSSCT00000028611,gnl|UG|Ssc#S46876938,ENSSSCT00000029499,ENSSSCT00000011165,ENSSSCT00000007081,gnl|UG|…
GO:0032182	small conjugating protein binding	4 of 1406 in the list	78 of 20883 in the genome	1	0.761681	gnl|UG|Ssc#S35173132,gnl|UG|Ssc#S46880196,gnl|UG|Ssc#S58301570,gnl|UG|Ssc#S6054441
GO:0004620	phospholipase activity	4 of 1406 in the list	79 of 20883 in the genome	1	0.752039	gnl|UG|Ssc#S55318348,gnl|UG|Ssc#S20116663,ENSSSCT00000015390,ENSSSCT00000011471
GO:0001653	peptide receptor activity	6 of 1406 in the list	115 of 20883 in the genome	1	0.774927	gnl|UG|Ssc#S58303928,gnl|UG|Ssc#S46879990,gnl|UG|Ssc#S58301537,gnl|UG|Ssc#S58310055,ENSSSCT00000015390,ENSSSCT00000009731
GO:0005125	cytokine activity	2 of 1406 in the list	44 of 20883 in the genome	1	0.675126	ENSSSCT00000015634,ENSSSCT00000019264
GO:0008374	O-acyltransferase activity	2 of 1406 in the list	45 of 20883 in the genome	1	0.660123	ENSSSCT00000009852,gnl|UG|Ssc#S55325470
GO:0004674	protein serine/threonine kinase activity	16 of 1406 in the list	288 of 20883 in the genome	1	0.825154	gnl|UG|Ssc#S55327566,ENSSSCT00000010107,ENSSSCT00000007911,ENSSSCT00000007081,ENSSSCT00000007865,ENSSSCT00000031143,gnl|UG|Ssc#S58301511,ENSSSCT00000015046,ENSSSCT00000003617,ENSSSCT00000011285,ENSSSCT00000008589,ENSSSCT00000026829,gnl|UG|Ssc#S58304311,ENSSSCT00000009246,ENSSSCT00000005107,gnl|UG|Ssc#S35172591
GO:0016879	ligase activity, forming carbon-nitrogen bonds	28 of 1406 in the list	484 of 20883 in the genome	1	0.859251	ENSSSCT00000028946,ENSSSCT00000031923,gnl|UG|Ssc#S35170533,gnl|UG|Ssc#S38479071,gnl|UG|Ssc#S58313509,ENSSSCT00000029334,ENSSSCT00000012128,ENSSSCT00000012659,gnl|UG|Ssc#S46879078,gnl|UG|Ssc#S35167988,ENSSSCT00000014114,ENSSSCT00000018330,ENSSSCT00000016713,ENSSSCT00000001072,gnl|UG|Ssc#S58305438,ENSSSCT00000013194,gnl|UG|Ssc#S58313321,ENSSSCT00000002804,ENSSSCT00000029115,gnl|UG|Ssc#S35165464,gnl…
GO:0035257	nuclear hormone receptor binding	5 of 1406 in the list	102 of 20883 in the genome	1	0.728077	ENSSSCT00000007969,ENSSSCT00000010992,gnl|UG|Ssc#S58310037,gnl|UG|Ssc#S18550222,gnl|UG|Ssc#S35165313
GO:0009975	cyclase activity	2 of 1406 in the list	46 of 20883 in the genome	1	0.645773	gnl|UG|Ssc#S46879990,ENSSSCT00000029344
GO:0030674	protein binding, bridging	6 of 1406 in the list	121 of 20883 in the genome	1	0.736501	gnl|UG|Ssc#S35168888,gnl|UG|Ssc#S58301550,gnl|UG|Ssc#S35173130,gnl|UG|Ssc#S46880007,ENSSSCT00000009887,ENSSSCT00000000645
GO:0016835	carbon-oxygen lyase activity	4 of 1406 in the list	85 of 20883 in the genome	1	0.698954	ENSSSCT00000006734,gnl|UG|Ssc#S35171287,gnl|UG|Ssc#S35171851,gnl|UG|Ssc#S43134858
GO:0042054	histone methyltransferase activity	2 of 1406 in the list	47 of 20883 in the genome	1	0.632033	ENSSSCT00000022506,ENSSSCT00000014088
GO:0030695	GTPase regulator activity	34 of 1406 in the list	584 of 20883 in the genome	1	0.864716	gnl|UG|Ssc#S43678670,gnl|UG|Ssc#S58304589,gnl|UG|Ssc#S58311514,ENSSSCT00000016265,ENSSSCT00000009454,gnl|UG|Ssc#S58309329,ENSSSCT00000025950,gnl|UG|Ssc#S58305044,ENSSSCT00000027724,ENSSSCT00000026421,ENSSSCT00000015217,gnl|UG|Ssc#S46877199,ENSSSCT00000016488,ENSSSCT00000027459,gnl|UG|Ssc#S46880662,ENSSSCT00000015450,gnl|UG|Ssc#S55326699,ENSSSCT00000031460,ENSSSCT00000011007,ENSSSCT00000009887,ENS…
GO:0016790	thiolester hydrolase activity	7 of 1406 in the list	140 of 20883 in the genome	1	0.742639	gnl|UG|Ssc#S35173132,gnl|UG|Ssc#S19545826,gnl|UG|Ssc#S38794848,ENSSSCT00000012876,gnl|UG|Ssc#S58306525,gnl|UG|Ssc#S6054441,ENSSSCT00000008664
GO:0060589	nucleoside-triphosphatase regulator activity	34 of 1406 in the list	588 of 20883 in the genome	1	0.858834	gnl|UG|Ssc#S43678670,gnl|UG|Ssc#S58304589,gnl|UG|Ssc#S58311514,ENSSSCT00000016265,ENSSSCT00000009454,gnl|UG|Ssc#S58309329,ENSSSCT00000025950,gnl|UG|Ssc#S58305044,ENSSSCT00000027724,ENSSSCT00000026421,ENSSSCT00000015217,gnl|UG|Ssc#S46877199,ENSSSCT00000016488,ENSSSCT00000027459,gnl|UG|Ssc#S46880662,ENSSSCT00000015450,gnl|UG|Ssc#S55326699,ENSSSCT00000031460,ENSSSCT00000011007,ENSSSCT00000009887,ENS…
GO:0060090	binding, bridging	6 of 1406 in the list	124 of 20883 in the genome	1	0.718683	gnl|UG|Ssc#S35168888,gnl|UG|Ssc#S58301550,gnl|UG|Ssc#S35173130,gnl|UG|Ssc#S46880007,ENSSSCT00000009887,ENSSSCT00000000645
GO:0016298	lipase activity	4 of 1406 in the list	90 of 20883 in the genome	1	0.660123	gnl|UG|Ssc#S55318348,gnl|UG|Ssc#S20116663,ENSSSCT00000015390,ENSSSCT00000011471
GO:0016772	transferase activity, transferring phosphorus-containing groups	96 of 1406 in the list	1577 of 20883 in the genome	1	0.904164	gnl|UG|Ssc#S58311959,ENSSSCT00000001970,gnl|UG|Ssc#S58303159,ENSSSCT00000013532,ENSSSCT00000007911,ENSSSCT00000004324,gnl|UG|Ssc#S46878456,ENSSSCT00000010202,ENSSSCT00000032185,ENSSSCT00000004792,ENSSSCT00000026609,ENSSSCT00000015046,ENSSSCT00000008589,ENSSSCT00000009306,gnl|UG|Ssc#S35167470,ENSSSCT00000026829,gnl|UG|Ssc#S55298013,gnl|UG|Ssc#S38675455,ENSSSCT00000028611,ENSSSCT00000017418,gnl|UG|…
GO:0016651	oxidoreductase activity, acting on NADH or NADPH	6 of 1406 in the list	128 of 20883 in the genome	1	0.696224	gnl|UG|Ssc#S55305704,gnl|UG|Ssc#S35168564,gnl|UG|Ssc#S46879630,gnl|UG|Ssc#S55322173,ENSSSCT00000001159,gnl|UG|Ssc#S35166229
GO:0008528	G-protein coupled peptide receptor activity	5 of 1406 in the list	110 of 20883 in the genome	1	0.675126	gnl|UG|Ssc#S58303928,gnl|UG|Ssc#S58301537,gnl|UG|Ssc#S58310055,ENSSSCT00000015390,ENSSSCT00000009731
GO:0003723	RNA binding	30 of 1406 in the list	535 of 20883 in the genome	1	0.832866	gnl|UG|Ssc#S58310458,gnl|UG|Ssc#S58314246,ENSSSCT00000027694,ENSSSCT00000001161,ENSSSCT00000022695,ENSSSCT00000029282,gnl|UG|Ssc#S17514632,ENSSSCT00000012338,ENSSSCT00000009462,gnl|UG|Ssc#S40834166,gnl|UG|Ssc#S35164089,ENSSSCT00000009556,gnl|UG|Ssc#S46880872,gnl|UG|Ssc#S58308585,ENSSSCT00000008589,gnl|UG|Ssc#S35172236,gnl|UG|Ssc#S58308495,gnl|UG|Ssc#S46880278,ENSSSCT00000012222,gnl|UG|Ssc#S351733…
GO:0005244	voltage-gated ion channel activity	3 of 1406 in the list	73 of 20883 in the genome	1	0.610388	gnl|UG|Ssc#S58310306,ENSSSCT00000025253,gnl|UG|Ssc#S17512154
GO:0022832	voltage-gated channel activity	3 of 1406 in the list	73 of 20883 in the genome	1	0.610388	gnl|UG|Ssc#S58310306,ENSSSCT00000025253,gnl|UG|Ssc#S17512154
GO:0016903	oxidoreductase activity, acting on the aldehyde or oxo group of donors	2 of 1406 in the list	54 of 20883 in the genome	1	0.550103	gnl|UG|Ssc#S35169976,gnl|UG|Ssc#S46880757
GO:0016614	oxidoreductase activity, acting on CH-OH group of donors	8 of 1406 in the list	170 of 20883 in the genome	1	0.698954	ENSSSCT00000015381,gnl|UG|Ssc#S35169976,gnl|UG|Ssc#S55323435,gnl|UG|Ssc#S35167577,gnl|UG|Ssc#S35171287,gnl|UG|Ssc#S35170693,gnl|UG|Ssc#S55322708,gnl|UG|Ssc#S20116575
GO:0016881	acid-amino acid ligase activity	22 of 1406 in the list	416 of 20883 in the genome	1	0.785483	ENSSSCT00000028946,ENSSSCT00000031923,gnl|UG|Ssc#S35170533,gnl|UG|Ssc#S58313509,ENSSSCT00000029334,ENSSSCT00000012128,ENSSSCT00000012659,gnl|UG|Ssc#S46879078,gnl|UG|Ssc#S35167988,ENSSSCT00000014114,ENSSSCT00000018330,ENSSSCT00000001072,gnl|UG|Ssc#S58305438,ENSSSCT00000013194,ENSSSCT00000002804,ENSSSCT00000029115,gnl|UG|Ssc#S35165464,ENSSSCT00000017986,gnl|UG|Ssc#S58302749,ENSSSCT00000002634,gnl|U…
GO:0034062	RNA polymerase activity	2 of 1406 in the list	58 of 20883 in the genome	1	0.512165	gnl|UG|Ssc#S58311959,gnl|UG|Ssc#S58305494
GO:0015103	inorganic anion transmembrane transporter activity	3 of 1406 in the list	80 of 20883 in the genome	1	0.556979	ENSSSCT00000003807,gnl|UG|Ssc#S20116624,ENSSSCT00000017995
GO:0016627	oxidoreductase activity, acting on the CH-CH group of donors	3 of 1406 in the list	82 of 20883 in the genome	1	0.543394	ENSSSCT00000018621,ENSSSCT00000011734,ENSSSCT00000017589
GO:0005057	receptor signaling protein activity	3 of 1406 in the list	84 of 20883 in the genome	1	0.530456	gnl|UG|Ssc#S20116287,ENSSSCT00000005107,ENSSSCT00000010107
GO:0019787	small conjugating protein ligase activity	19 of 1406 in the list	378 of 20883 in the genome	1	0.746568	ENSSSCT00000028946,ENSSSCT00000031923,gnl|UG|Ssc#S35170533,gnl|UG|Ssc#S58313509,ENSSSCT00000029334,ENSSSCT00000012128,ENSSSCT00000012659,gnl|UG|Ssc#S46879078,ENSSSCT00000018330,gnl|UG|Ssc#S58305438,ENSSSCT00000013194,ENSSSCT00000002804,ENSSSCT00000029115,gnl|UG|Ssc#S35165464,ENSSSCT00000017986,gnl|UG|Ssc#S58302749,ENSSSCT00000002634,gnl|UG|Ssc#S45783735,gnl|UG|Ssc#S58302238
GO:0016740	transferase activity	169 of 1406 in the list	2777 of 20883 in the genome	1	0.903896	gnl|UG|Ssc#S35171281,ENSSSCT00000016628,gnl|UG|Ssc#S58311959,ENSSSCT00000001970,gnl|UG|Ssc#S58303159,ENSSSCT00000013532,ENSSSCT00000007911,gnl|UG|Ssc#S58309736,ENSSSCT00000010202,gnl|UG|Ssc#S35168685,gnl|UG|Ssc#S38794848,ENSSSCT00000026609,ENSSSCT00000009306,ENSSSCT00000026829,gnl|UG|Ssc#S55325125,ENSSSCT00000028611,ENSSSCT00000017418,ENSSSCT00000009852,gnl|UG|Ssc#S58305494,ENSSSCT00000005158,gnl…
GO:0016741	transferase activity, transferring one-carbon groups	14 of 1406 in the list	294 of 20883 in the genome	1	0.707275	ENSSSCT00000025407,gnl|UG|Ssc#S35171281,ENSSSCT00000023632,gnl|UG|Ssc#S35174070,gnl|UG|Ssc#S35169926,gnl|UG|Ssc#S18550222,ENSSSCT00000014088,gnl|UG|Ssc#S55319655,gnl|UG|Ssc#S35167328,ENSSSCT00000022506,gnl|UG|Ssc#S35168504,ENSSSCT00000016684,ENSSSCT00000005158,gnl|UG|Ssc#S55327569
GO:0004497	monooxygenase activity	4 of 1406 in the list	109 of 20883 in the genome	1	0.545056	ENSSSCT00000009697,ENSSSCT00000006553,ENSSSCT00000016684,gnl|UG|Ssc#S55324899
GO:0016874	ligase activity	34 of 1406 in the list	644 of 20883 in the genome	1	0.784153	gnl|UG|Ssc#S35170533,ENSSSCT00000029334,ENSSSCT00000012128,gnl|UG|Ssc#S46879078,gnl|UG|Ssc#S35167988,gnl|UG|Ssc#S58305438,ENSSSCT00000002804,gnl|UG|Ssc#S35165464,gnl|UG|Ssc#S30065897,gnl|UG|Ssc#S58314164,ENSSSCT00000007486,gnl|UG|Ssc#S58302749,gnl|UG|Ssc#S45783735,ENSSSCT00000031923,ENSSSCT00000028946,gnl|UG|Ssc#S38479071,gnl|UG|Ssc#S58313509,ENSSSCT00000012659,ENSSSCT00000014114,ENSSSCT000000183…
GO:0005088	Ras guanyl-nucleotide exchange factor activity	6 of 1406 in the list	153 of 20883 in the genome	1	0.582462	ENSSSCT00000016495,ENSSSCT00000022976,ENSSSCT00000006882,gnl|UG|Ssc#S58304589,ENSSSCT00000025592,ENSSSCT00000031460
GO:0016491	oxidoreductase activity	51 of 1406 in the list	929 of 20883 in the genome	1	0.815384	gnl|UG|Ssc#S55305704,gnl|UG|Ssc#S35168564,gnl|UG|Ssc#S40500672,gnl|UG|Ssc#S35166997,ENSSSCT00000006084,ENSSSCT00000000742,gnl|UG|Ssc#S55323286,ENSSSCT00000010914,ENSSSCT00000017589,gnl|UG|Ssc#S46880445,ENSSSCT00000025928,gnl|UG|Ssc#S35173205,ENSSSCT00000009052,gnl|UG|Ssc#S55322708,gnl|UG|Ssc#S35167829,gnl|UG|Ssc#S39770049,gnl|UG|Ssc#S55324899,gnl|UG|Ssc#S46880757,ENSSSCT00000018621,gnl|UG|Ssc#S35…
GO:0008170	N-methyltransferase activity	4 of 1406 in the list	113 of 20883 in the genome	1	0.525762	ENSSSCT00000023632,ENSSSCT00000022506,gnl|UG|Ssc#S18550222,ENSSSCT00000014088
GO:0004519	endonuclease activity	3 of 1406 in the list	92 of 20883 in the genome	1	0.48433	ENSSSCT00000019512,gnl|UG|Ssc#S58304018,gnl|UG|Ssc#S35166623
GO:0016410	N-acyltransferase activity	3 of 1406 in the list	92 of 20883 in the genome	1	0.48433	ENSSSCT00000013502,gnl|UG|Ssc#S46877217,gnl|UG|Ssc#S46878047
GO:0004702	receptor signaling protein serine/threonine kinase activity	2 of 1406 in the list	70 of 20883 in the genome	1	0.424365	ENSSSCT00000005107,ENSSSCT00000010107
GO:0016798	hydrolase activity, acting on glycosyl bonds	6 of 1406 in the list	158 of 20883 in the genome	1	0.564029	gnl|UG|Ssc#S58303232,ENSSSCT00000015510,gnl|UG|Ssc#S58304018,gnl|UG|Ssc#S46877217,gnl|UG|Ssc#S35168449,gnl|UG|Ssc#S35172154
GO:0016278	lysine N-methyltransferase activity	2 of 1406 in the list	72 of 20883 in the genome	1	0.412577	ENSSSCT00000022506,ENSSSCT00000014088
GO:0016279	protein-lysine N-methyltransferase activity	2 of 1406 in the list	72 of 20883 in the genome	1	0.412577	ENSSSCT00000022506,ENSSSCT00000014088
GO:0004553	hydrolase activity, hydrolyzing O-glycosyl compounds	4 of 1406 in the list	118 of 20883 in the genome	1	0.503484	gnl|UG|Ssc#S58303232,ENSSSCT00000015510,gnl|UG|Ssc#S46877217,gnl|UG|Ssc#S35168449
GO:0008168	methyltransferase activity	9 of 1406 in the list	219 of 20883 in the genome	1	0.610388	gnl|UG|Ssc#S35171281,ENSSSCT00000023632,gnl|UG|Ssc#S35169926,gnl|UG|Ssc#S18550222,ENSSSCT00000014088,gnl|UG|Ssc#S55319655,gnl|UG|Ssc#S35167328,ENSSSCT00000022506,gnl|UG|Ssc#S55327569
GO:0008757	S-adenosylmethionine-dependent methyltransferase activity	4 of 1406 in the list	120 of 20883 in the genome	1	0.495092	gnl|UG|Ssc#S35171281,ENSSSCT00000022506,gnl|UG|Ssc#S18550222,ENSSSCT00000014088
GO:0003954	NADH dehydrogenase activity	2 of 1406 in the list	75 of 20883 in the genome	1	0.396074	gnl|UG|Ssc#S55305704,gnl|UG|Ssc#S46879630
GO:0050136	NADH dehydrogenase (quinone) activity	2 of 1406 in the list	75 of 20883 in the genome	1	0.396074	gnl|UG|Ssc#S55305704,gnl|UG|Ssc#S46879630
GO:0008080	N-acetyltransferase activity	2 of 1406 in the list	76 of 20883 in the genome	1	0.390862	gnl|UG|Ssc#S46877217,gnl|UG|Ssc#S46878047
GO:0005085	guanyl-nucleotide exchange factor activity	6 of 1406 in the list	164 of 20883 in the genome	1	0.543394	ENSSSCT00000016495,ENSSSCT00000022976,ENSSSCT00000006882,gnl|UG|Ssc#S58304589,ENSSSCT00000025592,ENSSSCT00000031460
GO:0008135	translation factor activity, nucleic acid binding	5 of 1406 in the list	144 of 20883 in the genome	1	0.515721	gnl|UG|Ssc#S58310458,gnl|UG|Ssc#S58313422,gnl|UG|Ssc#S35170150,gnl|UG|Ssc#S17514632,ENSSSCT00000012338
GO:0042277	peptide binding	2 of 1406 in the list	77 of 20883 in the genome	1	0.385786	gnl|UG|Ssc#S58310373,ENSSSCT00000014100
GO:0004896	cytokine receptor activity	2 of 1406 in the list	78 of 20883 in the genome	1	0.38084	ENSSSCT00000008939,ENSSSCT00000013804
GO:0008276	protein methyltransferase activity	3 of 1406 in the list	103 of 20883 in the genome	1	0.432605	ENSSSCT00000022506,gnl|UG|Ssc#S18550222,ENSSSCT00000014088
GO:0016655	oxidoreductase activity, acting on NADH or NADPH, quinone or similar compound as acceptor	2 of 1406 in the list	81 of 20883 in the genome	1	0.366735	gnl|UG|Ssc#S55305704,gnl|UG|Ssc#S46879630
GO:0004386	helicase activity	3 of 1406 in the list	110 of 20883 in the genome	1	0.405076	ENSSSCT00000006872,ENSSSCT00000013595,gnl|UG|Ssc#S35174208
GO:0052689	carboxylic ester hydrolase activity	3 of 1406 in the list	113 of 20883 in the genome	1	0.394321	ENSSSCT00000027329,gnl|UG|Ssc#S35173936,gnl|UG|Ssc#S55318473
GO:0004091	carboxylesterase activity	2 of 1406 in the list	92 of 20883 in the genome	1	0.322886	ENSSSCT00000027329,gnl|UG|Ssc#S55318473
GO:0003824	catalytic activity	514 of 1406 in the list	8242 of 20883 in the genome	1	0.926271	gnl|UG|Ssc#S35171281,gnl|UG|Ssc#S40500672,gnl|UG|Ssc#S55327534,ENSSSCT00000010202,gnl|UG|Ssc#S35168685,gnl|UG|Ssc#S58305438,gnl|UG|Ssc#S58313897,gnl|UG|Ssc#S55324074,ENSSSCT00000015220,gnl|UG|Ssc#S46877094,ENSSSCT00000017418,ENSSSCT00000011471,ENSSSCT00000003720,ENSSSCT00000009697,gnl|UG|Ssc#S55327619,ENSSSCT00000030572,gnl|UG|Ssc#S46877516,ENSSSCT00000016697,gnl|UG|Ssc#S43509655,gnl|UG|Ssc#S5830…
GO:0008134	transcription factor binding	5 of 1406 in the list	172 of 20883 in the genome	1	0.431767	ENSSSCT00000007969,ENSSSCT00000027574,gnl|UG|Ssc#S58311443,gnl|UG|Ssc#S18550222,gnl|UG|Ssc#S23212901
GO:0043566	structure-specific DNA binding	9 of 1406 in the list	266 of 20883 in the genome	1	0.502537	ENSSSCT00000015660,ENSSSCT00000028100,gnl|UG|Ssc#S46878730,gnl|UG|Ssc#S58313509,ENSSSCT00000001082,gnl|UG|Ssc#S58300935,ENSSSCT00000006872,gnl|UG|Ssc#S55325284,gnl|UG|Ssc#S35167040
GO:0060089	molecular transducer activity	147 of 1406 in the list	2655 of 20883 in the genome	1	0.822357	gnl|UG|Ssc#S58311959,gnl|UG|Ssc#S16890173,ENSSSCT00000025774,ENSSSCT00000010202,ENSSSCT00000003790,gnl|UG|Ssc#S58305438,ENSSSCT00000009306,ENSSSCT00000005329,gnl|UG|Ssc#S55324074,gnl|UG|Ssc#S20116287,ENSSSCT00000028611,gnl|UG|Ssc#S58313268,ENSSSCT00000011471,ENSSSCT00000017282,gnl|UG|Ssc#S38676051,ENSSSCT00000016697,gnl|UG|Ssc#S55325013,ENSSSCT00000012688,gnl|UG|Ssc#S23872074,ENSSSCT00000022356,E…
GO:0003676	nucleic acid binding	197 of 1406 in the list	3497 of 20883 in the genome	1	0.836716	gnl|UG|Ssc#S46876932,gnl|UG|Ssc#S58302462,gnl|UG|Ssc#S58304847,ENSSSCT00000032524,gnl|UG|Ssc#S23765177,gnl|UG|Ssc#S55326285,ENSSSCT00000011548,gnl|UG|Ssc#S46876806,ENSSSCT00000001082,ENSSSCT00000018236,gnl|UG|Ssc#S17514632,ENSSSCT00000005147,gnl|UG|Ssc#S55318971,ENSSSCT00000022898,ENSSSCT00000001722,gnl|UG|Ssc#S40834166,gnl|UG|Ssc#S6072267,gnl|UG|Ssc#S20116232,gnl|UG|Ssc#S46880278,ENSSSCT00000024…
GO:0004871	signal transducer activity	122 of 1406 in the list	2332 of 20883 in the genome	1	0.777032	ENSSSCT00000006055,ENSSSCT00000011333,ENSSSCT00000004097,gnl|UG|Ssc#S58311959,gnl|UG|Ssc#S35173820,gnl|UG|Ssc#S16890173,ENSSSCT00000028339,ENSSSCT00000025774,gnl|UG|Ssc#S46878456,ENSSSCT00000010202,ENSSSCT00000004792,ENSSSCT00000003790,ENSSSCT00000025001,ENSSSCT00000003999,ENSSSCT00000009306,ENSSSCT00000005329,gnl|UG|Ssc#S55324074,gnl|UG|Ssc#S55298013,gnl|UG|Ssc#S20116287,ENSSSCT00000002804,gnl|U…
GO:0016779	nucleotidyltransferase activity	4 of 1406 in the list	207 of 20883 in the genome	1	0.28701	gnl|UG|Ssc#S58311959,gnl|UG|Ssc#S58305494,gnl|UG|Ssc#S58308825,gnl|UG|Ssc#S58305744
GO:0004872	receptor activity	83 of 1406 in the list	1742 of 20883 in the genome	1	0.707681	ENSSSCT00000011333,gnl|UG|Ssc#S58311959,gnl|UG|Ssc#S35173820,gnl|UG|Ssc#S16890173,ENSSSCT00000028339,ENSSSCT00000025774,ENSSSCT00000010202,ENSSSCT00000004792,ENSSSCT00000003790,ENSSSCT00000003999,ENSSSCT00000009306,ENSSSCT00000005329,ENSSSCT00000002265,gnl|UG|Ssc#S55298013,gnl|UG|Ssc#S38675455,ENSSSCT00000028611,gnl|UG|Ssc#S35166632,gnl|UG|Ssc#S20116803,ENSSSCT00000001355,ENSSSCT00000015465,ENSSS…
GO:0038023	signaling receptor activity	71 of 1406 in the list	1547 of 20883 in the genome	1	0.681672	ENSSSCT00000011333,gnl|UG|Ssc#S58311959,gnl|UG|Ssc#S35173820,gnl|UG|Ssc#S16890173,ENSSSCT00000028339,ENSSSCT00000025774,ENSSSCT00000010202,ENSSSCT00000004792,ENSSSCT00000003790,ENSSSCT00000003999,ENSSSCT00000009306,ENSSSCT00000005329,gnl|UG|Ssc#S55298013,gnl|UG|Ssc#S38675455,ENSSSCT00000028611,gnl|UG|Ssc#S35166632,gnl|UG|Ssc#S20116803,ENSSSCT00000001355,ENSSSCT00000015465,ENSSSCT00000017282,gnl|U…
GO:0004518	nuclease activity	4 of 1406 in the list	237 of 20883 in the genome	1	0.25068	ENSSSCT00000019512,gnl|UG|Ssc#S58304018,gnl|UG|Ssc#S35166623,ENSSSCT00000016326
GO:0004888	transmembrane signaling receptor activity	63 of 1406 in the list	1468 of 20883 in the genome	1	0.637415	gnl|UG|Ssc#S58310528,ENSSSCT00000031039,ENSSSCT00000011333,gnl|UG|Ssc#S35172469,ENSSSCT00000014612,gnl|UG|Ssc#S58311959,gnl|UG|Ssc#S35173820,ENSSSCT00000015390,ENSSSCT00000031430,ENSSSCT00000028339,ENSSSCT00000029331,ENSSSCT00000016414,ENSSSCT00000025774,ENSSSCT00000010202,ENSSSCT00000007865,ENSSSCT00000004792,ENSSSCT00000003790,gnl|UG|Ssc#S40181680,ENSSSCT00000009052,ENSSSCT00000003999,ENSSSCT00…
GO:0004930	G-protein coupled receptor activity	9 of 1406 in the list	794 of 20883 in the genome	1	0.168356	gnl|UG|Ssc#S58303928,gnl|UG|Ssc#S58301537,gnl|UG|Ssc#S58310055,gnl|UG|Ssc#S58311959,ENSSSCT00000015390,ENSSSCT00000028339,ENSSSCT00000016414,gnl|UG|Ssc#S58306181,ENSSSCT00000009731
GO:0007178	transmembrane receptor protein serine/threonine kinase signaling pathway	32 of 1415 in the list	245 of 20089 in the genome	1	1.85432	ENSSSCT00000011358,gnl|UG|Ssc#S55327228,gnl|UG|Ssc#S55326285,gnl|UG|Ssc#S55324601,ENSSSCT00000011709,gnl|UG|Ssc#S58302359,ENSSSCT00000007865,gnl|UG|Ssc#S58312557,gnl|UG|Ssc#S55325284,ENSSSCT00000022487,gnl|UG|Ssc#S58312163,gnl|UG|Ssc#S55326688,gnl|UG|Ssc#S58304311,gnl|UG|Ssc#S58304479,gnl|UG|Ssc#S46880523,ENSSSCT00000017020,gnl|UG|Ssc#S20116167,ENSSSCT00000005468,ENSSSCT00000009861,gnl|UG|Ssc#S58…
GO:0007599	hemostasis	66 of 1415 in the list	622 of 20089 in the genome	1	1.50645	ENSSSCT00000004324,ENSSSCT00000015046,ENSSSCT00000016782,gnl|UG|Ssc#S20116232,gnl|UG|Ssc#S24520633,gnl|UG|Ssc#S58313897,ENSSSCT00000026829,gnl|UG|Ssc#S35167068,gnl|UG|Ssc#S35168298,gnl|UG|Ssc#S58307650,ENSSSCT00000024548,ENSSSCT00000000318,ENSSSCT00000011289,gnl|UG|Ssc#S58304479,gnl|UG|Ssc#S20116167,ENSSSCT00000008553,ENSSSCT00000031940,ENSSSCT00000016695,gnl|UG|Ssc#S58304810,ENSSSCT00000025989,E…
GO:0042127	regulation of cell proliferation	51 of 1415 in the list	451 of 20089 in the genome	1	1.60545	ENSSSCT00000032169,gnl|UG|Ssc#S35173673,ENSSSCT00000004097,ENSSSCT00000008184,gnl|UG|Ssc#S16890173,ENSSSCT00000012128,gnl|UG|Ssc#S35171789,gnl|UG|Ssc#S46880007,ENSSSCT00000029331,gnl|UG|Ssc#S58305762,ENSSSCT00000016825,gnl|UG|Ssc#S46879990,gnl|UG|Ssc#S46880323,gnl|UG|Ssc#S58313966,ENSSSCT00000023021,ENSSSCT00000012996,gnl|UG|Ssc#S6091751,ENSSSCT00000016488,gnl|UG|Ssc#S46879412,ENSSSCT00000030510,…
GO:0010810	regulation of cell-substrate adhesion	16 of 1415 in the list	91 of 20089 in the genome	1	2.49621	ENSSSCT00000031311,ENSSSCT00000007604,ENSSSCT00000009362,gnl|UG|Ssc#S55327280,ENSSSCT00000011287,ENSSSCT00000005288,ENSSSCT00000032452,gnl|UG|Ssc#S35167435,gnl|UG|Ssc#S58312019,ENSSSCT00000015450,ENSSSCT00000022326,ENSSSCT00000002281,ENSSSCT00000017020,ENSSSCT00000030592,ENSSSCT00000009246,gnl|UG|Ssc#S58312353
GO:0031344	regulation of cell projection organization	26 of 1415 in the list	185 of 20089 in the genome	1	1.99528	gnl|UG|Ssc#S58311260,ENSSSCT00000016162,ENSSSCT00000004097,gnl|UG|Ssc#S58306312,ENSSSCT00000010992,gnl|UG|Ssc#S46877516,ENSSSCT00000022743,gnl|UG|Ssc#S35167803,gnl|UG|Ssc#S46879502,gnl|UG|Ssc#S35165274,gnl|UG|Ssc#S58307914,gnl|UG|Ssc#S58311235,gnl|UG|Ssc#S46880436,ENSSSCT00000014227,gnl|UG|Ssc#S35170857,ENSSSCT00000011502,gnl|UG|Ssc#S58314958,ENSSSCT00000016488,gnl|UG|Ssc#S40048901,ENSSSCT0000001…
GO:0050890	cognition	20 of 1415 in the list	128 of 20089 in the genome	1	2.21831	gnl|UG|Ssc#S55327619,ENSSSCT00000000232,ENSSSCT00000019056,ENSSSCT00000016414,gnl|UG|Ssc#S58304029,gnl|UG|Ssc#S35171357,gnl|UG|Ssc#S39995762,ENSSSCT00000005329,ENSSSCT00000026829,ENSSSCT00000011882,ENSSSCT00000022921,gnl|UG|Ssc#S58306134,ENSSSCT00000010353,ENSSSCT00000007170,gnl|UG|Ssc#S35167144,ENSSSCT00000030392,gnl|UG|Ssc#S58302561,gnl|UG|Ssc#S55327569,gnl|UG|Ssc#S55325124,ENSSSCT00000000314
GO:0006816	calcium ion transport	18 of 1415 in the list	110 of 20089 in the genome	1	2.32317	gnl|UG|Ssc#S58310306,ENSSSCT00000018801,ENSSSCT00000023281,ENSSSCT00000000232,ENSSSCT00000004631,gnl|UG|Ssc#S6091501,gnl|UG|Ssc#S35171216,ENSSSCT00000012246,ENSSSCT00000024112,gnl|UG|Ssc#S58311859,gnl|UG|Ssc#S58303329,ENSSSCT00000003285,gnl|UG|Ssc#S20116409,ENSSSCT00000008553,gnl|UG|Ssc#S17512154,ENSSSCT00000012492,ENSSSCT00000031940,ENSSSCT00000000146
GO:0010627	regulation of intracellular protein kinase cascade	37 of 1415 in the list	301 of 20089 in the genome	1	1.74517	gnl|UG|Ssc#S40565039,ENSSSCT00000007911,ENSSSCT00000016414,gnl|UG|Ssc#S35167435,gnl|UG|Ssc#S55326613,gnl|UG|Ssc#S39995762,gnl|UG|Ssc#S6091751,ENSSSCT00000026829,ENSSSCT00000030510,gnl|UG|Ssc#S35170270,gnl|UG|Ssc#S38675455,gnl|UG|Ssc#S55326688,gnl|UG|Ssc#S35166632,ENSSSCT00000012703,gnl|UG|Ssc#S55324994,gnl|UG|Ssc#S58304479,gnl|UG|Ssc#S20116167,gnl|UG|Ssc#S58301374,gnl|UG|Ssc#S33578952,gnl|UG|Ssc#…
GO:0016049	cell growth	37 of 1415 in the list	301 of 20089 in the genome	1	1.74517	gnl|UG|Ssc#S50180456,ENSSSCT00000032169,ENSSSCT00000007604,ENSSSCT00000011709,gnl|UG|Ssc#S17513706,ENSSSCT00000027055,gnl|UG|Ssc#S46879990,ENSSSCT00000016389,ENSSSCT00000004631,gnl|UG|Ssc#S58301077,gnl|UG|Ssc#S55326613,ENSSSCT00000009306,gnl|UG|Ssc#S20116232,ENSSSCT00000012996,gnl|UG|Ssc#S6091751,ENSSSCT00000026829,gnl|UG|Ssc#S58303928,gnl|UG|Ssc#S20116287,ENSSSCT00000007423,ENSSSCT00000015979,EN…
GO:0048747	muscle fiber development	15 of 1415 in the list	84 of 20089 in the genome	1	2.53521	gnl|UG|Ssc#S22415874,gnl|UG|Ssc#S58304887,gnl|UG|Ssc#S55327534,ENSSSCT00000011432,gnl|UG|Ssc#S23759290,gnl|UG|Ssc#S43509650,ENSSSCT00000019053,gnl|UG|Ssc#S39528402,ENSSSCT00000012492,ENSSSCT00000009521,gnl|UG|Ssc#S46878884,ENSSSCT00000031940,ENSSSCT00000000146,ENSSSCT00000013143,gnl|UG|Ssc#S35171216
GO:0001525	angiogenesis	18 of 1415 in the list	111 of 20089 in the genome	1	2.30224	ENSSSCT00000007604,ENSSSCT00000017233,ENSSSCT00000012688,gnl|UG|Ssc#S46879990,gnl|UG|Ssc#S35172271,gnl|UG|Ssc#S35167435,ENSSSCT00000004436,gnl|UG|Ssc#S30930820,gnl|UG|Ssc#S35172635,gnl|UG|Ssc#S31116211,gnl|UG|Ssc#S23213461,gnl|UG|Ssc#S55326961,gnl|UG|Ssc#S35167144,gnl|UG|Ssc#S58304311,ENSSSCT00000029733,ENSSSCT00000018184,ENSSSCT00000015421,ENSSSCT00000009572
GO:0007423	sensory organ development	38 of 1415 in the list	314 of 20089 in the genome	1	1.71813	gnl|UG|Ssc#S35173673,gnl|UG|Ssc#S35171789,ENSSSCT00000005607,gnl|UG|Ssc#S58305762,ENSSSCT00000016389,gnl|UG|Ssc#S46880323,gnl|UG|Ssc#S35172028,ENSSSCT00000016488,ENSSSCT00000026829,gnl|UG|Ssc#S20116349,ENSSSCT00000009881,ENSSSCT00000010817,gnl|UG|Ssc#S58303229,gnl|UG|Ssc#S38675455,gnl|UG|Ssc#S58301956,ENSSSCT00000017418,ENSSSCT00000014544,gnl|UG|Ssc#S46880757,ENSSSCT00000003074,ENSSSCT00000011571…
GO:0010647	positive regulation of cell communication	44 of 1415 in the list	380 of 20089 in the genome	1	1.64388	gnl|UG|Ssc#S55318348,ENSSSCT00000031039,ENSSSCT00000004097,gnl|UG|Ssc#S40565039,gnl|UG|Ssc#S35170385,ENSSSCT00000016414,gnl|UG|Ssc#S35167435,gnl|UG|Ssc#S55326613,ENSSSCT00000014227,gnl|UG|Ssc#S6091751,gnl|UG|Ssc#S35170270,gnl|UG|Ssc#S38675455,gnl|UG|Ssc#S55326688,gnl|UG|Ssc#S35166632,ENSSSCT00000012703,ENSSSCT00000016411,gnl|UG|Ssc#S55324994,gnl|UG|Ssc#S58304479,gnl|UG|Ssc#S20116167,gnl|UG|Ssc#S3…
GO:0045859	regulation of protein kinase activity	40 of 1415 in the list	337 of 20089 in the genome	1	1.68512	gnl|UG|Ssc#S46877155,ENSSSCT00000032169,ENSSSCT00000016414,gnl|UG|Ssc#S58313966,ENSSSCT00000015046,gnl|UG|Ssc#S43509724,ENSSSCT00000027459,ENSSSCT00000030510,gnl|UG|Ssc#S20116287,ENSSSCT00000012703,gnl|UG|Ssc#S58304311,gnl|UG|Ssc#S20116167,ENSSSCT00000010077,ENSSSCT00000025989,gnl|UG|Ssc#S33578952,ENSSSCT00000016162,gnl|UG|Ssc#S58304887,ENSSSCT00000019611,ENSSSCT00000006275,ENSSSCT00000015381,ENS…
GO:0019220	regulation of phosphate metabolic process	74 of 1415 in the list	726 of 20089 in the genome	1	1.44709	ENSSSCT00000032022,ENSSSCT00000032169,ENSSSCT00000004631,ENSSSCT00000015046,ENSSSCT00000014227,ENSSSCT00000026829,ENSSSCT00000030510,gnl|UG|Ssc#S20116287,gnl|UG|Ssc#S58301623,gnl|UG|Ssc#S35166632,ENSSSCT00000012703,gnl|UG|Ssc#S20116167,gnl|UG|Ssc#S58306020,ENSSSCT00000009521,ENSSSCT00000011471,ENSSSCT00000025989,ENSSSCT00000014100,ENSSSCT00000029344,gnl|UG|Ssc#S35167803,ENSSSCT00000004670,gnl|UG|…
GO:0051174	regulation of phosphorus metabolic process	74 of 1415 in the list	726 of 20089 in the genome	1	1.44709	ENSSSCT00000032022,ENSSSCT00000032169,ENSSSCT00000004631,ENSSSCT00000015046,ENSSSCT00000014227,ENSSSCT00000026829,ENSSSCT00000030510,gnl|UG|Ssc#S20116287,gnl|UG|Ssc#S58301623,gnl|UG|Ssc#S35166632,ENSSSCT00000012703,gnl|UG|Ssc#S20116167,gnl|UG|Ssc#S58306020,ENSSSCT00000009521,ENSSSCT00000011471,ENSSSCT00000025989,ENSSSCT00000014100,ENSSSCT00000029344,gnl|UG|Ssc#S35167803,ENSSSCT00000004670,gnl|UG|…
GO:0048736	appendage development	25 of 1415 in the list	180 of 20089 in the genome	1	1.97183	ENSSSCT00000018248,gnl|UG|Ssc#S58302898,ENSSSCT00000029331,ENSSSCT00000009861,gnl|UG|Ssc#S58305762,gnl|UG|Ssc#S58302359,ENSSSCT00000007865,ENSSSCT00000003137,gnl|UG|Ssc#S58311058,gnl|UG|Ssc#S35164729,gnl|UG|Ssc#S58306205,gnl|UG|Ssc#S46880436,gnl|UG|Ssc#S55318274,ENSSSCT00000026586,ENSSSCT00000011882,ENSSSCT00000009429,ENSSSCT00000002932,gnl|UG|Ssc#S58312503,ENSSSCT00000012703,gnl|UG|Ssc#S52535116…
GO:0042325	regulation of phosphorylation	72 of 1415 in the list	705 of 20089 in the genome	1	1.44992	ENSSSCT00000032022,ENSSSCT00000032169,ENSSSCT00000004631,ENSSSCT00000015046,ENSSSCT00000014227,ENSSSCT00000026829,ENSSSCT00000030510,gnl|UG|Ssc#S20116287,gnl|UG|Ssc#S58301623,gnl|UG|Ssc#S35166632,ENSSSCT00000012703,gnl|UG|Ssc#S20116167,gnl|UG|Ssc#S58306020,ENSSSCT00000009521,ENSSSCT00000011471,ENSSSCT00000025989,ENSSSCT00000014100,ENSSSCT00000029344,gnl|UG|Ssc#S35167803,ENSSSCT00000004670,gnl|UG|…
GO:0007018	microtubule-based movement	11 of 1415 in the list	53 of 20089 in the genome	1	2.94658	ENSSSCT00000027542,gnl|UG|Ssc#S58303968,gnl|UG|Ssc#S58307650,gnl|UG|Ssc#S46877407,ENSSSCT00000010578,ENSSSCT00000007929,gnl|UG|Ssc#S35173132,ENSSSCT00000006882,gnl|UG|Ssc#S6054441,gnl|UG|Ssc#S20116232,gnl|UG|Ssc#S58313897
GO:0032886	regulation of microtubule-based process	11 of 1415 in the list	53 of 20089 in the genome	1	2.94658	gnl|UG|Ssc#S33578952,ENSSSCT00000030510,ENSSSCT00000018484,gnl|UG|Ssc#S20116287,ENSSSCT00000014835,gnl|UG|Ssc#S20116167,gnl|UG|Ssc#S35174061,gnl|UG|Ssc#S46879502,ENSSSCT00000010077,ENSSSCT00000007735,gnl|UG|Ssc#S29975956
GO:0001708	cell fate specification	9 of 1415 in the list	38 of 20089 in the genome	1	3.36249	ENSSSCT00000018248,gnl|UG|Ssc#S58302462,gnl|UG|Ssc#S50180456,gnl|UG|Ssc#S46878730,gnl|UG|Ssc#S58313509,gnl|UG|Ssc#S17513706,ENSSSCT00000009861,gnl|UG|Ssc#S58307411,ENSSSCT00000018511
GO:0071363	cellular response to growth factor stimulus	9 of 1415 in the list	38 of 20089 in the genome	1	3.36249	gnl|UG|Ssc#S46877762,gnl|UG|Ssc#S38675455,gnl|UG|Ssc#S55326688,gnl|UG|Ssc#S46875848,ENSSSCT00000005288,ENSSSCT00000012703,gnl|UG|Ssc#S58307187,gnl|UG|Ssc#S55327747,ENSSSCT00000017594
GO:0007612	learning	8 of 1415 in the list	31 of 20089 in the genome	1	3.66379	gnl|UG|Ssc#S35171357,ENSSSCT00000000232,gnl|UG|Ssc#S39995762,ENSSSCT00000007170,ENSSSCT00000019056,ENSSSCT00000016414,ENSSSCT00000005329,ENSSSCT00000026829
GO:0009966	regulation of signal transduction	132 of 1415 in the list	1446 of 20089 in the genome	1	1.29601	gnl|UG|Ssc#S58304589,gnl|UG|Ssc#S58311514,ENSSSCT00000025950,ENSSSCT00000007911,ENSSSCT00000026421,ENSSSCT00000015217,ENSSSCT00000014227,gnl|UG|Ssc#S20116232,gnl|UG|Ssc#S58308605,ENSSSCT00000026829,ENSSSCT00000022487,ENSSSCT00000030510,ENSSSCT00000015450,ENSSSCT00000015666,gnl|UG|Ssc#S58304479,gnl|UG|Ssc#S58313268,ENSSSCT00000009521,ENSSSCT00000011471,gnl|UG|Ssc#S58304810,gnl|UG|Ssc#S55319187,ENS…
GO:0048754	branching morphogenesis of a tube	14 of 1415 in the list	79 of 20089 in the genome	1	2.51595	ENSSSCT00000018248,gnl|UG|Ssc#S46878730,gnl|UG|Ssc#S58303229,gnl|UG|Ssc#S55326285,ENSSSCT00000029331,ENSSSCT00000005607,gnl|UG|Ssc#S55325396,gnl|UG|Ssc#S55327747,ENSSSCT00000018184,ENSSSCT00000003137,gnl|UG|Ssc#S46880372,ENSSSCT00000018179,gnl|UG|Ssc#S58300997,ENSSSCT00000001504
GO:0048168	regulation of neuronal synaptic plasticity	11 of 1415 in the list	54 of 20089 in the genome	1	2.89202	ENSSSCT00000004730,ENSSSCT00000015660,ENSSSCT00000028010,ENSSSCT00000016414,ENSSSCT00000024540,ENSSSCT00000032531,ENSSSCT00000024720,gnl|UG|Ssc#S58301511,ENSSSCT00000010077,ENSSSCT00000013441,ENSSSCT00000025989
GO:0048585	negative regulation of response to stimulus	44 of 1415 in the list	389 of 20089 in the genome	1	1.60585	gnl|UG|Ssc#S55318348,ENSSSCT00000016414,gnl|UG|Ssc#S58301511,gnl|UG|Ssc#S46880436,ENSSSCT00000022487,ENSSSCT00000030510,gnl|UG|Ssc#S17514663,gnl|UG|Ssc#S35167217,gnl|UG|Ssc#S58309782,gnl|UG|Ssc#S55326688,gnl|UG|Ssc#S35166632,gnl|UG|Ssc#S58312503,gnl|UG|Ssc#S58304479,gnl|UG|Ssc#S20116167,gnl|UG|Ssc#S39548544,ENSSSCT00000010077,gnl|UG|Ssc#S33578952,ENSSSCT00000018248,ENSSSCT00000016162,gnl|UG|Ssc#S…
GO:0031667	response to nutrient levels	41 of 1415 in the list	356 of 20089 in the genome	1	1.63507	gnl|UG|Ssc#S55327280,gnl|UG|Ssc#S16890173,gnl|UG|Ssc#S35171789,gnl|UG|Ssc#S58302218,ENSSSCT00000029331,gnl|UG|Ssc#S23213494,ENSSSCT00000018024,ENSSSCT00000007865,ENSSSCT00000017594,gnl|UG|Ssc#S35167435,gnl|UG|Ssc#S39995197,gnl|UG|Ssc#S58312163,ENSSSCT00000024548,gnl|UG|Ssc#S30065897,gnl|UG|Ssc#S58314164,gnl|UG|Ssc#S55324994,ENSSSCT00000018621,ENSSSCT00000002555,gnl|UG|Ssc#S20116167,gnl|UG|Ssc#S39…
GO:0021545	cranial nerve development	7 of 1415 in the list	25 of 20089 in the genome	1	3.97521	gnl|UG|Ssc#S58311260,ENSSSCT00000029611,ENSSSCT00000003137,ENSSSCT00000018186,ENSSSCT00000007170,gnl|UG|Ssc#S58304850,ENSSSCT00000026829
GO:0003010	voluntary skeletal muscle contraction	3 of 1415 in the list	4 of 20089 in the genome	1	10.6479	ENSSSCT00000008553,ENSSSCT00000007911,gnl|UG|Ssc#S20116359
GO:0014721	twitch skeletal muscle contraction	3 of 1415 in the list	4 of 20089 in the genome	1	10.6479	ENSSSCT00000008553,ENSSSCT00000007911,gnl|UG|Ssc#S20116359
GO:0030048	actin filament-based movement	3 of 1415 in the list	4 of 20089 in the genome	1	10.6479	gnl|UG|Ssc#S55327534,ENSSSCT00000011432,ENSSSCT00000005302
GO:0007204	elevation of cytosolic calcium ion concentration	8 of 1415 in the list	32 of 20089 in the genome	1	3.54929	gnl|UG|Ssc#S58303928,ENSSSCT00000024548,ENSSSCT00000016414,ENSSSCT00000006768,ENSSSCT00000008065,ENSSSCT00000031940,ENSSSCT00000002253,gnl|UG|Ssc#S35171216
GO:0002070	epithelial cell maturation	4 of 1415 in the list	8 of 20089 in the genome	1	7.09859	ENSSSCT00000031923,gnl|UG|Ssc#S46878730,ENSSSCT00000018184,gnl|UG|Ssc#S35167328
GO:0023056	positive regulation of signaling	43 of 1415 in the list	379 of 20089 in the genome	1	1.61076	gnl|UG|Ssc#S55318348,ENSSSCT00000031039,ENSSSCT00000004097,gnl|UG|Ssc#S40565039,gnl|UG|Ssc#S35170385,ENSSSCT00000016414,gnl|UG|Ssc#S35167435,gnl|UG|Ssc#S55326613,ENSSSCT00000014227,gnl|UG|Ssc#S6091751,gnl|UG|Ssc#S35170270,gnl|UG|Ssc#S38675455,gnl|UG|Ssc#S55326688,gnl|UG|Ssc#S35166632,ENSSSCT00000012703,ENSSSCT00000016411,gnl|UG|Ssc#S55324994,gnl|UG|Ssc#S58304479,gnl|UG|Ssc#S20116167,ENSSSCT000000…
GO:0030036	actin cytoskeleton organization	36 of 1415 in the list	303 of 20089 in the genome	1	1.68679	gnl|UG|Ssc#S50180456,gnl|UG|Ssc#S55327534,gnl|UG|Ssc#S35170816,gnl|UG|Ssc#S55326004,gnl|UG|Ssc#S35171789,gnl|UG|Ssc#S17513706,gnl|UG|Ssc#S46880007,ENSSSCT00000005302,gnl|UG|Ssc#S46878456,gnl|UG|Ssc#S22415872,gnl|UG|Ssc#S58314414,ENSSSCT00000014456,ENSSSCT00000023627,gnl|UG|Ssc#S40329313,ENSSSCT00000012246,ENSSSCT00000026829,gnl|UG|Ssc#S55318272,ENSSSCT00000012333,ENSSSCT00000000190,ENSSSCT0000000…
GO:0045597	positive regulation of cell differentiation	37 of 1415 in the list	314 of 20089 in the genome	1	1.67292	ENSSSCT00000011358,gnl|UG|Ssc#S46877661,gnl|UG|Ssc#S58313966,gnl|UG|Ssc#S46880436,gnl|UG|Ssc#S35170270,ENSSSCT00000027574,ENSSSCT00000015666,gnl|UG|Ssc#S58312503,gnl|UG|Ssc#S58304311,ENSSSCT00000018184,ENSSSCT00000017020,ENSSSCT00000022506,ENSSSCT00000018179,gnl|UG|Ssc#S58311260,ENSSSCT00000018248,gnl|UG|Ssc#S46878730,ENSSSCT00000018484,gnl|UG|Ssc#S58311443,ENSSSCT00000006275,ENSSSCT00000009861,g…
GO:0050881	musculoskeletal movement	6 of 1415 in the list	19 of 20089 in the genome	1	4.48332	gnl|UG|Ssc#S35169644,gnl|UG|Ssc#S33578952,gnl|UG|Ssc#S19541569,ENSSSCT00000008553,ENSSSCT00000007911,gnl|UG|Ssc#S20116359
GO:0007584	response to nutrient	24 of 1415 in the list	177 of 20089 in the genome	1	1.92504	gnl|UG|Ssc#S34535466,ENSSSCT00000018484,gnl|UG|Ssc#S55327280,gnl|UG|Ssc#S16890173,gnl|UG|Ssc#S35171789,ENSSSCT00000029331,ENSSSCT00000014100,gnl|UG|Ssc#S23213494,ENSSSCT00000018024,ENSSSCT00000007865,gnl|UG|Ssc#S58311058,ENSSSCT00000018780,gnl|UG|Ssc#S58312163,ENSSSCT00000012769,ENSSSCT00000027427,ENSSSCT00000024548,ENSSSCT00000014901,gnl|UG|Ssc#S55325396,gnl|UG|Ssc#S35172154,gnl|UG|Ssc#S35167144…
GO:0051046	regulation of secretion	27 of 1415 in the list	208 of 20089 in the genome	1	1.8429	gnl|UG|Ssc#S58302462,gnl|UG|Ssc#S55327228,ENSSSCT00000014612,ENSSSCT00000004097,ENSSSCT00000016265,ENSSSCT00000006084,ENSSSCT00000016414,gnl|UG|Ssc#S35171783,ENSSSCT00000026829,gnl|UG|Ssc#S55325393,ENSSSCT00000011089,gnl|UG|Ssc#S55326688,gnl|UG|Ssc#S55326961,ENSSSCT00000002113,gnl|UG|Ssc#S35172154,ENSSSCT00000030392,gnl|UG|Ssc#S35167577,gnl|UG|Ssc#S55325370,gnl|UG|Ssc#S39548544,ENSSSCT00000009246…
GO:0007632	visual behavior	9 of 1415 in the list	40 of 20089 in the genome	1	3.19436	gnl|UG|Ssc#S55327619,ENSSSCT00000007170,ENSSSCT00000015381,ENSSSCT00000000318,ENSSSCT00000016414,ENSSSCT00000015979,gnl|UG|Ssc#S20116232,ENSSSCT00000026829,ENSSSCT00000025989
GO:0070507	regulation of microtubule cytoskeleton organization	9 of 1415 in the list	40 of 20089 in the genome	1	3.19436	gnl|UG|Ssc#S33578952,ENSSSCT00000030510,ENSSSCT00000018484,gnl|UG|Ssc#S20116287,gnl|UG|Ssc#S20116167,gnl|UG|Ssc#S35174061,gnl|UG|Ssc#S46879502,ENSSSCT00000010077,gnl|UG|Ssc#S29975956
GO:0016192	vesicle-mediated transport	90 of 1415 in the list	938 of 20089 in the genome	1	1.3622	gnl|UG|Ssc#S35170816,ENSSSCT00000007911,ENSSSCT00000002056,gnl|UG|Ssc#S55323935,gnl|UG|Ssc#S20116232,gnl|UG|Ssc#S24520633,ENSSSCT00000026829,gnl|UG|Ssc#S35172704,gnl|UG|Ssc#S35173461,gnl|UG|Ssc#S35167068,gnl|UG|Ssc#S35168298,ENSSSCT00000023580,ENSSSCT00000002023,ENSSSCT00000011289,gnl|UG|Ssc#S58304479,gnl|UG|Ssc#S58301444,ENSSSCT00000007549,gnl|UG|Ssc#S20116167,gnl|UG|Ssc#S58313268,ENSSSCT0000000…
GO:0080090	regulation of primary metabolic process	241 of 1415 in the list	2874 of 20089 in the genome	1	1.19051	gnl|UG|Ssc#S58302462,ENSSSCT00000032169,ENSSSCT00000032524,gnl|UG|Ssc#S58311514,gnl|UG|Ssc#S23765177,gnl|UG|Ssc#S55326285,ENSSSCT00000001082,ENSSSCT00000025950,gnl|UG|Ssc#S55324180,ENSSSCT00000026600,gnl|UG|Ssc#S35171783,ENSSSCT00000001722,ENSSSCT00000004631,ENSSSCT00000015217,ENSSSCT00000014227,gnl|UG|Ssc#S20116232,gnl|UG|Ssc#S46877158,gnl|UG|Ssc#S58314337,ENSSSCT00000030510,gnl|UG|Ssc#S20116287…
GO:0050879	multicellular organismal movement	7 of 1415 in the list	26 of 20089 in the genome	1	3.82232	gnl|UG|Ssc#S35169644,gnl|UG|Ssc#S33578952,gnl|UG|Ssc#S19541569,ENSSSCT00000008553,ENSSSCT00000007911,gnl|UG|Ssc#S20116359,ENSSSCT00000017736
GO:0010740	positive regulation of intracellular protein kinase cascade	24 of 1415 in the list	179 of 20089 in the genome	1	1.90353	gnl|UG|Ssc#S58302320,gnl|UG|Ssc#S40565039,gnl|UG|Ssc#S58304887,ENSSSCT00000016414,ENSSSCT00000005288,gnl|UG|Ssc#S35169644,ENSSSCT00000004670,gnl|UG|Ssc#S35167435,gnl|UG|Ssc#S58303593,gnl|UG|Ssc#S55326613,gnl|UG|Ssc#S58314958,gnl|UG|Ssc#S6091751,gnl|UG|Ssc#S46877762,gnl|UG|Ssc#S35170270,gnl|UG|Ssc#S38675455,gnl|UG|Ssc#S55326688,gnl|UG|Ssc#S35166632,gnl|UG|Ssc#S35165283,ENSSSCT00000012703,gnl|UG|Ss…
GO:0033189	response to vitamin A	15 of 1415 in the list	92 of 20089 in the genome	1	2.31476	gnl|UG|Ssc#S34535466,gnl|UG|Ssc#S58312163,ENSSSCT00000027427,ENSSSCT00000014901,gnl|UG|Ssc#S35171789,ENSSSCT00000029331,gnl|UG|Ssc#S23213494,gnl|UG|Ssc#S55325396,ENSSSCT00000018024,gnl|UG|Ssc#S35167144,ENSSSCT00000007865,gnl|UG|Ssc#S35172154,gnl|UG|Ssc#S58311058,ENSSSCT00000022506,ENSSSCT00000018780
GO:0023052	signaling	456 of 1415 in the list	5790 of 20089 in the genome	1	1.11812	gnl|UG|Ssc#S58304589,ENSSSCT00000017258,gnl|UG|Ssc#S58303888,gnl|UG|Ssc#S23212825,ENSSSCT00000025774,ENSSSCT00000010202,ENSSSCT00000001722,ENSSSCT00000004631,ENSSSCT00000003790,ENSSSCT00000026421,gnl|UG|Ssc#S40834166,gnl|UG|Ssc#S55327476,gnl|UG|Ssc#S58305438,gnl|UG|Ssc#S55323935,ENSSSCT00000005329,ENSSSCT00000022487,gnl|UG|Ssc#S35167068,ENSSSCT00000028611,gnl|UG|Ssc#S58313268,ENSSSCT00000029547,E…
GO:0001885	endothelial cell development	5 of 1415 in the list	14 of 20089 in the genome	1	5.07042	gnl|UG|Ssc#S35172271,gnl|UG|Ssc#S23213461,gnl|UG|Ssc#S35166997,ENSSSCT00000007472,ENSSSCT00000027402
GO:0050796	regulation of insulin secretion	14 of 1415 in the list	84 of 20089 in the genome	1	2.3662	gnl|UG|Ssc#S58302462,gnl|UG|Ssc#S55325393,ENSSSCT00000014612,gnl|UG|Ssc#S55326688,gnl|UG|Ssc#S55326961,ENSSSCT00000016414,gnl|UG|Ssc#S35171783,gnl|UG|Ssc#S35172154,ENSSSCT00000030392,gnl|UG|Ssc#S35167577,gnl|UG|Ssc#S55325370,ENSSSCT00000009246,gnl|UG|Ssc#S58307051,gnl|UG|Ssc#S46877217
GO:0050878	regulation of body fluid levels	70 of 1415 in the list	703 of 20089 in the genome	1	1.41366	gnl|UG|Ssc#S35171789,ENSSSCT00000004324,ENSSSCT00000015046,ENSSSCT00000016782,gnl|UG|Ssc#S20116232,gnl|UG|Ssc#S24520633,gnl|UG|Ssc#S58313897,ENSSSCT00000026829,gnl|UG|Ssc#S35167068,gnl|UG|Ssc#S35168298,gnl|UG|Ssc#S58307650,ENSSSCT00000024548,ENSSSCT00000000318,ENSSSCT00000011289,gnl|UG|Ssc#S58304479,gnl|UG|Ssc#S20116167,ENSSSCT00000008553,ENSSSCT00000031940,ENSSSCT00000001899,ENSSSCT00000016695,g…
GO:0031668	cellular response to extracellular stimulus	11 of 1415 in the list	58 of 20089 in the genome	1	2.69257	gnl|UG|Ssc#S58302218,ENSSSCT00000014100,gnl|UG|Ssc#S55324994,gnl|UG|Ssc#S35171357,ENSSSCT00000018621,gnl|UG|Ssc#S20116167,ENSSSCT00000018330,ENSSSCT00000029382,gnl|UG|Ssc#S39548544,ENSSSCT00000016713,ENSSSCT00000012233
GO:0071496	cellular response to external stimulus	11 of 1415 in the list	58 of 20089 in the genome	1	2.69257	gnl|UG|Ssc#S58302218,ENSSSCT00000014100,gnl|UG|Ssc#S55324994,gnl|UG|Ssc#S35171357,ENSSSCT00000018621,gnl|UG|Ssc#S20116167,ENSSSCT00000018330,ENSSSCT00000029382,gnl|UG|Ssc#S39548544,ENSSSCT00000016713,ENSSSCT00000012233
GO:0008543	fibroblast growth factor receptor signaling pathway	7 of 1415 in the list	27 of 20089 in the genome	1	3.68075	gnl|UG|Ssc#S46877762,gnl|UG|Ssc#S55327747,gnl|UG|Ssc#S58307187,gnl|UG|Ssc#S38675455,gnl|UG|Ssc#S55326688,gnl|UG|Ssc#S46875848,ENSSSCT00000005288
GO:0044344	cellular response to fibroblast growth factor stimulus	7 of 1415 in the list	27 of 20089 in the genome	1	3.68075	gnl|UG|Ssc#S46877762,gnl|UG|Ssc#S55327747,gnl|UG|Ssc#S58307187,gnl|UG|Ssc#S38675455,gnl|UG|Ssc#S55326688,gnl|UG|Ssc#S46875848,ENSSSCT00000005288
GO:0071774	response to fibroblast growth factor stimulus	7 of 1415 in the list	27 of 20089 in the genome	1	3.68075	gnl|UG|Ssc#S46877762,gnl|UG|Ssc#S55327747,gnl|UG|Ssc#S58307187,gnl|UG|Ssc#S38675455,gnl|UG|Ssc#S55326688,gnl|UG|Ssc#S46875848,ENSSSCT00000005288
GO:0031323	regulation of cellular metabolic process	248 of 1415 in the list	2983 of 20089 in the genome	1	1.18032	gnl|UG|Ssc#S58302462,ENSSSCT00000032169,ENSSSCT00000032524,gnl|UG|Ssc#S58311514,gnl|UG|Ssc#S23765177,gnl|UG|Ssc#S55326285,ENSSSCT00000001082,gnl|UG|Ssc#S16890173,ENSSSCT00000025950,gnl|UG|Ssc#S55324180,ENSSSCT00000026600,gnl|UG|Ssc#S35171783,ENSSSCT00000001722,ENSSSCT00000004631,ENSSSCT00000015217,ENSSSCT00000014227,gnl|UG|Ssc#S20116232,gnl|UG|Ssc#S46877158,gnl|UG|Ssc#S58314337,ENSSSCT00000026829…
GO:0042391	regulation of membrane potential	27 of 1415 in the list	214 of 20089 in the genome	1	1.79123	gnl|UG|Ssc#S58310306,ENSSSCT00000025253,ENSSSCT00000031039,ENSSSCT00000004097,gnl|UG|Ssc#S58304887,gnl|UG|Ssc#S35171357,ENSSSCT00000001958,gnl|UG|Ssc#S39995762,gnl|UG|Ssc#S35171216,ENSSSCT00000026829,ENSSSCT00000024112,ENSSSCT00000022921,ENSSSCT00000017318,gnl|UG|Ssc#S17527479,ENSSSCT00000012858,ENSSSCT00000007170,gnl|UG|Ssc#S55326688,ENSSSCT00000013705,gnl|UG|Ssc#S35170426,ENSSSCT00000013231,gnl…
GO:0030178	negative regulation of Wnt receptor signaling pathway	14 of 1415 in the list	85 of 20089 in the genome	1	2.33836	ENSSSCT00000018248,ENSSSCT00000030510,ENSSSCT00000015660,gnl|UG|Ssc#S55325570,gnl|UG|Ssc#S58309782,gnl|UG|Ssc#S55326688,gnl|UG|Ssc#S55325396,ENSSSCT00000009861,gnl|UG|Ssc#S58310853,gnl|UG|Ssc#S55327747,gnl|UG|Ssc#S20116167,gnl|UG|Ssc#S43678669,gnl|UG|Ssc#S46880436,ENSSSCT00000018780
GO:0034762	regulation of transmembrane transport	24 of 1415 in the list	183 of 20089 in the genome	1	1.86192	gnl|UG|Ssc#S33578952,gnl|UG|Ssc#S58310306,ENSSSCT00000018801,ENSSSCT00000023281,ENSSSCT00000016414,ENSSSCT00000005288,ENSSSCT00000007865,gnl|UG|Ssc#S35167803,gnl|UG|Ssc#S35167435,gnl|UG|Ssc#S58311058,ENSSSCT00000008065,ENSSSCT00000002253,gnl|UG|Ssc#S46877158,gnl|UG|Ssc#S35171216,ENSSSCT00000024112,gnl|UG|Ssc#S58311859,ENSSSCT00000001801,ENSSSCT00000006768,gnl|UG|Ssc#S20116409,ENSSSCT00000007423,g…
GO:0071842	cellular component organization at cellular level	245 of 1415 in the list	2948 of 20089 in the genome	1	1.17989	gnl|UG|Ssc#S58302462,ENSSSCT00000009362,gnl|UG|Ssc#S55326727,ENSSSCT00000015510,gnl|UG|Ssc#S48857139,ENSSSCT00000022617,gnl|UG|Ssc#S46876806,ENSSSCT00000001082,gnl|UG|Ssc#S55327534,gnl|UG|Ssc#S35170816,gnl|UG|Ssc#S16890173,gnl|UG|Ssc#S17513706,ENSSSCT00000025774,gnl|UG|Ssc#S22415872,gnl|UG|Ssc#S58310439,gnl|UG|Ssc#S23213123,ENSSSCT00000015353,ENSSSCT00000018975,ENSSSCT00000026421,ENSSSCT000000236…
GO:0032844	regulation of homeostatic process	19 of 1415 in the list	133 of 20089 in the genome	1	2.02817	ENSSSCT00000031039,gnl|UG|Ssc#S58310055,gnl|UG|Ssc#S16890173,ENSSSCT00000016414,ENSSSCT00000007865,gnl|UG|Ssc#S58311058,gnl|UG|Ssc#S35171216,ENSSSCT00000016488,gnl|UG|Ssc#S55259818,gnl|UG|Ssc#S46879930,gnl|UG|Ssc#S35172154,ENSSSCT00000003285,gnl|UG|Ssc#S20116167,ENSSSCT00000009246,gnl|UG|Ssc#S39528402,gnl|UG|Ssc#S39548544,ENSSSCT00000031940,ENSSSCT00000010077,gnl|UG|Ssc#S46877217
GO:0051336	regulation of hydrolase activity	72 of 1415 in the list	732 of 20089 in the genome	1	1.39644	gnl|UG|Ssc#S58302754,gnl|UG|Ssc#S58311514,ENSSSCT00000004097,ENSSSCT00000025950,gnl|UG|Ssc#S55324180,ENSSSCT00000026600,ENSSSCT00000004631,ENSSSCT00000027724,ENSSSCT00000026421,ENSSSCT00000015046,ENSSSCT00000015217,ENSSSCT00000009306,gnl|UG|Ssc#S20116232,ENSSSCT00000000318,gnl|UG|Ssc#S20116167,ENSSSCT00000031940,ENSSSCT00000012851,ENSSSCT00000029344,ENSSSCT00000007081,ENSSSCT00000005877,ENSSSCT00…
GO:0006469	negative regulation of protein kinase activity	8 of 1415 in the list	35 of 20089 in the genome	1	3.24507	gnl|UG|Ssc#S46877155,ENSSSCT00000006275,ENSSSCT00000014901,ENSSSCT00000014100,ENSSSCT00000009861,ENSSSCT00000004448,gnl|UG|Ssc#S58313966,ENSSSCT00000014538
GO:0010518	positive regulation of phospholipase activity	15 of 1415 in the list	95 of 20089 in the genome	1	2.24166	gnl|UG|Ssc#S58303928,gnl|UG|Ssc#S58310055,gnl|UG|Ssc#S58306134,ENSSSCT00000000318,ENSSSCT00000031715,ENSSSCT00000029344,ENSSSCT00000007081,ENSSSCT00000026421,ENSSSCT00000015046,ENSSSCT00000003617,ENSSSCT00000009246,gnl|UG|Ssc#S55325284,ENSSSCT00000031940,gnl|UG|Ssc#S35171216,gnl|UG|Ssc#S35168166
GO:0060193	positive regulation of lipase activity	15 of 1415 in the list	95 of 20089 in the genome	1	2.24166	gnl|UG|Ssc#S58303928,gnl|UG|Ssc#S58310055,gnl|UG|Ssc#S58306134,ENSSSCT00000000318,ENSSSCT00000031715,ENSSSCT00000029344,ENSSSCT00000007081,ENSSSCT00000026421,ENSSSCT00000015046,ENSSSCT00000003617,ENSSSCT00000009246,gnl|UG|Ssc#S55325284,ENSSSCT00000031940,gnl|UG|Ssc#S35171216,gnl|UG|Ssc#S35168166
GO:0051952	regulation of amine transport	6 of 1415 in the list	21 of 20089 in the genome	1	4.05634	ENSSSCT00000002555,gnl|UG|Ssc#S39548544,ENSSSCT00000006084,ENSSSCT00000010077,ENSSSCT00000016414,ENSSSCT00000001355
GO:0010863	positive regulation of phospholipase C activity	14 of 1415 in the list	86 of 20089 in the genome	1	2.31117	gnl|UG|Ssc#S58310055,gnl|UG|Ssc#S58306134,ENSSSCT00000000318,ENSSSCT00000031715,ENSSSCT00000029344,ENSSSCT00000007081,ENSSSCT00000026421,ENSSSCT00000015046,ENSSSCT00000003617,ENSSSCT00000009246,gnl|UG|Ssc#S55325284,ENSSSCT00000031940,gnl|UG|Ssc#S35171216,gnl|UG|Ssc#S35168166
GO:1900274	regulation of phospholipase C activity	14 of 1415 in the list	86 of 20089 in the genome	1	2.31117	gnl|UG|Ssc#S58310055,gnl|UG|Ssc#S58306134,ENSSSCT00000000318,ENSSSCT00000031715,ENSSSCT00000029344,ENSSSCT00000007081,ENSSSCT00000026421,ENSSSCT00000015046,ENSSSCT00000003617,ENSSSCT00000009246,gnl|UG|Ssc#S55325284,ENSSSCT00000031940,gnl|UG|Ssc#S35171216,gnl|UG|Ssc#S35168166
GO:0021988	olfactory lobe development	7 of 1415 in the list	28 of 20089 in the genome	1	3.54929	ENSSSCT00000026586,ENSSSCT00000011993,gnl|UG|Ssc#S58307411,ENSSSCT00000003137,ENSSSCT00000009572,ENSSSCT00000011502,ENSSSCT00000009458
GO:0006873	cellular ion homeostasis	64 of 1415 in the list	640 of 20089 in the genome	1	1.41972	ENSSSCT00000004097,ENSSSCT00000002253,gnl|UG|Ssc#S20116232,ENSSSCT00000026829,ENSSSCT00000017318,gnl|UG|Ssc#S55326688,ENSSSCT00000024548,gnl|UG|Ssc#S58303329,ENSSSCT00000012333,ENSSSCT00000013231,gnl|UG|Ssc#S20116167,ENSSSCT00000008553,ENSSSCT00000031940,ENSSSCT00000001899,ENSSSCT00000011471,gnl|UG|Ssc#S35174174,gnl|UG|Ssc#S35171357,ENSSSCT00000032489,gnl|UG|Ssc#S6091501,ENSSSCT00000026312,gnl|UG…
GO:0031032	actomyosin structure organization	14 of 1415 in the list	87 of 20089 in the genome	1	2.2846	gnl|UG|Ssc#S22415874,gnl|UG|Ssc#S50180456,gnl|UG|Ssc#S55327534,ENSSSCT00000011432,gnl|UG|Ssc#S17513706,gnl|UG|Ssc#S55318272,ENSSSCT00000005302,ENSSSCT00000012333,ENSSSCT00000027470,ENSSSCT00000019053,gnl|UG|Ssc#S55327390,ENSSSCT00000014456,ENSSSCT00000023627,gnl|UG|Ssc#S20116741
GO:0060341	regulation of cellular localization	34 of 1415 in the list	294 of 20089 in the genome	1	1.64185	gnl|UG|Ssc#S58302462,gnl|UG|Ssc#S55327228,ENSSSCT00000014612,ENSSSCT00000004097,ENSSSCT00000006084,ENSSSCT00000016414,gnl|UG|Ssc#S35171783,ENSSSCT00000016389,gnl|UG|Ssc#S35167435,ENSSSCT00000015046,gnl|UG|Ssc#S46877158,ENSSSCT00000026829,gnl|UG|Ssc#S55325393,gnl|UG|Ssc#S55326688,ENSSSCT00000030392,gnl|UG|Ssc#S35167577,gnl|UG|Ssc#S55325370,gnl|UG|Ssc#S39548544,ENSSSCT00000008457,ENSSSCT00000010077…
GO:0001654	eye development	22 of 1415 in the list	166 of 20089 in the genome	1	1.88155	ENSSSCT00000018248,ENSSSCT00000010248,gnl|UG|Ssc#S58313509,gnl|UG|Ssc#S35171789,ENSSSCT00000016697,ENSSSCT00000022743,gnl|UG|Ssc#S58305762,ENSSSCT00000029611,ENSSSCT00000016389,ENSSSCT00000000386,ENSSSCT00000026829,ENSSSCT00000016488,gnl|UG|Ssc#S58303229,ENSSSCT00000009881,ENSSSCT00000002932,gnl|UG|Ssc#S35165363,ENSSSCT00000014544,gnl|UG|Ssc#S46880757,ENSSSCT00000003074,ENSSSCT00000011571,gnl|UG|…
GO:0045109	intermediate filament organization	3 of 1415 in the list	5 of 20089 in the genome	1	8.5183	gnl|UG|Ssc#S46876594,gnl|UG|Ssc#S46877407,ENSSSCT00000010578
GO:0060627	regulation of vesicle-mediated transport	20 of 1415 in the list	146 of 20089 in the genome	1	1.94482	gnl|UG|Ssc#S55318348,ENSSSCT00000014464,ENSSSCT00000000383,ENSSSCT00000016414,ENSSSCT00000002056,ENSSSCT00000015183,gnl|UG|Ssc#S23757503,gnl|UG|Ssc#S35167435,gnl|UG|Ssc#S43678669,gnl|UG|Ssc#S58300997,ENSSSCT00000026829,ENSSSCT00000004730,ENSSSCT00000011089,ENSSSCT00000002113,ENSSSCT00000011790,gnl|UG|Ssc#S20116167,ENSSSCT00000029382,ENSSSCT00000008457,ENSSSCT00000010077,gnl|UG|Ssc#S55325124
GO:0055082	cellular chemical homeostasis	65 of 1415 in the list	655 of 20089 in the genome	1	1.40888	ENSSSCT00000004097,ENSSSCT00000002253,gnl|UG|Ssc#S20116232,ENSSSCT00000026829,ENSSSCT00000017318,gnl|UG|Ssc#S55326688,ENSSSCT00000024548,gnl|UG|Ssc#S58303329,ENSSSCT00000012333,ENSSSCT00000013231,gnl|UG|Ssc#S20116167,ENSSSCT00000008553,ENSSSCT00000031940,ENSSSCT00000001899,ENSSSCT00000011471,gnl|UG|Ssc#S35174174,gnl|UG|Ssc#S35171357,ENSSSCT00000032489,gnl|UG|Ssc#S6091501,ENSSSCT00000026312,gnl|UG…
GO:0008016	regulation of heart contraction	12 of 1415 in the list	70 of 20089 in the genome	1	2.4338	gnl|UG|Ssc#S33578952,gnl|UG|Ssc#S22415874,gnl|UG|Ssc#S58310055,gnl|UG|Ssc#S58305091,ENSSSCT00000016414,gnl|UG|Ssc#S40481152,gnl|UG|Ssc#S58311058,gnl|UG|Ssc#S39528402,gnl|UG|Ssc#S17526193,ENSSSCT00000014456,gnl|UG|Ssc#S6091501,ENSSSCT00000016773
GO:0008285	negative regulation of cell proliferation	19 of 1415 in the list	137 of 20089 in the genome	1	1.96895	ENSSSCT00000004097,gnl|UG|Ssc#S58313509,gnl|UG|Ssc#S16890173,ENSSSCT00000029331,ENSSSCT00000009861,gnl|UG|Ssc#S58305762,gnl|UG|Ssc#S46879990,ENSSSCT00000012996,gnl|UG|Ssc#S6091751,ENSSSCT00000018780,gnl|UG|Ssc#S46879412,ENSSSCT00000016488,ENSSSCT00000030510,gnl|UG|Ssc#S20116287,gnl|UG|Ssc#S55325396,gnl|UG|Ssc#S35167144,ENSSSCT00000013143,gnl|UG|Ssc#S55327569,ENSSSCT00000009458
GO:0048583	regulation of response to stimulus	169 of 1415 in the list	1969 of 20089 in the genome	1	1.21855	gnl|UG|Ssc#S58304589,gnl|UG|Ssc#S58311514,ENSSSCT00000017258,ENSSSCT00000025950,ENSSSCT00000007911,ENSSSCT00000026421,ENSSSCT00000015217,ENSSSCT00000014227,gnl|UG|Ssc#S55323935,gnl|UG|Ssc#S20116232,gnl|UG|Ssc#S58308605,ENSSSCT00000026829,ENSSSCT00000022487,ENSSSCT00000030510,ENSSSCT00000015450,ENSSSCT00000015666,gnl|UG|Ssc#S58304479,gnl|UG|Ssc#S58301444,gnl|UG|Ssc#S58313268,ENSSSCT00000009521,ENS…
GO:0001503	ossification	23 of 1415 in the list	178 of 20089 in the genome	1	1.83447	ENSSSCT00000011358,ENSSSCT00000001129,gnl|UG|Ssc#S58302359,gnl|UG|Ssc#S55327747,gnl|UG|Ssc#S35167803,gnl|UG|Ssc#S58306205,gnl|UG|Ssc#S37959694,gnl|UG|Ssc#S58306158,gnl|UG|Ssc#S6091751,ENSSSCT00000022487,ENSSSCT00000006644,gnl|UG|Ssc#S55327498,gnl|UG|Ssc#S38675455,gnl|UG|Ssc#S55326688,gnl|UG|Ssc#S35165283,gnl|UG|Ssc#S50838379,gnl|UG|Ssc#S55325396,gnl|UG|Ssc#S43496050,gnl|UG|Ssc#S58312503,ENSSSCT00…
GO:0050801	ion homeostasis	69 of 1415 in the list	706 of 20089 in the genome	1	1.38754	ENSSSCT00000004097,ENSSSCT00000002253,gnl|UG|Ssc#S20116232,ENSSSCT00000026829,ENSSSCT00000017318,gnl|UG|Ssc#S55326688,ENSSSCT00000024548,gnl|UG|Ssc#S58303329,ENSSSCT00000012333,ENSSSCT00000013231,gnl|UG|Ssc#S20116167,ENSSSCT00000008553,ENSSSCT00000031940,ENSSSCT00000001899,ENSSSCT00000011471,gnl|UG|Ssc#S35174174,gnl|UG|Ssc#S35171357,ENSSSCT00000032489,gnl|UG|Ssc#S6091501,ENSSSCT00000026312,gnl|UG…
GO:0009262	deoxyribonucleotide metabolic process	4 of 1415 in the list	10 of 20089 in the genome	1	5.67887	gnl|UG|Ssc#S35167328,ENSSSCT00000030224,ENSSSCT00000009082,gnl|UG|Ssc#S46877217
GO:0009394	2'-deoxyribonucleotide metabolic process	4 of 1415 in the list	10 of 20089 in the genome	1	5.67887	gnl|UG|Ssc#S35167328,ENSSSCT00000030224,ENSSSCT00000009082,gnl|UG|Ssc#S46877217
GO:0032355	response to estradiol stimulus	4 of 1415 in the list	10 of 20089 in the genome	1	5.67887	ENSSSCT00000018621,gnl|UG|Ssc#S55327747,gnl|UG|Ssc#S50838379,gnl|UG|Ssc#S58302359
GO:0050680	negative regulation of epithelial cell proliferation	4 of 1415 in the list	10 of 20089 in the genome	1	5.67887	ENSSSCT00000030510,gnl|UG|Ssc#S20116287,ENSSSCT00000012996,gnl|UG|Ssc#S35167144
GO:0010648	negative regulation of cell communication	36 of 1415 in the list	320 of 20089 in the genome	1	1.59718	gnl|UG|Ssc#S55318348,ENSSSCT00000016414,gnl|UG|Ssc#S58301511,gnl|UG|Ssc#S46880436,ENSSSCT00000022487,ENSSSCT00000030510,gnl|UG|Ssc#S58309782,gnl|UG|Ssc#S55326688,gnl|UG|Ssc#S35166632,gnl|UG|Ssc#S58312503,gnl|UG|Ssc#S58304479,gnl|UG|Ssc#S20116167,ENSSSCT00000010077,ENSSSCT00000018248,gnl|UG|Ssc#S33578952,ENSSSCT00000016162,gnl|UG|Ssc#S58310055,gnl|UG|Ssc#S55325570,ENSSSCT00000009861,ENSSSCT0000000…
GO:0009968	negative regulation of signal transduction	35 of 1415 in the list	309 of 20089 in the genome	1	1.60809	gnl|UG|Ssc#S55318348,ENSSSCT00000016414,gnl|UG|Ssc#S58301511,gnl|UG|Ssc#S46880436,ENSSSCT00000022487,ENSSSCT00000030510,gnl|UG|Ssc#S58309782,gnl|UG|Ssc#S55326688,gnl|UG|Ssc#S35166632,gnl|UG|Ssc#S58312503,gnl|UG|Ssc#S58304479,gnl|UG|Ssc#S20116167,ENSSSCT00000010077,ENSSSCT00000018248,gnl|UG|Ssc#S33578952,ENSSSCT00000016162,gnl|UG|Ssc#S55325570,ENSSSCT00000009861,ENSSSCT00000005288,ENSSSCT000000141…
GO:0001667	ameboidal cell migration	13 of 1415 in the list	80 of 20089 in the genome	1	2.30704	gnl|UG|Ssc#S58302462,ENSSSCT00000002932,ENSSSCT00000000383,ENSSSCT00000011165,gnl|UG|Ssc#S58303888,ENSSSCT00000005288,gnl|UG|Ssc#S23213494,ENSSSCT00000019256,ENSSSCT00000032547,ENSSSCT00000026470,ENSSSCT00000016773,gnl|UG|Ssc#S58304691,ENSSSCT00000009458
GO:0007010	cytoskeleton organization	71 of 1415 in the list	732 of 20089 in the genome	1	1.37705	gnl|UG|Ssc#S55327534,gnl|UG|Ssc#S35170816,gnl|UG|Ssc#S35171789,gnl|UG|Ssc#S17513706,gnl|UG|Ssc#S46878456,gnl|UG|Ssc#S22415872,gnl|UG|Ssc#S23213123,ENSSSCT00000023627,gnl|UG|Ssc#S55323935,ENSSSCT00000026829,gnl|UG|Ssc#S46876594,ENSSSCT00000030510,gnl|UG|Ssc#S55318272,ENSSSCT00000012333,gnl|UG|Ssc#S58313268,ENSSSCT00000025989,gnl|UG|Ssc#S22415874,ENSSSCT00000018484,ENSSSCT00000005915,gnl|UG|Ssc#S35…
GO:0009967	positive regulation of signal transduction	40 of 1415 in the list	366 of 20089 in the genome	1	1.5516	gnl|UG|Ssc#S55318348,ENSSSCT00000031039,gnl|UG|Ssc#S40565039,gnl|UG|Ssc#S35170385,ENSSSCT00000016414,gnl|UG|Ssc#S35167435,gnl|UG|Ssc#S55326613,ENSSSCT00000014227,gnl|UG|Ssc#S6091751,gnl|UG|Ssc#S35170270,gnl|UG|Ssc#S38675455,gnl|UG|Ssc#S55326688,gnl|UG|Ssc#S35166632,ENSSSCT00000012703,ENSSSCT00000016411,gnl|UG|Ssc#S55324994,gnl|UG|Ssc#S58304479,gnl|UG|Ssc#S20116167,ENSSSCT00000000314,gnl|UG|Ssc#S5…
GO:0031399	regulation of protein modification process	72 of 1415 in the list	745 of 20089 in the genome	1	1.37208	ENSSSCT00000032022,ENSSSCT00000032169,ENSSSCT00000012128,ENSSSCT00000004631,ENSSSCT00000015046,ENSSSCT00000014227,ENSSSCT00000030510,gnl|UG|Ssc#S20116287,gnl|UG|Ssc#S58301623,gnl|UG|Ssc#S35166632,ENSSSCT00000012703,gnl|UG|Ssc#S20116167,gnl|UG|Ssc#S58306020,ENSSSCT00000009521,ENSSSCT00000011471,ENSSSCT00000025989,ENSSSCT00000014100,ENSSSCT00000029344,gnl|UG|Ssc#S35167803,ENSSSCT00000004670,gnl|UG|…
GO:0003015	heart process	5 of 1415 in the list	16 of 20089 in the genome	1	4.43662	gnl|UG|Ssc#S50180456,gnl|UG|Ssc#S55327534,ENSSSCT00000011432,gnl|UG|Ssc#S17513706,ENSSSCT00000005302
GO:0045446	endothelial cell differentiation	5 of 1415 in the list	16 of 20089 in the genome	1	4.43662	gnl|UG|Ssc#S35172271,gnl|UG|Ssc#S23213461,gnl|UG|Ssc#S35166997,ENSSSCT00000007472,ENSSSCT00000027402
GO:0010817	regulation of hormone levels	28 of 1415 in the list	233 of 20089 in the genome	1	1.7061	ENSSSCT00000004097,ENSSSCT00000010992,gnl|UG|Ssc#S35171789,gnl|UG|Ssc#S55327747,ENSSSCT00000013802,gnl|UG|Ssc#S58304422,gnl|UG|Ssc#S55237678,gnl|UG|Ssc#S58311058,ENSSSCT00000015046,ENSSSCT00000023036,ENSSSCT00000011285,gnl|UG|Ssc#S55325284,gnl|UG|Ssc#S35172385,ENSSSCT00000028654,gnl|UG|Ssc#S36164941,gnl|UG|Ssc#S35168166,gnl|UG|Ssc#S38481911,gnl|UG|Ssc#S58306134,ENSSSCT00000005420,gnl|UG|Ssc#S5532…
GO:0009991	response to extracellular stimulus	42 of 1415 in the list	391 of 20089 in the genome	1	1.52502	gnl|UG|Ssc#S55327280,gnl|UG|Ssc#S16890173,gnl|UG|Ssc#S35171789,gnl|UG|Ssc#S58302218,ENSSSCT00000029331,gnl|UG|Ssc#S23213494,ENSSSCT00000018024,ENSSSCT00000007865,ENSSSCT00000017594,gnl|UG|Ssc#S35167435,gnl|UG|Ssc#S39995197,gnl|UG|Ssc#S58312163,ENSSSCT00000024548,gnl|UG|Ssc#S30065897,gnl|UG|Ssc#S58314164,gnl|UG|Ssc#S55324994,ENSSSCT00000018621,ENSSSCT00000002555,gnl|UG|Ssc#S20116167,gnl|UG|Ssc#S39…
GO:0002009	morphogenesis of an epithelium	30 of 1415 in the list	257 of 20089 in the genome	1	1.65726	gnl|UG|Ssc#S18358696,ENSSSCT00000031923,gnl|UG|Ssc#S46878730,gnl|UG|Ssc#S55325570,gnl|UG|Ssc#S55326285,ENSSSCT00000001082,ENSSSCT00000011165,ENSSSCT00000029331,ENSSSCT00000012688,gnl|UG|Ssc#S23213494,ENSSSCT00000009861,ENSSSCT00000001129,gnl|UG|Ssc#S46878456,gnl|UG|Ssc#S55327747,gnl|UG|Ssc#S46876251,ENSSSCT00000026421,ENSSSCT00000003137,gnl|UG|Ssc#S58306205,gnl|UG|Ssc#S30930820,gnl|UG|Ssc#S583009…
GO:0051384	response to glucocorticoid stimulus	12 of 1415 in the list	73 of 20089 in the genome	1	2.33378	ENSSSCT00000032169,gnl|UG|Ssc#S58310055,ENSSSCT00000004097,ENSSSCT00000006084,ENSSSCT00000010578,gnl|UG|Ssc#S35171789,gnl|UG|Ssc#S58314164,ENSSSCT00000014100,ENSSSCT00000018621,ENSSSCT00000017594,ENSSSCT00000002555,ENSSSCT00000009572
GO:0048705	skeletal system morphogenesis	9 of 1415 in the list	47 of 20089 in the genome	1	2.71861	ENSSSCT00000005607,ENSSSCT00000005288,ENSSSCT00000001129,gnl|UG|Ssc#S58305762,gnl|UG|Ssc#S58304311,ENSSSCT00000007145,gnl|UG|Ssc#S35167803,gnl|UG|Ssc#S58306205,ENSSSCT00000018780
GO:0000052	citrulline metabolic process	2 of 1415 in the list	2 of 20089 in the genome	1	14.1972	ENSSSCT00000017594,gnl|UG|Ssc#S35168504
GO:0001765	membrane raft assembly	2 of 1415 in the list	2 of 20089 in the genome	1	14.1972	gnl|UG|Ssc#S43509650,gnl|UG|Ssc#S20116167
GO:0002069	columnar/cuboidal epithelial cell maturation	2 of 1415 in the list	2 of 20089 in the genome	1	14.1972	ENSSSCT00000018184,gnl|UG|Ssc#S35167328
GO:0006105	succinate metabolic process	2 of 1415 in the list	2 of 20089 in the genome	1	14.1972	ENSSSCT00000026586,ENSSSCT00000012104
GO:0010612	regulation of cardiac muscle adaptation	2 of 1415 in the list	2 of 20089 in the genome	1	14.1972	gnl|UG|Ssc#S46877217,ENSSSCT00000007865
GO:0031033	myosin filament organization	2 of 1415 in the list	2 of 20089 in the genome	1	14.1972	gnl|UG|Ssc#S22415872,ENSSSCT00000014456
GO:0031443	fast-twitch skeletal muscle fiber contraction	2 of 1415 in the list	2 of 20089 in the genome	1	14.1972	ENSSSCT00000008553,ENSSSCT00000007911
GO:0031943	regulation of glucocorticoid metabolic process	2 of 1415 in the list	2 of 20089 in the genome	1	14.1972	gnl|UG|Ssc#S55327747,gnl|UG|Ssc#S31606740
GO:0031946	regulation of glucocorticoid biosynthetic process	2 of 1415 in the list	2 of 20089 in the genome	1	14.1972	gnl|UG|Ssc#S55327747,gnl|UG|Ssc#S31606740
GO:0032350	regulation of hormone metabolic process	2 of 1415 in the list	2 of 20089 in the genome	1	14.1972	gnl|UG|Ssc#S55327747,gnl|UG|Ssc#S31606740
GO:0032512	regulation of protein phosphatase type 2B activity	2 of 1415 in the list	2 of 20089 in the genome	1	14.1972	gnl|UG|Ssc#S58311058,ENSSSCT00000007865
GO:0045989	positive regulation of striated muscle contraction	2 of 1415 in the list	2 of 20089 in the genome	1	14.1972	ENSSSCT00000004631,ENSSSCT00000007865
GO:0046885	regulation of hormone biosynthetic process	2 of 1415 in the list	2 of 20089 in the genome	1	14.1972	gnl|UG|Ssc#S55327747,gnl|UG|Ssc#S31606740
GO:0051560	mitochondrial calcium ion homeostasis	2 of 1415 in the list	2 of 20089 in the genome	1	14.1972	ENSSSCT00000008553,gnl|UG|Ssc#S58303329
GO:0090030	regulation of steroid hormone biosynthetic process	2 of 1415 in the list	2 of 20089 in the genome	1	14.1972	gnl|UG|Ssc#S55327747,gnl|UG|Ssc#S31606740
GO:0035107	appendage morphogenesis	22 of 1415 in the list	173 of 20089 in the genome	1	1.80542	ENSSSCT00000018248,gnl|UG|Ssc#S58302898,ENSSSCT00000029331,ENSSSCT00000009861,gnl|UG|Ssc#S58305762,gnl|UG|Ssc#S58302359,ENSSSCT00000003137,gnl|UG|Ssc#S35164729,gnl|UG|Ssc#S58306205,gnl|UG|Ssc#S46880436,gnl|UG|Ssc#S55318274,ENSSSCT00000026586,ENSSSCT00000011882,ENSSSCT00000009429,ENSSSCT00000002932,ENSSSCT00000012703,gnl|UG|Ssc#S58312503,gnl|UG|Ssc#S52535116,ENSSSCT00000025673,ENSSSCT00000018179,g…
GO:0003382	epithelial cell morphogenesis	5 of 1415 in the list	17 of 20089 in the genome	1	4.17564	gnl|UG|Ssc#S55327747,gnl|UG|Ssc#S58303229,ENSSSCT00000003137,gnl|UG|Ssc#S55326285,ENSSSCT00000011548
GO:0060538	skeletal muscle organ development	10 of 1415 in the list	56 of 20089 in the genome	1	2.53521	ENSSSCT00000001161,gnl|UG|Ssc#S58304887,gnl|UG|Ssc#S58314164,gnl|UG|Ssc#S40834166,gnl|UG|Ssc#S17512154,gnl|UG|Ssc#S39528402,ENSSSCT00000012492,ENSSSCT00000009521,gnl|UG|Ssc#S46878884,ENSSSCT00000000146
GO:0023057	negative regulation of signaling	35 of 1415 in the list	316 of 20089 in the genome	1	1.57247	gnl|UG|Ssc#S55318348,ENSSSCT00000016414,gnl|UG|Ssc#S58301511,gnl|UG|Ssc#S46880436,ENSSSCT00000022487,ENSSSCT00000030510,gnl|UG|Ssc#S58309782,gnl|UG|Ssc#S55326688,gnl|UG|Ssc#S35166632,gnl|UG|Ssc#S58312503,gnl|UG|Ssc#S58304479,gnl|UG|Ssc#S20116167,ENSSSCT00000010077,ENSSSCT00000018248,gnl|UG|Ssc#S33578952,ENSSSCT00000016162,gnl|UG|Ssc#S55325570,ENSSSCT00000009861,ENSSSCT00000005288,ENSSSCT000000141…
GO:0010001	glial cell differentiation	13 of 1415 in the list	84 of 20089 in the genome	1	2.19718	gnl|UG|Ssc#S58311260,ENSSSCT00000027574,gnl|UG|Ssc#S58313509,gnl|UG|Ssc#S55326688,ENSSSCT00000014100,gnl|UG|Ssc#S43496050,gnl|UG|Ssc#S55325396,ENSSSCT00000013705,ENSSSCT00000029901,gnl|UG|Ssc#S58307051,ENSSSCT00000026829,ENSSSCT00000009458,ENSSSCT00000018780
GO:0010469	regulation of receptor activity	9 of 1415 in the list	48 of 20089 in the genome	1	2.66197	ENSSSCT00000011882,gnl|UG|Ssc#S46880007,ENSSSCT00000009861,ENSSSCT00000012703,gnl|UG|Ssc#S55324994,gnl|UG|Ssc#S58303384,gnl|UG|Ssc#S58303861,gnl|UG|Ssc#S20116232,ENSSSCT00000026829
GO:0051899	membrane depolarization	9 of 1415 in the list	48 of 20089 in the genome	1	2.66197	ENSSSCT00000022921,ENSSSCT00000001958,ENSSSCT00000013231,ENSSSCT00000001899,gnl|UG|Ssc#S39995762,ENSSSCT00000031940,gnl|UG|Ssc#S58303861,gnl|UG|Ssc#S35171216,ENSSSCT00000026829
GO:0006163	purine nucleotide metabolic process	76 of 1415 in the list	807 of 20089 in the genome	1	1.33703	ENSSSCT00000005332,gnl|UG|Ssc#S55327534,ENSSSCT00000016479,gnl|UG|Ssc#S35171789,gnl|UG|Ssc#S17514632,gnl|UG|Ssc#S58305044,ENSSSCT00000026600,ENSSSCT00000013785,ENSSSCT00000016782,ENSSSCT00000008185,gnl|UG|Ssc#S35167217,ENSSSCT00000008823,ENSSSCT00000032072,ENSSSCT00000000318,ENSSSCT00000025245,ENSSSCT00000013899,ENSSSCT00000008553,ENSSSCT00000001355,ENSSSCT00000025989,gnl|UG|Ssc#S22415874,gnl|UG|…
GO:0009200	deoxyribonucleoside triphosphate metabolic process	3 of 1415 in the list	6 of 20089 in the genome	1	7.09859	ENSSSCT00000030224,ENSSSCT00000009082,gnl|UG|Ssc#S46877217
GO:0060041	retina development in camera-type eye	3 of 1415 in the list	6 of 20089 in the genome	1	7.09859	ENSSSCT00000003074,gnl|UG|Ssc#S35165363,ENSSSCT00000026829
GO:0007626	locomotory behavior	14 of 1415 in the list	94 of 20089 in the genome	1	2.11447	gnl|UG|Ssc#S55327619,ENSSSCT00000016414,ENSSSCT00000000645,gnl|UG|Ssc#S35173132,gnl|UG|Ssc#S35169644,gnl|UG|Ssc#S58304479,ENSSSCT00000006162,ENSSSCT00000029901,ENSSSCT00000009246,ENSSSCT00000019532,gnl|UG|Ssc#S20116232,gnl|UG|Ssc#S6054441,ENSSSCT00000017282,gnl|UG|Ssc#S58302899
GO:0019222	regulation of metabolic process	304 of 1415 in the list	3796 of 20089 in the genome	1	1.13697	gnl|UG|Ssc#S58302462,ENSSSCT00000032524,gnl|UG|Ssc#S58311514,ENSSSCT00000001082,ENSSSCT00000025950,gnl|UG|Ssc#S55324180,ENSSSCT00000026600,ENSSSCT00000001722,ENSSSCT00000004631,gnl|UG|Ssc#S38794848,ENSSSCT00000026421,gnl|UG|Ssc#S40834166,ENSSSCT00000030510,gnl|UG|Ssc#S55324114,ENSSSCT00000028611,ENSSSCT00000017418,ENSSSCT00000002555,ENSSSCT00000009521,ENSSSCT00000011471,ENSSSCT00000017282,gnl|UG|…
GO:0010517	regulation of phospholipase activity	15 of 1415 in the list	104 of 20089 in the genome	1	2.04767	gnl|UG|Ssc#S58303928,gnl|UG|Ssc#S58310055,gnl|UG|Ssc#S58306134,ENSSSCT00000000318,ENSSSCT00000031715,ENSSSCT00000029344,ENSSSCT00000007081,ENSSSCT00000026421,ENSSSCT00000015046,ENSSSCT00000003617,ENSSSCT00000009246,gnl|UG|Ssc#S55325284,ENSSSCT00000031940,gnl|UG|Ssc#S35171216,gnl|UG|Ssc#S35168166
GO:0042063	gliogenesis	14 of 1415 in the list	95 of 20089 in the genome	1	2.09221	gnl|UG|Ssc#S58311260,ENSSSCT00000027574,gnl|UG|Ssc#S58313509,gnl|UG|Ssc#S55326688,ENSSSCT00000014100,gnl|UG|Ssc#S43496050,gnl|UG|Ssc#S55325396,ENSSSCT00000013705,ENSSSCT00000002281,ENSSSCT00000029901,gnl|UG|Ssc#S58307051,ENSSSCT00000026829,ENSSSCT00000009458,ENSSSCT00000018780
GO:0070838	divalent metal ion transport	28 of 1415 in the list	242 of 20089 in the genome	1	1.64265	gnl|UG|Ssc#S58310306,ENSSSCT00000029855,ENSSSCT00000018801,ENSSSCT00000023281,ENSSSCT00000000232,ENSSSCT00000004631,gnl|UG|Ssc#S58301511,ENSSSCT00000011285,gnl|UG|Ssc#S6091501,gnl|UG|Ssc#S35171216,ENSSSCT00000012246,ENSSSCT00000024112,gnl|UG|Ssc#S58301537,ENSSSCT00000011882,gnl|UG|Ssc#S20116438,gnl|UG|Ssc#S58311859,ENSSSCT00000007170,ENSSSCT00000024548,gnl|UG|Ssc#S58303329,ENSSSCT00000003285,gnl|…
GO:0034330	cell junction organization	27 of 1415 in the list	231 of 20089 in the genome	1	1.65941	gnl|UG|Ssc#S58302754,gnl|UG|Ssc#S58303479,gnl|UG|Ssc#S55321962,ENSSSCT00000014835,ENSSSCT00000003851,ENSSSCT00000004443,gnl|UG|Ssc#S35167803,ENSSSCT00000026421,gnl|UG|Ssc#S58303384,gnl|UG|Ssc#S58314414,gnl|UG|Ssc#S20445836,ENSSSCT00000016488,gnl|UG|Ssc#S35172704,gnl|UG|Ssc#S55318274,gnl|UG|Ssc#S58314593,ENSSSCT00000002932,ENSSSCT00000018048,ENSSSCT00000015666,ENSSSCT00000011289,gnl|UG|Ssc#S583015…
GO:0035336	long-chain fatty-acyl-CoA metabolic process	6 of 1415 in the list	25 of 20089 in the genome	1	3.40732	gnl|UG|Ssc#S38794848,gnl|UG|Ssc#S46879090,gnl|UG|Ssc#S30065897,ENSSSCT00000028339,gnl|UG|Ssc#S40667284,ENSSSCT00000015595
GO:0071495	cellular response to endogenous stimulus	17 of 1415 in the list	125 of 20089 in the genome	1	1.93082	gnl|UG|Ssc#S34535466,gnl|UG|Ssc#S38676051,gnl|UG|Ssc#S46875848,ENSSSCT00000005288,gnl|UG|Ssc#S55327747,ENSSSCT00000015046,gnl|UG|Ssc#S55325298,gnl|UG|Ssc#S46877762,gnl|UG|Ssc#S20116349,gnl|UG|Ssc#S38675455,gnl|UG|Ssc#S55326688,gnl|UG|Ssc#S58307187,ENSSSCT00000018621,ENSSSCT00000011830,gnl|UG|Ssc#S58307051,ENSSSCT00000015465,ENSSSCT00000017282
GO:0035108	limb morphogenesis	20 of 1415 in the list	156 of 20089 in the genome	1	1.82015	ENSSSCT00000018248,gnl|UG|Ssc#S58302898,ENSSSCT00000029331,ENSSSCT00000009861,gnl|UG|Ssc#S58305762,gnl|UG|Ssc#S58302359,ENSSSCT00000003137,gnl|UG|Ssc#S35164729,gnl|UG|Ssc#S58306205,gnl|UG|Ssc#S46880436,gnl|UG|Ssc#S55318274,ENSSSCT00000011882,ENSSSCT00000009429,ENSSSCT00000012703,gnl|UG|Ssc#S58312503,gnl|UG|Ssc#S52535116,ENSSSCT00000025673,ENSSSCT00000018179,gnl|UG|Ssc#S58302899,ENSSSCT00000009458
GO:0060173	limb development	20 of 1415 in the list	156 of 20089 in the genome	1	1.82015	ENSSSCT00000018248,gnl|UG|Ssc#S58302898,ENSSSCT00000029331,ENSSSCT00000009861,gnl|UG|Ssc#S58305762,gnl|UG|Ssc#S58302359,ENSSSCT00000003137,gnl|UG|Ssc#S35164729,gnl|UG|Ssc#S58306205,gnl|UG|Ssc#S46880436,gnl|UG|Ssc#S55318274,ENSSSCT00000011882,ENSSSCT00000009429,ENSSSCT00000012703,gnl|UG|Ssc#S58312503,gnl|UG|Ssc#S52535116,ENSSSCT00000025673,ENSSSCT00000018179,gnl|UG|Ssc#S58302899,ENSSSCT00000009458
GO:0006942	regulation of striated muscle contraction	5 of 1415 in the list	18 of 20089 in the genome	1	3.94366	gnl|UG|Ssc#S33578952,ENSSSCT00000004631,ENSSSCT00000002555,ENSSSCT00000008553,ENSSSCT00000007865
GO:0021954	central nervous system neuron development	5 of 1415 in the list	18 of 20089 in the genome	1	3.94366	ENSSSCT00000029611,gnl|UG|Ssc#S58301077,ENSSSCT00000007170,gnl|UG|Ssc#S58314958,ENSSSCT00000017282
GO:0021955	central nervous system neuron axonogenesis	5 of 1415 in the list	18 of 20089 in the genome	1	3.94366	ENSSSCT00000029611,gnl|UG|Ssc#S58301077,ENSSSCT00000007170,gnl|UG|Ssc#S58314958,ENSSSCT00000017282
GO:0043549	regulation of kinase activity	46 of 1415 in the list	449 of 20089 in the genome	1	1.4545	gnl|UG|Ssc#S46877155,ENSSSCT00000032022,ENSSSCT00000032169,ENSSSCT00000016414,gnl|UG|Ssc#S58313966,ENSSSCT00000015046,gnl|UG|Ssc#S43509724,ENSSSCT00000016488,ENSSSCT00000026829,ENSSSCT00000027459,ENSSSCT00000030510,gnl|UG|Ssc#S20116287,ENSSSCT00000012703,gnl|UG|Ssc#S58304311,gnl|UG|Ssc#S20116167,ENSSSCT00000010077,ENSSSCT00000025989,gnl|UG|Ssc#S33578952,ENSSSCT00000016162,gnl|UG|Ssc#S58304887,ENS…
GO:0019725	cellular homeostasis	73 of 1415 in the list	776 of 20089 in the genome	1	1.33556	ENSSSCT00000004097,gnl|UG|Ssc#S35171789,gnl|UG|Ssc#S55323286,ENSSSCT00000002253,gnl|UG|Ssc#S20116232,ENSSSCT00000026829,ENSSSCT00000030510,ENSSSCT00000017318,gnl|UG|Ssc#S55326688,ENSSSCT00000024548,gnl|UG|Ssc#S58303329,ENSSSCT00000012333,ENSSSCT00000013231,gnl|UG|Ssc#S20116167,ENSSSCT00000008553,ENSSSCT00000031940,ENSSSCT00000001899,ENSSSCT00000011471,gnl|UG|Ssc#S35174174,gnl|UG|Ssc#S35171357,ENS…
GO:0032101	regulation of response to external stimulus	21 of 1415 in the list	167 of 20089 in the genome	1	1.78527	gnl|UG|Ssc#S58311260,gnl|UG|Ssc#S40565039,ENSSSCT00000011287,ENSSSCT00000017233,ENSSSCT00000016414,ENSSSCT00000005288,gnl|UG|Ssc#S45783721,ENSSSCT00000009036,gnl|UG|Ssc#S58301537,gnl|UG|Ssc#S17514663,ENSSSCT00000022921,gnl|UG|Ssc#S58312163,gnl|UG|Ssc#S55259818,gnl|UG|Ssc#S35166632,gnl|UG|Ssc#S35169759,ENSSSCT00000007701,gnl|UG|Ssc#S35170161,gnl|UG|Ssc#S23162129,ENSSSCT00000015421,gnl|UG|Ssc#S3954…
GO:0030111	regulation of Wnt receptor signaling pathway	18 of 1415 in the list	136 of 20089 in the genome	1	1.87904	ENSSSCT00000018248,gnl|UG|Ssc#S55325570,ENSSSCT00000009861,gnl|UG|Ssc#S55327747,gnl|UG|Ssc#S58313966,gnl|UG|Ssc#S43678669,gnl|UG|Ssc#S46880436,ENSSSCT00000018780,ENSSSCT00000030510,ENSSSCT00000015660,gnl|UG|Ssc#S58309782,gnl|UG|Ssc#S38675455,gnl|UG|Ssc#S55326688,ENSSSCT00000012703,gnl|UG|Ssc#S55325396,gnl|UG|Ssc#S58310853,gnl|UG|Ssc#S20116167,gnl|UG|Ssc#S58304810
GO:0009261	ribonucleotide catabolic process	56 of 1415 in the list	570 of 20089 in the genome	1	1.39481	gnl|UG|Ssc#S46880795,ENSSSCT00000014612,ENSSSCT00000005332,gnl|UG|Ssc#S55327534,ENSSSCT00000016479,gnl|UG|Ssc#S55326004,gnl|UG|Ssc#S17514632,ENSSSCT00000019205,ENSSSCT00000026600,ENSSSCT00000005302,ENSSSCT00000015183,ENSSSCT00000013785,ENSSSCT00000016782,ENSSSCT00000008185,ENSSSCT00000023925,gnl|UG|Ssc#S58302643,gnl|UG|Ssc#S35167217,gnl|UG|Ssc#S58303968,ENSSSCT00000008823,ENSSSCT00000032072,gnl|U…
GO:0048878	chemical homeostasis	83 of 1415 in the list	902 of 20089 in the genome	1	1.30639	ENSSSCT00000004097,gnl|UG|Ssc#S35171789,ENSSSCT00000003790,ENSSSCT00000002253,gnl|UG|Ssc#S20116232,ENSSSCT00000026829,ENSSSCT00000017318,gnl|UG|Ssc#S55326688,ENSSSCT00000024548,gnl|UG|Ssc#S58303329,ENSSSCT00000012333,ENSSSCT00000013231,gnl|UG|Ssc#S20116167,ENSSSCT00000008553,ENSSSCT00000031940,ENSSSCT00000001899,ENSSSCT00000011471,gnl|UG|Ssc#S46878730,gnl|UG|Ssc#S35174174,gnl|UG|Ssc#S35171357,ENS…
GO:0016311	dephosphorylation	15 of 1415 in the list	106 of 20089 in the genome	1	2.00903	ENSSSCT00000018418,gnl|UG|Ssc#S46879637,gnl|UG|Ssc#S35173862,gnl|UG|Ssc#S49953823,ENSSSCT00000017258,gnl|UG|Ssc#S46877516,ENSSSCT00000019204,gnl|UG|Ssc#S58303018,ENSSSCT00000026265,ENSSSCT00000022326,ENSSSCT00000007529,ENSSSCT00000026421,ENSSSCT00000024088,ENSSSCT00000022557,gnl|UG|Ssc#S46876762
GO:0007519	skeletal muscle tissue development	9 of 1415 in the list	50 of 20089 in the genome	1	2.55549	ENSSSCT00000001161,gnl|UG|Ssc#S58304887,gnl|UG|Ssc#S40834166,gnl|UG|Ssc#S17512154,gnl|UG|Ssc#S39528402,ENSSSCT00000009521,gnl|UG|Ssc#S46878884,ENSSSCT00000012492,ENSSSCT00000000146
GO:0060231	mesenchymal to epithelial transition	4 of 1415 in the list	12 of 20089 in the genome	1	4.73239	gnl|UG|Ssc#S58303229,ENSSSCT00000003137,gnl|UG|Ssc#S55326285,ENSSSCT00000011548
GO:0015833	peptide transport	20 of 1415 in the list	158 of 20089 in the genome	1	1.79711	ENSSSCT00000004097,ENSSSCT00000013802,gnl|UG|Ssc#S58304422,gnl|UG|Ssc#S55237678,gnl|UG|Ssc#S58311058,ENSSSCT00000015046,ENSSSCT00000023036,ENSSSCT00000011285,ENSSSCT00000028654,gnl|UG|Ssc#S35168166,gnl|UG|Ssc#S38481911,gnl|UG|Ssc#S58306134,ENSSSCT00000005420,gnl|UG|Ssc#S55322173,gnl|UG|Ssc#S35166632,gnl|UG|Ssc#S58314231,gnl|UG|Ssc#S39548544,ENSSSCT00000012492,ENSSSCT00000008457,ENSSSCT00000022765
GO:0072511	divalent inorganic cation transport	28 of 1415 in the list	245 of 20089 in the genome	1	1.62253	gnl|UG|Ssc#S58310306,ENSSSCT00000029855,ENSSSCT00000018801,ENSSSCT00000023281,ENSSSCT00000000232,ENSSSCT00000004631,gnl|UG|Ssc#S58301511,ENSSSCT00000011285,gnl|UG|Ssc#S6091501,gnl|UG|Ssc#S35171216,ENSSSCT00000012246,ENSSSCT00000024112,gnl|UG|Ssc#S58301537,ENSSSCT00000011882,gnl|UG|Ssc#S20116438,gnl|UG|Ssc#S58311859,ENSSSCT00000007170,ENSSSCT00000024548,gnl|UG|Ssc#S58303329,ENSSSCT00000003285,gnl|…
GO:0002790	peptide secretion	19 of 1415 in the list	148 of 20089 in the genome	1	1.82261	ENSSSCT00000004097,ENSSSCT00000013802,gnl|UG|Ssc#S55237678,gnl|UG|Ssc#S58304422,gnl|UG|Ssc#S58311058,ENSSSCT00000015046,ENSSSCT00000023036,ENSSSCT00000011285,ENSSSCT00000028654,gnl|UG|Ssc#S35168166,gnl|UG|Ssc#S38481911,gnl|UG|Ssc#S58306134,ENSSSCT00000005420,gnl|UG|Ssc#S55322173,gnl|UG|Ssc#S35166632,gnl|UG|Ssc#S58314231,gnl|UG|Ssc#S39548544,ENSSSCT00000012492,ENSSSCT00000008457
GO:0021510	spinal cord development	8 of 1415 in the list	42 of 20089 in the genome	1	2.70422	ENSSSCT00000006162,ENSSSCT00000022487,ENSSSCT00000018248,gnl|UG|Ssc#S58302462,gnl|UG|Ssc#S46877909,ENSSSCT00000032547,gnl|UG|Ssc#S58307411,gnl|UG|Ssc#S58302899
GO:0072521	purine-containing compound metabolic process	76 of 1415 in the list	819 of 20089 in the genome	1	1.31744	ENSSSCT00000005332,gnl|UG|Ssc#S55327534,ENSSSCT00000016479,gnl|UG|Ssc#S35171789,gnl|UG|Ssc#S17514632,gnl|UG|Ssc#S58305044,ENSSSCT00000026600,ENSSSCT00000013785,ENSSSCT00000016782,ENSSSCT00000008185,gnl|UG|Ssc#S35167217,ENSSSCT00000008823,ENSSSCT00000032072,ENSSSCT00000000318,ENSSSCT00000025245,ENSSSCT00000013899,ENSSSCT00000008553,ENSSSCT00000001355,ENSSSCT00000025989,gnl|UG|Ssc#S22415874,gnl|UG|…
GO:0050678	regulation of epithelial cell proliferation	6 of 1415 in the list	26 of 20089 in the genome	1	3.27627	ENSSSCT00000030510,gnl|UG|Ssc#S20116287,gnl|UG|Ssc#S38675455,ENSSSCT00000012703,ENSSSCT00000012996,gnl|UG|Ssc#S35167144
GO:0035239	tube morphogenesis	25 of 1415 in the list	213 of 20089 in the genome	1	1.66633	ENSSSCT00000018248,gnl|UG|Ssc#S46878730,gnl|UG|Ssc#S55326285,ENSSSCT00000029331,ENSSSCT00000005607,ENSSSCT00000009861,gnl|UG|Ssc#S46878456,gnl|UG|Ssc#S55327747,gnl|UG|Ssc#S46876251,ENSSSCT00000026421,ENSSSCT00000003137,gnl|UG|Ssc#S46880372,gnl|UG|Ssc#S58306205,gnl|UG|Ssc#S30930820,gnl|UG|Ssc#S58300997,gnl|UG|Ssc#S20116349,gnl|UG|Ssc#S58303229,ENSSSCT00000013891,gnl|UG|Ssc#S55325396,ENSSSCT0000000…
GO:0007179	transforming growth factor beta receptor signaling pathway	13 of 1415 in the list	88 of 20089 in the genome	1	2.09731	gnl|UG|Ssc#S55327498,ENSSSCT00000016639,gnl|UG|Ssc#S55326285,gnl|UG|Ssc#S55324601,ENSSSCT00000011709,ENSSSCT00000005288,gnl|UG|Ssc#S35169644,gnl|UG|Ssc#S46880523,gnl|UG|Ssc#S58312557,gnl|UG|Ssc#S35167803,gnl|UG|Ssc#S34273825,gnl|UG|Ssc#S46880372,ENSSSCT00000005468
GO:2000021	regulation of ion homeostasis	13 of 1415 in the list	88 of 20089 in the genome	1	2.09731	ENSSSCT00000031039,ENSSSCT00000016414,ENSSSCT00000003285,ENSSSCT00000007865,gnl|UG|Ssc#S20116167,gnl|UG|Ssc#S58311058,ENSSSCT00000009246,gnl|UG|Ssc#S39528402,ENSSSCT00000031940,ENSSSCT00000010077,gnl|UG|Ssc#S35171216,gnl|UG|Ssc#S46877217,ENSSSCT00000016488
GO:0050877	neurological system process	115 of 1415 in the list	1314 of 20089 in the genome	1	1.24252	gnl|UG|Ssc#S35172811,ENSSSCT00000018280,ENSSSCT00000004097,ENSSSCT00000011548,gnl|UG|Ssc#S58309772,gnl|UG|Ssc#S35170816,gnl|UG|Ssc#S35171789,ENSSSCT00000028339,ENSSSCT00000025774,gnl|UG|Ssc#S46879763,gnl|UG|Ssc#S46876251,gnl|UG|Ssc#S46881211,ENSSSCT00000007702,gnl|UG|Ssc#S20116232,ENSSSCT00000005329,ENSSSCT00000026829,gnl|UG|Ssc#S35172704,gnl|UG|Ssc#S20116287,gnl|UG|Ssc#S35168298,ENSSSCT000000173…
GO:0003158	endothelium development	5 of 1415 in the list	19 of 20089 in the genome	1	3.7361	gnl|UG|Ssc#S35172271,gnl|UG|Ssc#S23213461,gnl|UG|Ssc#S35166997,ENSSSCT00000007472,ENSSSCT00000027402
GO:0061326	renal tubule development	5 of 1415 in the list	19 of 20089 in the genome	1	3.7361	ENSSSCT00000019256,ENSSSCT00000023713,gnl|UG|Ssc#S35171789,gnl|UG|Ssc#S58300997,gnl|UG|Ssc#S58304691
GO:0046879	hormone secretion	20 of 1415 in the list	160 of 20089 in the genome	1	1.77465	ENSSSCT00000004097,gnl|UG|Ssc#S35171789,ENSSSCT00000013802,gnl|UG|Ssc#S58304422,gnl|UG|Ssc#S55237678,gnl|UG|Ssc#S58311058,ENSSSCT00000015046,ENSSSCT00000023036,ENSSSCT00000011285,gnl|UG|Ssc#S55325284,ENSSSCT00000028654,gnl|UG|Ssc#S35168166,gnl|UG|Ssc#S38481911,gnl|UG|Ssc#S58306134,ENSSSCT00000005420,gnl|UG|Ssc#S55322173,gnl|UG|Ssc#S58314231,gnl|UG|Ssc#S39548544,ENSSSCT00000012492,ENSSSCT000000084…
GO:0060191	regulation of lipase activity	17 of 1415 in the list	129 of 20089 in the genome	1	1.87095	gnl|UG|Ssc#S58310528,gnl|UG|Ssc#S58310055,ENSSSCT00000031715,ENSSSCT00000029344,ENSSSCT00000007081,ENSSSCT00000026421,ENSSSCT00000015046,ENSSSCT00000003617,gnl|UG|Ssc#S55325284,gnl|UG|Ssc#S35171216,gnl|UG|Ssc#S35168166,gnl|UG|Ssc#S58303928,gnl|UG|Ssc#S58306134,ENSSSCT00000000318,ENSSSCT00000009246,ENSSSCT00000031940,ENSSSCT00000010077
GO:0051493	regulation of cytoskeleton organization	19 of 1415 in the list	150 of 20089 in the genome	1	1.79831	gnl|UG|Ssc#S33578952,gnl|UG|Ssc#S35173875,ENSSSCT00000018484,gnl|UG|Ssc#S35170816,gnl|UG|Ssc#S55320415,ENSSSCT00000002535,ENSSSCT00000026421,ENSSSCT00000010536,gnl|UG|Ssc#S46879502,gnl|UG|Ssc#S35174061,gnl|UG|Ssc#S58303593,gnl|UG|Ssc#S29975956,gnl|UG|Ssc#S58313925,ENSSSCT00000030510,gnl|UG|Ssc#S20116287,ENSSSCT00000015450,ENSSSCT00000007423,gnl|UG|Ssc#S20116167,ENSSSCT00000010077
GO:0009141	nucleoside triphosphate metabolic process	64 of 1415 in the list	675 of 20089 in the genome	1	1.3461	ENSSSCT00000030224,ENSSSCT00000005332,gnl|UG|Ssc#S55327534,ENSSSCT00000016479,gnl|UG|Ssc#S17514632,ENSSSCT00000026600,ENSSSCT00000013785,ENSSSCT00000016782,ENSSSCT00000008185,ENSSSCT00000008823,ENSSSCT00000032072,ENSSSCT00000025245,ENSSSCT00000013899,ENSSSCT00000008553,ENSSSCT00000025989,gnl|UG|Ssc#S22415874,gnl|UG|Ssc#S55327619,ENSSSCT00000013468,gnl|UG|Ssc#S35169550,ENSSSCT00000030572,ENSSSCT00…
GO:0006584	catecholamine metabolic process	8 of 1415 in the list	43 of 20089 in the genome	1	2.64133	gnl|UG|Ssc#S55325104,ENSSSCT00000010992,ENSSSCT00000012659,ENSSSCT00000016414,gnl|UG|Ssc#S46879990,gnl|UG|Ssc#S35172385,ENSSSCT00000010077,ENSSSCT00000017282
GO:0009712	catechol-containing compound metabolic process	8 of 1415 in the list	43 of 20089 in the genome	1	2.64133	gnl|UG|Ssc#S55325104,ENSSSCT00000010992,ENSSSCT00000012659,ENSSSCT00000016414,gnl|UG|Ssc#S46879990,gnl|UG|Ssc#S35172385,ENSSSCT00000010077,ENSSSCT00000017282
GO:0034311	diol metabolic process	8 of 1415 in the list	43 of 20089 in the genome	1	2.64133	gnl|UG|Ssc#S55325104,ENSSSCT00000010992,ENSSSCT00000012659,ENSSSCT00000016414,gnl|UG|Ssc#S46879990,gnl|UG|Ssc#S35172385,ENSSSCT00000010077,ENSSSCT00000017282
GO:0030072	peptide hormone secretion	18 of 1415 in the list	140 of 20089 in the genome	1	1.82535	ENSSSCT00000004097,ENSSSCT00000013802,gnl|UG|Ssc#S55237678,gnl|UG|Ssc#S58304422,gnl|UG|Ssc#S58311058,ENSSSCT00000015046,ENSSSCT00000023036,ENSSSCT00000011285,ENSSSCT00000028654,gnl|UG|Ssc#S35168166,gnl|UG|Ssc#S38481911,gnl|UG|Ssc#S58306134,ENSSSCT00000005420,gnl|UG|Ssc#S55322173,gnl|UG|Ssc#S58314231,gnl|UG|Ssc#S39548544,ENSSSCT00000012492,ENSSSCT00000008457
GO:0051338	regulation of transferase activity	46 of 1415 in the list	458 of 20089 in the genome	1	1.42592	gnl|UG|Ssc#S46877155,ENSSSCT00000032022,ENSSSCT00000032169,ENSSSCT00000016414,gnl|UG|Ssc#S58313966,ENSSSCT00000015046,gnl|UG|Ssc#S43509724,ENSSSCT00000016488,ENSSSCT00000026829,ENSSSCT00000027459,ENSSSCT00000030510,gnl|UG|Ssc#S20116287,ENSSSCT00000012703,gnl|UG|Ssc#S58304311,gnl|UG|Ssc#S20116167,ENSSSCT00000010077,ENSSSCT00000025989,gnl|UG|Ssc#S33578952,ENSSSCT00000016162,gnl|UG|Ssc#S58304887,ENS…
GO:0009166	nucleotide catabolic process	58 of 1415 in the list	603 of 20089 in the genome	1	1.36557	gnl|UG|Ssc#S46880795,ENSSSCT00000014612,ENSSSCT00000005332,gnl|UG|Ssc#S55327534,ENSSSCT00000016479,gnl|UG|Ssc#S55326004,gnl|UG|Ssc#S17514632,ENSSSCT00000019205,ENSSSCT00000026600,ENSSSCT00000005302,ENSSSCT00000015183,ENSSSCT00000013785,ENSSSCT00000016782,ENSSSCT00000008185,ENSSSCT00000023925,gnl|UG|Ssc#S58302643,gnl|UG|Ssc#S35167217,gnl|UG|Ssc#S58303968,ENSSSCT00000008823,ENSSSCT00000032072,ENSSS…
GO:0031669	cellular response to nutrient levels	9 of 1415 in the list	52 of 20089 in the genome	1	2.4572	gnl|UG|Ssc#S58302218,gnl|UG|Ssc#S55324994,ENSSSCT00000018621,gnl|UG|Ssc#S35171357,gnl|UG|Ssc#S20116167,ENSSSCT00000029382,gnl|UG|Ssc#S39548544,ENSSSCT00000016713,ENSSSCT00000012233
GO:0006195	purine nucleotide catabolic process	57 of 1415 in the list	591 of 20089 in the genome	1	1.36927	gnl|UG|Ssc#S46880795,ENSSSCT00000014612,ENSSSCT00000005332,gnl|UG|Ssc#S55327534,ENSSSCT00000016479,gnl|UG|Ssc#S55326004,gnl|UG|Ssc#S17514632,ENSSSCT00000019205,ENSSSCT00000026600,ENSSSCT00000005302,ENSSSCT00000015183,ENSSSCT00000013785,ENSSSCT00000016782,ENSSSCT00000008185,ENSSSCT00000023925,gnl|UG|Ssc#S58302643,gnl|UG|Ssc#S35167217,gnl|UG|Ssc#S58303968,ENSSSCT00000008823,ENSSSCT00000032072,ENSSS…
GO:0030323	respiratory tube development	17 of 1415 in the list	130 of 20089 in the genome	1	1.85655	gnl|UG|Ssc#S46878730,ENSSSCT00000007865,ENSSSCT00000015183,ENSSSCT00000004631,gnl|UG|Ssc#S35167803,gnl|UG|Ssc#S58311058,ENSSSCT00000022836,gnl|UG|Ssc#S46877762,ENSSSCT00000009429,ENSSSCT00000028611,gnl|UG|Ssc#S38675455,ENSSSCT00000000652,gnl|UG|Ssc#S58304311,ENSSSCT00000018184,ENSSSCT00000002281,ENSSSCT00000002555,gnl|UG|Ssc#S58312732
GO:0014060	regulation of epinephrine secretion	3 of 1415 in the list	7 of 20089 in the genome	1	6.0845	gnl|UG|Ssc#S39548544,ENSSSCT00000006084,ENSSSCT00000001355
GO:0006637	acyl-CoA metabolic process	6 of 1415 in the list	27 of 20089 in the genome	1	3.15493	gnl|UG|Ssc#S38794848,gnl|UG|Ssc#S46879090,gnl|UG|Ssc#S30065897,ENSSSCT00000028339,gnl|UG|Ssc#S40667284,ENSSSCT00000015595
GO:0035337	fatty-acyl-CoA metabolic process	6 of 1415 in the list	27 of 20089 in the genome	1	3.15493	gnl|UG|Ssc#S38794848,gnl|UG|Ssc#S46879090,gnl|UG|Ssc#S30065897,ENSSSCT00000028339,gnl|UG|Ssc#S40667284,ENSSSCT00000015595
GO:0035383	thioester metabolic process	6 of 1415 in the list	27 of 20089 in the genome	1	3.15493	gnl|UG|Ssc#S38794848,gnl|UG|Ssc#S46879090,gnl|UG|Ssc#S30065897,ENSSSCT00000028339,gnl|UG|Ssc#S40667284,ENSSSCT00000015595
GO:0009953	dorsal/ventral pattern formation	7 of 1415 in the list	35 of 20089 in the genome	1	2.83943	ENSSSCT00000022487,ENSSSCT00000018248,ENSSSCT00000011882,gnl|UG|Ssc#S58307411,gnl|UG|Ssc#S58313509,ENSSSCT00000029331,gnl|UG|Ssc#S58305762
GO:0051345	positive regulation of hydrolase activity	27 of 1415 in the list	239 of 20089 in the genome	1	1.60386	gnl|UG|Ssc#S58302754,gnl|UG|Ssc#S46877142,gnl|UG|Ssc#S58310055,gnl|UG|Ssc#S58309329,ENSSSCT00000031715,ENSSSCT00000029344,ENSSSCT00000009861,ENSSSCT00000007081,ENSSSCT00000004631,ENSSSCT00000026421,ENSSSCT00000004670,ENSSSCT00000015046,ENSSSCT00000003617,gnl|UG|Ssc#S55325284,gnl|UG|Ssc#S20116232,gnl|UG|Ssc#S35171216,gnl|UG|Ssc#S35168166,gnl|UG|Ssc#S58303928,gnl|UG|Ssc#S58306134,gnl|UG|Ssc#S351691…
GO:0009914	hormone transport	21 of 1415 in the list	173 of 20089 in the genome	1	1.72336	ENSSSCT00000004097,gnl|UG|Ssc#S35171789,ENSSSCT00000013802,gnl|UG|Ssc#S58304422,gnl|UG|Ssc#S55237678,gnl|UG|Ssc#S58311058,ENSSSCT00000015046,ENSSSCT00000023036,ENSSSCT00000011285,gnl|UG|Ssc#S55325284,gnl|UG|Ssc#S35172385,ENSSSCT00000028654,gnl|UG|Ssc#S35168166,gnl|UG|Ssc#S38481911,gnl|UG|Ssc#S58306134,ENSSSCT00000005420,gnl|UG|Ssc#S55322173,gnl|UG|Ssc#S58314231,gnl|UG|Ssc#S39548544,ENSSSCT0000001…
GO:0060349	bone morphogenesis	4 of 1415 in the list	13 of 20089 in the genome	1	4.36836	gnl|UG|Ssc#S35167803,ENSSSCT00000007145,ENSSSCT00000005288,ENSSSCT00000018780
GO:0009154	purine ribonucleotide catabolic process	55 of 1415 in the list	569 of 20089 in the genome	1	1.37231	gnl|UG|Ssc#S46880795,ENSSSCT00000014612,ENSSSCT00000005332,gnl|UG|Ssc#S55327534,ENSSSCT00000016479,gnl|UG|Ssc#S55326004,gnl|UG|Ssc#S17514632,ENSSSCT00000019205,ENSSSCT00000026600,ENSSSCT00000005302,ENSSSCT00000015183,ENSSSCT00000013785,ENSSSCT00000016782,ENSSSCT00000008185,ENSSSCT00000023925,gnl|UG|Ssc#S58302643,gnl|UG|Ssc#S35167217,gnl|UG|Ssc#S58303968,ENSSSCT00000008823,ENSSSCT00000032072,gnl|U…
GO:0015988	energy coupled proton transport, against electrochemical gradient	8 of 1415 in the list	44 of 20089 in the genome	1	2.5813	ENSSSCT00000002549,gnl|UG|Ssc#S55327619,ENSSSCT00000013040,gnl|UG|Ssc#S35174174,ENSSSCT00000018941,ENSSSCT00000003074,gnl|UG|Ssc#S35164051,gnl|UG|Ssc#S35170643
GO:0050818	regulation of coagulation	8 of 1415 in the list	44 of 20089 in the genome	1	2.5813	ENSSSCT00000011882,gnl|UG|Ssc#S58312163,ENSSSCT00000011287,ENSSSCT00000005288,gnl|UG|Ssc#S35169759,gnl|UG|Ssc#S45783721,gnl|UG|Ssc#S35170161,ENSSSCT00000007701
GO:0051494	negative regulation of cytoskeleton organization	10 of 1415 in the list	62 of 20089 in the genome	1	2.28987	gnl|UG|Ssc#S33578952,gnl|UG|Ssc#S35173875,gnl|UG|Ssc#S58313925,gnl|UG|Ssc#S55320415,ENSSSCT00000010536,ENSSSCT00000026421,ENSSSCT00000002535,gnl|UG|Ssc#S35174061,gnl|UG|Ssc#S46879502,ENSSSCT00000010077
GO:0001656	metanephros development	5 of 1415 in the list	20 of 20089 in the genome	1	3.54929	gnl|UG|Ssc#S55327747,gnl|UG|Ssc#S58303229,gnl|UG|Ssc#S55326285,ENSSSCT00000011548,ENSSSCT00000029331
GO:0021533	cell differentiation in hindbrain	5 of 1415 in the list	20 of 20089 in the genome	1	3.54929	ENSSSCT00000019256,ENSSSCT00000011993,ENSSSCT00000010817,ENSSSCT00000012703,gnl|UG|Ssc#S58304691
GO:0045661	regulation of myoblast differentiation	5 of 1415 in the list	20 of 20089 in the genome	1	3.54929	gnl|UG|Ssc#S27600966,gnl|UG|Ssc#S43496050,gnl|UG|Ssc#S6091751,ENSSSCT00000018780,gnl|UG|Ssc#S58309494
GO:0008544	epidermis development	22 of 1415 in the list	185 of 20089 in the genome	1	1.68831	gnl|UG|Ssc#S55327228,gnl|UG|Ssc#S40565039,gnl|UG|Ssc#S58313509,gnl|UG|Ssc#S58311443,gnl|UG|Ssc#S58302860,ENSSSCT00000001129,gnl|UG|Ssc#S35164749,gnl|UG|Ssc#S46880436,gnl|UG|Ssc#S58314129,ENSSSCT00000022836,ENSSSCT00000018780,ENSSSCT00000003835,ENSSSCT00000030510,ENSSSCT00000011882,gnl|UG|Ssc#S58312163,gnl|UG|Ssc#S49953823,gnl|UG|Ssc#S38675455,gnl|UG|Ssc#S55326688,ENSSSCT00000012703,gnl|UG|Ssc#S55…
GO:0008284	positive regulation of cell proliferation	29 of 1415 in the list	263 of 20089 in the genome	1	1.56547	ENSSSCT00000032169,gnl|UG|Ssc#S35173673,gnl|UG|Ssc#S58304887,gnl|UG|Ssc#S16890173,ENSSSCT00000012128,gnl|UG|Ssc#S35171789,gnl|UG|Ssc#S46880007,gnl|UG|Ssc#S58305762,ENSSSCT00000016825,gnl|UG|Ssc#S46880323,gnl|UG|Ssc#S58313966,ENSSSCT00000018330,ENSSSCT00000023021,ENSSSCT00000018780,ENSSSCT00000015660,ENSSSCT00000009429,gnl|UG|Ssc#S58312163,ENSSSCT00000024403,gnl|UG|Ssc#S38675455,ENSSSCT00000025452…
GO:0071900	regulation of protein serine/threonine kinase activity	24 of 1415 in the list	207 of 20089 in the genome	1	1.64605	gnl|UG|Ssc#S33578952,gnl|UG|Ssc#S46877155,ENSSSCT00000016162,ENSSSCT00000032169,gnl|UG|Ssc#S58304887,ENSSSCT00000019611,ENSSSCT00000015381,ENSSSCT00000014100,ENSSSCT00000009861,gnl|UG|Ssc#S35173132,ENSSSCT00000031143,ENSSSCT00000004670,gnl|UG|Ssc#S43509724,gnl|UG|Ssc#S6054441,ENSSSCT00000030510,gnl|UG|Ssc#S46877762,gnl|UG|Ssc#S20116287,ENSSSCT00000012703,ENSSSCT00000022326,gnl|UG|Ssc#S35169759,gn…
GO:0072523	purine-containing compound catabolic process	57 of 1415 in the list	596 of 20089 in the genome	1	1.35778	gnl|UG|Ssc#S46880795,ENSSSCT00000014612,ENSSSCT00000005332,gnl|UG|Ssc#S55327534,ENSSSCT00000016479,gnl|UG|Ssc#S55326004,gnl|UG|Ssc#S17514632,ENSSSCT00000019205,ENSSSCT00000026600,ENSSSCT00000005302,ENSSSCT00000015183,ENSSSCT00000013785,ENSSSCT00000016782,ENSSSCT00000008185,ENSSSCT00000023925,gnl|UG|Ssc#S58302643,gnl|UG|Ssc#S35167217,gnl|UG|Ssc#S58303968,ENSSSCT00000008823,ENSSSCT00000032072,ENSSS…
GO:0008277	regulation of G-protein coupled receptor protein signaling pathway	7 of 1415 in the list	36 of 20089 in the genome	1	2.76056	gnl|UG|Ssc#S58304479,gnl|UG|Ssc#S55318348,gnl|UG|Ssc#S43509650,gnl|UG|Ssc#S58301511,ENSSSCT00000010077,ENSSSCT00000016414,gnl|UG|Ssc#S55318473
GO:0009203	ribonucleoside triphosphate catabolic process	54 of 1415 in the list	560 of 20089 in the genome	1	1.36901	gnl|UG|Ssc#S46880795,ENSSSCT00000014612,ENSSSCT00000005332,gnl|UG|Ssc#S55327534,ENSSSCT00000016479,gnl|UG|Ssc#S55326004,gnl|UG|Ssc#S17514632,ENSSSCT00000019205,ENSSSCT00000026600,ENSSSCT00000005302,ENSSSCT00000015183,ENSSSCT00000013785,ENSSSCT00000016782,ENSSSCT00000008185,ENSSSCT00000023925,gnl|UG|Ssc#S58302643,gnl|UG|Ssc#S58303968,ENSSSCT00000008823,ENSSSCT00000032072,gnl|UG|Ssc#S58313226,ENSSS…
GO:0009207	purine ribonucleoside triphosphate catabolic process	54 of 1415 in the list	560 of 20089 in the genome	1	1.36901	gnl|UG|Ssc#S46880795,ENSSSCT00000014612,ENSSSCT00000005332,gnl|UG|Ssc#S55327534,ENSSSCT00000016479,gnl|UG|Ssc#S55326004,gnl|UG|Ssc#S17514632,ENSSSCT00000019205,ENSSSCT00000026600,ENSSSCT00000005302,ENSSSCT00000015183,ENSSSCT00000013785,ENSSSCT00000016782,ENSSSCT00000008185,ENSSSCT00000023925,gnl|UG|Ssc#S58302643,gnl|UG|Ssc#S58303968,ENSSSCT00000008823,ENSSSCT00000032072,gnl|UG|Ssc#S58313226,ENSSS…
GO:0014073	response to tropane	6 of 1415 in the list	28 of 20089 in the genome	1	3.04225	ENSSSCT00000023632,ENSSSCT00000007170,gnl|UG|Ssc#S46880436,ENSSSCT00000016414,gnl|UG|Ssc#S58304029,ENSSSCT00000026829
GO:0009144	purine nucleoside triphosphate metabolic process	62 of 1415 in the list	659 of 20089 in the genome	1	1.3357	gnl|UG|Ssc#S46880795,ENSSSCT00000014612,ENSSSCT00000005332,gnl|UG|Ssc#S55327534,ENSSSCT00000016479,gnl|UG|Ssc#S55326004,gnl|UG|Ssc#S17514632,ENSSSCT00000019205,ENSSSCT00000026600,ENSSSCT00000005302,ENSSSCT00000015183,ENSSSCT00000013785,ENSSSCT00000016782,ENSSSCT00000008185,ENSSSCT00000023925,gnl|UG|Ssc#S58302643,ENSSSCT00000012246,gnl|UG|Ssc#S58303968,ENSSSCT00000008823,gnl|UG|Ssc#S17515625,ENSSS…
GO:0043405	regulation of MAP kinase activity	20 of 1415 in the list	165 of 20089 in the genome	1	1.72087	gnl|UG|Ssc#S33578952,gnl|UG|Ssc#S46877155,ENSSSCT00000016162,gnl|UG|Ssc#S58304887,ENSSSCT00000019611,ENSSSCT00000015381,ENSSSCT00000014100,ENSSSCT00000009861,gnl|UG|Ssc#S35173132,ENSSSCT00000004670,gnl|UG|Ssc#S43509724,gnl|UG|Ssc#S6054441,gnl|UG|Ssc#S46877762,ENSSSCT00000012703,ENSSSCT00000022326,gnl|UG|Ssc#S58307187,gnl|UG|Ssc#S35169759,gnl|UG|Ssc#S20116167,ENSSSCT00000014538,ENSSSCT00000025989
GO:0031345	negative regulation of cell projection organization	8 of 1415 in the list	45 of 20089 in the genome	1	2.52394	gnl|UG|Ssc#S58311260,ENSSSCT00000001187,ENSSSCT00000010992,gnl|UG|Ssc#S58307914,ENSSSCT00000016773,gnl|UG|Ssc#S58304645,ENSSSCT00000011502,ENSSSCT00000016488
GO:0001558	regulation of cell growth	9 of 1415 in the list	54 of 20089 in the genome	1	2.3662	gnl|UG|Ssc#S58311260,ENSSSCT00000018484,gnl|UG|Ssc#S58304645,gnl|UG|Ssc#S35169759,ENSSSCT00000016773,gnl|UG|Ssc#S30930820,gnl|UG|Ssc#S29975956,ENSSSCT00000025955,ENSSSCT00000011502
GO:0009143	nucleoside triphosphate catabolic process	54 of 1415 in the list	562 of 20089 in the genome	1	1.36414	gnl|UG|Ssc#S46880795,ENSSSCT00000014612,ENSSSCT00000005332,gnl|UG|Ssc#S55327534,ENSSSCT00000016479,gnl|UG|Ssc#S55326004,gnl|UG|Ssc#S17514632,ENSSSCT00000019205,ENSSSCT00000026600,ENSSSCT00000005302,ENSSSCT00000015183,ENSSSCT00000013785,ENSSSCT00000016782,ENSSSCT00000008185,ENSSSCT00000023925,gnl|UG|Ssc#S58302643,gnl|UG|Ssc#S58303968,ENSSSCT00000008823,ENSSSCT00000032072,gnl|UG|Ssc#S58313226,ENSSS…
GO:0009146	purine nucleoside triphosphate catabolic process	54 of 1415 in the list	562 of 20089 in the genome	1	1.36414	gnl|UG|Ssc#S46880795,ENSSSCT00000014612,ENSSSCT00000005332,gnl|UG|Ssc#S55327534,ENSSSCT00000016479,gnl|UG|Ssc#S55326004,gnl|UG|Ssc#S17514632,ENSSSCT00000019205,ENSSSCT00000026600,ENSSSCT00000005302,ENSSSCT00000015183,ENSSSCT00000013785,ENSSSCT00000016782,ENSSSCT00000008185,ENSSSCT00000023925,gnl|UG|Ssc#S58302643,gnl|UG|Ssc#S58303968,ENSSSCT00000008823,ENSSSCT00000032072,gnl|UG|Ssc#S58313226,ENSSS…
GO:0010038	response to metal ion	29 of 1415 in the list	267 of 20089 in the genome	1	1.54202	ENSSSCT00000014612,gnl|UG|Ssc#S55327534,gnl|UG|Ssc#S16890173,gnl|UG|Ssc#S35171789,ENSSSCT00000016414,ENSSSCT00000005288,ENSSSCT00000026600,gnl|UG|Ssc#S23759290,gnl|UG|Ssc#S58304029,ENSSSCT00000027724,ENSSSCT00000017594,gnl|UG|Ssc#S58301511,ENSSSCT00000032489,gnl|UG|Ssc#S35171216,gnl|UG|Ssc#S20116287,gnl|UG|Ssc#S24663701,ENSSSCT00000000652,gnl|UG|Ssc#S58314164,gnl|UG|Ssc#S23699925,gnl|UG|Ssc#S5830…
GO:0030534	adult behavior	10 of 1415 in the list	64 of 20089 in the genome	1	2.21831	ENSSSCT00000007170,ENSSSCT00000016414,ENSSSCT00000000645,gnl|UG|Ssc#S35173132,gnl|UG|Ssc#S35169644,ENSSSCT00000001958,gnl|UG|Ssc#S58304479,ENSSSCT00000019532,gnl|UG|Ssc#S6054441,ENSSSCT00000026829
GO:0007019	microtubule depolymerization	5 of 1415 in the list	21 of 20089 in the genome	1	3.38028	ENSSSCT00000017584,ENSSSCT00000030510,ENSSSCT00000018484,gnl|UG|Ssc#S46879502,gnl|UG|Ssc#S29975956
GO:0045103	intermediate filament-based process	5 of 1415 in the list	21 of 20089 in the genome	1	3.38028	gnl|UG|Ssc#S46876594,gnl|UG|Ssc#S58301879,gnl|UG|Ssc#S46877407,ENSSSCT00000010578,ENSSSCT00000011589
GO:0045104	intermediate filament cytoskeleton organization	5 of 1415 in the list	21 of 20089 in the genome	1	3.38028	gnl|UG|Ssc#S46876594,gnl|UG|Ssc#S58301879,gnl|UG|Ssc#S46877407,ENSSSCT00000010578,ENSSSCT00000011589
GO:0051246	regulation of protein metabolic process	83 of 1415 in the list	926 of 20089 in the genome	1	1.27253	ENSSSCT00000032022,ENSSSCT00000032169,ENSSSCT00000012128,ENSSSCT00000004631,gnl|UG|Ssc#S46881211,ENSSSCT00000015046,ENSSSCT00000014227,ENSSSCT00000030510,gnl|UG|Ssc#S20116287,gnl|UG|Ssc#S58301623,gnl|UG|Ssc#S35166632,ENSSSCT00000012703,gnl|UG|Ssc#S20116167,gnl|UG|Ssc#S58306020,gnl|UG|Ssc#S58301374,ENSSSCT00000009521,ENSSSCT00000011471,ENSSSCT00000025989,ENSSSCT00000014100,ENSSSCT00000029344,gnl|U…
GO:0002065	columnar/cuboidal epithelial cell differentiation	4 of 1415 in the list	14 of 20089 in the genome	1	4.05634	gnl|UG|Ssc#S46878730,ENSSSCT00000018184,gnl|UG|Ssc#S35167328,gnl|UG|Ssc#S38675455
GO:0002478	antigen processing and presentation of exogenous peptide antigen	4 of 1415 in the list	14 of 20089 in the genome	1	4.05634	gnl|UG|Ssc#S55320042,gnl|UG|Ssc#S35166632,gnl|UG|Ssc#S58314864,gnl|UG|Ssc#S55322726
GO:0021772	olfactory bulb development	4 of 1415 in the list	14 of 20089 in the genome	1	4.05634	gnl|UG|Ssc#S58307411,ENSSSCT00000003137,ENSSSCT00000009572,ENSSSCT00000011502
GO:0060123	regulation of growth hormone secretion	4 of 1415 in the list	14 of 20089 in the genome	1	4.05634	ENSSSCT00000004097,ENSSSCT00000016414,ENSSSCT00000001355,gnl|UG|Ssc#S46877217
GO:0010638	positive regulation of organelle organization	9 of 1415 in the list	55 of 20089 in the genome	1	2.32317	gnl|UG|Ssc#S33578952,ENSSSCT00000004730,ENSSSCT00000030510,ENSSSCT00000018484,gnl|UG|Ssc#S20116287,gnl|UG|Ssc#S58308211,gnl|UG|Ssc#S20116167,gnl|UG|Ssc#S58303593,gnl|UG|Ssc#S29975956
GO:0015804	neutral amino acid transport	6 of 1415 in the list	29 of 20089 in the genome	1	2.93735	ENSSSCT00000024583,ENSSSCT00000003165,ENSSSCT00000008040,gnl|UG|Ssc#S58309772,ENSSSCT00000001022,ENSSSCT00000023223
GO:0051261	protein depolymerization	6 of 1415 in the list	29 of 20089 in the genome	1	2.93735	ENSSSCT00000017584,ENSSSCT00000030510,ENSSSCT00000018484,gnl|UG|Ssc#S46879502,gnl|UG|Ssc#S42951696,gnl|UG|Ssc#S29975956
GO:1900542	regulation of purine nucleotide metabolic process	38 of 1415 in the list	373 of 20089 in the genome	1	1.44636	gnl|UG|Ssc#S43678670,gnl|UG|Ssc#S58311514,ENSSSCT00000004097,gnl|UG|Ssc#S58305091,gnl|UG|Ssc#S58309329,ENSSSCT00000025950,gnl|UG|Ssc#S55324180,ENSSSCT00000026600,ENSSSCT00000015183,ENSSSCT00000027724,ENSSSCT00000015217,ENSSSCT00000014456,ENSSSCT00000016488,gnl|UG|Ssc#S55325243,gnl|UG|Ssc#S58303968,gnl|UG|Ssc#S58308207,gnl|UG|Ssc#S58310499,gnl|UG|Ssc#S35164979,gnl|UG|Ssc#S22415874,ENSSSCT000000247…
GO:0000303	response to superoxide	2 of 1415 in the list	3 of 20089 in the genome	1	9.46478	gnl|UG|Ssc#S35167435,gnl|UG|Ssc#S46878962
GO:0007638	mechanosensory behavior	2 of 1415 in the list	3 of 20089 in the genome	1	9.46478	gnl|UG|Ssc#S35172811,ENSSSCT00000016414
GO:0009215	purine deoxyribonucleoside triphosphate metabolic process	2 of 1415 in the list	3 of 20089 in the genome	1	9.46478	ENSSSCT00000009082,gnl|UG|Ssc#S46877217
GO:0010715	regulation of extracellular matrix disassembly	2 of 1415 in the list	3 of 20089 in the genome	1	9.46478	ENSSSCT00000017308,gnl|UG|Ssc#S55324074
GO:0010977	negative regulation of neuron projection development	2 of 1415 in the list	3 of 20089 in the genome	1	9.46478	gnl|UG|Ssc#S58311260,ENSSSCT00000001187
GO:0019430	removal of superoxide radicals	2 of 1415 in the list	3 of 20089 in the genome	1	9.46478	gnl|UG|Ssc#S35167435,gnl|UG|Ssc#S46878962
GO:0034201	response to oleic acid	2 of 1415 in the list	3 of 20089 in the genome	1	9.46478	ENSSSCT00000017594,gnl|UG|Ssc#S58314164
GO:0034260	negative regulation of GTPase activity	2 of 1415 in the list	3 of 20089 in the genome	1	9.46478	gnl|UG|Ssc#S46877762,gnl|UG|Ssc#S58307187
GO:0034404	nucleobase-containing small molecule biosynthetic process	2 of 1415 in the list	3 of 20089 in the genome	1	9.46478	ENSSSCT00000009082,ENSSSCT00000001159
GO:0048793	pronephros development	2 of 1415 in the list	3 of 20089 in the genome	1	9.46478	ENSSSCT00000019256,gnl|UG|Ssc#S58304691
GO:0071417	cellular response to organic nitrogen	2 of 1415 in the list	3 of 20089 in the genome	1	9.46478	ENSSSCT00000018621,gnl|UG|Ssc#S55325298
GO:0071418	cellular response to amine stimulus	2 of 1415 in the list	3 of 20089 in the genome	1	9.46478	ENSSSCT00000018621,gnl|UG|Ssc#S55325298
GO:0071450	cellular response to oxygen radical	2 of 1415 in the list	3 of 20089 in the genome	1	9.46478	gnl|UG|Ssc#S35167435,gnl|UG|Ssc#S46878962
GO:0071451	cellular response to superoxide	2 of 1415 in the list	3 of 20089 in the genome	1	9.46478	gnl|UG|Ssc#S35167435,gnl|UG|Ssc#S46878962
GO:0071867	response to monoamine stimulus	2 of 1415 in the list	3 of 20089 in the genome	1	9.46478	ENSSSCT00000018621,gnl|UG|Ssc#S55325298
GO:0071868	cellular response to monoamine stimulus	2 of 1415 in the list	3 of 20089 in the genome	1	9.46478	ENSSSCT00000018621,gnl|UG|Ssc#S55325298
GO:0071869	response to catecholamine stimulus	2 of 1415 in the list	3 of 20089 in the genome	1	9.46478	ENSSSCT00000018621,gnl|UG|Ssc#S55325298
GO:0071870	cellular response to catecholamine stimulus	2 of 1415 in the list	3 of 20089 in the genome	1	9.46478	ENSSSCT00000018621,gnl|UG|Ssc#S55325298
GO:0030811	regulation of nucleotide catabolic process	34 of 1415 in the list	327 of 20089 in the genome	1	1.47616	gnl|UG|Ssc#S43678670,gnl|UG|Ssc#S58311514,ENSSSCT00000004097,gnl|UG|Ssc#S58305091,gnl|UG|Ssc#S58309329,ENSSSCT00000025950,gnl|UG|Ssc#S55324180,ENSSSCT00000026600,ENSSSCT00000015183,ENSSSCT00000027724,ENSSSCT00000015217,ENSSSCT00000014456,ENSSSCT00000016488,gnl|UG|Ssc#S55325243,gnl|UG|Ssc#S58303968,gnl|UG|Ssc#S58310499,gnl|UG|Ssc#S35164979,gnl|UG|Ssc#S22415874,ENSSSCT00000024760,ENSSSCT00000019412…
GO:0033121	regulation of purine nucleotide catabolic process	34 of 1415 in the list	327 of 20089 in the genome	1	1.47616	gnl|UG|Ssc#S43678670,gnl|UG|Ssc#S58311514,ENSSSCT00000004097,gnl|UG|Ssc#S58305091,gnl|UG|Ssc#S58309329,ENSSSCT00000025950,gnl|UG|Ssc#S55324180,ENSSSCT00000026600,ENSSSCT00000015183,ENSSSCT00000027724,ENSSSCT00000015217,ENSSSCT00000014456,ENSSSCT00000016488,gnl|UG|Ssc#S55325243,gnl|UG|Ssc#S58303968,gnl|UG|Ssc#S58310499,gnl|UG|Ssc#S35164979,gnl|UG|Ssc#S22415874,ENSSSCT00000024760,ENSSSCT00000019412…
GO:0032268	regulation of cellular protein metabolic process	74 of 1415 in the list	816 of 20089 in the genome	1	1.28749	ENSSSCT00000032022,ENSSSCT00000032169,ENSSSCT00000012128,ENSSSCT00000004631,gnl|UG|Ssc#S46881211,ENSSSCT00000015046,ENSSSCT00000014227,ENSSSCT00000030510,gnl|UG|Ssc#S20116287,gnl|UG|Ssc#S58301623,gnl|UG|Ssc#S35166632,ENSSSCT00000012703,gnl|UG|Ssc#S20116167,gnl|UG|Ssc#S58306020,ENSSSCT00000009521,ENSSSCT00000011471,ENSSSCT00000025989,ENSSSCT00000014100,ENSSSCT00000029344,gnl|UG|Ssc#S35167803,ENSSS…
GO:0002090	regulation of receptor internalization	3 of 1415 in the list	8 of 20089 in the genome	1	5.32394	ENSSSCT00000029382,gnl|UG|Ssc#S43678669,ENSSSCT00000016414
GO:0048259	regulation of receptor-mediated endocytosis	3 of 1415 in the list	8 of 20089 in the genome	1	5.32394	ENSSSCT00000029382,gnl|UG|Ssc#S43678669,ENSSSCT00000016414
GO:0072074	kidney mesenchyme development	3 of 1415 in the list	8 of 20089 in the genome	1	5.32394	gnl|UG|Ssc#S55327747,gnl|UG|Ssc#S58303229,ENSSSCT00000011548
GO:0072075	metanephric mesenchyme development	3 of 1415 in the list	8 of 20089 in the genome	1	5.32394	gnl|UG|Ssc#S55327747,gnl|UG|Ssc#S58303229,ENSSSCT00000011548
GO:0030193	regulation of blood coagulation	7 of 1415 in the list	38 of 20089 in the genome	1	2.61527	gnl|UG|Ssc#S45783721,gnl|UG|Ssc#S35169759,ENSSSCT00000007701,gnl|UG|Ssc#S35170161,gnl|UG|Ssc#S58312163,ENSSSCT00000011287,ENSSSCT00000005288
GO:0032846	positive regulation of homeostatic process	7 of 1415 in the list	38 of 20089 in the genome	1	2.61527	gnl|UG|Ssc#S58310055,gnl|UG|Ssc#S55259818,gnl|UG|Ssc#S46879930,gnl|UG|Ssc#S16890173,ENSSSCT00000010077,gnl|UG|Ssc#S46877217,ENSSSCT00000016488
GO:1900046	regulation of hemostasis	7 of 1415 in the list	38 of 20089 in the genome	1	2.61527	gnl|UG|Ssc#S45783721,gnl|UG|Ssc#S35169759,ENSSSCT00000007701,gnl|UG|Ssc#S35170161,gnl|UG|Ssc#S58312163,ENSSSCT00000011287,ENSSSCT00000005288
GO:0006357	regulation of transcription from RNA polymerase II promoter	78 of 1415 in the list	869 of 20089 in the genome	1	1.27431	gnl|UG|Ssc#S58302462,gnl|UG|Ssc#S55327228,gnl|UG|Ssc#S23765177,ENSSSCT00000001082,ENSSSCT00000012128,ENSSSCT00000005607,gnl|UG|Ssc#S35171783,ENSSSCT00000001722,gnl|UG|Ssc#S46880323,gnl|UG|Ssc#S35172028,gnl|UG|Ssc#S58306205,gnl|UG|Ssc#S20116232,gnl|UG|Ssc#S46877158,gnl|UG|Ssc#S58314337,gnl|UG|Ssc#S35165172,ENSSSCT00000007969,ENSSSCT00000027574,gnl|UG|Ssc#S55324114,gnl|UG|Ssc#S38675455,gnl|UG|Ssc#S…
GO:0034655	nucleobase-containing compound catabolic process	58 of 1415 in the list	619 of 20089 in the genome	1	1.33027	gnl|UG|Ssc#S46880795,ENSSSCT00000014612,ENSSSCT00000005332,gnl|UG|Ssc#S55327534,ENSSSCT00000016479,gnl|UG|Ssc#S55326004,gnl|UG|Ssc#S17514632,ENSSSCT00000019205,ENSSSCT00000026600,ENSSSCT00000005302,ENSSSCT00000015183,ENSSSCT00000013785,ENSSSCT00000016782,ENSSSCT00000008185,ENSSSCT00000023925,gnl|UG|Ssc#S58302643,gnl|UG|Ssc#S35167217,gnl|UG|Ssc#S58303968,ENSSSCT00000008823,ENSSSCT00000032072,ENSSS…
GO:0030100	regulation of endocytosis	15 of 1415 in the list	116 of 20089 in the genome	1	1.83584	gnl|UG|Ssc#S55318348,ENSSSCT00000014464,ENSSSCT00000000383,ENSSSCT00000016414,ENSSSCT00000002113,ENSSSCT00000002056,ENSSSCT00000011790,gnl|UG|Ssc#S23757503,gnl|UG|Ssc#S20116167,gnl|UG|Ssc#S35167435,ENSSSCT00000029382,gnl|UG|Ssc#S43678669,ENSSSCT00000010077,gnl|UG|Ssc#S58300997,gnl|UG|Ssc#S55325124
GO:0002209	behavioral defense response	5 of 1415 in the list	22 of 20089 in the genome	1	3.22663	ENSSSCT00000004097,gnl|UG|Ssc#S55259818,gnl|UG|Ssc#S39995762,ENSSSCT00000019056,ENSSSCT00000005329
GO:0001666	response to hypoxia	6 of 1415 in the list	30 of 20089 in the genome	1	2.83943	gnl|UG|Ssc#S35167803,ENSSSCT00000009246,gnl|UG|Ssc#S58302043,ENSSSCT00000001899,gnl|UG|Ssc#S35171789,ENSSSCT00000016697
GO:0009636	response to toxin	6 of 1415 in the list	30 of 20089 in the genome	1	2.83943	ENSSSCT00000027751,ENSSSCT00000018621,ENSSSCT00000018484,gnl|UG|Ssc#S35167328,gnl|UG|Ssc#S58314164,ENSSSCT00000017282
GO:0051649	establishment of localization in cell	119 of 1415 in the list	1398 of 20089 in the genome	1	1.20849	gnl|UG|Ssc#S35172811,ENSSSCT00000004097,gnl|UG|Ssc#S35170816,gnl|UG|Ssc#S16890173,gnl|UG|Ssc#S35171789,ENSSSCT00000004631,gnl|UG|Ssc#S46876251,ENSSSCT00000015046,gnl|UG|Ssc#S35173205,gnl|UG|Ssc#S20116232,gnl|UG|Ssc#S24520633,gnl|UG|Ssc#S58313897,ENSSSCT00000027542,gnl|UG|Ssc#S35167068,gnl|UG|Ssc#S35168298,gnl|UG|Ssc#S58307650,ENSSSCT00000023580,ENSSSCT00000002023,ENSSSCT00000032072,gnl|UG|Ssc#S55…
GO:0007166	cell surface receptor signaling pathway	210 of 1415 in the list	2602 of 20089 in the genome	1	1.14581	gnl|UG|Ssc#S58304589,gnl|UG|Ssc#S58311959,gnl|UG|Ssc#S55326285,ENSSSCT00000017258,gnl|UG|Ssc#S58303888,ENSSSCT00000025774,ENSSSCT00000010202,ENSSSCT00000004631,ENSSSCT00000003790,gnl|UG|Ssc#S58307914,ENSSSCT00000009306,gnl|UG|Ssc#S20116232,ENSSSCT00000005329,gnl|UG|Ssc#S39995197,ENSSSCT00000022487,gnl|UG|Ssc#S20116287,ENSSSCT00000028611,gnl|UG|Ssc#S58304479,gnl|UG|Ssc#S46880523,gnl|UG|Ssc#S553267…
GO:0006865	amino acid transport	17 of 1415 in the list	138 of 20089 in the genome	1	1.74893	gnl|UG|Ssc#S35172811,ENSSSCT00000003165,gnl|UG|Ssc#S58309772,gnl|UG|Ssc#S23872074,gnl|UG|Ssc#S58304029,gnl|UG|Ssc#S35171357,ENSSSCT00000005755,gnl|UG|Ssc#S58307846,gnl|UG|Ssc#S55324726,ENSSSCT00000024583,ENSSSCT00000008040,gnl|UG|Ssc#S20116624,gnl|UG|Ssc#S58309157,ENSSSCT00000001022,ENSSSCT00000001355,gnl|UG|Ssc#S58315176,ENSSSCT00000023223
GO:0044270	cellular nitrogen compound catabolic process	59 of 1415 in the list	635 of 20089 in the genome	1	1.31911	gnl|UG|Ssc#S46880795,ENSSSCT00000014612,ENSSSCT00000005332,gnl|UG|Ssc#S55327534,ENSSSCT00000016479,gnl|UG|Ssc#S55326004,gnl|UG|Ssc#S17514632,ENSSSCT00000019205,ENSSSCT00000026600,ENSSSCT00000005302,ENSSSCT00000017589,ENSSSCT00000015183,ENSSSCT00000013785,ENSSSCT00000016782,ENSSSCT00000008185,ENSSSCT00000023925,gnl|UG|Ssc#S58302643,gnl|UG|Ssc#S35167217,gnl|UG|Ssc#S58303968,ENSSSCT00000008823,ENSSS…
GO:0006599	phosphagen metabolic process	4 of 1415 in the list	15 of 20089 in the genome	1	3.78591	gnl|UG|Ssc#S50182029,ENSSSCT00000005158,gnl|UG|Ssc#S35165470,gnl|UG|Ssc#S30930815
GO:0042069	regulation of catecholamine metabolic process	4 of 1415 in the list	15 of 20089 in the genome	1	3.78591	ENSSSCT00000007170,ENSSSCT00000000318,gnl|UG|Ssc#S55327569,ENSSSCT00000017282
GO:0060348	bone development	4 of 1415 in the list	15 of 20089 in the genome	1	3.78591	gnl|UG|Ssc#S35167803,ENSSSCT00000007145,ENSSSCT00000005288,ENSSSCT00000018780
GO:0033762	response to glucagon stimulus	8 of 1415 in the list	48 of 20089 in the genome	1	2.3662	ENSSSCT00000029733,ENSSSCT00000017594,gnl|UG|Ssc#S58306134,ENSSSCT00000015046,ENSSSCT00000016697,gnl|UG|Ssc#S58314164,ENSSSCT00000029344,gnl|UG|Ssc#S35168166
GO:0046700	heterocycle catabolic process	58 of 1415 in the list	623 of 20089 in the genome	1	1.32173	gnl|UG|Ssc#S46880795,ENSSSCT00000014612,ENSSSCT00000005332,gnl|UG|Ssc#S55327534,ENSSSCT00000016479,gnl|UG|Ssc#S55326004,gnl|UG|Ssc#S17514632,ENSSSCT00000019205,ENSSSCT00000026600,ENSSSCT00000005302,ENSSSCT00000015183,ENSSSCT00000013785,ENSSSCT00000016782,ENSSSCT00000008185,ENSSSCT00000023925,gnl|UG|Ssc#S58302643,gnl|UG|Ssc#S35167217,gnl|UG|Ssc#S58303968,ENSSSCT00000008823,ENSSSCT00000032072,ENSSS…
GO:0033043	regulation of organelle organization	30 of 1415 in the list	285 of 20089 in the genome	1	1.49444	gnl|UG|Ssc#S33578952,gnl|UG|Ssc#S35173875,ENSSSCT00000018484,gnl|UG|Ssc#S35170816,ENSSSCT00000016414,ENSSSCT00000015183,gnl|UG|Ssc#S55320415,ENSSSCT00000002535,gnl|UG|Ssc#S58313966,ENSSSCT00000026421,ENSSSCT00000010536,gnl|UG|Ssc#S46879502,ENSSSCT00000010386,gnl|UG|Ssc#S58303593,gnl|UG|Ssc#S55325121,gnl|UG|Ssc#S35174061,gnl|UG|Ssc#S29975956,ENSSSCT00000004730,gnl|UG|Ssc#S58313925,ENSSSCT000000305…
GO:0031589	cell-substrate adhesion	15 of 1415 in the list	118 of 20089 in the genome	1	1.80473	gnl|UG|Ssc#S58302754,gnl|UG|Ssc#S58310151,gnl|UG|Ssc#S58303479,ENSSSCT00000026312,gnl|UG|Ssc#S46879230,gnl|UG|Ssc#S46878962,gnl|UG|Ssc#S58302860,ENSSSCT00000011289,ENSSSCT00000004631,gnl|UG|Ssc#S46880523,ENSSSCT00000007145,gnl|UG|Ssc#S43509724,ENSSSCT00000001504,gnl|UG|Ssc#S20116741,ENSSSCT00000026829
GO:0032535	regulation of cellular component size	16 of 1415 in the list	129 of 20089 in the genome	1	1.76089	gnl|UG|Ssc#S33578952,gnl|UG|Ssc#S35173875,gnl|UG|Ssc#S46877407,gnl|UG|Ssc#S35170816,gnl|UG|Ssc#S55320415,ENSSSCT00000002535,ENSSSCT00000010536,gnl|UG|Ssc#S55325284,ENSSSCT00000011502,gnl|UG|Ssc#S58313925,ENSSSCT00000015450,ENSSSCT00000010578,gnl|UG|Ssc#S58304645,ENSSSCT00000012703,ENSSSCT00000007423,ENSSSCT00000016773
GO:0051129	negative regulation of cellular component organization	21 of 1415 in the list	184 of 20089 in the genome	1	1.62033	gnl|UG|Ssc#S58311260,gnl|UG|Ssc#S33578952,gnl|UG|Ssc#S35173875,ENSSSCT00000010992,gnl|UG|Ssc#S55320415,ENSSSCT00000002535,ENSSSCT00000026421,gnl|UG|Ssc#S20116738,ENSSSCT00000010536,gnl|UG|Ssc#S46879502,gnl|UG|Ssc#S35174061,gnl|UG|Ssc#S58307914,ENSSSCT00000011502,ENSSSCT00000016488,gnl|UG|Ssc#S58313925,ENSSSCT00000030510,gnl|UG|Ssc#S58308825,gnl|UG|Ssc#S58304645,ENSSSCT00000001187,ENSSSCT000000100…
GO:0030073	insulin secretion	13 of 1415 in the list	98 of 20089 in the genome	1	1.8833	gnl|UG|Ssc#S38481911,gnl|UG|Ssc#S58306134,ENSSSCT00000005420,gnl|UG|Ssc#S58314231,ENSSSCT00000013802,gnl|UG|Ssc#S58304422,gnl|UG|Ssc#S39548544,ENSSSCT00000015046,ENSSSCT00000012492,ENSSSCT00000023036,ENSSSCT00000008457,ENSSSCT00000028654,gnl|UG|Ssc#S35168166
GO:0061041	regulation of wound healing	7 of 1415 in the list	40 of 20089 in the genome	1	2.48451	gnl|UG|Ssc#S45783721,gnl|UG|Ssc#S35169759,ENSSSCT00000007701,gnl|UG|Ssc#S35170161,gnl|UG|Ssc#S58312163,ENSSSCT00000011287,ENSSSCT00000005288
GO:0006140	regulation of nucleotide metabolic process	38 of 1415 in the list	383 of 20089 in the genome	1	1.4086	gnl|UG|Ssc#S43678670,gnl|UG|Ssc#S58311514,ENSSSCT00000004097,gnl|UG|Ssc#S58305091,gnl|UG|Ssc#S58309329,ENSSSCT00000025950,gnl|UG|Ssc#S55324180,ENSSSCT00000026600,ENSSSCT00000015183,ENSSSCT00000027724,ENSSSCT00000015217,ENSSSCT00000014456,ENSSSCT00000016488,gnl|UG|Ssc#S55325243,gnl|UG|Ssc#S58303968,gnl|UG|Ssc#S58308207,gnl|UG|Ssc#S58310499,gnl|UG|Ssc#S35164979,gnl|UG|Ssc#S22415874,ENSSSCT000000247…
GO:0015800	acidic amino acid transport	3 of 1415 in the list	9 of 20089 in the genome	1	4.73239	ENSSSCT00000005755,gnl|UG|Ssc#S35172811,gnl|UG|Ssc#S58304029
GO:0009205	purine ribonucleoside triphosphate metabolic process	60 of 1415 in the list	654 of 20089 in the genome	1	1.30249	gnl|UG|Ssc#S46880795,ENSSSCT00000014612,ENSSSCT00000005332,gnl|UG|Ssc#S55327534,ENSSSCT00000016479,gnl|UG|Ssc#S55326004,gnl|UG|Ssc#S17514632,ENSSSCT00000019205,ENSSSCT00000026600,ENSSSCT00000005302,ENSSSCT00000015183,ENSSSCT00000013785,ENSSSCT00000016782,ENSSSCT00000008185,ENSSSCT00000023925,gnl|UG|Ssc#S58302643,ENSSSCT00000012246,gnl|UG|Ssc#S58303968,ENSSSCT00000008823,gnl|UG|Ssc#S17515625,ENSSS…
GO:0006470	protein dephosphorylation	12 of 1415 in the list	89 of 20089 in the genome	1	1.91423	gnl|UG|Ssc#S46879637,gnl|UG|Ssc#S35173862,gnl|UG|Ssc#S49953823,ENSSSCT00000017258,gnl|UG|Ssc#S46877516,ENSSSCT00000019204,gnl|UG|Ssc#S58303018,ENSSSCT00000026265,ENSSSCT00000022326,ENSSSCT00000026421,ENSSSCT00000024088,gnl|UG|Ssc#S46876762
GO:0010741	negative regulation of intracellular protein kinase cascade	11 of 1415 in the list	79 of 20089 in the genome	1	1.97682	gnl|UG|Ssc#S33578952,gnl|UG|Ssc#S46877762,ENSSSCT00000030510,ENSSSCT00000004500,ENSSSCT00000016414,ENSSSCT00000014100,ENSSSCT00000022326,gnl|UG|Ssc#S58307187,gnl|UG|Ssc#S20116167,gnl|UG|Ssc#S43678669,ENSSSCT00000024088
GO:0050768	negative regulation of neurogenesis	6 of 1415 in the list	32 of 20089 in the genome	1	2.66197	ENSSSCT00000027574,gnl|UG|Ssc#S58307914,gnl|UG|Ssc#S58307051,ENSSSCT00000016773,ENSSSCT00000011502,ENSSSCT00000009458
GO:0070482	response to oxygen levels	6 of 1415 in the list	32 of 20089 in the genome	1	2.66197	gnl|UG|Ssc#S35167803,ENSSSCT00000009246,gnl|UG|Ssc#S58302043,ENSSSCT00000001899,gnl|UG|Ssc#S35171789,ENSSSCT00000016697
GO:0007009	plasma membrane organization	4 of 1415 in the list	16 of 20089 in the genome	1	3.54929	gnl|UG|Ssc#S33578952,gnl|UG|Ssc#S55327747,gnl|UG|Ssc#S22415872,ENSSSCT00000011464
GO:0051414	response to cortisol stimulus	4 of 1415 in the list	16 of 20089 in the genome	1	3.54929	ENSSSCT00000018621,ENSSSCT00000002555,gnl|UG|Ssc#S35171789,gnl|UG|Ssc#S58314164
GO:0021543	pallium development	15 of 1415 in the list	121 of 20089 in the genome	1	1.75998	gnl|UG|Ssc#S58311260,gnl|UG|Ssc#S20116349,ENSSSCT00000010817,ENSSSCT00000027574,ENSSSCT00000007094,gnl|UG|Ssc#S55325396,ENSSSCT00000012703,ENSSSCT00000018621,ENSSSCT00000023713,ENSSSCT00000004260,ENSSSCT00000026150,ENSSSCT00000009572,gnl|UG|Ssc#S46880436,ENSSSCT00000007735,ENSSSCT00000026829
GO:0030162	regulation of proteolysis	7 of 1415 in the list	41 of 20089 in the genome	1	2.42391	gnl|UG|Ssc#S35171357,gnl|UG|Ssc#S45783721,gnl|UG|Ssc#S35170270,ENSSSCT00000007701,gnl|UG|Ssc#S58308825,gnl|UG|Ssc#S46880436,gnl|UG|Ssc#S46877217
GO:0043241	protein complex disassembly	7 of 1415 in the list	41 of 20089 in the genome	1	2.42391	ENSSSCT00000017584,ENSSSCT00000030510,ENSSSCT00000018484,gnl|UG|Ssc#S46879502,gnl|UG|Ssc#S42951696,gnl|UG|Ssc#S46877217,gnl|UG|Ssc#S29975956
GO:0051705	behavioral interaction between organisms	7 of 1415 in the list	41 of 20089 in the genome	1	2.42391	ENSSSCT00000013231,gnl|UG|Ssc#S58310055,gnl|UG|Ssc#S39995762,ENSSSCT00000007170,ENSSSCT00000007735,ENSSSCT00000023619,ENSSSCT00000025989
GO:0009199	ribonucleoside triphosphate metabolic process	60 of 1415 in the list	657 of 20089 in the genome	1	1.29655	gnl|UG|Ssc#S46880795,ENSSSCT00000014612,ENSSSCT00000005332,gnl|UG|Ssc#S55327534,ENSSSCT00000016479,gnl|UG|Ssc#S55326004,gnl|UG|Ssc#S17514632,ENSSSCT00000019205,ENSSSCT00000026600,ENSSSCT00000005302,ENSSSCT00000015183,ENSSSCT00000013785,ENSSSCT00000016782,ENSSSCT00000008185,ENSSSCT00000023925,gnl|UG|Ssc#S58302643,ENSSSCT00000012246,gnl|UG|Ssc#S58303968,ENSSSCT00000008823,gnl|UG|Ssc#S17515625,ENSSS…
GO:0043434	response to peptide hormone stimulus	25 of 1415 in the list	233 of 20089 in the genome	1	1.5233	gnl|UG|Ssc#S58310528,ENSSSCT00000015537,ENSSSCT00000016162,ENSSSCT00000014612,gnl|UG|Ssc#S55326285,ENSSSCT00000016697,gnl|UG|Ssc#S46880007,ENSSSCT00000014100,ENSSSCT00000029344,gnl|UG|Ssc#S35172014,ENSSSCT00000017594,ENSSSCT00000026421,gnl|UG|Ssc#S35167435,ENSSSCT00000015046,gnl|UG|Ssc#S58311235,gnl|UG|Ssc#S35168166,ENSSSCT00000015660,gnl|UG|Ssc#S58306134,gnl|UG|Ssc#S58314164,ENSSSCT00000029733,E…
GO:0045744	negative regulation of G-protein coupled receptor protein signaling pathway	5 of 1415 in the list	24 of 20089 in the genome	1	2.95774	gnl|UG|Ssc#S58304479,gnl|UG|Ssc#S55318348,gnl|UG|Ssc#S58301511,ENSSSCT00000010077,ENSSSCT00000016414
GO:0030509	BMP signaling pathway	9 of 1415 in the list	60 of 20089 in the genome	1	2.12958	ENSSSCT00000022487,ENSSSCT00000011709,gnl|UG|Ssc#S55326688,ENSSSCT00000009861,gnl|UG|Ssc#S35169644,ENSSSCT00000017020,gnl|UG|Ssc#S20116167,ENSSSCT00000005468,gnl|UG|Ssc#S58300997
GO:0046483	heterocycle metabolic process	91 of 1415 in the list	1053 of 20089 in the genome	1	1.22692	ENSSSCT00000030224,ENSSSCT00000005332,gnl|UG|Ssc#S58311086,gnl|UG|Ssc#S55327534,ENSSSCT00000016479,gnl|UG|Ssc#S16890173,gnl|UG|Ssc#S35171789,gnl|UG|Ssc#S17514632,gnl|UG|Ssc#S58305044,ENSSSCT00000026600,ENSSSCT00000013785,ENSSSCT00000016782,ENSSSCT00000008185,gnl|UG|Ssc#S35167217,ENSSSCT00000008823,ENSSSCT00000032072,ENSSSCT00000000318,ENSSSCT00000018621,ENSSSCT00000025245,ENSSSCT00000013899,ENSSS…
GO:0009150	purine ribonucleotide metabolic process	62 of 1415 in the list	684 of 20089 in the genome	1	1.28688	gnl|UG|Ssc#S46880795,ENSSSCT00000014612,ENSSSCT00000005332,gnl|UG|Ssc#S55327534,ENSSSCT00000016479,gnl|UG|Ssc#S55326004,gnl|UG|Ssc#S17514632,ENSSSCT00000019205,ENSSSCT00000026600,ENSSSCT00000005302,ENSSSCT00000015183,ENSSSCT00000013785,ENSSSCT00000016782,ENSSSCT00000008185,ENSSSCT00000023925,gnl|UG|Ssc#S58302643,ENSSSCT00000012246,gnl|UG|Ssc#S35167217,gnl|UG|Ssc#S58303968,ENSSSCT00000008823,gnl|U…
GO:0009187	cyclic nucleotide metabolic process	8 of 1415 in the list	51 of 20089 in the genome	1	2.22701	gnl|UG|Ssc#S30056015,gnl|UG|Ssc#S55325298,gnl|UG|Ssc#S35170270,ENSSSCT00000027427,gnl|UG|Ssc#S58305044,gnl|UG|Ssc#S46879990,gnl|UG|Ssc#S35169759,ENSSSCT00000001355
GO:0015992	proton transport	8 of 1415 in the list	51 of 20089 in the genome	1	2.22701	ENSSSCT00000002549,gnl|UG|Ssc#S55327619,ENSSSCT00000013040,gnl|UG|Ssc#S35174174,ENSSSCT00000018941,ENSSSCT00000003074,gnl|UG|Ssc#S35164051,gnl|UG|Ssc#S35170643
GO:0009259	ribonucleotide metabolic process	63 of 1415 in the list	698 of 20089 in the genome	1	1.28141	gnl|UG|Ssc#S46880795,ENSSSCT00000014612,ENSSSCT00000005332,gnl|UG|Ssc#S55327534,ENSSSCT00000016479,gnl|UG|Ssc#S55326004,gnl|UG|Ssc#S17514632,ENSSSCT00000019205,ENSSSCT00000026600,ENSSSCT00000005302,ENSSSCT00000015183,ENSSSCT00000013785,ENSSSCT00000016782,ENSSSCT00000008185,ENSSSCT00000023925,gnl|UG|Ssc#S58302643,ENSSSCT00000012246,gnl|UG|Ssc#S35167217,gnl|UG|Ssc#S58303968,ENSSSCT00000008823,gnl|U…
GO:0009746	response to hexose stimulus	14 of 1415 in the list	112 of 20089 in the genome	1	1.77465	ENSSSCT00000015660,gnl|UG|Ssc#S55325393,gnl|UG|Ssc#S55326688,ENSSSCT00000005288,ENSSSCT00000004631,ENSSSCT00000031143,ENSSSCT00000007423,ENSSSCT00000019570,gnl|UG|Ssc#S58304422,ENSSSCT00000002555,gnl|UG|Ssc#S58311058,ENSSSCT00000023788,gnl|UG|Ssc#S58307051,ENSSSCT00000012233
GO:0034284	response to monosaccharide stimulus	14 of 1415 in the list	112 of 20089 in the genome	1	1.77465	ENSSSCT00000015660,gnl|UG|Ssc#S55325393,gnl|UG|Ssc#S55326688,ENSSSCT00000005288,ENSSSCT00000004631,ENSSSCT00000031143,ENSSSCT00000007423,ENSSSCT00000019570,gnl|UG|Ssc#S58304422,ENSSSCT00000002555,gnl|UG|Ssc#S58311058,ENSSSCT00000023788,gnl|UG|Ssc#S58307051,ENSSSCT00000012233
GO:0051282	regulation of sequestering of calcium ion	6 of 1415 in the list	33 of 20089 in the genome	1	2.5813	ENSSSCT00000009246,ENSSSCT00000031940,ENSSSCT00000016414,gnl|UG|Ssc#S35171216,ENSSSCT00000003285,ENSSSCT00000007865
GO:0051283	negative regulation of sequestering of calcium ion	6 of 1415 in the list	33 of 20089 in the genome	1	2.5813	ENSSSCT00000009246,ENSSSCT00000031940,ENSSSCT00000016414,gnl|UG|Ssc#S35171216,ENSSSCT00000003285,ENSSSCT00000007865
GO:0006639	acylglycerol metabolic process	15 of 1415 in the list	123 of 20089 in the genome	1	1.73136	gnl|UG|Ssc#S33578952,gnl|UG|Ssc#S30065897,ENSSSCT00000028339,gnl|UG|Ssc#S35169759,gnl|UG|Ssc#S38794848,ENSSSCT00000017594,gnl|UG|Ssc#S20116167,gnl|UG|Ssc#S35167435,ENSSSCT00000015046,gnl|UG|Ssc#S43509724,gnl|UG|Ssc#S46879090,gnl|UG|Ssc#S55318473,ENSSSCT00000011471,gnl|UG|Ssc#S40667284,ENSSSCT00000015595
GO:0009743	response to carbohydrate stimulus	15 of 1415 in the list	123 of 20089 in the genome	1	1.73136	ENSSSCT00000015660,gnl|UG|Ssc#S55325393,gnl|UG|Ssc#S55326688,ENSSSCT00000005288,gnl|UG|Ssc#S58304029,ENSSSCT00000004631,ENSSSCT00000031143,ENSSSCT00000007423,ENSSSCT00000019570,gnl|UG|Ssc#S58304422,ENSSSCT00000002555,gnl|UG|Ssc#S58311058,ENSSSCT00000023788,gnl|UG|Ssc#S58307051,ENSSSCT00000012233
GO:0051341	regulation of oxidoreductase activity	9 of 1415 in the list	61 of 20089 in the genome	1	2.09466	gnl|UG|Ssc#S33578952,gnl|UG|Ssc#S58303928,gnl|UG|Ssc#S35169759,gnl|UG|Ssc#S20116167,ENSSSCT00000002555,ENSSSCT00000031940,ENSSSCT00000010077,gnl|UG|Ssc#S35171216,ENSSSCT00000025989
GO:0009611	response to wounding	32 of 1415 in the list	318 of 20089 in the genome	1	1.42865	gnl|UG|Ssc#S58302754,ENSSSCT00000004097,gnl|UG|Ssc#S16890173,gnl|UG|Ssc#S35171789,ENSSSCT00000016414,gnl|UG|Ssc#S35167435,gnl|UG|Ssc#S43134858,gnl|UG|Ssc#S35167068,ENSSSCT00000028611,ENSSSCT00000010578,gnl|UG|Ssc#S58314164,ENSSSCT00000012703,gnl|UG|Ssc#S46879562,ENSSSCT00000002555,gnl|UG|Ssc#S20116167,ENSSSCT00000000314,ENSSSCT00000018484,gnl|UG|Ssc#S58304887,gnl|UG|Ssc#S46877625,gnl|UG|Ssc#S5830…
GO:0050790	regulation of catalytic activity	111 of 1415 in the list	1318 of 20089 in the genome	1	1.19566	gnl|UG|Ssc#S58302754,ENSSSCT00000032022,ENSSSCT00000032169,gnl|UG|Ssc#S58311514,ENSSSCT00000004097,ENSSSCT00000025950,gnl|UG|Ssc#S55324180,ENSSSCT00000026600,ENSSSCT00000004631,ENSSSCT00000027724,ENSSSCT00000026421,ENSSSCT00000015046,ENSSSCT00000015217,ENSSSCT00000009306,gnl|UG|Ssc#S20116232,ENSSSCT00000026829,ENSSSCT00000030510,gnl|UG|Ssc#S20116287,ENSSSCT00000000318,ENSSSCT00000012703,ENSSSCT00…
GO:0002066	columnar/cuboidal epithelial cell development	2 of 1415 in the list	4 of 20089 in the genome	1	7.09859	ENSSSCT00000018184,gnl|UG|Ssc#S35167328
GO:0002428	antigen processing and presentation of peptide antigen via MHC class Ib	2 of 1415 in the list	4 of 20089 in the genome	1	7.09859	gnl|UG|Ssc#S55320042,gnl|UG|Ssc#S58314864
GO:0002475	antigen processing and presentation via MHC class Ib	2 of 1415 in the list	4 of 20089 in the genome	1	7.09859	gnl|UG|Ssc#S55320042,gnl|UG|Ssc#S58314864
GO:0002477	antigen processing and presentation of exogenous peptide antigen via MHC class Ib	2 of 1415 in the list	4 of 20089 in the genome	1	7.09859	gnl|UG|Ssc#S55320042,gnl|UG|Ssc#S58314864
GO:0003407	neural retina development	2 of 1415 in the list	4 of 20089 in the genome	1	7.09859	gnl|UG|Ssc#S35165363,ENSSSCT00000026829
GO:0006012	galactose metabolic process	2 of 1415 in the list	4 of 20089 in the genome	1	7.09859	gnl|UG|Ssc#S58308454,gnl|UG|Ssc#S58305744
GO:0006705	mineralocorticoid biosynthetic process	2 of 1415 in the list	4 of 20089 in the genome	1	7.09859	gnl|UG|Ssc#S55327747,gnl|UG|Ssc#S31606740
GO:0007274	neuromuscular synaptic transmission	2 of 1415 in the list	4 of 20089 in the genome	1	7.09859	ENSSSCT00000001958,ENSSSCT00000007170
GO:0008212	mineralocorticoid metabolic process	2 of 1415 in the list	4 of 20089 in the genome	1	7.09859	gnl|UG|Ssc#S55327747,gnl|UG|Ssc#S31606740
GO:0009151	purine deoxyribonucleotide metabolic process	2 of 1415 in the list	4 of 20089 in the genome	1	7.09859	ENSSSCT00000009082,gnl|UG|Ssc#S46877217
GO:0009221	pyrimidine deoxyribonucleotide biosynthetic process	2 of 1415 in the list	4 of 20089 in the genome	1	7.09859	gnl|UG|Ssc#S35167328,ENSSSCT00000030224
GO:0010092	specification of organ identity	2 of 1415 in the list	4 of 20089 in the genome	1	7.09859	ENSSSCT00000032547,ENSSSCT00000009458
GO:0016082	synaptic vesicle priming	2 of 1415 in the list	4 of 20089 in the genome	1	7.09859	gnl|UG|Ssc#S58314231,ENSSSCT00000007790
GO:0030204	chondroitin sulfate metabolic process	2 of 1415 in the list	4 of 20089 in the genome	1	7.09859	ENSSSCT00000004906,gnl|UG|Ssc#S55319731
GO:0030205	dermatan sulfate metabolic process	2 of 1415 in the list	4 of 20089 in the genome	1	7.09859	ENSSSCT00000004906,gnl|UG|Ssc#S55319731
GO:0032341	aldosterone metabolic process	2 of 1415 in the list	4 of 20089 in the genome	1	7.09859	gnl|UG|Ssc#S55327747,gnl|UG|Ssc#S31606740
GO:0032342	aldosterone biosynthetic process	2 of 1415 in the list	4 of 20089 in the genome	1	7.09859	gnl|UG|Ssc#S55327747,gnl|UG|Ssc#S31606740
GO:0050655	dermatan sulfate proteoglycan metabolic process	2 of 1415 in the list	4 of 20089 in the genome	1	7.09859	ENSSSCT00000004906,gnl|UG|Ssc#S55319731
GO:0051584	regulation of dopamine uptake involved in synaptic transmission	2 of 1415 in the list	4 of 20089 in the genome	1	7.09859	ENSSSCT00000010077,ENSSSCT00000016414
GO:0051940	regulation of catecholamine uptake involved in synaptic transmission	2 of 1415 in the list	4 of 20089 in the genome	1	7.09859	ENSSSCT00000010077,ENSSSCT00000016414
GO:0009117	nucleotide metabolic process	81 of 1415 in the list	930 of 20089 in the genome	1	1.23653	ENSSSCT00000030224,ENSSSCT00000005332,gnl|UG|Ssc#S55327534,ENSSSCT00000016479,gnl|UG|Ssc#S35171789,gnl|UG|Ssc#S17514632,gnl|UG|Ssc#S58305044,ENSSSCT00000026600,ENSSSCT00000013785,ENSSSCT00000016782,ENSSSCT00000008185,gnl|UG|Ssc#S35167217,ENSSSCT00000008823,ENSSSCT00000032072,ENSSSCT00000000318,ENSSSCT00000025245,ENSSSCT00000013899,ENSSSCT00000008553,ENSSSCT00000001355,ENSSSCT00000025989,gnl|UG|Ss…
GO:0002029	desensitization of G-protein coupled receptor protein signaling pathway	4 of 1415 in the list	17 of 20089 in the genome	1	3.34051	gnl|UG|Ssc#S58304479,gnl|UG|Ssc#S55318348,gnl|UG|Ssc#S58301511,ENSSSCT00000016414
GO:0008088	axon cargo transport	4 of 1415 in the list	17 of 20089 in the genome	1	3.34051	gnl|UG|Ssc#S35173132,ENSSSCT00000010578,gnl|UG|Ssc#S6054441,ENSSSCT00000007929
GO:0022401	negative adaptation of signaling pathway	4 of 1415 in the list	17 of 20089 in the genome	1	3.34051	gnl|UG|Ssc#S58304479,gnl|UG|Ssc#S55318348,gnl|UG|Ssc#S58301511,ENSSSCT00000016414
GO:0023058	adaptation of signaling pathway	4 of 1415 in the list	17 of 20089 in the genome	1	3.34051	gnl|UG|Ssc#S58304479,gnl|UG|Ssc#S55318348,gnl|UG|Ssc#S58301511,ENSSSCT00000016414
GO:0006753	nucleoside phosphate metabolic process	82 of 1415 in the list	944 of 20089 in the genome	1	1.23323	ENSSSCT00000030224,ENSSSCT00000005332,gnl|UG|Ssc#S55327534,ENSSSCT00000016479,gnl|UG|Ssc#S35171789,gnl|UG|Ssc#S17514632,gnl|UG|Ssc#S58305044,ENSSSCT00000026600,ENSSSCT00000013785,ENSSSCT00000016782,ENSSSCT00000008185,gnl|UG|Ssc#S35167217,ENSSSCT00000008823,ENSSSCT00000032072,ENSSSCT00000000318,ENSSSCT00000025245,ENSSSCT00000013899,ENSSSCT00000008553,ENSSSCT00000001355,ENSSSCT00000025989,gnl|UG|Ss…
GO:0006638	neutral lipid metabolic process	15 of 1415 in the list	124 of 20089 in the genome	1	1.7174	gnl|UG|Ssc#S33578952,gnl|UG|Ssc#S30065897,ENSSSCT00000028339,gnl|UG|Ssc#S35169759,gnl|UG|Ssc#S38794848,ENSSSCT00000017594,gnl|UG|Ssc#S20116167,gnl|UG|Ssc#S35167435,ENSSSCT00000015046,gnl|UG|Ssc#S43509724,gnl|UG|Ssc#S46879090,gnl|UG|Ssc#S55318473,ENSSSCT00000011471,gnl|UG|Ssc#S40667284,ENSSSCT00000015595
GO:0006662	glycerol ether metabolic process	15 of 1415 in the list	124 of 20089 in the genome	1	1.7174	gnl|UG|Ssc#S33578952,gnl|UG|Ssc#S30065897,ENSSSCT00000028339,gnl|UG|Ssc#S35169759,gnl|UG|Ssc#S38794848,ENSSSCT00000017594,gnl|UG|Ssc#S20116167,gnl|UG|Ssc#S35167435,ENSSSCT00000015046,gnl|UG|Ssc#S43509724,gnl|UG|Ssc#S46879090,gnl|UG|Ssc#S55318473,ENSSSCT00000011471,gnl|UG|Ssc#S40667284,ENSSSCT00000015595
GO:0014013	regulation of gliogenesis	8 of 1415 in the list	52 of 20089 in the genome	1	2.18418	gnl|UG|Ssc#S58311260,ENSSSCT00000004097,ENSSSCT00000027574,gnl|UG|Ssc#S58307914,gnl|UG|Ssc#S55326688,gnl|UG|Ssc#S58307051,gnl|UG|Ssc#S46880436,ENSSSCT00000009458
GO:0071841	cellular component organization or biogenesis at cellular level	247 of 1415 in the list	3139 of 20089 in the genome	1	1.11714	gnl|UG|Ssc#S58302462,ENSSSCT00000009362,gnl|UG|Ssc#S55326727,ENSSSCT00000015510,gnl|UG|Ssc#S48857139,ENSSSCT00000022617,gnl|UG|Ssc#S46876806,ENSSSCT00000001082,gnl|UG|Ssc#S55327534,gnl|UG|Ssc#S35170816,gnl|UG|Ssc#S16890173,gnl|UG|Ssc#S17513706,ENSSSCT00000025774,gnl|UG|Ssc#S22415872,gnl|UG|Ssc#S58310439,gnl|UG|Ssc#S23213123,ENSSSCT00000015353,ENSSSCT00000018975,ENSSSCT00000026421,ENSSSCT000000236…
[truncated: 1,385 more rows]

## Sheet: TC40vsTC55
GO_ID	GO_Term	Cluster frequency	Genome frequency of use	FDR	enrichment	Gene_list
[truncated: 1,146 more rows]

## Sheet: TC55vsTC63
GO_ID	GO_Term	Cluster frequency	Genome frequency of use	FDR	enrichment	Gene_list
[truncated: 1,459 more rows]

## Sheet: TC63vsTC70
GO_ID	GO_Term	Cluster frequency	Genome frequency of use	FDR	enrichment	Gene_list
[truncated: 1,390 more rows]

[truncated: 6 more sheets: TC70vsTC90, TC90vsTC105, TC105vsTC0, TC0vsTC1, TC1vsTC3, TC3vsTC5]
