# Supplementary material for: Dynamic transcriptome profiles of skeletal muscle tissue across 11 developmental stages for both Tongcheng and Yorkshire pigs
Source: BMC Genomics. 2015 May 12;16(1):377. doi: 10.1186/s12864-015-1580-7 (PMC4437458; doi:10.1186/s12864-015-1580-7)
Supplement: Additional file 7: Table S4. — GO annotation for DE genes of different comparison libraries of YK. [file 12864_2015_1580_MOESM7_ESM.xlsx]

## Sheet: YK30vsYK40
GO_ID	GO_Term	Cluster frequency	Genome frequency of use	FDR	enrichment	Gene_list
GO:0048731	system development	208 of 582 in the list	3490 of 20089 in the genome	4.46e-24	2.05718	ENSSSCT00000032169,gnl|UG|Ssc#S58302462,gnl|UG|Ssc#S55326285,ENSSSCT00000001082,gnl|UG|Ssc#S55327534,gnl|UG|Ssc#S17513706,gnl|UG|Ssc#S46877613,ENSSSCT00000004631,gnl|UG|Ssc#S35172271,ENSSSCT00000026150,ENSSSCT00000017171,ENSSSCT00000006141,ENSSSCT00000022487,ENSSSCT00000029225,gnl|UG|Ssc#S58311610,gnl|UG|Ssc#S50182861,gnl|UG|Ssc#S58307201,gnl|UG|Ssc#S46880757,ENSSSCT00000006162,gnl|UG|Ssc#S468766…
GO:0032502	developmental process	259 of 582 in the list	4977 of 20089 in the genome	7.4e-23	1.79625	gnl|UG|Ssc#S58302462,ENSSSCT00000001082,gnl|UG|Ssc#S55327534,gnl|UG|Ssc#S35166541,gnl|UG|Ssc#S46877613,ENSSSCT00000004631,gnl|UG|Ssc#S35172271,gnl|UG|Ssc#S58305438,ENSSSCT00000022487,gnl|UG|Ssc#S58307201,ENSSSCT00000009852,ENSSSCT00000006162,gnl|UG|Ssc#S46876605,ENSSSCT00000009521,ENSSSCT00000006081,ENSSSCT00000031604,ENSSSCT00000023713,ENSSSCT00000023118,ENSSSCT00000011822,gnl|UG|Ssc#S58303706,g…
GO:0007275	multicellular organismal development	220 of 582 in the list	3896 of 20089 in the genome	1.11e-22	1.94912	ENSSSCT00000004200,ENSSSCT00000032169,gnl|UG|Ssc#S58302462,gnl|UG|Ssc#S55326285,ENSSSCT00000001082,gnl|UG|Ssc#S55327534,gnl|UG|Ssc#S35166541,gnl|UG|Ssc#S17513706,gnl|UG|Ssc#S46877613,ENSSSCT00000004631,gnl|UG|Ssc#S35172271,ENSSSCT00000026150,ENSSSCT00000017171,ENSSSCT00000006141,ENSSSCT00000022487,ENSSSCT00000029225,gnl|UG|Ssc#S58311610,gnl|UG|Ssc#S50182861,gnl|UG|Ssc#S58313495,gnl|UG|Ssc#S583072…
GO:0048856	anatomical structure development	233 of 582 in the list	4298 of 20089 in the genome	5.23e-22	1.87122	ENSSSCT00000004200,ENSSSCT00000032169,gnl|UG|Ssc#S58302462,ENSSSCT00000008738,gnl|UG|Ssc#S55326285,ENSSSCT00000001082,gnl|UG|Ssc#S55327534,gnl|UG|Ssc#S35166541,gnl|UG|Ssc#S17513706,gnl|UG|Ssc#S46877613,ENSSSCT00000004631,gnl|UG|Ssc#S35172271,ENSSSCT00000026150,ENSSSCT00000017171,ENSSSCT00000006141,ENSSSCT00000022487,ENSSSCT00000029225,gnl|UG|Ssc#S58311610,gnl|UG|Ssc#S50182861,gnl|UG|Ssc#S58313495…
GO:0003012	muscle system process	46 of 582 in the list	330 of 20089 in the genome	1e-15	4.81149	gnl|UG|Ssc#S50180456,ENSSSCT00000031039,gnl|UG|Ssc#S58305091,gnl|UG|Ssc#S58309720,gnl|UG|Ssc#S55327534,gnl|UG|Ssc#S17513706,ENSSSCT00000005302,gnl|UG|Ssc#S31115995,ENSSSCT00000016389,gnl|UG|Ssc#S46877613,gnl|UG|Ssc#S22415872,gnl|UG|Ssc#S58303384,ENSSSCT00000009890,gnl|UG|Ssc#S35173719,ENSSSCT00000014456,gnl|UG|Ssc#S58303082,gnl|UG|Ssc#S58303774,gnl|UG|Ssc#S17509789,ENSSSCT00000025250,gnl|UG|Ssc#S…
GO:0032501	multicellular organismal process	288 of 582 in the list	6492 of 20089 in the genome	3.06e-15	1.53126	ENSSSCT00000018280,gnl|UG|Ssc#S58302462,ENSSSCT00000001082,gnl|UG|Ssc#S58309720,gnl|UG|Ssc#S55327534,gnl|UG|Ssc#S35166541,gnl|UG|Ssc#S23212825,gnl|UG|Ssc#S31115995,gnl|UG|Ssc#S35172271,gnl|UG|Ssc#S46877613,ENSSSCT00000004631,gnl|UG|Ssc#S22415872,ENSSSCT00000022487,gnl|UG|Ssc#S35167068,gnl|UG|Ssc#S58307201,ENSSSCT00000009852,ENSSSCT00000006162,gnl|UG|Ssc#S46876605,ENSSSCT00000009521,ENSSSCT0000000…
GO:0043292	contractile fiber	38 of 607 in the list	259 of 21438 in the genome	1.47e-14	5.18179	gnl|UG|Ssc#S50180456,gnl|UG|Ssc#S58305091,gnl|UG|Ssc#S58309720,gnl|UG|Ssc#S55327534,gnl|UG|Ssc#S17513706,ENSSSCT00000005302,gnl|UG|Ssc#S31115995,ENSSSCT00000016389,gnl|UG|Ssc#S22415872,gnl|UG|Ssc#S58303384,ENSSSCT00000014456,gnl|UG|Ssc#S17509789,gnl|UG|Ssc#S35167068,gnl|UG|Ssc#S58304403,gnl|UG|Ssc#S17512121,gnl|UG|Ssc#S35164136,ENSSSCT00000019053,gnl|UG|Ssc#S55327532,ENSSSCT00000030104,gnl|UG|Ssc…
GO:0048513	organ development	140 of 582 in the list	2375 of 20089 in the genome	7.66e-14	2.0347	ENSSSCT00000032169,gnl|UG|Ssc#S58302462,gnl|UG|Ssc#S55326285,gnl|UG|Ssc#S55327534,gnl|UG|Ssc#S17513706,gnl|UG|Ssc#S46877613,ENSSSCT00000004631,ENSSSCT00000026150,ENSSSCT00000006141,ENSSSCT00000022487,ENSSSCT00000029225,gnl|UG|Ssc#S58311610,gnl|UG|Ssc#S50182861,gnl|UG|Ssc#S46880757,gnl|UG|Ssc#S46876605,ENSSSCT00000019284,gnl|UG|Ssc#S46878688,ENSSSCT00000009521,ENSSSCT00000031339,gnl|UG|Ssc#S583048…
GO:0006936	muscle contraction	33 of 582 in the list	198 of 20089 in the genome	4.73e-13	5.75286	ENSSSCT00000031039,gnl|UG|Ssc#S58305091,gnl|UG|Ssc#S58309720,gnl|UG|Ssc#S55327534,gnl|UG|Ssc#S17513706,ENSSSCT00000005302,gnl|UG|Ssc#S31115995,gnl|UG|Ssc#S22415872,gnl|UG|Ssc#S58303384,ENSSSCT00000009890,gnl|UG|Ssc#S35173719,ENSSSCT00000014456,gnl|UG|Ssc#S17509789,ENSSSCT00000025250,gnl|UG|Ssc#S58304403,gnl|UG|Ssc#S17512121,gnl|UG|Ssc#S35164136,ENSSSCT00000019053,gnl|UG|Ssc#S55327532,ENSSSCT00000…
GO:0015629	actin cytoskeleton	37 of 607 in the list	283 of 21438 in the genome	1.64e-12	4.61754	gnl|UG|Ssc#S50180456,gnl|UG|Ssc#S58305091,gnl|UG|Ssc#S58309720,gnl|UG|Ssc#S55327534,gnl|UG|Ssc#S17513706,ENSSSCT00000005302,gnl|UG|Ssc#S31115995,ENSSSCT00000009152,ENSSSCT00000016389,gnl|UG|Ssc#S22415872,gnl|UG|Ssc#S58303384,gnl|UG|Ssc#S35173719,ENSSSCT00000014456,gnl|UG|Ssc#S58303082,gnl|UG|Ssc#S58313925,gnl|UG|Ssc#S58304403,gnl|UG|Ssc#S17512121,gnl|UG|Ssc#S35164136,ENSSSCT00000015159,gnl|UG|Ssc…
GO:0030016	myofibril	31 of 607 in the list	225 of 21438 in the genome	6.13e-11	4.86603	gnl|UG|Ssc#S22415874,gnl|UG|Ssc#S35164979,gnl|UG|Ssc#S33578952,gnl|UG|Ssc#S58305091,gnl|UG|Ssc#S50210731,ENSSSCT00000004091,gnl|UG|Ssc#S55327534,gnl|UG|Ssc#S17513706,ENSSSCT00000005302,gnl|UG|Ssc#S31115995,ENSSSCT00000016389,gnl|UG|Ssc#S22415872,gnl|UG|Ssc#S58303384,ENSSSCT00000014456,ENSSSCT00000008065,gnl|UG|Ssc#S55321077,gnl|UG|Ssc#S35173954,gnl|UG|Ssc#S17509789,gnl|UG|Ssc#S17509922,gnl|UG|Ssc…
GO:0030017	sarcomere	26 of 607 in the list	162 of 21438 in the genome	1.41e-10	5.66831	gnl|UG|Ssc#S35164979,gnl|UG|Ssc#S33578952,gnl|UG|Ssc#S58305091,gnl|UG|Ssc#S50210731,ENSSSCT00000004091,gnl|UG|Ssc#S55327534,ENSSSCT00000005302,gnl|UG|Ssc#S31115995,ENSSSCT00000016389,gnl|UG|Ssc#S22415872,gnl|UG|Ssc#S58303384,ENSSSCT00000014456,ENSSSCT00000008065,gnl|UG|Ssc#S55321077,gnl|UG|Ssc#S17509789,gnl|UG|Ssc#S17509922,gnl|UG|Ssc#S19541569,gnl|UG|Ssc#S17512121,gnl|UG|Ssc#S18359204,ENSSSCT000…
GO:0009653	anatomical structure morphogenesis	108 of 582 in the list	1793 of 20089 in the genome	1.74e-10	2.07912	ENSSSCT00000004200,ENSSSCT00000032169,gnl|UG|Ssc#S58302462,ENSSSCT00000010638,gnl|UG|Ssc#S55326285,ENSSSCT00000023583,ENSSSCT00000001082,gnl|UG|Ssc#S55327534,gnl|UG|Ssc#S17513706,gnl|UG|Ssc#S35171789,gnl|UG|Ssc#S46880323,gnl|UG|Ssc#S46877613,ENSSSCT00000004631,gnl|UG|Ssc#S35172271,gnl|UG|Ssc#S58306205,ENSSSCT00000017171,ENSSSCT00000006141,ENSSSCT00000022487,ENSSSCT00000017400,ENSSSCT00000026878,g…
GO:0044449	contractile fiber part	26 of 607 in the list	164 of 21438 in the genome	1.89e-10	5.59919	gnl|UG|Ssc#S35164979,gnl|UG|Ssc#S33578952,gnl|UG|Ssc#S58305091,gnl|UG|Ssc#S50210731,ENSSSCT00000004091,gnl|UG|Ssc#S55327534,ENSSSCT00000005302,gnl|UG|Ssc#S31115995,ENSSSCT00000016389,gnl|UG|Ssc#S22415872,gnl|UG|Ssc#S58303384,ENSSSCT00000014456,ENSSSCT00000008065,gnl|UG|Ssc#S55321077,gnl|UG|Ssc#S17509789,gnl|UG|Ssc#S17509922,gnl|UG|Ssc#S19541569,gnl|UG|Ssc#S17512121,gnl|UG|Ssc#S18359204,ENSSSCT000…
GO:0009888	tissue development	76 of 582 in the list	1066 of 20089 in the genome	4.07e-10	2.46089	gnl|UG|Ssc#S58302462,ENSSSCT00000010638,gnl|UG|Ssc#S55326285,ENSSSCT00000001082,gnl|UG|Ssc#S55327534,gnl|UG|Ssc#S17513706,gnl|UG|Ssc#S35171789,gnl|UG|Ssc#S46877613,ENSSSCT00000004631,gnl|UG|Ssc#S35172271,gnl|UG|Ssc#S58306205,ENSSSCT00000022793,ENSSSCT00000017171,ENSSSCT00000006141,ENSSSCT00000017400,gnl|UG|Ssc#S38675455,gnl|UG|Ssc#S46877175,gnl|UG|Ssc#S46880757,gnl|UG|Ssc#S35164136,ENSSSCT0000000…
GO:0016459	myosin complex	14 of 607 in the list	43 of 21438 in the genome	1.26e-09	11.4989	gnl|UG|Ssc#S22415874,gnl|UG|Ssc#S50180456,gnl|UG|Ssc#S58305091,ENSSSCT00000004091,gnl|UG|Ssc#S58309720,gnl|UG|Ssc#S58304403,gnl|UG|Ssc#S58304401,gnl|UG|Ssc#S22415872,gnl|UG|Ssc#S35173719,gnl|UG|Ssc#S17526193,gnl|UG|Ssc#S55327532,ENSSSCT00000014456,gnl|UG|Ssc#S58303082,gnl|UG|Ssc#S55320309
GO:0005198	structural molecule activity	51 of 567 in the list	661 of 20883 in the genome	5.1e-09	2.8417	gnl|UG|Ssc#S50180456,gnl|UG|Ssc#S58305091,gnl|UG|Ssc#S55325195,gnl|UG|Ssc#S58309720,gnl|UG|Ssc#S55327534,gnl|UG|Ssc#S17513706,gnl|UG|Ssc#S46880438,ENSSSCT00000016389,gnl|UG|Ssc#S22415872,gnl|UG|Ssc#S58303384,gnl|UG|Ssc#S35173719,ENSSSCT00000014456,gnl|UG|Ssc#S58303082,gnl|UG|Ssc#S58313925,ENSSSCT00000012706,gnl|UG|Ssc#S58311039,gnl|UG|Ssc#S50182861,ENSSSCT00000010578,gnl|UG|Ssc#S58304403,gnl|UG|S…
GO:0048869	cellular developmental process	128 of 582 in the list	2418 of 20089 in the genome	6.8e-09	1.82721	gnl|UG|Ssc#S58302462,ENSSSCT00000004097,ENSSSCT00000008738,ENSSSCT00000010638,gnl|UG|Ssc#S55326285,gnl|UG|Ssc#S20116576,ENSSSCT00000023583,ENSSSCT00000001082,gnl|UG|Ssc#S55327534,gnl|UG|Ssc#S17513706,gnl|UG|Ssc#S46880323,ENSSSCT00000004631,gnl|UG|Ssc#S35172271,ENSSSCT00000026150,gnl|UG|Ssc#S46877199,ENSSSCT00000022793,ENSSSCT00000017171,ENSSSCT00000006141,ENSSSCT00000027574,gnl|UG|Ssc#S58311610,g…
GO:0030154	cell differentiation	108 of 582 in the list	1901 of 20089 in the genome	7.15e-09	1.961	gnl|UG|Ssc#S58302462,ENSSSCT00000004097,ENSSSCT00000008738,ENSSSCT00000010638,gnl|UG|Ssc#S55326285,gnl|UG|Ssc#S20116576,ENSSSCT00000023583,ENSSSCT00000001082,gnl|UG|Ssc#S55327534,gnl|UG|Ssc#S17513706,gnl|UG|Ssc#S46880323,gnl|UG|Ssc#S35172271,ENSSSCT00000026150,gnl|UG|Ssc#S46877199,ENSSSCT00000022793,ENSSSCT00000017171,ENSSSCT00000006141,ENSSSCT00000027574,gnl|UG|Ssc#S58311610,gnl|UG|Ssc#S38675455…
GO:0005515	protein binding	234 of 567 in the list	6040 of 20883 in the genome	3.04e-08	1.42688	ENSSSCT00000004200,ENSSSCT00000032169,gnl|UG|Ssc#S55326285,ENSSSCT00000001082,gnl|UG|Ssc#S58309720,gnl|UG|Ssc#S55327534,ENSSSCT00000013532,gnl|UG|Ssc#S17513706,gnl|UG|Ssc#S31115995,gnl|UG|Ssc#S46877613,ENSSSCT00000004631,ENSSSCT00000011814,gnl|UG|Ssc#S22415872,ENSSSCT00000026150,gnl|UG|Ssc#S35167746,gnl|UG|Ssc#S55327476,ENSSSCT00000017171,gnl|UG|Ssc#S58305438,ENSSSCT00000022487,gnl|UG|Ssc#S583016…
GO:0048729	tissue morphogenesis	37 of 582 in the list	362 of 20089 in the genome	4.29e-08	3.528	gnl|UG|Ssc#S50180456,ENSSSCT00000010638,gnl|UG|Ssc#S55326285,ENSSSCT00000001082,gnl|UG|Ssc#S55327534,ENSSSCT00000029331,gnl|UG|Ssc#S17513706,ENSSSCT00000001129,ENSSSCT00000005302,gnl|UG|Ssc#S46877613,ENSSSCT00000004688,ENSSSCT00000014456,gnl|UG|Ssc#S58306205,ENSSSCT00000017171,ENSSSCT00000006141,ENSSSCT00000017400,gnl|UG|Ssc#S38675455,ENSSSCT00000007590,gnl|UG|Ssc#S46880757,gnl|UG|Ssc#S35164136,E…
GO:0009887	organ morphogenesis	53 of 582 in the list	676 of 20089 in the genome	6.93e-08	2.70623	gnl|UG|Ssc#S35165559,gnl|UG|Ssc#S50180456,gnl|UG|Ssc#S35173690,ENSSSCT00000032169,gnl|UG|Ssc#S58302462,gnl|UG|Ssc#S58302897,ENSSSCT00000010638,gnl|UG|Ssc#S55327534,ENSSSCT00000029331,gnl|UG|Ssc#S17513706,gnl|UG|Ssc#S35171789,ENSSSCT00000001129,ENSSSCT00000005302,gnl|UG|Ssc#S58302359,gnl|UG|Ssc#S46877613,ENSSSCT00000009890,ENSSSCT00000004688,ENSSSCT00000014456,gnl|UG|Ssc#S58306205,ENSSSCT000000174…
GO:0006941	striated muscle contraction	14 of 582 in the list	54 of 20089 in the genome	3.77e-07	8.9489	gnl|UG|Ssc#S33578952,gnl|UG|Ssc#S17509922,gnl|UG|Ssc#S19541569,gnl|UG|Ssc#S58305091,gnl|UG|Ssc#S50210731,gnl|UG|Ssc#S55327534,gnl|UG|Ssc#S17513706,ENSSSCT00000005302,gnl|UG|Ssc#S31115995,gnl|UG|Ssc#S35164136,ENSSSCT00000019053,gnl|UG|Ssc#S17526193,gnl|UG|Ssc#S55327532,ENSSSCT00000014456
GO:0072358	cardiovascular system development	38 of 582 in the list	411 of 20089 in the genome	4.38e-07	3.19137	gnl|UG|Ssc#S50180456,gnl|UG|Ssc#S58302462,ENSSSCT00000010638,gnl|UG|Ssc#S17513706,gnl|UG|Ssc#S35171789,gnl|UG|Ssc#S46877484,gnl|UG|Ssc#S35172271,ENSSSCT00000009890,ENSSSCT00000004688,gnl|UG|Ssc#S35167435,ENSSSCT00000014456,ENSSSCT00000022793,gnl|UG|Ssc#S55318850,gnl|UG|Ssc#S38675455,gnl|UG|Ssc#S35172466,ENSSSCT00000029733,gnl|UG|Ssc#S35164136,ENSSSCT00000019053,gnl|UG|Ssc#S46878688,gnl|UG|Ssc#S58…
GO:0072359	circulatory system development	38 of 582 in the list	411 of 20089 in the genome	4.38e-07	3.19137	gnl|UG|Ssc#S50180456,gnl|UG|Ssc#S58302462,ENSSSCT00000010638,gnl|UG|Ssc#S17513706,gnl|UG|Ssc#S35171789,gnl|UG|Ssc#S46877484,gnl|UG|Ssc#S35172271,ENSSSCT00000009890,ENSSSCT00000004688,gnl|UG|Ssc#S35167435,ENSSSCT00000014456,ENSSSCT00000022793,gnl|UG|Ssc#S55318850,gnl|UG|Ssc#S38675455,gnl|UG|Ssc#S35172466,ENSSSCT00000029733,gnl|UG|Ssc#S35164136,ENSSSCT00000019053,gnl|UG|Ssc#S46878688,gnl|UG|Ssc#S58…
GO:0016460	myosin II complex	9 of 607 in the list	24 of 21438 in the genome	1.84e-06	13.2442	gnl|UG|Ssc#S22415874,gnl|UG|Ssc#S50180456,gnl|UG|Ssc#S58305091,ENSSSCT00000004091,gnl|UG|Ssc#S58304403,gnl|UG|Ssc#S22415872,gnl|UG|Ssc#S17526193,ENSSSCT00000014456,gnl|UG|Ssc#S55327532
GO:0005856	cytoskeleton	93 of 607 in the list	1804 of 21438 in the genome	1.91e-06	1.82072	ENSSSCT00000032022,gnl|UG|Ssc#S20116576,gnl|UG|Ssc#S58303206,gnl|UG|Ssc#S58309720,gnl|UG|Ssc#S55327534,ENSSSCT00000013532,gnl|UG|Ssc#S17513706,gnl|UG|Ssc#S58309430,gnl|UG|Ssc#S31115995,gnl|UG|Ssc#S22415872,gnl|UG|Ssc#S35173205,gnl|UG|Ssc#S35171171,gnl|UG|Ssc#S58307650,gnl|UG|Ssc#S58304403,gnl|UG|Ssc#S58304929,ENSSSCT00000026265,ENSSSCT00000017173,gnl|UG|Ssc#S17512121,ENSSSCT00000019083,gnl|UG|Ssc…
GO:0048644	muscle organ morphogenesis	13 of 582 in the list	54 of 20089 in the genome	4.45e-06	8.30969	gnl|UG|Ssc#S22415874,gnl|UG|Ssc#S50180456,gnl|UG|Ssc#S17509922,gnl|UG|Ssc#S19541569,gnl|UG|Ssc#S38675455,gnl|UG|Ssc#S55327534,gnl|UG|Ssc#S17513706,ENSSSCT00000005302,gnl|UG|Ssc#S46877613,gnl|UG|Ssc#S35164136,ENSSSCT00000019053,gnl|UG|Ssc#S17526193,ENSSSCT00000014456
GO:0060415	muscle tissue morphogenesis	13 of 582 in the list	54 of 20089 in the genome	4.45e-06	8.30969	gnl|UG|Ssc#S22415874,gnl|UG|Ssc#S50180456,gnl|UG|Ssc#S17509922,gnl|UG|Ssc#S19541569,gnl|UG|Ssc#S38675455,gnl|UG|Ssc#S55327534,gnl|UG|Ssc#S17513706,ENSSSCT00000005302,gnl|UG|Ssc#S46877613,gnl|UG|Ssc#S35164136,ENSSSCT00000019053,gnl|UG|Ssc#S17526193,ENSSSCT00000014456
GO:0008092	cytoskeletal protein binding	47 of 567 in the list	734 of 20883 in the genome	1.22e-05	2.35837	ENSSSCT00000015170,gnl|UG|Ssc#S50180456,gnl|UG|Ssc#S58305091,gnl|UG|Ssc#S58303206,gnl|UG|Ssc#S58309720,gnl|UG|Ssc#S55327534,gnl|UG|Ssc#S17513706,ENSSSCT00000014835,ENSSSCT00000005302,gnl|UG|Ssc#S31115995,ENSSSCT00000009152,ENSSSCT00000016389,gnl|UG|Ssc#S46877613,gnl|UG|Ssc#S22415872,gnl|UG|Ssc#S58303384,ENSSSCT00000006142,ENSSSCT00000014456,gnl|UG|Ssc#S55325243,ENSSSCT00000026537,gnl|UG|Ssc#S5830…
GO:0005865	striated muscle thin filament	7 of 607 in the list	15 of 21438 in the genome	1.39e-05	16.4817	gnl|UG|Ssc#S35164979,gnl|UG|Ssc#S35164136,gnl|UG|Ssc#S17509922,gnl|UG|Ssc#S19541569,gnl|UG|Ssc#S50210731,gnl|UG|Ssc#S31115995,gnl|UG|Ssc#S17512121
GO:0001655	urogenital system development	18 of 582 in the list	123 of 20089 in the genome	2.23e-05	5.05129	ENSSSCT00000031604,gnl|UG|Ssc#S55326285,ENSSSCT00000029331,gnl|UG|Ssc#S35171789,ENSSSCT00000019256,ENSSSCT00000023713,ENSSSCT00000009890,ENSSSCT00000027852,ENSSSCT00000003137,gnl|UG|Ssc#S23698069,ENSSSCT00000018780,ENSSSCT00000012175,ENSSSCT00000017400,ENSSSCT00000027647,ENSSSCT00000018284,gnl|UG|Ssc#S38675455,ENSSSCT00000009458,ENSSSCT00000031339
GO:0007517	muscle organ development	17 of 582 in the list	111 of 20089 in the genome	2.78e-05	5.28642	gnl|UG|Ssc#S22415874,gnl|UG|Ssc#S50180456,ENSSSCT00000001161,gnl|UG|Ssc#S55327534,gnl|UG|Ssc#S17513706,ENSSSCT00000005302,gnl|UG|Ssc#S46877613,gnl|UG|Ssc#S55325097,ENSSSCT00000014456,gnl|UG|Ssc#S17509922,gnl|UG|Ssc#S19541569,gnl|UG|Ssc#S38675455,gnl|UG|Ssc#S35164136,ENSSSCT00000019053,gnl|UG|Ssc#S17526193,gnl|UG|Ssc#S17512154,ENSSSCT00000009521
GO:0042221	response to chemical stimulus	121 of 582 in the list	2588 of 20089 in the genome	5.97e-05	1.61382	gnl|UG|Ssc#S55319739,ENSSSCT00000032169,gnl|UG|Ssc#S58302462,ENSSSCT00000004097,gnl|UG|Ssc#S55326285,gnl|UG|Ssc#S20116576,ENSSSCT00000023583,gnl|UG|Ssc#S58303206,gnl|UG|Ssc#S55327534,ENSSSCT00000013532,gnl|UG|Ssc#S35171789,ENSSSCT00000004631,gnl|UG|Ssc#S35173926,gnl|UG|Ssc#S35171851,ENSSSCT00000006141,gnl|UG|Ssc#S20116393,gnl|UG|Ssc#S58302555,ENSSSCT00000029225,ENSSSCT00000002187,ENSSSCT000000240…
GO:0043228	non-membrane-bounded organelle	137 of 607 in the list	3298 of 21438 in the genome	0.00026	1.46712	gnl|UG|Ssc#S58309720,gnl|UG|Ssc#S55327534,ENSSSCT00000013532,gnl|UG|Ssc#S17513706,gnl|UG|Ssc#S58309430,gnl|UG|Ssc#S31115995,gnl|UG|Ssc#S22415872,gnl|UG|Ssc#S35167068,gnl|UG|Ssc#S58311610,gnl|UG|Ssc#S50182861,ENSSSCT00000026537,gnl|UG|Ssc#S58304403,gnl|UG|Ssc#S58304929,ENSSSCT00000017173,ENSSSCT00000019083,gnl|UG|Ssc#S46878688,gnl|UG|Ssc#S22415874,gnl|UG|Ssc#S35164979,gnl|UG|Ssc#S58310588,gnl|UG|S…
GO:0043232	intracellular non-membrane-bounded organelle	137 of 607 in the list	3298 of 21438 in the genome	0.00026	1.46712	gnl|UG|Ssc#S58309720,gnl|UG|Ssc#S55327534,ENSSSCT00000013532,gnl|UG|Ssc#S17513706,gnl|UG|Ssc#S58309430,gnl|UG|Ssc#S31115995,gnl|UG|Ssc#S22415872,gnl|UG|Ssc#S35167068,gnl|UG|Ssc#S58311610,gnl|UG|Ssc#S50182861,ENSSSCT00000026537,gnl|UG|Ssc#S58304403,gnl|UG|Ssc#S58304929,ENSSSCT00000017173,ENSSSCT00000019083,gnl|UG|Ssc#S46878688,gnl|UG|Ssc#S22415874,gnl|UG|Ssc#S35164979,gnl|UG|Ssc#S58310588,gnl|UG|S…
GO:0044444	cytoplasmic part	243 of 607 in the list	6681 of 21438 in the genome	0.00031	1.28458	ENSSSCT00000016628,ENSSSCT00000032169,ENSSSCT00000018280,gnl|UG|Ssc#S55326285,gnl|UG|Ssc#S58309720,gnl|UG|Ssc#S40500672,gnl|UG|Ssc#S55327534,gnl|UG|Ssc#S17513706,gnl|UG|Ssc#S58309430,gnl|UG|Ssc#S31115995,gnl|UG|Ssc#S46877613,ENSSSCT00000004631,ENSSSCT00000011814,gnl|UG|Ssc#S22415872,gnl|UG|Ssc#S58305891,ENSSSCT00000017171,gnl|UG|Ssc#S23756742,gnl|UG|Ssc#S20116393,gnl|UG|Ssc#S58301623,gnl|UG|Ssc#S…
GO:0048468	cell development	54 of 582 in the list	894 of 20089 in the genome	0.00038	2.08493	gnl|UG|Ssc#S50180456,gnl|UG|Ssc#S35173690,gnl|UG|Ssc#S58302462,ENSSSCT00000008738,ENSSSCT00000010638,gnl|UG|Ssc#S55326285,ENSSSCT00000023583,ENSSSCT00000001082,gnl|UG|Ssc#S55327534,gnl|UG|Ssc#S17513706,ENSSSCT00000019205,ENSSSCT00000001129,ENSSSCT00000005302,ENSSSCT00000015183,gnl|UG|Ssc#S35172271,ENSSSCT00000009890,ENSSSCT00000004688,ENSSSCT00000026150,ENSSSCT00000027574,gnl|UG|Ssc#S55318850,gnl…
GO:0005488	binding	490 of 567 in the list	16465 of 20883 in the genome	0.0004	1.09608	ENSSSCT00000016628,gnl|UG|Ssc#S58302462,ENSSSCT00000001082,gnl|UG|Ssc#S58309720,gnl|UG|Ssc#S55327534,gnl|UG|Ssc#S35166541,gnl|UG|Ssc#S35165163,gnl|UG|Ssc#S23212825,gnl|UG|Ssc#S31115995,ENSSSCT00000011814,gnl|UG|Ssc#S46877613,ENSSSCT00000004631,gnl|UG|Ssc#S22415872,gnl|UG|Ssc#S35167746,gnl|UG|Ssc#S55327476,gnl|UG|Ssc#S46879916,gnl|UG|Ssc#S58305891,gnl|UG|Ssc#S58305438,ENSSSCT00000022487,ENSSSCT000…
GO:0048646	anatomical structure formation involved in morphogenesis	44 of 582 in the list	663 of 20089 in the genome	0.00041	2.29073	ENSSSCT00000004200,gnl|UG|Ssc#S50180456,gnl|UG|Ssc#S40565039,gnl|UG|Ssc#S55327534,ENSSSCT00000029331,gnl|UG|Ssc#S17513706,ENSSSCT00000005302,ENSSSCT00000004631,gnl|UG|Ssc#S35172271,ENSSSCT00000009890,ENSSSCT00000004688,gnl|UG|Ssc#S35167435,gnl|UG|Ssc#S58306205,ENSSSCT00000017171,ENSSSCT00000006141,ENSSSCT00000022487,ENSSSCT00000026878,gnl|UG|Ssc#S55318850,gnl|UG|Ssc#S38675455,ENSSSCT00000007590,g…
GO:0005737	cytoplasm	244 of 607 in the list	6753 of 21438 in the genome	0.0005	1.27611	ENSSSCT00000016628,ENSSSCT00000032169,ENSSSCT00000018280,gnl|UG|Ssc#S55326285,gnl|UG|Ssc#S58309720,gnl|UG|Ssc#S40500672,gnl|UG|Ssc#S55327534,gnl|UG|Ssc#S17513706,gnl|UG|Ssc#S58309430,gnl|UG|Ssc#S31115995,gnl|UG|Ssc#S46877613,ENSSSCT00000004631,ENSSSCT00000011814,gnl|UG|Ssc#S22415872,gnl|UG|Ssc#S58305891,ENSSSCT00000017171,gnl|UG|Ssc#S23756742,gnl|UG|Ssc#S20116393,gnl|UG|Ssc#S58301623,gnl|UG|Ssc#S…
GO:0055008	cardiac muscle tissue morphogenesis	9 of 582 in the list	36 of 20089 in the genome	0.00085	8.6293	gnl|UG|Ssc#S22415874,gnl|UG|Ssc#S50180456,gnl|UG|Ssc#S17509922,gnl|UG|Ssc#S19541569,gnl|UG|Ssc#S38675455,gnl|UG|Ssc#S17513706,gnl|UG|Ssc#S35164136,gnl|UG|Ssc#S17526193,ENSSSCT00000014456
GO:0009790	embryo development	50 of 582 in the list	826 of 20089 in the genome	0.00102	2.08942	ENSSSCT00000004200,gnl|UG|Ssc#S35165559,gnl|UG|Ssc#S35173690,ENSSSCT00000010638,gnl|UG|Ssc#S55326285,gnl|UG|Ssc#S20116576,gnl|UG|Ssc#S55327534,gnl|UG|Ssc#S35166541,ENSSSCT00000029331,ENSSSCT00000001129,ENSSSCT00000005302,ENSSSCT00000009890,ENSSSCT00000004688,gnl|UG|Ssc#S58306205,ENSSSCT00000006141,ENSSSCT00000022487,ENSSSCT00000017400,ENSSSCT00000026878,ENSSSCT00000009429,ENSSSCT00000009881,gnl|U…
GO:0044430	cytoskeletal part	55 of 607 in the list	1034 of 21438 in the genome	0.00105	1.87861	gnl|UG|Ssc#S50180456,ENSSSCT00000032022,gnl|UG|Ssc#S20116576,gnl|UG|Ssc#S58305091,gnl|UG|Ssc#S46877407,gnl|UG|Ssc#S58309720,gnl|UG|Ssc#S55327534,ENSSSCT00000013532,ENSSSCT00000001129,gnl|UG|Ssc#S58309430,ENSSSCT00000005302,gnl|UG|Ssc#S31115995,gnl|UG|Ssc#S46880438,gnl|UG|Ssc#S22415872,gnl|UG|Ssc#S35173719,ENSSSCT00000014456,gnl|UG|Ssc#S35173205,gnl|UG|Ssc#S35171171,gnl|UG|Ssc#S58303082,gnl|UG|Ssc…
GO:0007507	heart development	20 of 582 in the list	197 of 20089 in the genome	0.00168	3.50428	gnl|UG|Ssc#S22415874,gnl|UG|Ssc#S50180456,ENSSSCT00000031604,gnl|UG|Ssc#S58302462,ENSSSCT00000010638,gnl|UG|Ssc#S17513706,gnl|UG|Ssc#S46877484,ENSSSCT00000027852,ENSSSCT00000003137,ENSSSCT00000004688,ENSSSCT00000014456,ENSSSCT00000022793,ENSSSCT00000018780,gnl|UG|Ssc#S17509922,gnl|UG|Ssc#S19541569,gnl|UG|Ssc#S38675455,gnl|UG|Ssc#S35164136,ENSSSCT00000019053,gnl|UG|Ssc#S17526193,ENSSSCT00000009458
GO:0005882	intermediate filament	10 of 607 in the list	64 of 21438 in the genome	0.00219	5.51843	ENSSSCT00000000271,gnl|UG|Ssc#S35166603,gnl|UG|Ssc#S46877407,ENSSSCT00000010578,gnl|UG|Ssc#S58304929,ENSSSCT00000000272,gnl|UG|Ssc#S35171171,ENSSSCT00000011589,gnl|UG|Ssc#S35170842,ENSSSCT00000030104
GO:0061061	muscle structure development	24 of 582 in the list	274 of 20089 in the genome	0.00219	3.0234	gnl|UG|Ssc#S22415874,gnl|UG|Ssc#S50180456,gnl|UG|Ssc#S58302462,ENSSSCT00000001161,gnl|UG|Ssc#S58310055,gnl|UG|Ssc#S55327534,gnl|UG|Ssc#S17513706,ENSSSCT00000005302,gnl|UG|Ssc#S46877613,ENSSSCT00000027470,gnl|UG|Ssc#S55325097,ENSSSCT00000014456,gnl|UG|Ssc#S35169797,gnl|UG|Ssc#S46879229,gnl|UG|Ssc#S17509922,gnl|UG|Ssc#S19541569,gnl|UG|Ssc#S38675455,gnl|UG|Ssc#S35164136,ENSSSCT00000019053,gnl|UG|Ssc…
GO:0048738	cardiac muscle tissue development	10 of 582 in the list	52 of 20089 in the genome	0.00274	6.63792	gnl|UG|Ssc#S22415874,gnl|UG|Ssc#S50180456,gnl|UG|Ssc#S17509922,gnl|UG|Ssc#S58302462,gnl|UG|Ssc#S19541569,gnl|UG|Ssc#S38675455,gnl|UG|Ssc#S17513706,gnl|UG|Ssc#S35164136,gnl|UG|Ssc#S17526193,ENSSSCT00000014456
GO:0045111	intermediate filament cytoskeleton	10 of 607 in the list	66 of 21438 in the genome	0.00291	5.35121	ENSSSCT00000000271,gnl|UG|Ssc#S35166603,gnl|UG|Ssc#S46877407,ENSSSCT00000010578,gnl|UG|Ssc#S58304929,ENSSSCT00000000272,gnl|UG|Ssc#S35171171,ENSSSCT00000011589,gnl|UG|Ssc#S35170842,ENSSSCT00000030104
GO:0001071	nucleic acid binding transcription factor activity	56 of 567 in the list	1137 of 20883 in the genome	0.00292	1.814	gnl|UG|Ssc#S35165559,gnl|UG|Ssc#S35173690,gnl|UG|Ssc#S58302462,gnl|UG|Ssc#S23765177,ENSSSCT00000010638,gnl|UG|Ssc#S55326285,gnl|UG|Ssc#S20116576,ENSSSCT00000001082,ENSSSCT00000001129,gnl|UG|Ssc#S58302359,gnl|UG|Ssc#S46880323,gnl|UG|Ssc#S35172028,gnl|UG|Ssc#S58306205,ENSSSCT00000022793,ENSSSCT00000002650,ENSSSCT00000006141,ENSSSCT00000017400,ENSSSCT00000029225,gnl|UG|Ssc#S55318850,gnl|UG|Ssc#S5831…
GO:0060429	epithelium development	30 of 582 in the list	403 of 20089 in the genome	0.00346	2.56952	ENSSSCT00000031604,ENSSSCT00000010638,gnl|UG|Ssc#S55326285,ENSSSCT00000001082,ENSSSCT00000029331,gnl|UG|Ssc#S35171789,ENSSSCT00000001129,gnl|UG|Ssc#S35172271,ENSSSCT00000023713,ENSSSCT00000027852,ENSSSCT00000003137,ENSSSCT00000004688,gnl|UG|Ssc#S23698069,gnl|UG|Ssc#S58306205,ENSSSCT00000017171,ENSSSCT00000006141,ENSSSCT00000018780,gnl|UG|Ssc#S58304013,ENSSSCT00000017400,ENSSSCT00000027647,gnl|UG|…
GO:0007399	nervous system development	68 of 582 in the list	1322 of 20089 in the genome	0.00381	1.77547	gnl|UG|Ssc#S58302462,ENSSSCT00000004097,gnl|UG|Ssc#S55326285,gnl|UG|Ssc#S20116576,ENSSSCT00000023583,gnl|UG|Ssc#S35171789,ENSSSCT00000032185,ENSSSCT00000026150,gnl|UG|Ssc#S58306205,ENSSSCT00000017171,ENSSSCT00000006141,ENSSSCT00000022487,ENSSSCT00000027574,gnl|UG|Ssc#S38675455,gnl|UG|Ssc#S58307201,gnl|UG|Ssc#S46880757,ENSSSCT00000006162,ENSSSCT00000015465,ENSSSCT00000006081,ENSSSCT00000012851,gnl…
GO:0014706	striated muscle tissue development	18 of 582 in the list	173 of 20089 in the genome	0.004	3.59138	gnl|UG|Ssc#S22415874,gnl|UG|Ssc#S50180456,gnl|UG|Ssc#S34535466,gnl|UG|Ssc#S58302462,ENSSSCT00000001161,gnl|UG|Ssc#S17513706,gnl|UG|Ssc#S55325097,gnl|UG|Ssc#S35173719,ENSSSCT00000014456,ENSSSCT00000022793,gnl|UG|Ssc#S46879229,gnl|UG|Ssc#S17509922,gnl|UG|Ssc#S19541569,gnl|UG|Ssc#S38675455,gnl|UG|Ssc#S35164136,gnl|UG|Ssc#S17512154,gnl|UG|Ssc#S17526193,ENSSSCT00000009521
GO:0048736	appendage development	18 of 582 in the list	180 of 20089 in the genome	0.00704	3.45172	gnl|UG|Ssc#S35173690,ENSSSCT00000031604,ENSSSCT00000029331,gnl|UG|Ssc#S58302359,gnl|UG|Ssc#S55325097,ENSSSCT00000027852,ENSSSCT00000003137,gnl|UG|Ssc#S58311058,gnl|UG|Ssc#S58306205,ENSSSCT00000010018,gnl|UG|Ssc#S58304013,ENSSSCT00000026586,ENSSSCT00000017400,ENSSSCT00000009429,gnl|UG|Ssc#S58303872,gnl|UG|Ssc#S52535116,ENSSSCT00000009458,ENSSSCT00000031339
GO:0048598	embryonic morphogenesis	33 of 582 in the list	487 of 20089 in the genome	0.00835	2.33895	ENSSSCT00000004200,gnl|UG|Ssc#S35165559,gnl|UG|Ssc#S35173690,ENSSSCT00000010638,ENSSSCT00000029331,ENSSSCT00000001129,ENSSSCT00000004688,gnl|UG|Ssc#S58306205,ENSSSCT00000006141,ENSSSCT00000022487,ENSSSCT00000017400,ENSSSCT00000009429,ENSSSCT00000009881,gnl|UG|Ssc#S38675455,ENSSSCT00000007590,gnl|UG|Ssc#S46880757,ENSSSCT00000031339,ENSSSCT00000031604,gnl|UG|Ssc#S23213284,gnl|UG|Ssc#S37366468,ENSSS…
GO:0009605	response to external stimulus	58 of 582 in the list	1095 of 20089 in the genome	0.00912	1.82831	ENSSSCT00000029046,gnl|UG|Ssc#S55319739,gnl|UG|Ssc#S35173690,gnl|UG|Ssc#S58310320,gnl|UG|Ssc#S58302462,gnl|UG|Ssc#S40565039,ENSSSCT00000023583,gnl|UG|Ssc#S58303206,gnl|UG|Ssc#S55327534,ENSSSCT00000029331,ENSSSCT00000013532,gnl|UG|Ssc#S35171789,ENSSSCT00000003786,ENSSSCT00000009890,gnl|UG|Ssc#S35167435,gnl|UG|Ssc#S35173719,ENSSSCT00000002650,ENSSSCT00000006141,gnl|UG|Ssc#S58313925,gnl|UG|Ssc#S5830…
GO:0003008	system process	85 of 582 in the list	1831 of 20089 in the genome	0.01177	1.60238	gnl|UG|Ssc#S35168751,ENSSSCT00000018280,ENSSSCT00000004097,gnl|UG|Ssc#S58309720,gnl|UG|Ssc#S55327534,gnl|UG|Ssc#S17513706,gnl|UG|Ssc#S35171789,gnl|UG|Ssc#S31115995,gnl|UG|Ssc#S46877613,gnl|UG|Ssc#S22415872,ENSSSCT00000017171,gnl|UG|Ssc#S17509789,gnl|UG|Ssc#S58304403,ENSSSCT00000009852,gnl|UG|Ssc#S17512121,ENSSSCT00000006162,gnl|UG|Ssc#S46876605,gnl|UG|Ssc#S35164136,gnl|UG|Ssc#S55327532,ENSSSCT000…
GO:0060537	muscle tissue development	18 of 582 in the list	188 of 20089 in the genome	0.01292	3.30484	gnl|UG|Ssc#S22415874,gnl|UG|Ssc#S50180456,gnl|UG|Ssc#S34535466,gnl|UG|Ssc#S58302462,ENSSSCT00000001161,gnl|UG|Ssc#S17513706,gnl|UG|Ssc#S55325097,gnl|UG|Ssc#S35173719,ENSSSCT00000014456,ENSSSCT00000022793,gnl|UG|Ssc#S46879229,gnl|UG|Ssc#S17509922,gnl|UG|Ssc#S19541569,gnl|UG|Ssc#S38675455,gnl|UG|Ssc#S35164136,gnl|UG|Ssc#S17512154,gnl|UG|Ssc#S17526193,ENSSSCT00000009521
GO:0003007	heart morphogenesis	14 of 582 in the list	120 of 20089 in the genome	0.01348	4.027	gnl|UG|Ssc#S22415874,gnl|UG|Ssc#S50180456,gnl|UG|Ssc#S17509922,gnl|UG|Ssc#S19541569,ENSSSCT00000010638,gnl|UG|Ssc#S38675455,gnl|UG|Ssc#S17513706,gnl|UG|Ssc#S35164136,ENSSSCT00000027852,ENSSSCT00000004688,gnl|UG|Ssc#S17526193,ENSSSCT00000014456,ENSSSCT00000018780,ENSSSCT00000009458
GO:0050794	regulation of cellular process	269 of 582 in the list	7564 of 20089 in the genome	0.01514	1.22754	gnl|UG|Ssc#S58302462,ENSSSCT00000001082,gnl|UG|Ssc#S35166541,gnl|UG|Ssc#S35165163,ENSSSCT00000004631,gnl|UG|Ssc#S35167746,gnl|UG|Ssc#S55327476,gnl|UG|Ssc#S58305438,ENSSSCT00000022487,gnl|UG|Ssc#S35167068,ENSSSCT00000009521,ENSSSCT00000029547,ENSSSCT00000031604,gnl|UG|Ssc#S55327619,ENSSSCT00000023713,ENSSSCT00000011822,gnl|UG|Ssc#S58314676,gnl|UG|Ssc#S18546778,ENSSSCT00000018432,ENSSSCT00000018418…
GO:0001871	pattern binding	18 of 567 in the list	234 of 20883 in the genome	0.01805	2.83313	gnl|UG|Ssc#S46879239,gnl|UG|Ssc#S35173373,ENSSSCT00000029331,gnl|UG|Ssc#S36661000,ENSSSCT00000004631,gnl|UG|Ssc#S43509724,ENSSSCT00000022487,ENSSSCT00000027647,ENSSSCT00000007094,gnl|UG|Ssc#S50182861,gnl|UG|Ssc#S38675455,gnl|UG|Ssc#S58303654,gnl|UG|Ssc#S46880196,ENSSSCT00000007145,gnl|UG|Ssc#S58306316,ENSSSCT00000015421,gnl|UG|Ssc#S58303891,ENSSSCT00000015441
GO:0006357	regulation of transcription from RNA polymerase II promoter	48 of 582 in the list	869 of 20089 in the genome	0.02031	1.90659	gnl|UG|Ssc#S35165559,gnl|UG|Ssc#S58302462,gnl|UG|Ssc#S23765177,ENSSSCT00000008738,gnl|UG|Ssc#S58302897,ENSSSCT00000010638,gnl|UG|Ssc#S20116576,ENSSSCT00000001082,gnl|UG|Ssc#S58303206,ENSSSCT00000001129,gnl|UG|Ssc#S46880323,gnl|UG|Ssc#S35167435,gnl|UG|Ssc#S35172028,gnl|UG|Ssc#S58306205,ENSSSCT00000022793,ENSSSCT00000002650,ENSSSCT00000006141,gnl|UG|Ssc#S46876266,ENSSSCT00000017400,ENSSSCT000000275…
GO:0072001	renal system development	12 of 582 in the list	93 of 20089 in the genome	0.02066	4.45383	ENSSSCT00000012175,gnl|UG|Ssc#S55326285,ENSSSCT00000018284,ENSSSCT00000029331,gnl|UG|Ssc#S35171789,ENSSSCT00000019256,ENSSSCT00000023713,ENSSSCT00000003137,ENSSSCT00000009890,gnl|UG|Ssc#S23698069,ENSSSCT00000031339,ENSSSCT00000009458
GO:0001503	ossification	17 of 582 in the list	178 of 20089 in the genome	0.02347	3.29658	ENSSSCT00000011358,gnl|UG|Ssc#S35165559,gnl|UG|Ssc#S35173690,ENSSSCT00000001129,ENSSSCT00000023043,gnl|UG|Ssc#S58302359,gnl|UG|Ssc#S58306205,ENSSSCT00000010018,gnl|UG|Ssc#S20116222,ENSSSCT00000022487,ENSSSCT00000006644,ENSSSCT00000027647,gnl|UG|Ssc#S38675455,gnl|UG|Ssc#S35165283,gnl|UG|Ssc#S55322529,ENSSSCT00000007145,gnl|UG|Ssc#S58304810
GO:0040011	locomotion	59 of 582 in the list	1161 of 20089 in the genome	0.02601	1.7541	ENSSSCT00000029046,gnl|UG|Ssc#S55319739,gnl|UG|Ssc#S35173690,gnl|UG|Ssc#S58302462,gnl|UG|Ssc#S40565039,ENSSSCT00000000383,ENSSSCT00000023583,gnl|UG|Ssc#S58303206,ENSSSCT00000013532,gnl|UG|Ssc#S35171789,ENSSSCT00000004631,ENSSSCT00000004688,gnl|UG|Ssc#S35173719,gnl|UG|Ssc#S58306205,ENSSSCT00000006141,ENSSSCT00000022487,gnl|UG|Ssc#S58313925,gnl|UG|Ssc#S58303928,gnl|UG|Ssc#S58302555,ENSSSCT000000292…
GO:0002009	morphogenesis of an epithelium	21 of 582 in the list	257 of 20089 in the genome	0.028	2.82047	ENSSSCT00000031604,ENSSSCT00000010638,gnl|UG|Ssc#S55326285,ENSSSCT00000001082,ENSSSCT00000029331,ENSSSCT00000001129,ENSSSCT00000027852,ENSSSCT00000003137,ENSSSCT00000004688,gnl|UG|Ssc#S23698069,gnl|UG|Ssc#S58306205,ENSSSCT00000017171,ENSSSCT00000006141,gnl|UG|Ssc#S58304013,ENSSSCT00000017400,ENSSSCT00000027647,gnl|UG|Ssc#S38675455,ENSSSCT00000006641,ENSSSCT00000007590,gnl|UG|Ssc#S46880757,ENSSSCT…
GO:0000902	cell morphogenesis	29 of 582 in the list	427 of 20089 in the genome	0.02912	2.34426	ENSSSCT00000015170,gnl|UG|Ssc#S35173690,gnl|UG|Ssc#S58302462,gnl|UG|Ssc#S55326285,ENSSSCT00000023583,ENSSSCT00000001082,gnl|UG|Ssc#S35173132,ENSSSCT00000015183,ENSSSCT00000023118,gnl|UG|Ssc#S55320415,ENSSSCT00000007529,ENSSSCT00000003137,ENSSSCT00000004688,gnl|UG|Ssc#S58303706,ENSSSCT00000010018,ENSSSCT00000018780,gnl|UG|Ssc#S58304013,ENSSSCT00000027647,gnl|UG|Ssc#S49953823,gnl|UG|Ssc#S38675455,E…
GO:0016331	morphogenesis of embryonic epithelium	13 of 582 in the list	112 of 20089 in the genome	0.02942	4.00646	ENSSSCT00000027647,ENSSSCT00000029331,ENSSSCT00000001129,ENSSSCT00000006641,ENSSSCT00000007590,gnl|UG|Ssc#S46880757,ENSSSCT00000027852,ENSSSCT00000003137,gnl|UG|Ssc#S23698069,gnl|UG|Ssc#S58306205,ENSSSCT00000006141,ENSSSCT00000031339,gnl|UG|Ssc#S58304013
GO:0050793	regulation of developmental process	53 of 582 in the list	1011 of 20089 in the genome	0.03074	1.80951	ENSSSCT00000011358,gnl|UG|Ssc#S35165559,gnl|UG|Ssc#S35173690,gnl|UG|Ssc#S58302462,ENSSSCT00000004097,gnl|UG|Ssc#S55326285,gnl|UG|Ssc#S35166541,gnl|UG|Ssc#S35171789,ENSSSCT00000001129,ENSSSCT00000004688,gnl|UG|Ssc#S46879502,gnl|UG|Ssc#S58306205,gnl|UG|Ssc#S55324145,ENSSSCT00000022487,ENSSSCT00000017400,ENSSSCT00000027574,gnl|UG|Ssc#S55318850,gnl|UG|Ssc#S38675455,gnl|UG|Ssc#S6077182,ENSSSCT00000026…
GO:0006603	phosphocreatine metabolic process	3 of 582 in the list	3 of 20089 in the genome	0.03259	34.5172	gnl|UG|Ssc#S50182029,gnl|UG|Ssc#S35165470,gnl|UG|Ssc#S30930815
GO:0032989	cellular component morphogenesis	37 of 582 in the list	616 of 20089 in the genome	0.03443	2.07327	ENSSSCT00000015170,gnl|UG|Ssc#S50180456,gnl|UG|Ssc#S35173690,gnl|UG|Ssc#S58302462,gnl|UG|Ssc#S55326285,ENSSSCT00000023583,ENSSSCT00000001082,gnl|UG|Ssc#S55327534,gnl|UG|Ssc#S17513706,ENSSSCT00000005302,ENSSSCT00000015183,ENSSSCT00000004688,gnl|UG|Ssc#S38675455,ENSSSCT00000010578,ENSSSCT00000030392,ENSSSCT00000019053,gnl|UG|Ssc#S58304810,gnl|UG|Ssc#S22415874,gnl|UG|Ssc#S35173132,ENSSSCT00000027470…
GO:0031012	extracellular matrix	27 of 607 in the list	447 of 21438 in the genome	0.03759	2.1333	ENSSSCT00000006902,gnl|UG|Ssc#S46879239,gnl|UG|Ssc#S46878962,gnl|UG|Ssc#S58302860,gnl|UG|Ssc#S58315141,ENSSSCT00000009194,ENSSSCT00000004631,ENSSSCT00000027852,gnl|UG|Ssc#S23698069,gnl|UG|Ssc#S58314676,gnl|UG|Ssc#S43509724,gnl|UG|Ssc#S46880329,ENSSSCT00000015220,ENSSSCT00000027647,gnl|UG|Ssc#S58312019,gnl|UG|Ssc#S58311039,ENSSSCT00000007094,gnl|UG|Ssc#S58309889,gnl|UG|Ssc#S58301654,gnl|UG|Ssc#S58…
GO:0010033	response to organic substance	69 of 582 in the list	1458 of 20089 in the genome	0.05007	1.63353	ENSSSCT00000032169,ENSSSCT00000004097,gnl|UG|Ssc#S55326285,gnl|UG|Ssc#S20116576,gnl|UG|Ssc#S55327534,gnl|UG|Ssc#S35171789,ENSSSCT00000004631,gnl|UG|Ssc#S35173926,gnl|UG|Ssc#S35171851,gnl|UG|Ssc#S20116393,ENSSSCT00000024067,gnl|UG|Ssc#S38675455,gnl|UG|Ssc#S55327569,ENSSSCT00000015465,gnl|UG|Ssc#S58304810,gnl|UG|Ssc#S46875848,gnl|UG|Ssc#S36661000,ENSSSCT00000000272,gnl|UG|Ssc#S58311058,gnl|UG|Ssc#S…
GO:0003779	actin binding	11 of 567 in the list	111 of 20883 in the genome	0.05164	3.64989	ENSSSCT00000015170,gnl|UG|Ssc#S50180456,gnl|UG|Ssc#S19541569,gnl|UG|Ssc#S58305091,gnl|UG|Ssc#S46880097,gnl|UG|Ssc#S17513706,gnl|UG|Ssc#S55322055,gnl|UG|Ssc#S35164136,ENSSSCT00000002535,gnl|UG|Ssc#S58303384,gnl|UG|Ssc#S17526193
GO:0009719	response to endogenous stimulus	47 of 582 in the list	879 of 20089 in the genome	0.05603	1.84563	ENSSSCT00000011358,ENSSSCT00000032169,ENSSSCT00000004097,gnl|UG|Ssc#S55326285,gnl|UG|Ssc#S20116576,gnl|UG|Ssc#S55327534,ENSSSCT00000029331,gnl|UG|Ssc#S35170385,gnl|UG|Ssc#S35171789,ENSSSCT00000003786,gnl|UG|Ssc#S58302359,ENSSSCT00000016389,ENSSSCT00000004631,ENSSSCT00000004688,gnl|UG|Ssc#S35167435,gnl|UG|Ssc#S35171851,ENSSSCT00000002650,gnl|UG|Ssc#S35167324,ENSSSCT00000024067,gnl|UG|Ssc#S38675455…
GO:0035107	appendage morphogenesis	16 of 582 in the list	173 of 20089 in the genome	0.06107	3.19234	gnl|UG|Ssc#S35173690,ENSSSCT00000031604,ENSSSCT00000029331,gnl|UG|Ssc#S58302359,ENSSSCT00000027852,ENSSSCT00000003137,gnl|UG|Ssc#S55325097,gnl|UG|Ssc#S58306205,ENSSSCT00000010018,ENSSSCT00000026586,ENSSSCT00000017400,ENSSSCT00000009429,gnl|UG|Ssc#S58303872,gnl|UG|Ssc#S52535116,ENSSSCT00000009458,ENSSSCT00000031339
GO:0035108	limb morphogenesis	15 of 582 in the list	156 of 20089 in the genome	0.06702	3.31896	gnl|UG|Ssc#S35173690,ENSSSCT00000017400,ENSSSCT00000031604,ENSSSCT00000009429,gnl|UG|Ssc#S58303872,ENSSSCT00000029331,gnl|UG|Ssc#S52535116,gnl|UG|Ssc#S58302359,ENSSSCT00000027852,ENSSSCT00000003137,gnl|UG|Ssc#S55325097,gnl|UG|Ssc#S58306205,ENSSSCT00000010018,ENSSSCT00000031339,ENSSSCT00000009458
GO:0060173	limb development	15 of 582 in the list	156 of 20089 in the genome	0.06702	3.31896	gnl|UG|Ssc#S35173690,ENSSSCT00000017400,ENSSSCT00000031604,ENSSSCT00000009429,gnl|UG|Ssc#S58303872,ENSSSCT00000029331,gnl|UG|Ssc#S52535116,gnl|UG|Ssc#S58302359,ENSSSCT00000027852,ENSSSCT00000003137,gnl|UG|Ssc#S55325097,gnl|UG|Ssc#S58306205,ENSSSCT00000010018,ENSSSCT00000031339,ENSSSCT00000009458
GO:0030247	polysaccharide binding	16 of 567 in the list	216 of 20883 in the genome	0.06831	2.7282	gnl|UG|Ssc#S46879239,ENSSSCT00000022487,gnl|UG|Ssc#S35173373,ENSSSCT00000027647,ENSSSCT00000007094,gnl|UG|Ssc#S38675455,gnl|UG|Ssc#S50182861,ENSSSCT00000029331,gnl|UG|Ssc#S58303654,ENSSSCT00000004631,gnl|UG|Ssc#S58306316,ENSSSCT00000007145,gnl|UG|Ssc#S58303891,ENSSSCT00000015421,gnl|UG|Ssc#S43509724,ENSSSCT00000015441
GO:0050789	regulation of biological process	289 of 582 in the list	8383 of 20089 in the genome	0.07348	1.18996	gnl|UG|Ssc#S58302462,gnl|UG|Ssc#S48857139,ENSSSCT00000001082,gnl|UG|Ssc#S35166541,gnl|UG|Ssc#S35165163,ENSSSCT00000004631,gnl|UG|Ssc#S35167746,gnl|UG|Ssc#S55327476,gnl|UG|Ssc#S58305438,ENSSSCT00000022487,gnl|UG|Ssc#S35167068,ENSSSCT00000009521,ENSSSCT00000029547,ENSSSCT00000031604,gnl|UG|Ssc#S55327619,ENSSSCT00000023713,ENSSSCT00000011822,gnl|UG|Ssc#S58314676,gnl|UG|Ssc#S18546778,ENSSSCT000000184…
GO:0043005	neuron projection	33 of 607 in the list	624 of 21438 in the genome	0.08911	1.86778	ENSSSCT00000015170,gnl|UG|Ssc#S58303896,ENSSSCT00000032022,ENSSSCT00000031039,ENSSSCT00000004097,gnl|UG|Ssc#S55327619,ENSSSCT00000003165,gnl|UG|Ssc#S46877407,ENSSSCT00000000232,ENSSSCT00000013532,gnl|UG|Ssc#S35171789,ENSSSCT00000003786,gnl|UG|Ssc#S35173132,gnl|UG|Ssc#S55321233,gnl|UG|Ssc#S23757503,gnl|UG|Ssc#S58303384,ENSSSCT00000026150,gnl|UG|Ssc#S46879502,gnl|UG|Ssc#S58303706,gnl|UG|Ssc#S351652…
GO:0003015	heart process	5 of 582 in the list	16 of 20089 in the genome	0.09053	10.7866	gnl|UG|Ssc#S50180456,gnl|UG|Ssc#S17509922,gnl|UG|Ssc#S55327534,gnl|UG|Ssc#S17513706,ENSSSCT00000005302
GO:0031674	I band	10 of 607 in the list	101 of 21438 in the genome	0.1095	3.49683	gnl|UG|Ssc#S33578952,ENSSSCT00000016389,ENSSSCT00000006768,gnl|UG|Ssc#S35164136,ENSSSCT00000019053,gnl|UG|Ssc#S58303384,ENSSSCT00000008065,ENSSSCT00000030104,gnl|UG|Ssc#S58303299,gnl|UG|Ssc#S55321077
GO:0001944	vasculature development	19 of 582 in the list	241 of 20089 in the genome	0.11089	2.72127	gnl|UG|Ssc#S23213284,ENSSSCT00000031604,gnl|UG|Ssc#S35171789,ENSSSCT00000019148,gnl|UG|Ssc#S35172271,ENSSSCT00000009890,gnl|UG|Ssc#S35167435,gnl|UG|Ssc#S18546778,ENSSSCT00000010018,gnl|UG|Ssc#S55318850,gnl|UG|Ssc#S49953823,ENSSSCT00000025452,gnl|UG|Ssc#S23213461,gnl|UG|Ssc#S55326961,gnl|UG|Ssc#S35172466,ENSSSCT00000029733,ENSSSCT00000015421,gnl|UG|Ssc#S46878688,gnl|UG|Ssc#S58304810
GO:0009725	response to hormone stimulus	40 of 582 in the list	728 of 20089 in the genome	0.11806	1.89655	ENSSSCT00000032169,ENSSSCT00000004097,gnl|UG|Ssc#S55326285,gnl|UG|Ssc#S20116576,gnl|UG|Ssc#S55327534,ENSSSCT00000029331,gnl|UG|Ssc#S35171789,ENSSSCT00000003786,gnl|UG|Ssc#S58302359,ENSSSCT00000016389,ENSSSCT00000004631,ENSSSCT00000004688,gnl|UG|Ssc#S35167435,gnl|UG|Ssc#S35171851,ENSSSCT00000002650,ENSSSCT00000024067,ENSSSCT00000010578,ENSSSCT00000029733,gnl|UG|Ssc#S35168504,ENSSSCT00000015465,ENS…
GO:0007417	central nervous system development	37 of 582 in the list	657 of 20089 in the genome	0.13201	1.94389	ENSSSCT00000015170,ENSSSCT00000011358,gnl|UG|Ssc#S58302462,ENSSSCT00000004097,gnl|UG|Ssc#S55326285,gnl|UG|Ssc#S20116576,ENSSSCT00000023583,gnl|UG|Ssc#S35171789,ENSSSCT00000019205,ENSSSCT00000032185,ENSSSCT00000026150,ENSSSCT00000006141,ENSSSCT00000022487,ENSSSCT00000027574,gnl|UG|Ssc#S38675455,gnl|UG|Ssc#S46880757,ENSSSCT00000006162,ENSSSCT00000015465,ENSSSCT00000028593,ENSSSCT00000006081,gnl|UG|…
GO:0008544	epidermis development	16 of 582 in the list	185 of 20089 in the genome	0.1362	2.98527	gnl|UG|Ssc#S40565039,ENSSSCT00000001129,gnl|UG|Ssc#S58302860,gnl|UG|Ssc#S35167552,gnl|UG|Ssc#S35164749,ENSSSCT00000027852,ENSSSCT00000010018,ENSSSCT00000018780,gnl|UG|Ssc#S49953823,gnl|UG|Ssc#S38675455,gnl|UG|Ssc#S32235123,ENSSSCT00000006641,ENSSSCT00000027336,gnl|UG|Ssc#S35170842,ENSSSCT00000001118,gnl|UG|Ssc#S58304810
GO:0017022	myosin binding	4 of 567 in the list	15 of 20883 in the genome	0.13646	9.82152	gnl|UG|Ssc#S58305091,gnl|UG|Ssc#S17526193,ENSSSCT00000014456,gnl|UG|Ssc#S17513706
GO:0043462	regulation of ATPase activity	6 of 582 in the list	27 of 20089 in the genome	0.13667	7.67048	ENSSSCT00000015183,gnl|UG|Ssc#S35164136,gnl|UG|Ssc#S17509922,gnl|UG|Ssc#S58305091,gnl|UG|Ssc#S17526193,ENSSSCT00000014456
GO:0007178	transmembrane receptor protein serine/threonine kinase signaling pathway	19 of 582 in the list	245 of 20089 in the genome	0.13791	2.67684	ENSSSCT00000011358,ENSSSCT00000031604,gnl|UG|Ssc#S55326285,gnl|UG|Ssc#S58302860,gnl|UG|Ssc#S58302359,ENSSSCT00000027852,ENSSSCT00000002650,ENSSSCT00000010018,gnl|UG|Ssc#S58499134,ENSSSCT00000007337,ENSSSCT00000022487,ENSSSCT00000006644,ENSSSCT00000015660,ENSSSCT00000027647,gnl|UG|Ssc#S58303872,gnl|UG|Ssc#S55318850,gnl|UG|Ssc#S52535116,gnl|UG|Ssc#S58306217,gnl|UG|Ssc#S34273825
GO:0005102	receptor binding	51 of 567 in the list	1169 of 20883 in the genome	0.1385	1.60681	ENSSSCT00000014460,ENSSSCT00000011358,ENSSSCT00000004097,gnl|UG|Ssc#S40565039,ENSSSCT00000029331,ENSSSCT00000013532,gnl|UG|Ssc#S46878962,gnl|UG|Ssc#S58305044,ENSSSCT00000009194,ENSSSCT00000004631,gnl|UG|Ssc#S58303384,gnl|UG|Ssc#S35165451,gnl|UG|Ssc#S43509724,ENSSSCT00000017171,gnl|UG|Ssc#S58303774,gnl|UG|Ssc#S58303928,ENSSSCT00000015634,gnl|UG|Ssc#S23756740,gnl|UG|Ssc#S55324994,ENSSSCT00000029906…
GO:0009792	embryo development ending in birth or egg hatching	29 of 582 in the list	466 of 20089 in the genome	0.13919	2.14806	gnl|UG|Ssc#S22415874,gnl|UG|Ssc#S35165559,ENSSSCT00000010638,ENSSSCT00000003812,gnl|UG|Ssc#S35166541,ENSSSCT00000029331,ENSSSCT00000001129,ENSSSCT00000019256,ENSSSCT00000009890,ENSSSCT00000027852,ENSSSCT00000003137,ENSSSCT00000004688,gnl|UG|Ssc#S58306205,ENSSSCT00000006141,gnl|UG|Ssc#S58304013,ENSSSCT00000022487,ENSSSCT00000026586,ENSSSCT00000026878,ENSSSCT00000027647,gnl|UG|Ssc#S58306295,gnl|UG|…
GO:0065007	biological regulation	312 of 582 in the list	9237 of 20089 in the genome	0.14655	1.16589	gnl|UG|Ssc#S58302462,gnl|UG|Ssc#S48857139,ENSSSCT00000001082,gnl|UG|Ssc#S35166541,gnl|UG|Ssc#S35165163,ENSSSCT00000004631,gnl|UG|Ssc#S35167746,gnl|UG|Ssc#S55327476,gnl|UG|Ssc#S58305438,ENSSSCT00000022487,gnl|UG|Ssc#S35167068,ENSSSCT00000009521,ENSSSCT00000029547,ENSSSCT00000031604,gnl|UG|Ssc#S55327619,ENSSSCT00000023713,ENSSSCT00000011822,gnl|UG|Ssc#S58314676,gnl|UG|Ssc#S18546778,ENSSSCT000000184…
GO:0005539	glycosaminoglycan binding	14 of 567 in the list	190 of 20883 in the genome	0.16904	2.71384	ENSSSCT00000022487,gnl|UG|Ssc#S35173373,ENSSSCT00000027647,ENSSSCT00000007094,gnl|UG|Ssc#S38675455,gnl|UG|Ssc#S50182861,ENSSSCT00000029331,gnl|UG|Ssc#S58303654,ENSSSCT00000004631,gnl|UG|Ssc#S58306316,ENSSSCT00000007145,ENSSSCT00000015421,gnl|UG|Ssc#S43509724,ENSSSCT00000015441
GO:0040007	growth	34 of 582 in the list	592 of 20089 in the genome	0.17379	1.98241	ENSSSCT00000029046,gnl|UG|Ssc#S50180456,ENSSSCT00000032169,gnl|UG|Ssc#S55327534,ENSSSCT00000029331,gnl|UG|Ssc#S17513706,ENSSSCT00000003786,ENSSSCT00000016389,ENSSSCT00000004631,ENSSSCT00000004688,gnl|UG|Ssc#S43134858,gnl|UG|Ssc#S58303928,ENSSSCT00000017400,gnl|UG|Ssc#S58306295,gnl|UG|Ssc#S38675455,ENSSSCT00000007145,gnl|UG|Ssc#S35170842,ENSSSCT00000031339,gnl|UG|Ssc#S33578952,gnl|UG|Ssc#S18386615…
GO:0051239	regulation of multicellular organismal process	61 of 582 in the list	1299 of 20089 in the genome	0.18017	1.6209	gnl|UG|Ssc#S35165559,ENSSSCT00000031039,ENSSSCT00000004097,ENSSSCT00000028010,gnl|UG|Ssc#S58305091,gnl|UG|Ssc#S35166541,gnl|UG|Ssc#S17513706,gnl|UG|Ssc#S35171789,ENSSSCT00000001129,ENSSSCT00000004631,ENSSSCT00000004688,gnl|UG|Ssc#S58301570,gnl|UG|Ssc#S35167435,gnl|UG|Ssc#S46879502,ENSSSCT00000014456,gnl|UG|Ssc#S58306205,ENSSSCT00000022487,ENSSSCT00000017400,ENSSSCT00000027574,gnl|UG|Ssc#S38675455…
GO:0000904	cell morphogenesis involved in differentiation	23 of 582 in the list	336 of 20089 in the genome	0.18083	2.36278	gnl|UG|Ssc#S35173690,gnl|UG|Ssc#S58302462,gnl|UG|Ssc#S55326285,ENSSSCT00000023583,ENSSSCT00000001082,gnl|UG|Ssc#S35173132,ENSSSCT00000015183,ENSSSCT00000023118,ENSSSCT00000007529,ENSSSCT00000003137,gnl|UG|Ssc#S58303706,ENSSSCT00000010018,ENSSSCT00000018780,ENSSSCT00000027647,gnl|UG|Ssc#S38675455,ENSSSCT00000010578,ENSSSCT00000006641,gnl|UG|Ssc#S52535116,gnl|UG|Ssc#S58301654,ENSSSCT00000030392,ENS…
GO:0004714	transmembrane receptor protein tyrosine kinase activity	7 of 567 in the list	57 of 20883 in the genome	0.20178	4.52307	gnl|UG|Ssc#S35165451,ENSSSCT00000023583,gnl|UG|Ssc#S58312732,gnl|UG|Ssc#S38675455,ENSSSCT00000019532,gnl|UG|Ssc#S18546950,ENSSSCT00000009194
GO:0016477	cell migration	34 of 582 in the list	598 of 20089 in the genome	0.21024	1.96252	ENSSSCT00000029046,gnl|UG|Ssc#S58302462,gnl|UG|Ssc#S40565039,ENSSSCT00000000383,gnl|UG|Ssc#S35171789,ENSSSCT00000004688,gnl|UG|Ssc#S58306205,ENSSSCT00000022487,gnl|UG|Ssc#S35167068,gnl|UG|Ssc#S55318850,ENSSSCT00000026265,gnl|UG|Ssc#S55324994,gnl|UG|Ssc#S35164136,ENSSSCT00000015465,gnl|UG|Ssc#S58304810,ENSSSCT00000006081,ENSSSCT00000011287,gnl|UG|Ssc#S41658116,gnl|UG|Ssc#S55321233,ENSSSCT000000192…
GO:0051094	positive regulation of developmental process	23 of 582 in the list	340 of 20089 in the genome	0.21521	2.33499	ENSSSCT00000011358,gnl|UG|Ssc#S35173690,ENSSSCT00000001129,ENSSSCT00000023043,ENSSSCT00000024674,ENSSSCT00000027852,ENSSSCT00000003137,gnl|UG|Ssc#S23698069,gnl|UG|Ssc#S35165274,gnl|UG|Ssc#S35173991,gnl|UG|Ssc#S43678669,gnl|UG|Ssc#S46879229,ENSSSCT00000010018,ENSSSCT00000018780,ENSSSCT00000006644,ENSSSCT00000027647,ENSSSCT00000027574,gnl|UG|Ssc#S6077182,gnl|UG|Ssc#S55322529,ENSSSCT00000029853,gnl|…
GO:0021915	neural tube development	10 of 582 in the list	85 of 20089 in the genome	0.23086	4.06084	ENSSSCT00000022487,ENSSSCT00000027647,ENSSSCT00000029331,ENSSSCT00000006641,ENSSSCT00000007590,ENSSSCT00000027852,ENSSSCT00000003137,gnl|UG|Ssc#S58306205,ENSSSCT00000006141,gnl|UG|Ssc#S58304013
GO:0090066	regulation of anatomical structure size	17 of 582 in the list	214 of 20089 in the genome	0.23624	2.74202	gnl|UG|Ssc#S33578952,gnl|UG|Ssc#S58313925,gnl|UG|Ssc#S58303928,gnl|UG|Ssc#S18386615,ENSSSCT00000004097,gnl|UG|Ssc#S46880097,gnl|UG|Ssc#S46877407,ENSSSCT00000026537,ENSSSCT00000010578,gnl|UG|Ssc#S23756740,ENSSSCT00000003786,gnl|UG|Ssc#S35164136,gnl|UG|Ssc#S55320415,ENSSSCT00000009890,ENSSSCT00000027852,ENSSSCT00000002535,gnl|UG|Ssc#S18546778
GO:0007167	enzyme linked receptor protein signaling pathway	49 of 582 in the list	989 of 20089 in the genome	0.2478	1.71015	ENSSSCT00000011358,ENSSSCT00000004097,gnl|UG|Ssc#S55326285,ENSSSCT00000023583,ENSSSCT00000003786,ENSSSCT00000009194,gnl|UG|Ssc#S58302359,gnl|UG|Ssc#S35167552,ENSSSCT00000004631,gnl|UG|Ssc#S55322715,ENSSSCT00000017171,ENSSSCT00000008589,ENSSSCT00000002650,gnl|UG|Ssc#S18546950,ENSSSCT00000022487,ENSSSCT00000007337,gnl|UG|Ssc#S58302555,gnl|UG|Ssc#S55318850,gnl|UG|Ssc#S58315276,gnl|UG|Ssc#S38675455,g…
GO:0043565	sequence-specific DNA binding	19 of 567 in the list	315 of 20883 in the genome	0.25033	2.22153	gnl|UG|Ssc#S35173690,ENSSSCT00000031604,gnl|UG|Ssc#S55326285,ENSSSCT00000001082,ENSSSCT00000023043,gnl|UG|Ssc#S58302359,ENSSSCT00000027852,gnl|UG|Ssc#S35166169,ENSSSCT00000001800,ENSSSCT00000022793,ENSSSCT00000002650,ENSSSCT00000010018,ENSSSCT00000018780,ENSSSCT00000015660,ENSSSCT00000018284,gnl|UG|Ssc#S35170629,gnl|UG|Ssc#S55322529,ENSSSCT00000004347,gnl|UG|Ssc#S58309494
GO:0043009	chordate embryonic development	28 of 582 in the list	460 of 20089 in the genome	0.26337	2.10105	gnl|UG|Ssc#S22415874,gnl|UG|Ssc#S35165559,ENSSSCT00000010638,ENSSSCT00000003812,gnl|UG|Ssc#S35166541,ENSSSCT00000029331,ENSSSCT00000001129,ENSSSCT00000009890,ENSSSCT00000027852,ENSSSCT00000003137,ENSSSCT00000004688,gnl|UG|Ssc#S58306205,ENSSSCT00000006141,gnl|UG|Ssc#S58304013,ENSSSCT00000022487,ENSSSCT00000026586,ENSSSCT00000026878,ENSSSCT00000027647,gnl|UG|Ssc#S58306295,gnl|UG|Ssc#S58303872,ENSSS…
GO:0042246	tissue regeneration	4 of 582 in the list	11 of 20089 in the genome	0.2635	12.5517	gnl|UG|Ssc#S58499134,ENSSSCT00000004688,gnl|UG|Ssc#S46879229,gnl|UG|Ssc#S43134858
GO:0048545	response to steroid hormone stimulus	25 of 582 in the list	391 of 20089 in the genome	0.27267	2.20698	gnl|UG|Ssc#S20116198,ENSSSCT00000032169,ENSSSCT00000004097,gnl|UG|Ssc#S58310055,gnl|UG|Ssc#S55326285,ENSSSCT00000029331,gnl|UG|Ssc#S35171789,gnl|UG|Ssc#S58302359,ENSSSCT00000016389,ENSSSCT00000004631,ENSSSCT00000027852,gnl|UG|Ssc#S35167435,gnl|UG|Ssc#S35171851,gnl|UG|Ssc#S43678669,gnl|UG|Ssc#S46879163,ENSSSCT00000002650,gnl|UG|Ssc#S55321077,ENSSSCT00000012175,gnl|UG|Ssc#S58499134,ENSSSCT000000276…
GO:0014020	primary neural tube formation	9 of 582 in the list	71 of 20089 in the genome	0.27388	4.37542	ENSSSCT00000027647,ENSSSCT00000029331,ENSSSCT00000006641,ENSSSCT00000007590,ENSSSCT00000027852,ENSSSCT00000003137,gnl|UG|Ssc#S58306205,ENSSSCT00000006141,gnl|UG|Ssc#S58304013
GO:0031032	actomyosin structure organization	10 of 582 in the list	87 of 20089 in the genome	0.28032	3.96749	gnl|UG|Ssc#S22415874,gnl|UG|Ssc#S50180456,gnl|UG|Ssc#S55327534,gnl|UG|Ssc#S17513706,ENSSSCT00000005302,gnl|UG|Ssc#S35164136,ENSSSCT00000027470,ENSSSCT00000019053,ENSSSCT00000014456,gnl|UG|Ssc#S55321077
GO:0035295	tube development	24 of 582 in the list	369 of 20089 in the genome	0.28215	2.24502	gnl|UG|Ssc#S23213284,ENSSSCT00000010638,gnl|UG|Ssc#S55326285,ENSSSCT00000029331,gnl|UG|Ssc#S35171789,ENSSSCT00000019256,ENSSSCT00000015183,ENSSSCT00000004631,ENSSSCT00000023713,ENSSSCT00000027852,ENSSSCT00000003137,ENSSSCT00000004688,gnl|UG|Ssc#S23698069,gnl|UG|Ssc#S58311058,ENSSSCT00000022793,gnl|UG|Ssc#S58306205,ENSSSCT00000006141,gnl|UG|Ssc#S58304013,ENSSSCT00000009429,ENSSSCT00000027647,gnl|U…
GO:0006935	chemotaxis	32 of 582 in the list	559 of 20089 in the genome	0.28893	1.97594	ENSSSCT00000029046,gnl|UG|Ssc#S55319739,gnl|UG|Ssc#S35173690,gnl|UG|Ssc#S58302462,gnl|UG|Ssc#S40565039,ENSSSCT00000023583,gnl|UG|Ssc#S58303206,ENSSSCT00000013532,gnl|UG|Ssc#S35173719,ENSSSCT00000006141,gnl|UG|Ssc#S58303928,gnl|UG|Ssc#S58313925,gnl|UG|Ssc#S58302555,ENSSSCT00000029225,gnl|UG|Ssc#S23691765,ENSSSCT00000028593,gnl|UG|Ssc#S58304810,ENSSSCT00000011774,gnl|UG|Ssc#S46880097,gnl|UG|Ssc#S58…
GO:0042330	taxis	32 of 582 in the list	559 of 20089 in the genome	0.28893	1.97594	ENSSSCT00000029046,gnl|UG|Ssc#S55319739,gnl|UG|Ssc#S35173690,gnl|UG|Ssc#S58302462,gnl|UG|Ssc#S40565039,ENSSSCT00000023583,gnl|UG|Ssc#S58303206,ENSSSCT00000013532,gnl|UG|Ssc#S35173719,ENSSSCT00000006141,gnl|UG|Ssc#S58303928,gnl|UG|Ssc#S58313925,gnl|UG|Ssc#S58302555,ENSSSCT00000029225,gnl|UG|Ssc#S23691765,ENSSSCT00000028593,gnl|UG|Ssc#S58304810,ENSSSCT00000011774,gnl|UG|Ssc#S46880097,gnl|UG|Ssc#S58…
GO:0001841	neural tube formation	9 of 582 in the list	73 of 20089 in the genome	0.33921	4.25554	ENSSSCT00000027647,ENSSSCT00000029331,ENSSSCT00000006641,ENSSSCT00000007590,ENSSSCT00000027852,ENSSSCT00000003137,gnl|UG|Ssc#S58306205,ENSSSCT00000006141,gnl|UG|Ssc#S58304013
GO:0002064	epithelial cell development	8 of 582 in the list	58 of 20089 in the genome	0.34092	4.76099	ENSSSCT00000031604,gnl|UG|Ssc#S55318850,gnl|UG|Ssc#S55326285,gnl|UG|Ssc#S23213461,ENSSSCT00000001129,gnl|UG|Ssc#S35172271,ENSSSCT00000003137,ENSSSCT00000004688
GO:0030850	prostate gland development	5 of 582 in the list	21 of 20089 in the genome	0.37406	8.21838	ENSSSCT00000017400,ENSSSCT00000031604,ENSSSCT00000027647,gnl|UG|Ssc#S38675455,ENSSSCT00000018780
GO:0043234	protein complex	108 of 607 in the list	2925 of 21438 in the genome	0.38734	1.30405	ENSSSCT00000032169,ENSSSCT00000010886,gnl|UG|Ssc#S23765177,ENSSSCT00000008738,ENSSSCT00000010638,gnl|UG|Ssc#S20116576,ENSSSCT00000001082,gnl|UG|Ssc#S58309720,gnl|UG|Ssc#S55327534,gnl|UG|Ssc#S46880323,ENSSSCT00000011814,gnl|UG|Ssc#S22415872,gnl|UG|Ssc#S35167746,gnl|UG|Ssc#S35171171,ENSSSCT00000022793,gnl|UG|Ssc#S35171851,gnl|UG|Ssc#S58310340,gnl|UG|Ssc#S58301623,gnl|UG|Ssc#S58307650,gnl|UG|Ssc#S58…
GO:0001822	kidney development	10 of 582 in the list	91 of 20089 in the genome	0.40617	3.7931	ENSSSCT00000012175,gnl|UG|Ssc#S55326285,ENSSSCT00000029331,gnl|UG|Ssc#S35171789,ENSSSCT00000019256,ENSSSCT00000023713,ENSSSCT00000003137,ENSSSCT00000009890,ENSSSCT00000009458,ENSSSCT00000031339
GO:0030855	epithelial cell differentiation	13 of 582 in the list	145 of 20089 in the genome	0.42034	3.09464	ENSSSCT00000031604,gnl|UG|Ssc#S55318850,gnl|UG|Ssc#S55326285,gnl|UG|Ssc#S23213461,gnl|UG|Ssc#S38675455,ENSSSCT00000029331,ENSSSCT00000001129,gnl|UG|Ssc#S35172271,ENSSSCT00000003137,ENSSSCT00000004688,gnl|UG|Ssc#S35170842,ENSSSCT00000018780,ENSSSCT00000009458
GO:0006928	cellular component movement	41 of 582 in the list	800 of 20089 in the genome	0.42083	1.76901	ENSSSCT00000029046,gnl|UG|Ssc#S58302462,gnl|UG|Ssc#S40565039,gnl|UG|Ssc#S46877407,ENSSSCT00000000383,gnl|UG|Ssc#S55327534,gnl|UG|Ssc#S35171789,ENSSSCT00000005302,ENSSSCT00000004631,ENSSSCT00000004688,gnl|UG|Ssc#S58306205,ENSSSCT00000022487,gnl|UG|Ssc#S35167068,gnl|UG|Ssc#S55318850,gnl|UG|Ssc#S58307650,ENSSSCT00000010578,ENSSSCT00000026265,gnl|UG|Ssc#S55324994,gnl|UG|Ssc#S35164136,ENSSSCT000000154…
GO:0030863	cortical cytoskeleton	3 of 607 in the list	10 of 21438 in the genome	0.4368	10.5954	gnl|UG|Ssc#S58313925,ENSSSCT00000002535,gnl|UG|Ssc#S46880097
GO:0030864	cortical actin cytoskeleton	3 of 607 in the list	10 of 21438 in the genome	0.4368	10.5954	gnl|UG|Ssc#S58313925,ENSSSCT00000002535,gnl|UG|Ssc#S46880097
GO:0042127	regulation of cell proliferation	27 of 582 in the list	451 of 20089 in the genome	0.44275	2.06644	gnl|UG|Ssc#S35173690,ENSSSCT00000032169,ENSSSCT00000004097,gnl|UG|Ssc#S35166603,ENSSSCT00000003812,ENSSSCT00000029331,gnl|UG|Ssc#S35171789,gnl|UG|Ssc#S35167552,gnl|UG|Ssc#S46880323,ENSSSCT00000009890,ENSSSCT00000027852,ENSSSCT00000003137,ENSSSCT00000022793,ENSSSCT00000017171,ENSSSCT00000010018,ENSSSCT00000018780,ENSSSCT00000015660,ENSSSCT00000009429,ENSSSCT00000027647,ENSSSCT00000025452,gnl|UG|Ss…
GO:0090257	regulation of muscle system process	9 of 582 in the list	76 of 20089 in the genome	0.46103	4.08756	gnl|UG|Ssc#S33578952,gnl|UG|Ssc#S58499134,ENSSSCT00000004631,gnl|UG|Ssc#S19541569,gnl|UG|Ssc#S17526193,gnl|UG|Ssc#S49953823,ENSSSCT00000014456,gnl|UG|Ssc#S17513706,gnl|UG|Ssc#S55320309
GO:0031099	regeneration	5 of 582 in the list	22 of 20089 in the genome	0.47262	7.84481	gnl|UG|Ssc#S58499134,ENSSSCT00000004688,ENSSSCT00000010578,gnl|UG|Ssc#S46879229,gnl|UG|Ssc#S43134858
GO:0001838	embryonic epithelial tube formation	10 of 582 in the list	93 of 20089 in the genome	0.48496	3.71152	ENSSSCT00000027647,ENSSSCT00000029331,ENSSSCT00000006641,ENSSSCT00000007590,ENSSSCT00000027852,ENSSSCT00000003137,gnl|UG|Ssc#S23698069,gnl|UG|Ssc#S58306205,ENSSSCT00000006141,gnl|UG|Ssc#S58304013
GO:0072175	epithelial tube formation	10 of 582 in the list	93 of 20089 in the genome	0.48496	3.71152	ENSSSCT00000027647,ENSSSCT00000029331,ENSSSCT00000006641,ENSSSCT00000007590,ENSSSCT00000027852,ENSSSCT00000003137,gnl|UG|Ssc#S23698069,gnl|UG|Ssc#S58306205,ENSSSCT00000006141,gnl|UG|Ssc#S58304013
GO:0005003	ephrin receptor activity	3 of 567 in the list	10 of 20883 in the genome	0.48894	11.0492	gnl|UG|Ssc#S35165451,ENSSSCT00000023583,ENSSSCT00000019532
GO:0001568	blood vessel development	14 of 582 in the list	167 of 20089 in the genome	0.5009	2.89366	ENSSSCT00000031604,gnl|UG|Ssc#S49953823,gnl|UG|Ssc#S23213461,ENSSSCT00000025452,gnl|UG|Ssc#S55326961,gnl|UG|Ssc#S35171789,gnl|UG|Ssc#S35172271,ENSSSCT00000029733,ENSSSCT00000009890,gnl|UG|Ssc#S35167435,ENSSSCT00000015421,gnl|UG|Ssc#S46878688,gnl|UG|Ssc#S18546778,ENSSSCT00000010018
GO:0007420	brain development	25 of 582 in the list	410 of 20089 in the genome	0.55596	2.10471	ENSSSCT00000011358,gnl|UG|Ssc#S58302462,ENSSSCT00000004097,gnl|UG|Ssc#S58310055,gnl|UG|Ssc#S20116576,gnl|UG|Ssc#S35171789,ENSSSCT00000019256,ENSSSCT00000023713,gnl|UG|Ssc#S55325097,ENSSSCT00000003137,ENSSSCT00000026150,ENSSSCT00000010018,ENSSSCT00000006141,ENSSSCT00000022487,ENSSSCT00000026586,ENSSSCT00000027574,ENSSSCT00000007094,gnl|UG|Ssc#S58303872,gnl|UG|Ssc#S38675455,ENSSSCT00000006641,gnl|U…
GO:0048762	mesenchymal cell differentiation	9 of 582 in the list	79 of 20089 in the genome	0.61688	3.93234	ENSSSCT00000027647,ENSSSCT00000010638,gnl|UG|Ssc#S38675455,ENSSSCT00000009890,ENSSSCT00000010018,ENSSSCT00000009458,gnl|UG|Ssc#S58304810,ENSSSCT00000031339,ENSSSCT00000018780
GO:0048589	developmental growth	11 of 582 in the list	114 of 20089 in the genome	0.64272	3.33061	gnl|UG|Ssc#S58499134,ENSSSCT00000017400,ENSSSCT00000027647,gnl|UG|Ssc#S38675455,ENSSSCT00000019444,ENSSSCT00000007145,ENSSSCT00000003137,ENSSSCT00000004688,gnl|UG|Ssc#S46879229,gnl|UG|Ssc#S43134858,ENSSSCT00000031339
GO:0001885	endothelial cell development	4 of 582 in the list	14 of 20089 in the genome	0.74574	9.86205	gnl|UG|Ssc#S35172271,ENSSSCT00000031604,gnl|UG|Ssc#S55318850,gnl|UG|Ssc#S23213461
GO:0006937	regulation of muscle contraction	8 of 582 in the list	66 of 20089 in the genome	0.83445	4.1839	gnl|UG|Ssc#S33578952,ENSSSCT00000004631,gnl|UG|Ssc#S19541569,gnl|UG|Ssc#S17526193,gnl|UG|Ssc#S49953823,ENSSSCT00000014456,gnl|UG|Ssc#S17513706,gnl|UG|Ssc#S55320309
GO:0005576	extracellular region	48 of 607 in the list	1147 of 21438 in the genome	0.84848	1.478	gnl|UG|Ssc#S55319739,ENSSSCT00000011358,gnl|UG|Ssc#S58306013,ENSSSCT00000004097,gnl|UG|Ssc#S35166541,gnl|UG|Ssc#S35171789,ENSSSCT00000007714,gnl|UG|Ssc#S35166525,gnl|UG|Ssc#S43509724,ENSSSCT00000009052,ENSSSCT00000017171,ENSSSCT00000022487,gnl|UG|Ssc#S24317996,gnl|UG|Ssc#S35167068,ENSSSCT00000015634,gnl|UG|Ssc#S38675455,gnl|UG|Ssc#S55324994,gnl|UG|Ssc#S51750135,gnl|UG|Ssc#S39548544,gnl|UG|Ssc#S29…
GO:0005859	muscle myosin complex	2 of 607 in the list	4 of 21438 in the genome	0.86462	17.659	ENSSSCT00000014456,ENSSSCT00000004091
GO:0035148	tube formation	10 of 582 in the list	100 of 20089 in the genome	0.86771	3.45172	ENSSSCT00000027647,ENSSSCT00000029331,ENSSSCT00000006641,ENSSSCT00000007590,ENSSSCT00000027852,ENSSSCT00000003137,gnl|UG|Ssc#S23698069,gnl|UG|Ssc#S58306205,ENSSSCT00000006141,gnl|UG|Ssc#S58304013
GO:0001664	G-protein coupled receptor binding	11 of 567 in the list	157 of 20883 in the genome	0.8972	2.58049	gnl|UG|Ssc#S58303928,gnl|UG|Ssc#S58302358,ENSSSCT00000027647,ENSSSCT00000004097,gnl|UG|Ssc#S58310055,gnl|UG|Ssc#S20116204,ENSSSCT00000011790,gnl|UG|Ssc#S35173132,ENSSSCT00000029906,ENSSSCT00000027852,ENSSSCT00000029547
GO:0033043	regulation of organelle organization	19 of 582 in the list	285 of 20089 in the genome	0.93074	2.30115	gnl|UG|Ssc#S33578952,ENSSSCT00000031604,gnl|UG|Ssc#S46880097,ENSSSCT00000003786,ENSSSCT00000015183,gnl|UG|Ssc#S55320415,ENSSSCT00000006142,ENSSSCT00000002535,gnl|UG|Ssc#S46879502,gnl|UG|Ssc#S55325121,gnl|UG|Ssc#S58313925,gnl|UG|Ssc#S55325243,ENSSSCT00000027647,gnl|UG|Ssc#S35165283,ENSSSCT00000026537,ENSSSCT00000029853,gnl|UG|Ssc#S58308211,gnl|UG|Ssc#S35164136,gnl|UG|Ssc#S58308347
GO:0005581	collagen	4 of 607 in the list	25 of 21438 in the genome	0.93791	5.65087	gnl|UG|Ssc#S43509724,gnl|UG|Ssc#S58302860,gnl|UG|Ssc#S58315141,gnl|UG|Ssc#S58304810
GO:0051128	regulation of cellular component organization	34 of 582 in the list	651 of 20089 in the genome	0.97431	1.80274	ENSSSCT00000004097,ENSSSCT00000000383,ENSSSCT00000003786,ENSSSCT00000015183,ENSSSCT00000006142,gnl|UG|Ssc#S35167435,gnl|UG|Ssc#S46879502,gnl|UG|Ssc#S58313925,gnl|UG|Ssc#S55325243,ENSSSCT00000026537,ENSSSCT00000010578,gnl|UG|Ssc#S35164136,gnl|UG|Ssc#S58303891,gnl|UG|Ssc#S58308347,gnl|UG|Ssc#S33578952,ENSSSCT00000031604,ENSSSCT00000014464,gnl|UG|Ssc#S46880097,gnl|UG|Ssc#S55321233,gnl|UG|Ssc#S237575…
GO:0044420	extracellular matrix part	7 of 607 in the list	78 of 21438 in the genome	1	3.16956	gnl|UG|Ssc#S43509724,gnl|UG|Ssc#S46878962,gnl|UG|Ssc#S58302860,gnl|UG|Ssc#S58315141,gnl|UG|Ssc#S58309889,gnl|UG|Ssc#S58304810,gnl|UG|Ssc#S46880329
GO:0000267	cell fraction	70 of 607 in the list	1838 of 21438 in the genome	1	1.34508	ENSSSCT00000032022,gnl|UG|Ssc#S58309291,gnl|UG|Ssc#S55327534,gnl|UG|Ssc#S35171789,gnl|UG|Ssc#S58309430,gnl|UG|Ssc#S35173205,gnl|UG|Ssc#S35171851,gnl|UG|Ssc#S35167217,gnl|UG|Ssc#S35167068,ENSSSCT00000024067,gnl|UG|Ssc#S55325125,ENSSSCT00000009852,gnl|UG|Ssc#S46876605,ENSSSCT00000025556,gnl|UG|Ssc#S51750135,ENSSSCT00000030104,ENSSSCT00000022765,gnl|UG|Ssc#S55327569,ENSSSCT00000031339,gnl|UG|Ssc#S58…
GO:0005921	gap junction	3 of 607 in the list	15 of 21438 in the genome	1	7.06359	gnl|UG|Ssc#S35168751,ENSSSCT00000004688,gnl|UG|Ssc#S35172466
GO:0032991	macromolecular complex	138 of 607 in the list	4111 of 21438 in the genome	1	1.18557	ENSSSCT00000032169,gnl|UG|Ssc#S23765177,ENSSSCT00000008738,ENSSSCT00000001082,gnl|UG|Ssc#S58309720,gnl|UG|Ssc#S55327534,ENSSSCT00000011814,gnl|UG|Ssc#S22415872,gnl|UG|Ssc#S35167746,gnl|UG|Ssc#S58301623,gnl|UG|Ssc#S50182861,gnl|UG|Ssc#S58304403,gnl|UG|Ssc#S58304929,ENSSSCT00000006162,ENSSSCT00000009223,gnl|UG|Ssc#S46878688,gnl|UG|Ssc#S22415874,gnl|UG|Ssc#S40316405,ENSSSCT00000004091,ENSSSCT0000000…
GO:0042383	sarcolemma	4 of 607 in the list	34 of 21438 in the genome	1	4.15505	gnl|UG|Ssc#S33578952,gnl|UG|Ssc#S20116409,ENSSSCT00000009890,gnl|UG|Ssc#S17512154
GO:0005583	fibrillar collagen	2 of 607 in the list	7 of 21438 in the genome	1	10.0908	gnl|UG|Ssc#S58302860,gnl|UG|Ssc#S58304810
GO:0044421	extracellular region part	43 of 607 in the list	1085 of 21438 in the genome	1	1.3997	gnl|UG|Ssc#S55319739,ENSSSCT00000011358,ENSSSCT00000004097,gnl|UG|Ssc#S35166541,gnl|UG|Ssc#S35171789,gnl|UG|Ssc#S35166525,gnl|UG|Ssc#S43509724,ENSSSCT00000009052,ENSSSCT00000017171,ENSSSCT00000022487,gnl|UG|Ssc#S35167068,ENSSSCT00000015634,gnl|UG|Ssc#S38675455,gnl|UG|Ssc#S55324994,gnl|UG|Ssc#S51750135,gnl|UG|Ssc#S39548544,gnl|UG|Ssc#S29970977,gnl|UG|Ssc#S58304810,gnl|UG|Ssc#S35165293,ENSSSCT00000…
GO:0005938	cell cortex	3 of 607 in the list	20 of 21438 in the genome	1	5.29769	gnl|UG|Ssc#S58313925,ENSSSCT00000002535,gnl|UG|Ssc#S46880097
GO:0044448	cell cortex part	3 of 607 in the list	20 of 21438 in the genome	1	5.29769	gnl|UG|Ssc#S58313925,ENSSSCT00000002535,gnl|UG|Ssc#S46880097
GO:0030427	site of polarized growth	9 of 607 in the list	140 of 21438 in the genome	1	2.27044	ENSSSCT00000029046,ENSSSCT00000018284,gnl|UG|Ssc#S58315276,ENSSSCT00000013532,ENSSSCT00000010578,gnl|UG|Ssc#S55321233,ENSSSCT00000030392,gnl|UG|Ssc#S46879502,gnl|UG|Ssc#S35170857
GO:0044424	intracellular part	466 of 607 in the list	15654 of 21438 in the genome	1	1.05137	ENSSSCT00000016628,ENSSSCT00000018280,gnl|UG|Ssc#S58302462,gnl|UG|Ssc#S48857139,ENSSSCT00000001082,gnl|UG|Ssc#S58309720,gnl|UG|Ssc#S40500672,gnl|UG|Ssc#S55327534,gnl|UG|Ssc#S35165163,gnl|UG|Ssc#S23212825,gnl|UG|Ssc#S31115995,ENSSSCT00000011814,ENSSSCT00000004631,gnl|UG|Ssc#S46877613,gnl|UG|Ssc#S22415872,gnl|UG|Ssc#S35173926,gnl|UG|Ssc#S35167746,gnl|UG|Ssc#S58305891,gnl|UG|Ssc#S58305438,gnl|UG|Ssc…
GO:0033017	sarcoplasmic reticulum membrane	2 of 607 in the list	8 of 21438 in the genome	1	8.82949	ENSSSCT00000006768,ENSSSCT00000008065
GO:0005912	adherens junction	11 of 607 in the list	191 of 21438 in the genome	1	2.03402	gnl|UG|Ssc#S17509789,gnl|UG|Ssc#S22415874,gnl|UG|Ssc#S40565039,gnl|UG|Ssc#S55322055,ENSSSCT00000014835,ENSSSCT00000004688,gnl|UG|Ssc#S58303384,gnl|UG|Ssc#S35173991,ENSSSCT00000001118,gnl|UG|Ssc#S46878838,gnl|UG|Ssc#S58303774
GO:0044297	cell body	19 of 607 in the list	401 of 21438 in the genome	1	1.67342	ENSSSCT00000015170,gnl|UG|Ssc#S58302725,ENSSSCT00000032022,ENSSSCT00000031039,ENSSSCT00000013532,ENSSSCT00000003786,gnl|UG|Ssc#S35173132,gnl|UG|Ssc#S55321233,gnl|UG|Ssc#S58303706,gnl|UG|Ssc#S35171851,gnl|UG|Ssc#S35170857,gnl|UG|Ssc#S58313925,gnl|UG|Ssc#S49953823,gnl|UG|Ssc#S35170629,gnl|UG|Ssc#S20116808,ENSSSCT00000017584,ENSSSCT00000030392,ENSSSCT00000018515,ENSSSCT00000012233
GO:0016021	integral to membrane	62 of 607 in the list	1691 of 21438 in the genome	1	1.29492	ENSSSCT00000010886,ENSSSCT00000031039,ENSSSCT00000000383,ENSSSCT00000000232,ENSSSCT00000023583,gnl|UG|Ssc#S35166541,ENSSSCT00000029331,gnl|UG|Ssc#S35171789,gnl|UG|Ssc#S35164749,ENSSSCT00000009890,ENSSSCT00000004688,gnl|UG|Ssc#S35165451,ENSSSCT00000026150,gnl|UG|Ssc#S58305438,gnl|UG|Ssc#S35169493,gnl|UG|Ssc#S18546950,gnl|UG|Ssc#S58303774,gnl|UG|Ssc#S23756742,gnl|UG|Ssc#S58303928,ENSSSCT00000012858…
GO:0005884	actin filament	4 of 607 in the list	38 of 21438 in the genome	1	3.71768	gnl|UG|Ssc#S35164136,ENSSSCT00000015159,gnl|UG|Ssc#S55327534,ENSSSCT00000005302
GO:0005624	membrane fraction	27 of 607 in the list	631 of 21438 in the genome	1	1.51123	gnl|UG|Ssc#S33578952,ENSSSCT00000005328,ENSSSCT00000032022,gnl|UG|Ssc#S18386615,ENSSSCT00000031039,ENSSSCT00000028010,ENSSSCT00000000232,gnl|UG|Ssc#S35171789,ENSSSCT00000015183,gnl|UG|Ssc#S35167435,gnl|UG|Ssc#S58311058,ENSSSCT00000008065,gnl|UG|Ssc#S35171851,ENSSSCT00000006553,ENSSSCT00000002650,gnl|UG|Ssc#S35170857,gnl|UG|Ssc#S58313582,gnl|UG|Ssc#S6077182,gnl|UG|Ssc#S55325125,gnl|UG|Ssc#S5532125…
GO:0070161	anchoring junction	12 of 607 in the list	227 of 21438 in the genome	1	1.86703	gnl|UG|Ssc#S17509789,gnl|UG|Ssc#S22415874,gnl|UG|Ssc#S40565039,gnl|UG|Ssc#S55322055,ENSSSCT00000014835,ENSSSCT00000004688,gnl|UG|Ssc#S58303384,ENSSSCT00000013143,gnl|UG|Ssc#S35173991,ENSSSCT00000001118,gnl|UG|Ssc#S46878838,gnl|UG|Ssc#S58303774
GO:0005622	intracellular	467 of 607 in the list	15774 of 21438 in the genome	1	1.04561	ENSSSCT00000016628,ENSSSCT00000018280,gnl|UG|Ssc#S58302462,gnl|UG|Ssc#S48857139,ENSSSCT00000001082,gnl|UG|Ssc#S58309720,gnl|UG|Ssc#S40500672,gnl|UG|Ssc#S55327534,gnl|UG|Ssc#S35165163,gnl|UG|Ssc#S23212825,gnl|UG|Ssc#S31115995,ENSSSCT00000011814,ENSSSCT00000004631,gnl|UG|Ssc#S46877613,gnl|UG|Ssc#S22415872,gnl|UG|Ssc#S35173926,gnl|UG|Ssc#S35167746,gnl|UG|Ssc#S58305891,gnl|UG|Ssc#S58305438,gnl|UG|Ssc…
GO:0016529	sarcoplasmic reticulum	2 of 607 in the list	11 of 21438 in the genome	1	6.42145	ENSSSCT00000006768,ENSSSCT00000008065
GO:0045202	synapse	9 of 607 in the list	161 of 21438 in the genome	1	1.9743	gnl|UG|Ssc#S33578952,ENSSSCT00000014460,ENSSSCT00000026586,gnl|UG|Ssc#S46877407,gnl|UG|Ssc#S38675455,ENSSSCT00000012104,ENSSSCT00000015421,ENSSSCT00000009521,gnl|UG|Ssc#S35170857
GO:0005623	cell	509 of 607 in the list	17379 of 21438 in the genome	1	1.0344	ENSSSCT00000016628,ENSSSCT00000018280,gnl|UG|Ssc#S58302462,gnl|UG|Ssc#S48857139,ENSSSCT00000001082,gnl|UG|Ssc#S58309720,gnl|UG|Ssc#S40500672,gnl|UG|Ssc#S55327534,gnl|UG|Ssc#S35166541,gnl|UG|Ssc#S35165163,gnl|UG|Ssc#S23212825,gnl|UG|Ssc#S31115995,ENSSSCT00000011814,ENSSSCT00000004631,gnl|UG|Ssc#S46877613,gnl|UG|Ssc#S22415872,gnl|UG|Ssc#S35173926,gnl|UG|Ssc#S35167746,gnl|UG|Ssc#S58305891,gnl|UG|Ssc…
GO:0044464	cell part	509 of 607 in the list	17379 of 21438 in the genome	1	1.0344	ENSSSCT00000016628,ENSSSCT00000018280,gnl|UG|Ssc#S58302462,gnl|UG|Ssc#S48857139,ENSSSCT00000001082,gnl|UG|Ssc#S58309720,gnl|UG|Ssc#S40500672,gnl|UG|Ssc#S55327534,gnl|UG|Ssc#S35166541,gnl|UG|Ssc#S35165163,gnl|UG|Ssc#S23212825,gnl|UG|Ssc#S31115995,ENSSSCT00000011814,ENSSSCT00000004631,gnl|UG|Ssc#S46877613,gnl|UG|Ssc#S22415872,gnl|UG|Ssc#S35173926,gnl|UG|Ssc#S35167746,gnl|UG|Ssc#S58305891,gnl|UG|Ssc…
GO:0030667	secretory granule membrane	4 of 607 in the list	48 of 21438 in the genome	1	2.94316	gnl|UG|Ssc#S35167068,gnl|UG|Ssc#S35167435,ENSSSCT00000000383,gnl|UG|Ssc#S35171789
GO:0031672	A band	3 of 607 in the list	29 of 21438 in the genome	1	3.65358	gnl|UG|Ssc#S17509789,ENSSSCT00000014456,ENSSSCT00000004091
GO:0030054	cell junction	21 of 607 in the list	501 of 21438 in the genome	1	1.48039	gnl|UG|Ssc#S22415874,gnl|UG|Ssc#S35168751,gnl|UG|Ssc#S40565039,gnl|UG|Ssc#S55322055,ENSSSCT00000014835,ENSSSCT00000003851,gnl|UG|Ssc#S58303384,ENSSSCT00000004688,gnl|UG|Ssc#S35173991,gnl|UG|Ssc#S58303774,gnl|UG|Ssc#S17509789,gnl|UG|Ssc#S58315226,ENSSSCT00000012858,gnl|UG|Ssc#S35172466,ENSSSCT00000012581,gnl|UG|Ssc#S46877175,ENSSSCT00000025556,ENSSSCT00000007666,ENSSSCT00000013143,ENSSSCT000000011…
GO:0034703	cation channel complex	4 of 607 in the list	49 of 21438 in the genome	1	2.8831	gnl|UG|Ssc#S20116409,ENSSSCT00000018801,gnl|UG|Ssc#S58311058,gnl|UG|Ssc#S17512154
GO:0042995	cell projection	46 of 607 in the list	1268 of 21438 in the genome	1	1.28125	ENSSSCT00000015170,ENSSSCT00000032022,ENSSSCT00000031039,ENSSSCT00000004097,gnl|UG|Ssc#S46877407,ENSSSCT00000000232,ENSSSCT00000013532,gnl|UG|Ssc#S35171789,ENSSSCT00000019205,ENSSSCT00000003786,gnl|UG|Ssc#S58303384,ENSSSCT00000026150,gnl|UG|Ssc#S46879502,gnl|UG|Ssc#S55325243,gnl|UG|Ssc#S58307650,gnl|UG|Ssc#S35170629,gnl|UG|Ssc#S58315276,gnl|UG|Ssc#S46875786,ENSSSCT00000010578,ENSSSCT00000012104,E…
GO:0031982	vesicle	41 of 607 in the list	1112 of 21438 in the genome	1	1.30219	ENSSSCT00000004200,ENSSSCT00000000383,gnl|UG|Ssc#S55323286,gnl|UG|Ssc#S35171789,gnl|UG|Ssc#S58309961,ENSSSCT00000015183,ENSSSCT00000011814,gnl|UG|Ssc#S58303384,ENSSSCT00000007714,gnl|UG|Ssc#S35167435,ENSSSCT00000004677,ENSSSCT00000017171,gnl|UG|Ssc#S23756742,gnl|UG|Ssc#S58313582,gnl|UG|Ssc#S35167068,gnl|UG|Ssc#S58307650,gnl|UG|Ssc#S55324994,ENSSSCT00000012104,ENSSSCT00000007549,ENSSSCT00000005113…
GO:0005913	cell-cell adherens junction	3 of 607 in the list	30 of 21438 in the genome	1	3.5318	ENSSSCT00000004688,ENSSSCT00000014835,ENSSSCT00000001118
GO:0030119	AP-type membrane coat adaptor complex	3 of 607 in the list	30 of 21438 in the genome	1	3.5318	ENSSSCT00000011814,ENSSSCT00000009223,gnl|UG|Ssc#S58301623
GO:0005774	vacuolar membrane	4 of 607 in the list	50 of 21438 in the genome	1	2.82544	gnl|UG|Ssc#S35171257,ENSSSCT00000007966,gnl|UG|Ssc#S35171789,gnl|UG|Ssc#S46877416
GO:0031988	membrane-bounded vesicle	34 of 607 in the list	901 of 21438 in the genome	1	1.33275	ENSSSCT00000004200,ENSSSCT00000000383,gnl|UG|Ssc#S55323286,gnl|UG|Ssc#S35171789,gnl|UG|Ssc#S58309961,ENSSSCT00000015183,ENSSSCT00000011814,gnl|UG|Ssc#S58303384,ENSSSCT00000007714,gnl|UG|Ssc#S35167435,ENSSSCT00000004677,ENSSSCT00000017171,gnl|UG|Ssc#S23756742,gnl|UG|Ssc#S35167068,gnl|UG|Ssc#S55324994,ENSSSCT00000012104,ENSSSCT00000005113,gnl|UG|Ssc#S58302358,gnl|UG|Ssc#S58303896,gnl|UG|Ssc#S583027…
GO:0044437	vacuolar part	4 of 607 in the list	51 of 21438 in the genome	1	2.77004	gnl|UG|Ssc#S35171257,ENSSSCT00000007966,gnl|UG|Ssc#S35171789,gnl|UG|Ssc#S46877416
GO:0016528	sarcoplasm	2 of 607 in the list	14 of 21438 in the genome	1	5.04542	ENSSSCT00000006768,ENSSSCT00000008065
GO:0030665	clathrin coated vesicle membrane	4 of 607 in the list	52 of 21438 in the genome	1	2.71677	ENSSSCT00000015183,gnl|UG|Ssc#S58310861,ENSSSCT00000026586,ENSSSCT00000012104
GO:0034704	calcium channel complex	3 of 607 in the list	32 of 21438 in the genome	1	3.31106	gnl|UG|Ssc#S20116409,ENSSSCT00000018801,gnl|UG|Ssc#S17512154
GO:0043025	neuronal cell body	5 of 607 in the list	76 of 21438 in the genome	1	2.32355	gnl|UG|Ssc#S58302725,gnl|UG|Ssc#S49953823,gnl|UG|Ssc#S35171851,gnl|UG|Ssc#S20116808,ENSSSCT00000012233
GO:0043229	intracellular organelle	389 of 607 in the list	13092 of 21438 in the genome	1	1.0494	ENSSSCT00000016628,ENSSSCT00000018280,gnl|UG|Ssc#S58302462,gnl|UG|Ssc#S48857139,ENSSSCT00000001082,gnl|UG|Ssc#S58309720,gnl|UG|Ssc#S40500672,gnl|UG|Ssc#S55327534,gnl|UG|Ssc#S31115995,ENSSSCT00000004631,ENSSSCT00000011814,gnl|UG|Ssc#S22415872,gnl|UG|Ssc#S35173926,gnl|UG|Ssc#S35167746,gnl|UG|Ssc#S58305891,gnl|UG|Ssc#S58305438,gnl|UG|Ssc#S23756742,gnl|UG|Ssc#S20116393,gnl|UG|Ssc#S35167068,gnl|UG|Ssc…
GO:0044423	virion part	2 of 607 in the list	15 of 21438 in the genome	1	4.70906	gnl|UG|Ssc#S6091051,gnl|UG|Ssc#S55325641
GO:0019012	virion	2 of 607 in the list	16 of 21438 in the genome	1	4.41474	gnl|UG|Ssc#S6091051,gnl|UG|Ssc#S55325641
GO:0016323	basolateral plasma membrane	10 of 607 in the list	211 of 21438 in the genome	1	1.67384	gnl|UG|Ssc#S17509789,gnl|UG|Ssc#S22415874,gnl|UG|Ssc#S58305195,gnl|UG|Ssc#S40565039,gnl|UG|Ssc#S35171789,gnl|UG|Ssc#S55322055,gnl|UG|Ssc#S58303384,gnl|UG|Ssc#S35173991,gnl|UG|Ssc#S46878838,gnl|UG|Ssc#S58303774
GO:0012506	vesicle membrane	11 of 607 in the list	239 of 21438 in the genome	1	1.62551	ENSSSCT00000004200,ENSSSCT00000026586,gnl|UG|Ssc#S58302358,gnl|UG|Ssc#S35167068,ENSSSCT00000000383,gnl|UG|Ssc#S35171789,ENSSSCT00000012104,ENSSSCT00000011790,gnl|UG|Ssc#S58310861,ENSSSCT00000015183,gnl|UG|Ssc#S35167435
GO:0016023	cytoplasmic membrane-bounded vesicle	31 of 607 in the list	838 of 21438 in the genome	1	1.30651	gnl|UG|Ssc#S58302725,gnl|UG|Ssc#S58303896,ENSSSCT00000000383,gnl|UG|Ssc#S55323286,gnl|UG|Ssc#S35171789,gnl|UG|Ssc#S58309961,ENSSSCT00000015183,ENSSSCT00000011814,gnl|UG|Ssc#S23757503,gnl|UG|Ssc#S35171257,gnl|UG|Ssc#S58303384,ENSSSCT00000007714,gnl|UG|Ssc#S35167435,ENSSSCT00000004677,ENSSSCT00000017171,gnl|UG|Ssc#S46879163,gnl|UG|Ssc#S23756742,ENSSSCT00000026586,gnl|UG|Ssc#S35167068,ENSSSCT0000002…
GO:0031091	platelet alpha granule	4 of 607 in the list	59 of 21438 in the genome	1	2.39444	gnl|UG|Ssc#S58303384,ENSSSCT00000017171,gnl|UG|Ssc#S46879163,gnl|UG|Ssc#S55324994
GO:0030659	cytoplasmic vesicle membrane	8 of 607 in the list	161 of 21438 in the genome	1	1.75493	ENSSSCT00000015183,gnl|UG|Ssc#S58310861,ENSSSCT00000026586,gnl|UG|Ssc#S35167068,gnl|UG|Ssc#S35167435,ENSSSCT00000000383,gnl|UG|Ssc#S35171789,ENSSSCT00000012104
GO:0044433	cytoplasmic vesicle part	8 of 607 in the list	161 of 21438 in the genome	1	1.75493	ENSSSCT00000015183,gnl|UG|Ssc#S58310861,ENSSSCT00000026586,gnl|UG|Ssc#S35167068,gnl|UG|Ssc#S35167435,ENSSSCT00000000383,gnl|UG|Ssc#S35171789,ENSSSCT00000012104
GO:0030425	dendrite	7 of 607 in the list	137 of 21438 in the genome	1	1.80457	ENSSSCT00000017584,gnl|UG|Ssc#S58303384,ENSSSCT00000031039,gnl|UG|Ssc#S49953823,ENSSSCT00000000232,ENSSSCT00000013532,gnl|UG|Ssc#S18359204
GO:0043226	organelle	390 of 607 in the list	13219 of 21438 in the genome	1	1.04199	ENSSSCT00000016628,ENSSSCT00000018280,gnl|UG|Ssc#S58302462,gnl|UG|Ssc#S48857139,ENSSSCT00000001082,gnl|UG|Ssc#S58309720,gnl|UG|Ssc#S40500672,gnl|UG|Ssc#S55327534,gnl|UG|Ssc#S31115995,ENSSSCT00000004631,ENSSSCT00000011814,gnl|UG|Ssc#S22415872,gnl|UG|Ssc#S35173926,gnl|UG|Ssc#S35167746,gnl|UG|Ssc#S58305891,gnl|UG|Ssc#S58305438,gnl|UG|Ssc#S23756742,gnl|UG|Ssc#S20116393,gnl|UG|Ssc#S35167068,gnl|UG|Ssc…
GO:0005924	cell-substrate adherens junction	8 of 607 in the list	166 of 21438 in the genome	1	1.70207	gnl|UG|Ssc#S17509789,gnl|UG|Ssc#S22415874,gnl|UG|Ssc#S40565039,gnl|UG|Ssc#S55322055,gnl|UG|Ssc#S58303384,gnl|UG|Ssc#S35173991,gnl|UG|Ssc#S46878838,gnl|UG|Ssc#S58303774
GO:0030055	cell-substrate junction	8 of 607 in the list	166 of 21438 in the genome	1	1.70207	gnl|UG|Ssc#S17509789,gnl|UG|Ssc#S22415874,gnl|UG|Ssc#S40565039,gnl|UG|Ssc#S55322055,gnl|UG|Ssc#S58303384,gnl|UG|Ssc#S35173991,gnl|UG|Ssc#S46878838,gnl|UG|Ssc#S58303774
GO:0034702	ion channel complex	6 of 607 in the list	113 of 21438 in the genome	1	1.87529	ENSSSCT00000030785,gnl|UG|Ssc#S20116409,ENSSSCT00000018801,gnl|UG|Ssc#S58311058,gnl|UG|Ssc#S17512154,ENSSSCT00000026800
GO:0030424	axon	7 of 607 in the list	140 of 21438 in the genome	1	1.7659	ENSSSCT00000026586,gnl|UG|Ssc#S23757503,ENSSSCT00000031039,ENSSSCT00000004097,ENSSSCT00000026150,gnl|UG|Ssc#S49953823,gnl|UG|Ssc#S35171789
GO:0042598	vesicular fraction	16 of 607 in the list	400 of 21438 in the genome	1	1.41272	ENSSSCT00000005328,gnl|UG|Ssc#S18386615,gnl|UG|Ssc#S35167435,gnl|UG|Ssc#S58311058,ENSSSCT00000008065,ENSSSCT00000006553,gnl|UG|Ssc#S35170857,gnl|UG|Ssc#S6077182,gnl|UG|Ssc#S55325125,ENSSSCT00000009852,gnl|UG|Ssc#S55321252,gnl|UG|Ssc#S23691765,ENSSSCT00000006768,ENSSSCT00000016684,gnl|UG|Ssc#S55327569,ENSSSCT00000031339
GO:0005789	endoplasmic reticulum membrane	10 of 607 in the list	226 of 21438 in the genome	1	1.56274	ENSSSCT00000005328,gnl|UG|Ssc#S58315179,ENSSSCT00000006768,gnl|UG|Ssc#S58308067,gnl|UG|Ssc#S55325148,gnl|UG|Ssc#S46881323,gnl|UG|Ssc#S58311058,ENSSSCT00000015144,ENSSSCT00000008065,gnl|UG|Ssc#S55286713
GO:0042175	nuclear outer membrane-endoplasmic reticulum membrane network	10 of 607 in the list	231 of 21438 in the genome	1	1.52892	ENSSSCT00000005328,gnl|UG|Ssc#S58315179,ENSSSCT00000006768,gnl|UG|Ssc#S58308067,gnl|UG|Ssc#S55325148,gnl|UG|Ssc#S46881323,gnl|UG|Ssc#S58311058,ENSSSCT00000015144,ENSSSCT00000008065,gnl|UG|Ssc#S55286713
GO:0005773	vacuole	16 of 607 in the list	410 of 21438 in the genome	1	1.37826	gnl|UG|Ssc#S58313582,gnl|UG|Ssc#S35167324,ENSSSCT00000000383,gnl|UG|Ssc#S35170385,gnl|UG|Ssc#S35171789,ENSSSCT00000003786,ENSSSCT00000017173,gnl|UG|Ssc#S46877416,ENSSSCT00000016280,gnl|UG|Ssc#S35171257,ENSSSCT00000004688,ENSSSCT00000007966,gnl|UG|Ssc#S23213046,gnl|UG|Ssc#S35171430,gnl|UG|Ssc#S58305248,ENSSSCT00000012233
GO:0005626	insoluble fraction	46 of 607 in the list	1365 of 21438 in the genome	1	1.1902	ENSSSCT00000032022,ENSSSCT00000031039,ENSSSCT00000028010,ENSSSCT00000000232,gnl|UG|Ssc#S35171789,ENSSSCT00000015183,ENSSSCT00000004688,gnl|UG|Ssc#S35167435,gnl|UG|Ssc#S46879502,gnl|UG|Ssc#S35171851,gnl|UG|Ssc#S43134858,ENSSSCT00000002650,gnl|UG|Ssc#S58313582,gnl|UG|Ssc#S35167217,ENSSSCT00000024067,gnl|UG|Ssc#S58315276,gnl|UG|Ssc#S6077182,gnl|UG|Ssc#S55325125,gnl|UG|Ssc#S55321252,ENSSSCT0000000985…
GO:0005783	endoplasmic reticulum	17 of 607 in the list	446 of 21438 in the genome	1	1.3462	ENSSSCT00000005328,gnl|UG|Ssc#S58302725,ENSSSCT00000031039,gnl|UG|Ssc#S55323286,gnl|UG|Ssc#S58311058,ENSSSCT00000008065,gnl|UG|Ssc#S55286713,gnl|UG|Ssc#S58315179,ENSSSCT00000009852,gnl|UG|Ssc#S55324994,gnl|UG|Ssc#S58308067,ENSSSCT00000006768,gnl|UG|Ssc#S20116409,gnl|UG|Ssc#S55325148,gnl|UG|Ssc#S46881323,ENSSSCT00000015144,gnl|UG|Ssc#S29970977
GO:0031410	cytoplasmic vesicle	33 of 607 in the list	968 of 21438 in the genome	1	1.20402	ENSSSCT00000000383,gnl|UG|Ssc#S55323286,gnl|UG|Ssc#S35171789,gnl|UG|Ssc#S58309961,ENSSSCT00000015183,ENSSSCT00000011814,gnl|UG|Ssc#S58303384,ENSSSCT00000007714,gnl|UG|Ssc#S35167435,ENSSSCT00000004677,ENSSSCT00000017171,gnl|UG|Ssc#S23756742,gnl|UG|Ssc#S35167068,gnl|UG|Ssc#S55324994,ENSSSCT00000012104,ENSSSCT00000007549,ENSSSCT00000005113,gnl|UG|Ssc#S58303896,gnl|UG|Ssc#S58302725,gnl|UG|Ssc#S351712…
GO:0044432	endoplasmic reticulum part	14 of 607 in the list	369 of 21438 in the genome	1	1.33998	ENSSSCT00000005328,gnl|UG|Ssc#S58315179,gnl|UG|Ssc#S58302725,gnl|UG|Ssc#S55323286,gnl|UG|Ssc#S55324994,ENSSSCT00000006768,gnl|UG|Ssc#S58308067,gnl|UG|Ssc#S55325148,gnl|UG|Ssc#S46881323,gnl|UG|Ssc#S58311058,ENSSSCT00000008065,ENSSSCT00000015144,gnl|UG|Ssc#S55286713,gnl|UG|Ssc#S29970977
GO:0030141	secretory granule	9 of 607 in the list	227 of 21438 in the genome	1	1.40027	gnl|UG|Ssc#S58303384,gnl|UG|Ssc#S35167068,gnl|UG|Ssc#S35167435,ENSSSCT00000000383,ENSSSCT00000013143,gnl|UG|Ssc#S35171789,ENSSSCT00000017171,gnl|UG|Ssc#S46879163,gnl|UG|Ssc#S55324994
GO:0000323	lytic vacuole	13 of 607 in the list	354 of 21438 in the genome	1	1.29699	gnl|UG|Ssc#S58313582,gnl|UG|Ssc#S35167324,ENSSSCT00000000383,gnl|UG|Ssc#S35170385,ENSSSCT00000003786,ENSSSCT00000017173,ENSSSCT00000016280,gnl|UG|Ssc#S35171257,ENSSSCT00000004688,gnl|UG|Ssc#S23213046,gnl|UG|Ssc#S35171430,gnl|UG|Ssc#S58305248,ENSSSCT00000012233
GO:0032432	actin filament bundle	3 of 607 in the list	57 of 21438 in the genome	1	1.85884	gnl|UG|Ssc#S35164136,gnl|UG|Ssc#S55327534,gnl|UG|Ssc#S35173991
GO:0005911	cell-cell junction	9 of 607 in the list	235 of 21438 in the genome	1	1.3526	gnl|UG|Ssc#S35168751,gnl|UG|Ssc#S58315226,ENSSSCT00000012858,ENSSSCT00000014835,gnl|UG|Ssc#S35172466,ENSSSCT00000012581,ENSSSCT00000004688,ENSSSCT00000013143,ENSSSCT00000001118
GO:0031252	cell leading edge	11 of 607 in the list	298 of 21438 in the genome	1	1.30368	ENSSSCT00000029046,gnl|UG|Ssc#S58315276,gnl|UG|Ssc#S6077182,gnl|UG|Ssc#S55322055,ENSSSCT00000030392,gnl|UG|Ssc#S35164136,gnl|UG|Ssc#S55320415,ENSSSCT00000026150,gnl|UG|Ssc#S23213185,ENSSSCT00000007666,gnl|UG|Ssc#S35173991
GO:0071944	cell periphery	52 of 607 in the list	1653 of 21438 in the genome	1	1.11103	gnl|UG|Ssc#S55319739,ENSSSCT00000014460,ENSSSCT00000032022,gnl|UG|Ssc#S58306013,ENSSSCT00000010886,gnl|UG|Ssc#S40565039,ENSSSCT00000028010,gnl|UG|Ssc#S35166541,gnl|UG|Ssc#S35171789,gnl|UG|Ssc#S22415872,gnl|UG|Ssc#S58303384,ENSSSCT00000009890,gnl|UG|Ssc#S35167435,ENSSSCT00000026150,gnl|UG|Ssc#S58305438,gnl|UG|Ssc#S58303774,gnl|UG|Ssc#S17509789,gnl|UG|Ssc#S58313925,gnl|UG|Ssc#S35167068,ENSSSCT00000…
GO:0030662	coated vesicle membrane	4 of 607 in the list	88 of 21438 in the genome	1	1.60536	ENSSSCT00000015183,gnl|UG|Ssc#S58310861,ENSSSCT00000026586,ENSSSCT00000012104
GO:0033267	axon part	5 of 607 in the list	118 of 21438 in the genome	1	1.49652	ENSSSCT00000026586,gnl|UG|Ssc#S23757503,ENSSSCT00000031039,ENSSSCT00000004097,ENSSSCT00000026150
GO:0015934	large ribosomal subunit	6 of 607 in the list	148 of 21438 in the genome	1	1.43181	ENSSSCT00000015175,ENSSSCT00000005482,gnl|UG|Ssc#S35166079,gnl|UG|Ssc#S55319985,gnl|UG|Ssc#S35164089,gnl|UG|Ssc#S50182861
GO:0044431	Golgi apparatus part	15 of 607 in the list	433 of 21438 in the genome	1	1.22349	ENSSSCT00000016628,gnl|UG|Ssc#S58302358,ENSSSCT00000018280,ENSSSCT00000014464,gnl|UG|Ssc#S46875848,gnl|UG|Ssc#S55324994,gnl|UG|Ssc#S46877416,ENSSSCT00000029306,ENSSSCT00000030392,ENSSSCT00000004631,ENSSSCT00000011814,gnl|UG|Ssc#S58310861,ENSSSCT00000004688,ENSSSCT00000004677,gnl|UG|Ssc#S55324378
GO:0044422	organelle part	213 of 607 in the list	7239 of 21438 in the genome	1	1.03919	ENSSSCT00000004200,ENSSSCT00000016628,ENSSSCT00000032169,ENSSSCT00000018280,gnl|UG|Ssc#S48857139,gnl|UG|Ssc#S58309720,gnl|UG|Ssc#S40500672,gnl|UG|Ssc#S55327534,ENSSSCT00000013532,gnl|UG|Ssc#S58309430,gnl|UG|Ssc#S31115995,ENSSSCT00000004631,ENSSSCT00000011814,gnl|UG|Ssc#S22415872,gnl|UG|Ssc#S35173926,gnl|UG|Ssc#S35167746,gnl|UG|Ssc#S58305891,gnl|UG|Ssc#S58305438,gnl|UG|Ssc#S35167068,gnl|UG|Ssc#S50…
GO:0000781	chromosome, telomeric region	2 of 607 in the list	35 of 21438 in the genome	1	2.01817	gnl|UG|Ssc#S35170629,gnl|UG|Ssc#S35166169
GO:0005794	Golgi apparatus	15 of 607 in the list	440 of 21438 in the genome	1	1.20402	ENSSSCT00000016628,gnl|UG|Ssc#S58302358,ENSSSCT00000018280,ENSSSCT00000014464,gnl|UG|Ssc#S46875848,gnl|UG|Ssc#S55324994,gnl|UG|Ssc#S46877416,ENSSSCT00000029306,ENSSSCT00000030392,ENSSSCT00000004631,ENSSSCT00000011814,gnl|UG|Ssc#S58310861,ENSSSCT00000004688,ENSSSCT00000004677,gnl|UG|Ssc#S55324378
GO:0030136	clathrin-coated vesicle	8 of 607 in the list	216 of 21438 in the genome	1	1.30807	gnl|UG|Ssc#S58303896,ENSSSCT00000026586,ENSSSCT00000012104,gnl|UG|Ssc#S58310861,ENSSSCT00000015183,gnl|UG|Ssc#S35171257,gnl|UG|Ssc#S23757503,gnl|UG|Ssc#S23756742
GO:0005770	late endosome	4 of 607 in the list	95 of 21438 in the genome	1	1.48707	gnl|UG|Ssc#S58302358,ENSSSCT00000004688,ENSSSCT00000000383,ENSSSCT00000009852
GO:0005813	centrosome	4 of 607 in the list	100 of 21438 in the genome	1	1.41272	gnl|UG|Ssc#S46880438,gnl|UG|Ssc#S20116576,ENSSSCT00000000272,gnl|UG|Ssc#S46875786
GO:0005578	proteinaceous extracellular matrix	7 of 607 in the list	196 of 21438 in the genome	1	1.26136	ENSSSCT00000015421,gnl|UG|Ssc#S43509724,gnl|UG|Ssc#S58302860,gnl|UG|Ssc#S58315141,gnl|UG|Ssc#S58309889,gnl|UG|Ssc#S58304810,gnl|UG|Ssc#S46880329
GO:0030135	coated vesicle	10 of 607 in the list	298 of 21438 in the genome	1	1.18517	gnl|UG|Ssc#S58303896,ENSSSCT00000026586,ENSSSCT00000012104,ENSSSCT00000015183,ENSSSCT00000011814,gnl|UG|Ssc#S58310861,gnl|UG|Ssc#S35171257,gnl|UG|Ssc#S23757503,ENSSSCT00000004677,gnl|UG|Ssc#S23756742
GO:0031090	organelle membrane	64 of 607 in the list	2139 of 21438 in the genome	1	1.05673	ENSSSCT00000004200,gnl|UG|Ssc#S48857139,gnl|UG|Ssc#S40500672,gnl|UG|Ssc#S35171789,ENSSSCT00000011814,gnl|UG|Ssc#S35173926,gnl|UG|Ssc#S58305438,gnl|UG|Ssc#S35167068,ENSSSCT00000006344,gnl|UG|Ssc#S58303329,ENSSSCT00000009852,gnl|UG|Ssc#S58304620,ENSSSCT00000031339,gnl|UG|Ssc#S35171257,gnl|UG|Ssc#S58311058,gnl|UG|Ssc#S55286713,ENSSSCT00000026459,ENSSSCT00000012593,gnl|UG|Ssc#S58315179,ENSSSCT0000000…
GO:0030658	transport vesicle membrane	2 of 607 in the list	44 of 21438 in the genome	1	1.60536	ENSSSCT00000015183,gnl|UG|Ssc#S58310861
GO:0005886	plasma membrane	49 of 607 in the list	1633 of 21438 in the genome	1	1.05975	gnl|UG|Ssc#S55319739,ENSSSCT00000014460,ENSSSCT00000032022,ENSSSCT00000010886,gnl|UG|Ssc#S40565039,ENSSSCT00000028010,gnl|UG|Ssc#S35166541,gnl|UG|Ssc#S35171789,gnl|UG|Ssc#S58303384,ENSSSCT00000009890,gnl|UG|Ssc#S35167435,ENSSSCT00000026150,gnl|UG|Ssc#S58305438,gnl|UG|Ssc#S58303774,gnl|UG|Ssc#S17509789,gnl|UG|Ssc#S35167068,ENSSSCT00000012858,ENSSSCT00000000219,ENSSSCT00000026265,gnl|UG|Ssc#S583148…
GO:0000502	proteasome complex	2 of 607 in the list	46 of 21438 in the genome	1	1.53556	ENSSSCT00000025651,ENSSSCT00000006146
GO:0019866	organelle inner membrane	17 of 607 in the list	545 of 21438 in the genome	1	1.10166	gnl|UG|Ssc#S20116198,gnl|UG|Ssc#S40500672,gnl|UG|Ssc#S35173926,gnl|UG|Ssc#S40497866,gnl|UG|Ssc#S55326940,gnl|UG|Ssc#S55323983,gnl|UG|Ssc#S20116808,gnl|UG|Ssc#S58303329,gnl|UG|Ssc#S55321252,gnl|UG|Ssc#S58304620,gnl|UG|Ssc#S35169135,gnl|UG|Ssc#S35168504,gnl|UG|Ssc#S18554899,ENSSSCT00000027708,gnl|UG|Ssc#S40141028,gnl|UG|Ssc#S30930815,gnl|UG|Ssc#S39802615
GO:0044446	intracellular organelle part	187 of 607 in the list	6468 of 21438 in the genome	1	1.0211	ENSSSCT00000016628,ENSSSCT00000032169,ENSSSCT00000018280,gnl|UG|Ssc#S58309720,gnl|UG|Ssc#S40500672,gnl|UG|Ssc#S55327534,ENSSSCT00000013532,gnl|UG|Ssc#S58309430,gnl|UG|Ssc#S31115995,ENSSSCT00000004631,ENSSSCT00000011814,gnl|UG|Ssc#S22415872,gnl|UG|Ssc#S35173926,gnl|UG|Ssc#S35167746,gnl|UG|Ssc#S58305891,gnl|UG|Ssc#S35167068,gnl|UG|Ssc#S50182861,gnl|UG|Ssc#S58304403,gnl|UG|Ssc#S58304929,ENSSSCT00000…
GO:0009898	internal side of plasma membrane	3 of 607 in the list	78 of 21438 in the genome	1	1.35838	ENSSSCT00000029733,ENSSSCT00000002535,gnl|UG|Ssc#S46880097
GO:0005887	integral to plasma membrane	10 of 607 in the list	310 of 21438 in the genome	1	1.13929	gnl|UG|Ssc#S58305195,gnl|UG|Ssc#S58310151,ENSSSCT00000010886,gnl|UG|Ssc#S55327619,gnl|UG|Ssc#S35166541,ENSSSCT00000030392,ENSSSCT00000017737,ENSSSCT00000026150,gnl|UG|Ssc#S58305438,gnl|UG|Ssc#S58303774
GO:0034708	methyltransferase complex	3 of 607 in the list	79 of 21438 in the genome	1	1.34119	gnl|UG|Ssc#S35164668,gnl|UG|Ssc#S58301251,gnl|UG|Ssc#S58308211
GO:0005740	mitochondrial envelope	14 of 607 in the list	447 of 21438 in the genome	1	1.10616	ENSSSCT00000024067,ENSSSCT00000003812,gnl|UG|Ssc#S40500672,gnl|UG|Ssc#S55321252,ENSSSCT00000003786,gnl|UG|Ssc#S58309430,ENSSSCT00000029906,gnl|UG|Ssc#S40497866,ENSSSCT00000004688,gnl|UG|Ssc#S18554899,gnl|UG|Ssc#S46877398,gnl|UG|Ssc#S40081057,ENSSSCT00000027708,gnl|UG|Ssc#S39802615
GO:0031226	intrinsic to plasma membrane	10 of 607 in the list	317 of 21438 in the genome	1	1.11413	gnl|UG|Ssc#S58305195,gnl|UG|Ssc#S58310151,ENSSSCT00000010886,gnl|UG|Ssc#S55327619,gnl|UG|Ssc#S35166541,ENSSSCT00000030392,ENSSSCT00000017737,ENSSSCT00000026150,gnl|UG|Ssc#S58305438,gnl|UG|Ssc#S58303774
GO:0015630	microtubule cytoskeleton	29 of 607 in the list	977 of 21438 in the genome	1	1.04833	gnl|UG|Ssc#S58310588,ENSSSCT00000015170,gnl|UG|Ssc#S18386615,gnl|UG|Ssc#S58309795,gnl|UG|Ssc#S20116576,gnl|UG|Ssc#S58311199,ENSSSCT00000001129,gnl|UG|Ssc#S58309430,gnl|UG|Ssc#S46880438,gnl|UG|Ssc#S55321233,ENSSSCT00000023118,gnl|UG|Ssc#S55325121,ENSSSCT00000000272,gnl|UG|Ssc#S35165274,gnl|UG|Ssc#S35173205,gnl|UG|Ssc#S55326907,gnl|UG|Ssc#S58304013,gnl|UG|Ssc#S58307650,gnl|UG|Ssc#S49953823,ENSSSCT0…
GO:0000794	condensed nuclear chromosome	2 of 607 in the list	51 of 21438 in the genome	1	1.38502	gnl|UG|Ssc#S20116576,gnl|UG|Ssc#S55327564
GO:0001726	ruffle	2 of 607 in the list	51 of 21438 in the genome	1	1.38502	gnl|UG|Ssc#S35164136,gnl|UG|Ssc#S55322055
GO:0030117	membrane coat	3 of 607 in the list	84 of 21438 in the genome	1	1.26136	ENSSSCT00000011814,ENSSSCT00000009223,gnl|UG|Ssc#S58301623
GO:0048475	coated membrane	3 of 607 in the list	84 of 21438 in the genome	1	1.26136	ENSSSCT00000011814,ENSSSCT00000009223,gnl|UG|Ssc#S58301623
GO:0000139	Golgi membrane	6 of 607 in the list	190 of 21438 in the genome	1	1.1153	ENSSSCT00000029306,gnl|UG|Ssc#S58310861,gnl|UG|Ssc#S58302358,ENSSSCT00000004688,gnl|UG|Ssc#S55324378,gnl|UG|Ssc#S46877416
GO:0032994	protein-lipid complex	2 of 607 in the list	56 of 21438 in the genome	1	1.26136	ENSSSCT00000005328,gnl|UG|Ssc#S35166525
GO:0034358	plasma lipoprotein particle	2 of 607 in the list	56 of 21438 in the genome	1	1.26136	ENSSSCT00000005328,gnl|UG|Ssc#S35166525
GO:0044391	ribosomal subunit	9 of 607 in the list	300 of 21438 in the genome	1	1.05954	gnl|UG|Ssc#S55319985,gnl|UG|Ssc#S55325195,gnl|UG|Ssc#S50182861,gnl|UG|Ssc#S40151349,ENSSSCT00000015175,gnl|UG|Ssc#S35166079,ENSSSCT00000005482,gnl|UG|Ssc#S35164089,gnl|UG|Ssc#S40353888
GO:0031966	mitochondrial membrane	10 of 607 in the list	335 of 21438 in the genome	1	1.05427	ENSSSCT00000003812,gnl|UG|Ssc#S40500672,gnl|UG|Ssc#S55321252,ENSSSCT00000003786,gnl|UG|Ssc#S40497866,ENSSSCT00000004688,gnl|UG|Ssc#S18554899,gnl|UG|Ssc#S46877398,ENSSSCT00000027708,gnl|UG|Ssc#S39802615
GO:0005815	microtubule organizing center	13 of 607 in the list	444 of 21438 in the genome	1	1.03408	gnl|UG|Ssc#S58310588,gnl|UG|Ssc#S18386615,gnl|UG|Ssc#S20116576,gnl|UG|Ssc#S46875786,ENSSSCT00000001129,gnl|UG|Ssc#S58309430,gnl|UG|Ssc#S46880438,gnl|UG|Ssc#S55321233,ENSSSCT00000000272,gnl|UG|Ssc#S35173205,gnl|UG|Ssc#S35165274,gnl|UG|Ssc#S55326907,gnl|UG|Ssc#S58304013
GO:0009986	cell surface	6 of 607 in the list	199 of 21438 in the genome	1	1.06486	gnl|UG|Ssc#S51750135,ENSSSCT00000007529,gnl|UG|Ssc#S35167435,gnl|UG|Ssc#S58303706,gnl|UG|Ssc#S58314864,ENSSSCT00000012233
GO:0031224	intrinsic to membrane	169 of 607 in the list	5953 of 21438 in the genome	1	1.00264	ENSSSCT00000004200,ENSSSCT00000016628,ENSSSCT00000018280,gnl|UG|Ssc#S48857139,gnl|UG|Ssc#S40500672,gnl|UG|Ssc#S35166541,gnl|UG|Ssc#S35172271,gnl|UG|Ssc#S26387196,ENSSSCT00000026150,gnl|UG|Ssc#S46878332,gnl|UG|Ssc#S23213019,gnl|UG|Ssc#S46879916,gnl|UG|Ssc#S58305438,gnl|UG|Ssc#S23756742,gnl|UG|Ssc#S35173752,gnl|UG|Ssc#S58301623,gnl|UG|Ssc#S35167068,ENSSSCT00000008030,gnl|UG|Ssc#S55325125,gnl|UG|Ssc…
GO:0005746	mitochondrial respiratory chain	3 of 607 in the list	95 of 21438 in the genome	1	1.1153	gnl|UG|Ssc#S40497866,gnl|UG|Ssc#S40500672,ENSSSCT00000027708
GO:0070469	respiratory chain	3 of 607 in the list	96 of 21438 in the genome	1	1.10369	gnl|UG|Ssc#S40497866,gnl|UG|Ssc#S40500672,ENSSSCT00000027708
GO:0031253	cell projection membrane	2 of 607 in the list	61 of 21438 in the genome	1	1.15797	ENSSSCT00000026150,ENSSSCT00000006641
GO:0031513	nonmotile primary cilium	2 of 607 in the list	62 of 21438 in the genome	1	1.13929	gnl|UG|Ssc#S46875786,gnl|UG|Ssc#S58304013
GO:0031227	intrinsic to endoplasmic reticulum membrane	3 of 607 in the list	98 of 21438 in the genome	1	1.08116	ENSSSCT00000005328,gnl|UG|Ssc#S58308067,gnl|UG|Ssc#S46881323
GO:0000790	nuclear chromatin	2 of 607 in the list	63 of 21438 in the genome	1	1.1212	ENSSSCT00000017986,ENSSSCT00000019083
GO:0016469	proton-transporting two-sector ATPase complex	2 of 607 in the list	63 of 21438 in the genome	1	1.1212	gnl|UG|Ssc#S55322715,gnl|UG|Ssc#S39802615
GO:0044459	plasma membrane part	43 of 607 in the list	1529 of 21438 in the genome	1	0.993245	gnl|UG|Ssc#S55319739,ENSSSCT00000014460,ENSSSCT00000032022,ENSSSCT00000010886,gnl|UG|Ssc#S40565039,ENSSSCT00000028010,gnl|UG|Ssc#S35166541,gnl|UG|Ssc#S35171789,gnl|UG|Ssc#S58303384,gnl|UG|Ssc#S35167435,ENSSSCT00000026150,gnl|UG|Ssc#S58305438,gnl|UG|Ssc#S58303774,gnl|UG|Ssc#S17509789,gnl|UG|Ssc#S35167068,ENSSSCT00000012858,ENSSSCT00000000219,ENSSSCT00000026265,gnl|UG|Ssc#S58314864,ENSSSCT000000125…
GO:0044463	cell projection part	8 of 607 in the list	283 of 21438 in the genome	1	0.998387	gnl|UG|Ssc#S58303896,ENSSSCT00000026586,ENSSSCT00000031039,ENSSSCT00000004097,ENSSSCT00000006641,ENSSSCT00000030392,gnl|UG|Ssc#S23757503,ENSSSCT00000026150
GO:0044455	mitochondrial membrane part	4 of 607 in the list	139 of 21438 in the genome	1	1.01634	gnl|UG|Ssc#S40497866,gnl|UG|Ssc#S40500672,ENSSSCT00000027708,gnl|UG|Ssc#S39802615
GO:0005903	brush border	2 of 607 in the list	66 of 21438 in the genome	1	1.07024	gnl|UG|Ssc#S35171789,gnl|UG|Ssc#S20116222
GO:0016327	apicolateral plasma membrane	3 of 607 in the list	103 of 21438 in the genome	1	1.02868	ENSSSCT00000012858,ENSSSCT00000013143,ENSSSCT00000012581
GO:0043296	apical junction complex	3 of 607 in the list	103 of 21438 in the genome	1	1.02868	ENSSSCT00000012858,ENSSSCT00000013143,ENSSSCT00000012581
GO:0044429	mitochondrial part	21 of 607 in the list	754 of 21438 in the genome	1	0.983657	ENSSSCT00000003812,gnl|UG|Ssc#S40500672,ENSSSCT00000003786,gnl|UG|Ssc#S58309430,gnl|UG|Ssc#S40497866,ENSSSCT00000004688,gnl|UG|Ssc#S58305891,gnl|UG|Ssc#S40081057,ENSSSCT00000024067,gnl|UG|Ssc#S20116808,gnl|UG|Ssc#S55321252,gnl|UG|Ssc#S58304223,gnl|UG|Ssc#S58304620,gnl|UG|Ssc#S35169135,ENSSSCT00000029906,gnl|UG|Ssc#S18554899,gnl|UG|Ssc#S35168504,ENSSSCT00000022684,gnl|UG|Ssc#S46877398,ENSSSCT00000…
GO:0031228	intrinsic to Golgi membrane	2 of 607 in the list	68 of 21438 in the genome	1	1.03876	gnl|UG|Ssc#S55324378,gnl|UG|Ssc#S46877416
GO:0031967	organelle envelope	28 of 607 in the list	1014 of 21438 in the genome	1	0.975249	gnl|UG|Ssc#S20116198,ENSSSCT00000003812,gnl|UG|Ssc#S40500672,gnl|UG|Ssc#S35171789,ENSSSCT00000003786,gnl|UG|Ssc#S58309430,gnl|UG|Ssc#S35173926,gnl|UG|Ssc#S40497866,ENSSSCT00000009890,ENSSSCT00000004688,gnl|UG|Ssc#S55326940,gnl|UG|Ssc#S40081057,ENSSSCT00000024067,gnl|UG|Ssc#S55323983,gnl|UG|Ssc#S58303329,gnl|UG|Ssc#S20116808,gnl|UG|Ssc#S55321252,ENSSSCT00000029906,gnl|UG|Ssc#S35169135,gnl|UG|Ssc#S…
GO:0016604	nuclear body	8 of 607 in the list	292 of 21438 in the genome	1	0.967615	ENSSSCT00000018679,ENSSSCT00000002187,gnl|UG|Ssc#S46876181,gnl|UG|Ssc#S58303872,ENSSSCT00000018284,ENSSSCT00000025452,ENSSSCT00000003786,gnl|UG|Ssc#S35167733
GO:0005743	mitochondrial inner membrane	5 of 607 in the list	182 of 21438 in the genome	1	0.970274	gnl|UG|Ssc#S40497866,gnl|UG|Ssc#S18554899,gnl|UG|Ssc#S40500672,ENSSSCT00000027708,gnl|UG|Ssc#S39802615
GO:0000785	chromatin	6 of 607 in the list	223 of 21438 in the genome	1	0.950259	ENSSSCT00000012175,ENSSSCT00000003137,ENSSSCT00000011293,ENSSSCT00000029853,ENSSSCT00000017986,ENSSSCT00000019083
GO:0005739	mitochondrion	21 of 607 in the list	773 of 21438 in the genome	1	0.959479	ENSSSCT00000003812,gnl|UG|Ssc#S40500672,ENSSSCT00000003786,gnl|UG|Ssc#S58309430,gnl|UG|Ssc#S40497866,ENSSSCT00000004688,gnl|UG|Ssc#S58305891,gnl|UG|Ssc#S40081057,ENSSSCT00000024067,gnl|UG|Ssc#S20116808,gnl|UG|Ssc#S55321252,gnl|UG|Ssc#S58304223,gnl|UG|Ssc#S58304620,gnl|UG|Ssc#S35169135,ENSSSCT00000029906,gnl|UG|Ssc#S18554899,gnl|UG|Ssc#S35168504,ENSSSCT00000022684,gnl|UG|Ssc#S46877398,ENSSSCT00000…
GO:0031975	envelope	28 of 607 in the list	1030 of 21438 in the genome	1	0.9601	gnl|UG|Ssc#S20116198,ENSSSCT00000003812,gnl|UG|Ssc#S40500672,gnl|UG|Ssc#S35171789,ENSSSCT00000003786,gnl|UG|Ssc#S58309430,gnl|UG|Ssc#S35173926,gnl|UG|Ssc#S40497866,ENSSSCT00000009890,ENSSSCT00000004688,gnl|UG|Ssc#S55326940,gnl|UG|Ssc#S40081057,ENSSSCT00000024067,gnl|UG|Ssc#S55323983,gnl|UG|Ssc#S58303329,gnl|UG|Ssc#S20116808,gnl|UG|Ssc#S55321252,ENSSSCT00000029906,gnl|UG|Ssc#S35169135,gnl|UG|Ssc#S…
GO:0005875	microtubule associated complex	3 of 607 in the list	112 of 21438 in the genome	1	0.946017	ENSSSCT00000004347,ENSSSCT00000023118,gnl|UG|Ssc#S58307650
GO:0005840	ribosome	9 of 607 in the list	341 of 21438 in the genome	1	0.932145	gnl|UG|Ssc#S55319985,gnl|UG|Ssc#S55325195,gnl|UG|Ssc#S50182861,gnl|UG|Ssc#S40151349,ENSSSCT00000015175,gnl|UG|Ssc#S35166079,ENSSSCT00000005482,gnl|UG|Ssc#S35164089,gnl|UG|Ssc#S40353888
GO:0072372	primary cilium	2 of 607 in the list	79 of 21438 in the genome	1	0.894125	gnl|UG|Ssc#S46875786,gnl|UG|Ssc#S58304013
GO:0005615	extracellular space	2 of 607 in the list	82 of 21438 in the genome	1	0.861414	ENSSSCT00000005328,gnl|UG|Ssc#S35166525
GO:0012505	endomembrane system	38 of 607 in the list	1430 of 21438 in the genome	1	0.938519	ENSSSCT00000004200,ENSSSCT00000016628,ENSSSCT00000000383,gnl|UG|Ssc#S35171789,ENSSSCT00000003786,ENSSSCT00000015183,ENSSSCT00000009890,ENSSSCT00000004688,gnl|UG|Ssc#S35167435,gnl|UG|Ssc#S55324378,gnl|UG|Ssc#S35167068,gnl|UG|Ssc#S58305512,gnl|UG|Ssc#S55325125,ENSSSCT00000012104,gnl|UG|Ssc#S23691765,gnl|UG|Ssc#S46881323,ENSSSCT00000015144,ENSSSCT00000029547,ENSSSCT00000005328,gnl|UG|Ssc#S33578952,g…
GO:0044425	membrane part	195 of 607 in the list	7065 of 21438 in the genome	1	0.974806	ENSSSCT00000004200,ENSSSCT00000016628,ENSSSCT00000018280,gnl|UG|Ssc#S48857139,gnl|UG|Ssc#S40500672,gnl|UG|Ssc#S35166541,ENSSSCT00000011814,gnl|UG|Ssc#S35172271,gnl|UG|Ssc#S26387196,ENSSSCT00000026150,gnl|UG|Ssc#S46878332,gnl|UG|Ssc#S23213019,gnl|UG|Ssc#S46879916,gnl|UG|Ssc#S58305438,gnl|UG|Ssc#S23756742,gnl|UG|Ssc#S35173752,gnl|UG|Ssc#S58301623,gnl|UG|Ssc#S35167068,ENSSSCT00000008030,gnl|UG|Ssc#S…
GO:0044456	synapse part	2 of 607 in the list	83 of 21438 in the genome	1	0.851035	ENSSSCT00000026586,ENSSSCT00000012104
GO:0031300	intrinsic to organelle membrane	5 of 607 in the list	204 of 21438 in the genome	1	0.865636	ENSSSCT00000005328,gnl|UG|Ssc#S58308067,gnl|UG|Ssc#S46881323,gnl|UG|Ssc#S55324378,gnl|UG|Ssc#S46877416
GO:0031461	cullin-RING ubiquitin ligase complex	2 of 607 in the list	86 of 21438 in the genome	1	0.821348	ENSSSCT00000003795,ENSSSCT00000010886
GO:0044454	nuclear chromosome part	2 of 607 in the list	87 of 21438 in the genome	1	0.811907	ENSSSCT00000017986,ENSSSCT00000019083
GO:0000228	nuclear chromosome	4 of 607 in the list	170 of 21438 in the genome	1	0.831011	gnl|UG|Ssc#S20116576,gnl|UG|Ssc#S55327564,ENSSSCT00000017986,ENSSSCT00000019083
GO:0016585	chromatin remodeling complex	3 of 607 in the list	133 of 21438 in the genome	1	0.796646	ENSSSCT00000003137,gnl|UG|Ssc#S58303872,ENSSSCT00000029853
GO:0005768	endosome	9 of 607 in the list	377 of 21438 in the genome	1	0.843134	gnl|UG|Ssc#S35173862,gnl|UG|Ssc#S58302358,ENSSSCT00000000383,ENSSSCT00000009852,ENSSSCT00000026265,ENSSSCT00000004670,ENSSSCT00000004688,ENSSSCT00000004677,ENSSSCT00000007966
GO:0005764	lysosome	3 of 607 in the list	141 of 21438 in the genome	1	0.751446	gnl|UG|Ssc#S35171257,gnl|UG|Ssc#S58313582,ENSSSCT00000000383
GO:0016020	membrane	257 of 607 in the list	9372 of 21438 in the genome	1	0.968493	ENSSSCT00000016628,ENSSSCT00000018280,gnl|UG|Ssc#S48857139,gnl|UG|Ssc#S40500672,gnl|UG|Ssc#S35166541,ENSSSCT00000004631,ENSSSCT00000011814,gnl|UG|Ssc#S35172271,gnl|UG|Ssc#S35173926,gnl|UG|Ssc#S46879916,gnl|UG|Ssc#S58305438,gnl|UG|Ssc#S23756742,gnl|UG|Ssc#S20116393,gnl|UG|Ssc#S35167068,gnl|UG|Ssc#S55325125,gnl|UG|Ssc#S58307201,ENSSSCT00000009852,ENSSSCT00000012581,ENSSSCT00000009521,ENSSSCT0000002…
GO:0000793	condensed chromosome	2 of 607 in the list	98 of 21438 in the genome	1	0.720775	gnl|UG|Ssc#S20116576,gnl|UG|Ssc#S55327564
GO:0005929	cilium	2 of 607 in the list	98 of 21438 in the genome	1	0.720775	gnl|UG|Ssc#S46875786,gnl|UG|Ssc#S58304013
GO:0000151	ubiquitin ligase complex	3 of 607 in the list	143 of 21438 in the genome	1	0.740936	ENSSSCT00000003795,ENSSSCT00000010886,gnl|UG|Ssc#S58308347
GO:0005681	spliceosomal complex	3 of 607 in the list	145 of 21438 in the genome	1	0.730716	ENSSSCT00000018679,gnl|UG|Ssc#S46876181,gnl|UG|Ssc#S35167733
GO:0005667	transcription factor complex	2 of 607 in the list	103 of 21438 in the genome	1	0.685786	ENSSSCT00000009223,ENSSSCT00000004856
GO:0044427	chromosomal part	14 of 607 in the list	599 of 21438 in the genome	1	0.825461	ENSSSCT00000012175,ENSSSCT00000009429,ENSSSCT00000011293,gnl|UG|Ssc#S35170629,ENSSSCT00000028898,gnl|UG|Ssc#S55322529,ENSSSCT00000029853,ENSSSCT00000017986,ENSSSCT00000019083,ENSSSCT00000004347,ENSSSCT00000003137,gnl|UG|Ssc#S35166169,gnl|UG|Ssc#S55326907,ENSSSCT00000009458
GO:0005694	chromosome	17 of 607 in the list	717 of 21438 in the genome	1	0.837385	ENSSSCT00000011293,gnl|UG|Ssc#S20116576,ENSSSCT00000028898,ENSSSCT00000003137,gnl|UG|Ssc#S35166169,gnl|UG|Ssc#S55327564,gnl|UG|Ssc#S55326907,ENSSSCT00000012175,ENSSSCT00000009429,gnl|UG|Ssc#S35170629,gnl|UG|Ssc#S58311610,ENSSSCT00000029853,gnl|UG|Ssc#S55322529,ENSSSCT00000017986,ENSSSCT00000019083,ENSSSCT00000004347,ENSSSCT00000009458
GO:0030133	transport vesicle	2 of 607 in the list	106 of 21438 in the genome	1	0.666377	ENSSSCT00000015183,gnl|UG|Ssc#S58310861
GO:0015935	small ribosomal subunit	3 of 607 in the list	154 of 21438 in the genome	1	0.688012	gnl|UG|Ssc#S55325195,gnl|UG|Ssc#S40353888,gnl|UG|Ssc#S40151349
GO:0044451	nucleoplasm part	13 of 607 in the list	608 of 21438 in the genome	1	0.755154	gnl|UG|Ssc#S58301251,ENSSSCT00000018679,ENSSSCT00000011293,ENSSSCT00000002187,gnl|UG|Ssc#S46876181,gnl|UG|Ssc#S58303872,ENSSSCT00000018284,ENSSSCT00000025452,ENSSSCT00000003786,ENSSSCT00000004856,ENSSSCT00000009223,ENSSSCT00000003137,gnl|UG|Ssc#S35167733
GO:0005654	nucleoplasm	13 of 607 in the list	621 of 21438 in the genome	1	0.739345	gnl|UG|Ssc#S58301251,ENSSSCT00000018679,ENSSSCT00000011293,ENSSSCT00000002187,gnl|UG|Ssc#S46876181,gnl|UG|Ssc#S58303872,ENSSSCT00000018284,ENSSSCT00000025452,ENSSSCT00000003786,ENSSSCT00000004856,ENSSSCT00000009223,ENSSSCT00000003137,gnl|UG|Ssc#S35167733
GO:0000775	chromosome, centromeric region	2 of 607 in the list	137 of 21438 in the genome	1	0.515591	ENSSSCT00000004347,ENSSSCT00000019083
GO:0043231	intracellular membrane-bounded organelle	316 of 607 in the list	11726 of 21438 in the genome	1	0.951772	ENSSSCT00000016628,ENSSSCT00000018280,gnl|UG|Ssc#S58302462,gnl|UG|Ssc#S48857139,ENSSSCT00000001082,gnl|UG|Ssc#S40500672,gnl|UG|Ssc#S31115995,ENSSSCT00000004631,ENSSSCT00000011814,gnl|UG|Ssc#S22415872,gnl|UG|Ssc#S35173926,gnl|UG|Ssc#S35167746,gnl|UG|Ssc#S58305891,gnl|UG|Ssc#S58305438,gnl|UG|Ssc#S23756742,gnl|UG|Ssc#S20116393,gnl|UG|Ssc#S35167068,gnl|UG|Ssc#S55325125,ENSSSCT00000009852,ENSSSCT00000…
GO:0043227	membrane-bounded organelle	318 of 607 in the list	11864 of 21438 in the genome	1	0.946655	ENSSSCT00000016628,ENSSSCT00000018280,gnl|UG|Ssc#S58302462,gnl|UG|Ssc#S48857139,ENSSSCT00000001082,gnl|UG|Ssc#S40500672,gnl|UG|Ssc#S31115995,ENSSSCT00000004631,ENSSSCT00000011814,gnl|UG|Ssc#S22415872,gnl|UG|Ssc#S35173926,gnl|UG|Ssc#S35167746,gnl|UG|Ssc#S58305891,gnl|UG|Ssc#S58305438,gnl|UG|Ssc#S23756742,gnl|UG|Ssc#S20116393,gnl|UG|Ssc#S35167068,gnl|UG|Ssc#S55325125,ENSSSCT00000009852,ENSSSCT00000…
GO:0042579	microbody	2 of 607 in the list	162 of 21438 in the genome	1	0.436024	gnl|UG|Ssc#S35168666,gnl|UG|Ssc#S35174086
GO:0030529	ribonucleoprotein complex	17 of 607 in the list	845 of 21438 in the genome	1	0.710539	gnl|UG|Ssc#S46878331,gnl|UG|Ssc#S55319985,gnl|UG|Ssc#S46876181,gnl|UG|Ssc#S55325195,ENSSSCT00000005482,gnl|UG|Ssc#S35164089,ENSSSCT00000022529,ENSSSCT00000018679,ENSSSCT00000009511,ENSSSCT00000002187,gnl|UG|Ssc#S50182861,gnl|UG|Ssc#S40151349,ENSSSCT00000015175,gnl|UG|Ssc#S35166079,gnl|UG|Ssc#S35167733,gnl|UG|Ssc#S18551721,gnl|UG|Ssc#S40353888
GO:0005635	nuclear envelope	3 of 607 in the list	272 of 21438 in the genome	1	0.389536	ENSSSCT00000009890,ENSSSCT00000015144,gnl|UG|Ssc#S35171789
GO:0031974	membrane-enclosed lumen	64 of 607 in the list	3073 of 21438 in the genome	1	0.735551	ENSSSCT00000032169,ENSSSCT00000010886,gnl|UG|Ssc#S20116576,gnl|UG|Ssc#S58308031,gnl|UG|Ssc#S35167746,ENSSSCT00000032078,gnl|UG|Ssc#S35173205,gnl|UG|Ssc#S35171171,ENSSSCT00000022793,ENSSSCT00000026878,ENSSSCT00000002187,ENSSSCT00000014769,ENSSSCT00000019083,ENSSSCT00000009223,ENSSSCT00000015465,gnl|UG|Ssc#S22415874,gnl|UG|Ssc#S58302725,gnl|UG|Ssc#S46879644,ENSSSCT00000003137,gnl|UG|Ssc#S55327564,E…
GO:0070013	intracellular organelle lumen	63 of 607 in the list	3064 of 21438 in the genome	1	0.726185	gnl|UG|Ssc#S35173690,ENSSSCT00000032169,ENSSSCT00000010886,gnl|UG|Ssc#S35172810,gnl|UG|Ssc#S46876181,gnl|UG|Ssc#S20116576,ENSSSCT00000003786,ENSSSCT00000001129,gnl|UG|Ssc#S58308031,gnl|UG|Ssc#S58309961,gnl|UG|Ssc#S35167552,gnl|UG|Ssc#S58303384,gnl|UG|Ssc#S35167746,gnl|UG|Ssc#S35166169,ENSSSCT00000032078,gnl|UG|Ssc#S35173205,gnl|UG|Ssc#S35171171,ENSSSCT00000022793,gnl|UG|Ssc#S35174030,ENSSSCT00000…
GO:0043233	organelle lumen	63 of 607 in the list	3066 of 21438 in the genome	1	0.725711	gnl|UG|Ssc#S35173690,ENSSSCT00000032169,ENSSSCT00000010886,gnl|UG|Ssc#S35172810,gnl|UG|Ssc#S46876181,gnl|UG|Ssc#S20116576,ENSSSCT00000003786,ENSSSCT00000001129,gnl|UG|Ssc#S58308031,gnl|UG|Ssc#S58309961,gnl|UG|Ssc#S35167552,gnl|UG|Ssc#S58303384,gnl|UG|Ssc#S35167746,gnl|UG|Ssc#S35166169,ENSSSCT00000032078,gnl|UG|Ssc#S35173205,gnl|UG|Ssc#S35171171,ENSSSCT00000022793,gnl|UG|Ssc#S35174030,ENSSSCT00000…
GO:0031981	nuclear lumen	61 of 607 in the list	3004 of 21438 in the genome	1	0.717176	gnl|UG|Ssc#S35173690,ENSSSCT00000032169,ENSSSCT00000010886,gnl|UG|Ssc#S35172810,gnl|UG|Ssc#S46876181,gnl|UG|Ssc#S20116576,ENSSSCT00000003786,ENSSSCT00000001129,gnl|UG|Ssc#S58308031,gnl|UG|Ssc#S58309961,gnl|UG|Ssc#S35167552,gnl|UG|Ssc#S58303384,gnl|UG|Ssc#S35167746,gnl|UG|Ssc#S35166169,ENSSSCT00000032078,gnl|UG|Ssc#S35173205,gnl|UG|Ssc#S35171171,ENSSSCT00000022793,gnl|UG|Ssc#S35174030,ENSSSCT00000…
GO:0044428	nuclear part	68 of 607 in the list	3317 of 21438 in the genome	1	0.724034	ENSSSCT00000032169,ENSSSCT00000010886,gnl|UG|Ssc#S20116576,gnl|UG|Ssc#S35171789,gnl|UG|Ssc#S58308031,gnl|UG|Ssc#S35167746,ENSSSCT00000032078,gnl|UG|Ssc#S35173205,gnl|UG|Ssc#S35171171,ENSSSCT00000022793,ENSSSCT00000026878,ENSSSCT00000002187,ENSSSCT00000014769,ENSSSCT00000019083,ENSSSCT00000009223,ENSSSCT00000015465,gnl|UG|Ssc#S22415874,gnl|UG|Ssc#S46879644,ENSSSCT00000003137,gnl|UG|Ssc#S55327564,E…
GO:0005634	nucleus	68 of 607 in the list	3428 of 21438 in the genome	1	0.70059	ENSSSCT00000032169,ENSSSCT00000010886,gnl|UG|Ssc#S20116576,gnl|UG|Ssc#S35171789,gnl|UG|Ssc#S58308031,gnl|UG|Ssc#S35167746,ENSSSCT00000032078,gnl|UG|Ssc#S35173205,gnl|UG|Ssc#S35171171,ENSSSCT00000022793,ENSSSCT00000026878,ENSSSCT00000002187,ENSSSCT00000014769,ENSSSCT00000019083,ENSSSCT00000009223,ENSSSCT00000015465,gnl|UG|Ssc#S22415874,gnl|UG|Ssc#S46879644,ENSSSCT00000003137,gnl|UG|Ssc#S55327564,E…
GO:0016791	phosphatase activity	19 of 567 in the list	367 of 20883 in the genome	1	1.90677	gnl|UG|Ssc#S35173862,gnl|UG|Ssc#S58314078,ENSSSCT00000007529,gnl|UG|Ssc#S58314676,ENSSSCT00000014666,gnl|UG|Ssc#S35170857,gnl|UG|Ssc#S46876762,ENSSSCT00000018418,ENSSSCT00000015220,gnl|UG|Ssc#S35167217,gnl|UG|Ssc#S58313582,gnl|UG|Ssc#S49953823,gnl|UG|Ssc#S58305512,ENSSSCT00000026537,gnl|UG|Ssc#S23699925,ENSSSCT00000026265,gnl|UG|Ssc#S58301654,gnl|UG|Ssc#S35170100,ENSSSCT00000014589
GO:0003774	motor activity	10 of 567 in the list	144 of 20883 in the genome	1	2.55769	gnl|UG|Ssc#S22415874,gnl|UG|Ssc#S58309795,gnl|UG|Ssc#S58307650,gnl|UG|Ssc#S18359204,ENSSSCT00000004347,gnl|UG|Ssc#S58304401,ENSSSCT00000023118,gnl|UG|Ssc#S22415872,ENSSSCT00000015159,gnl|UG|Ssc#S35173719
GO:0003677	DNA binding	41 of 567 in the list	1002 of 20883 in the genome	1	1.50704	gnl|UG|Ssc#S35173690,gnl|UG|Ssc#S58302462,gnl|UG|Ssc#S55326285,gnl|UG|Ssc#S20116576,ENSSSCT00000001082,gnl|UG|Ssc#S58302359,gnl|UG|Ssc#S35167746,gnl|UG|Ssc#S35166169,gnl|UG|Ssc#S35172028,ENSSSCT00000022793,ENSSSCT00000002650,ENSSSCT00000006141,ENSSSCT00000025975,ENSSSCT00000017400,ENSSSCT00000029225,gnl|UG|Ssc#S35170629,ENSSSCT00000014769,gnl|UG|Ssc#S20116495,ENSSSCT00000006162,ENSSSCT00000004347…
GO:0019199	transmembrane receptor protein kinase activity	7 of 567 in the list	81 of 20883 in the genome	1	3.1829	gnl|UG|Ssc#S35165451,ENSSSCT00000023583,gnl|UG|Ssc#S58312732,gnl|UG|Ssc#S38675455,ENSSSCT00000019532,gnl|UG|Ssc#S18546950,ENSSSCT00000009194
GO:0042578	phosphoric ester hydrolase activity	23 of 567 in the list	483 of 20883 in the genome	1	1.75384	gnl|UG|Ssc#S35173862,gnl|UG|Ssc#S20116663,gnl|UG|Ssc#S58314078,gnl|UG|Ssc#S35165163,ENSSSCT00000007529,ENSSSCT00000009890,gnl|UG|Ssc#S58314676,ENSSSCT00000014666,gnl|UG|Ssc#S35170857,gnl|UG|Ssc#S46876762,ENSSSCT00000018418,ENSSSCT00000015220,gnl|UG|Ssc#S58313582,gnl|UG|Ssc#S35167217,ENSSSCT00000024067,gnl|UG|Ssc#S49953823,gnl|UG|Ssc#S58305512,ENSSSCT00000026537,gnl|UG|Ssc#S23699925,ENSSSCT0000002…
GO:0032036	myosin heavy chain binding	2 of 567 in the list	5 of 20883 in the genome	1	14.7323	gnl|UG|Ssc#S58305091,gnl|UG|Ssc#S17526193
GO:0046983	protein dimerization activity	21 of 567 in the list	437 of 20883 in the genome	1	1.7699	gnl|UG|Ssc#S22415874,ENSSSCT00000010638,ENSSSCT00000028010,gnl|UG|Ssc#S20116576,gnl|UG|Ssc#S55321233,gnl|UG|Ssc#S23757503,ENSSSCT00000004670,ENSSSCT00000001800,gnl|UG|Ssc#S35171851,ENSSSCT00000022793,gnl|UG|Ssc#S58306205,gnl|UG|Ssc#S46879229,gnl|UG|Ssc#S43134858,ENSSSCT00000002650,gnl|UG|Ssc#S58303928,gnl|UG|Ssc#S35167324,gnl|UG|Ssc#S55322529,ENSSSCT00000024175,gnl|UG|Ssc#S46877398,ENSSSCT0000001…
GO:0016462	pyrophosphatase activity	47 of 567 in the list	1218 of 20883 in the genome	1	1.42122	gnl|UG|Ssc#S50180456,gnl|UG|Ssc#S20116576,gnl|UG|Ssc#S58305091,gnl|UG|Ssc#S55327534,gnl|UG|Ssc#S17513706,ENSSSCT00000019205,ENSSSCT00000005302,gnl|UG|Ssc#S46880438,ENSSSCT00000015183,gnl|UG|Ssc#S22415872,gnl|UG|Ssc#S35167746,gnl|UG|Ssc#S35173719,ENSSSCT00000015220,ENSSSCT00000002187,gnl|UG|Ssc#S58307650,gnl|UG|Ssc#S46875786,gnl|UG|Ssc#S58304403,ENSSSCT00000004347,ENSSSCT00000029733,gnl|UG|Ssc#S23…
GO:0019838	growth factor binding	9 of 567 in the list	132 of 20883 in the genome	1	2.51118	ENSSSCT00000009543,gnl|UG|Ssc#S38675455,gnl|UG|Ssc#S58302860,ENSSSCT00000007081,ENSSSCT00000004631,gnl|UG|Ssc#S35167435,gnl|UG|Ssc#S58312732,gnl|UG|Ssc#S46879163,gnl|UG|Ssc#S58304810
GO:0016818	hydrolase activity, acting on acid anhydrides, in phosphorus-containing anhydrides	47 of 567 in the list	1224 of 20883 in the genome	1	1.41425	gnl|UG|Ssc#S50180456,gnl|UG|Ssc#S20116576,gnl|UG|Ssc#S58305091,gnl|UG|Ssc#S55327534,gnl|UG|Ssc#S17513706,ENSSSCT00000019205,ENSSSCT00000005302,gnl|UG|Ssc#S46880438,ENSSSCT00000015183,gnl|UG|Ssc#S22415872,gnl|UG|Ssc#S35167746,gnl|UG|Ssc#S35173719,ENSSSCT00000015220,ENSSSCT00000002187,gnl|UG|Ssc#S58307650,gnl|UG|Ssc#S46875786,gnl|UG|Ssc#S58304403,ENSSSCT00000004347,ENSSSCT00000029733,gnl|UG|Ssc#S23…
GO:0016817	hydrolase activity, acting on acid anhydrides	47 of 567 in the list	1225 of 20883 in the genome	1	1.4131	gnl|UG|Ssc#S50180456,gnl|UG|Ssc#S20116576,gnl|UG|Ssc#S58305091,gnl|UG|Ssc#S55327534,gnl|UG|Ssc#S17513706,ENSSSCT00000019205,ENSSSCT00000005302,gnl|UG|Ssc#S46880438,ENSSSCT00000015183,gnl|UG|Ssc#S22415872,gnl|UG|Ssc#S35167746,gnl|UG|Ssc#S35173719,ENSSSCT00000015220,ENSSSCT00000002187,gnl|UG|Ssc#S58307650,gnl|UG|Ssc#S46875786,gnl|UG|Ssc#S58304403,ENSSSCT00000004347,ENSSSCT00000029733,gnl|UG|Ssc#S23…
GO:0004175	endopeptidase activity	23 of 567 in the list	508 of 20883 in the genome	1	1.66753	gnl|UG|Ssc#S58303896,ENSSSCT00000011287,ENSSSCT00000006146,gnl|UG|Ssc#S35167552,gnl|UG|Ssc#S35173132,gnl|UG|Ssc#S55325121,gnl|UG|Ssc#S35171430,gnl|UG|Ssc#S6091051,gnl|UG|Ssc#S35173954,ENSSSCT00000025651,gnl|UG|Ssc#S58307142,ENSSSCT00000007908,ENSSSCT00000027647,ENSSSCT00000009543,ENSSSCT00000016280,ENSSSCT00000007701,gnl|UG|Ssc#S55326489,gnl|UG|Ssc#S58306316,ENSSSCT00000029479,gnl|UG|Ssc#S2321304…
GO:0004725	protein tyrosine phosphatase activity	5 of 567 in the list	54 of 20883 in the genome	1	3.41025	gnl|UG|Ssc#S35173862,gnl|UG|Ssc#S49953823,ENSSSCT00000026265,gnl|UG|Ssc#S35170857,gnl|UG|Ssc#S58301654
GO:0000981	sequence-specific DNA binding RNA polymerase II transcription factor activity	10 of 567 in the list	166 of 20883 in the genome	1	2.21872	gnl|UG|Ssc#S34535466,gnl|UG|Ssc#S35170629,ENSSSCT00000001082,ENSSSCT00000023713,ENSSSCT00000001800,ENSSSCT00000022793,gnl|UG|Ssc#S46879229,ENSSSCT00000010018,ENSSSCT00000015465,gnl|UG|Ssc#S58309494
GO:0004629	phospholipase C activity	4 of 567 in the list	37 of 20883 in the genome	1	3.9817	gnl|UG|Ssc#S20116663,ENSSSCT00000009890,ENSSSCT00000024067,gnl|UG|Ssc#S35165163
GO:0017111	nucleoside-triphosphatase activity	42 of 567 in the list	1106 of 20883 in the genome	1	1.39863	gnl|UG|Ssc#S50180456,gnl|UG|Ssc#S20116576,gnl|UG|Ssc#S58305091,gnl|UG|Ssc#S55327534,gnl|UG|Ssc#S17513706,ENSSSCT00000019205,ENSSSCT00000005302,gnl|UG|Ssc#S46880438,ENSSSCT00000015183,gnl|UG|Ssc#S22415872,gnl|UG|Ssc#S35167746,gnl|UG|Ssc#S35173719,ENSSSCT00000002187,gnl|UG|Ssc#S58307650,gnl|UG|Ssc#S46875786,gnl|UG|Ssc#S58304403,ENSSSCT00000004347,ENSSSCT00000029733,gnl|UG|Ssc#S23691765,ENSSSCT00000…
GO:0004713	protein tyrosine kinase activity	9 of 567 in the list	149 of 20883 in the genome	1	2.22467	ENSSSCT00000004218,ENSSSCT00000023583,gnl|UG|Ssc#S38675455,ENSSSCT00000009194,ENSSSCT00000007081,gnl|UG|Ssc#S35165451,gnl|UG|Ssc#S58312732,ENSSSCT00000019532,gnl|UG|Ssc#S18546950
GO:0003700	sequence-specific DNA binding transcription factor activity	10 of 567 in the list	174 of 20883 in the genome	1	2.11671	gnl|UG|Ssc#S34535466,gnl|UG|Ssc#S35170629,ENSSSCT00000001082,ENSSSCT00000023713,ENSSSCT00000001800,ENSSSCT00000022793,gnl|UG|Ssc#S46879229,ENSSSCT00000010018,ENSSSCT00000015465,gnl|UG|Ssc#S58309494
GO:0016836	hydro-lyase activity	5 of 567 in the list	60 of 20883 in the genome	1	3.06922	ENSSSCT00000006734,gnl|UG|Ssc#S35171851,gnl|UG|Ssc#S46879916,gnl|UG|Ssc#S43134858,gnl|UG|Ssc#S35173954
GO:0070569	uridylyltransferase activity	2 of 567 in the list	9 of 20883 in the genome	1	8.1846	gnl|UG|Ssc#S46879644,gnl|UG|Ssc#S58305744
GO:0030246	carbohydrate binding	18 of 567 in the list	405 of 20883 in the genome	1	1.63692	gnl|UG|Ssc#S46879239,gnl|UG|Ssc#S35173373,gnl|UG|Ssc#S18386615,ENSSSCT00000029331,ENSSSCT00000004631,gnl|UG|Ssc#S43509724,ENSSSCT00000022487,ENSSSCT00000027647,ENSSSCT00000007094,gnl|UG|Ssc#S50182861,gnl|UG|Ssc#S38675455,gnl|UG|Ssc#S40060284,gnl|UG|Ssc#S58303654,ENSSSCT00000007145,gnl|UG|Ssc#S58306316,ENSSSCT00000015421,gnl|UG|Ssc#S58303891,ENSSSCT00000015441
GO:0015197	peptide transporter activity	2 of 567 in the list	11 of 20883 in the genome	1	6.69649	gnl|UG|Ssc#S58308067,ENSSSCT00000022765
GO:0016830	carbon-carbon lyase activity	5 of 567 in the list	69 of 20883 in the genome	1	2.66889	gnl|UG|Ssc#S58310320,ENSSSCT00000026586,gnl|UG|Ssc#S35169135,gnl|UG|Ssc#S58304639,ENSSSCT00000012104
GO:0019905	syntaxin binding	3 of 567 in the list	28 of 20883 in the genome	1	3.94615	ENSSSCT00000030392,ENSSSCT00000028010,ENSSSCT00000027427
GO:0016538	cyclin-dependent protein kinase regulator activity	2 of 567 in the list	12 of 20883 in the genome	1	6.13845	ENSSSCT00000032169,gnl|UG|Ssc#S35167552
GO:0003729	mRNA binding	5 of 567 in the list	73 of 20883 in the genome	1	2.52265	ENSSSCT00000001161,ENSSSCT00000018679,ENSSSCT00000022529,gnl|UG|Ssc#S46880872,gnl|UG|Ssc#S40151349
GO:0000149	SNARE binding	4 of 567 in the list	52 of 20883 in the genome	1	2.83313	ENSSSCT00000030392,ENSSSCT00000028010,ENSSSCT00000027427,gnl|UG|Ssc#S58308347
GO:0042802	identical protein binding	27 of 567 in the list	715 of 20883 in the genome	1	1.39081	gnl|UG|Ssc#S22415874,gnl|UG|Ssc#S18386615,ENSSSCT00000010638,ENSSSCT00000028010,gnl|UG|Ssc#S20116576,gnl|UG|Ssc#S36661000,ENSSSCT00000016389,gnl|UG|Ssc#S58303384,ENSSSCT00000004670,ENSSSCT00000001800,ENSSSCT00000016713,gnl|UG|Ssc#S58306205,ENSSSCT00000006149,gnl|UG|Ssc#S35171851,ENSSSCT00000022793,gnl|UG|Ssc#S43134858,gnl|UG|Ssc#S20116575,gnl|UG|Ssc#S19541569,ENSSSCT00000025250,gnl|UG|Ssc#S201168…
GO:0015631	tubulin binding	9 of 567 in the list	179 of 20883 in the genome	1	1.85182	ENSSSCT00000015170,ENSSSCT00000014835,gnl|UG|Ssc#S55321233,gnl|UG|Ssc#S58310861,ENSSSCT00000016389,ENSSSCT00000004347,gnl|UG|Ssc#S55325121,ENSSSCT00000007966,gnl|UG|Ssc#S35165274
GO:0016829	lyase activity	10 of 567 in the list	213 of 20883 in the genome	1	1.72914	ENSSSCT00000006734,gnl|UG|Ssc#S58310320,ENSSSCT00000026586,gnl|UG|Ssc#S58304639,ENSSSCT00000012104,gnl|UG|Ssc#S35169135,gnl|UG|Ssc#S35171851,gnl|UG|Ssc#S46879916,gnl|UG|Ssc#S35173954,gnl|UG|Ssc#S43134858
GO:0005179	hormone activity	3 of 567 in the list	35 of 20883 in the genome	1	3.15692	ENSSSCT00000004097,gnl|UG|Ssc#S39548544,gnl|UG|Ssc#S18546778
GO:0043168	anion binding	3 of 567 in the list	36 of 20883 in the genome	1	3.06922	gnl|UG|Ssc#S35168504,gnl|UG|Ssc#S55319731,gnl|UG|Ssc#S35170857
GO:0016787	hydrolase activity	104 of 567 in the list	3355 of 20883 in the genome	1	1.1417	gnl|UG|Ssc#S20116663,gnl|UG|Ssc#S20116576,gnl|UG|Ssc#S55327534,gnl|UG|Ssc#S17513706,gnl|UG|Ssc#S35165163,gnl|UG|Ssc#S22415872,gnl|UG|Ssc#S35167746,gnl|UG|Ssc#S6091051,gnl|UG|Ssc#S46876762,ENSSSCT00000014036,ENSSSCT00000015220,gnl|UG|Ssc#S35167217,ENSSSCT00000002187,ENSSSCT00000024067,gnl|UG|Ssc#S58307650,ENSSSCT00000026537,gnl|UG|Ssc#S58304403,ENSSSCT00000026265,ENSSSCT00000017173,ENSSSCT00000015…
GO:0016247	channel regulator activity	6 of 567 in the list	110 of 20883 in the genome	1	2.00895	gnl|UG|Ssc#S33578952,gnl|UG|Ssc#S17509922,ENSSSCT00000022921,gnl|UG|Ssc#S33389640,gnl|UG|Ssc#S58307201,ENSSSCT00000018515
GO:0016835	carbon-oxygen lyase activity	5 of 567 in the list	85 of 20883 in the genome	1	2.16651	ENSSSCT00000006734,gnl|UG|Ssc#S35171851,gnl|UG|Ssc#S46879916,gnl|UG|Ssc#S43134858,gnl|UG|Ssc#S35173954
GO:0015276	ligand-gated ion channel activity	7 of 567 in the list	138 of 20883 in the genome	1	1.86822	ENSSSCT00000019444,ENSSSCT00000017737,ENSSSCT00000030785,ENSSSCT00000031039,gnl|UG|Ssc#S58311058,ENSSSCT00000026800,gnl|UG|Ssc#S35171789
GO:0022834	ligand-gated channel activity	7 of 567 in the list	138 of 20883 in the genome	1	1.86822	ENSSSCT00000019444,ENSSSCT00000017737,ENSSSCT00000030785,ENSSSCT00000031039,gnl|UG|Ssc#S58311058,ENSSSCT00000026800,gnl|UG|Ssc#S35171789
GO:0005262	calcium channel activity	4 of 567 in the list	61 of 20883 in the genome	1	2.41513	gnl|UG|Ssc#S20116409,ENSSSCT00000018801,gnl|UG|Ssc#S58311058,gnl|UG|Ssc#S17512154
GO:0004860	protein kinase inhibitor activity	2 of 567 in the list	18 of 20883 in the genome	1	4.0923	ENSSSCT00000032022,gnl|UG|Ssc#S32235123
GO:0008017	microtubule binding	2 of 567 in the list	18 of 20883 in the genome	1	4.0923	ENSSSCT00000004347,ENSSSCT00000014835
GO:0016502	nucleotide receptor activity	2 of 567 in the list	18 of 20883 in the genome	1	4.0923	ENSSSCT00000019444,ENSSSCT00000031039
GO:0015085	calcium ion transmembrane transporter activity	4 of 567 in the list	63 of 20883 in the genome	1	2.33846	gnl|UG|Ssc#S20116409,ENSSSCT00000018801,gnl|UG|Ssc#S58311058,gnl|UG|Ssc#S17512154
GO:0019210	kinase inhibitor activity	2 of 567 in the list	19 of 20883 in the genome	1	3.87691	ENSSSCT00000032022,gnl|UG|Ssc#S32235123
GO:0072509	divalent inorganic cation transmembrane transporter activity	4 of 567 in the list	64 of 20883 in the genome	1	2.30192	gnl|UG|Ssc#S20116409,ENSSSCT00000018801,gnl|UG|Ssc#S58311058,gnl|UG|Ssc#S17512154
GO:0005227	calcium activated cation channel activity	2 of 567 in the list	20 of 20883 in the genome	1	3.68307	gnl|UG|Ssc#S58305512,ENSSSCT00000015144
GO:0003823	antigen binding	2 of 567 in the list	21 of 20883 in the genome	1	3.50768	gnl|UG|Ssc#S58308067,ENSSSCT00000027336
GO:0045309	protein phosphorylated amino acid binding	2 of 567 in the list	21 of 20883 in the genome	1	3.50768	gnl|UG|Ssc#S58313582,ENSSSCT00000014589
GO:0051287	NAD binding	2 of 567 in the list	21 of 20883 in the genome	1	3.50768	gnl|UG|Ssc#S20116575,gnl|UG|Ssc#S46880757
GO:0005261	cation channel activity	13 of 567 in the list	328 of 20883 in the genome	1	1.45975	ENSSSCT00000010886,ENSSSCT00000018801,gnl|UG|Ssc#S58305512,ENSSSCT00000000232,gnl|UG|Ssc#S35171789,ENSSSCT00000030392,gnl|UG|Ssc#S20116409,gnl|UG|Ssc#S33389640,gnl|UG|Ssc#S17512154,gnl|UG|Ssc#S58311058,ENSSSCT00000015144,gnl|UG|Ssc#S58305438,ENSSSCT00000018515
GO:0005527	macrolide binding	2 of 567 in the list	22 of 20883 in the genome	1	3.34824	gnl|UG|Ssc#S58311058,gnl|UG|Ssc#S55324326
GO:0022836	gated channel activity	9 of 567 in the list	210 of 20883 in the genome	1	1.57846	ENSSSCT00000031039,ENSSSCT00000000232,gnl|UG|Ssc#S35171789,ENSSSCT00000030785,ENSSSCT00000017737,ENSSSCT00000019444,gnl|UG|Ssc#S17512154,gnl|UG|Ssc#S58311058,ENSSSCT00000026800
GO:0004866	endopeptidase inhibitor activity	7 of 567 in the list	152 of 20883 in the genome	1	1.69615	gnl|UG|Ssc#S58309291,ENSSSCT00000012851,gnl|UG|Ssc#S46879163,ENSSSCT00000016695,ENSSSCT00000010018,gnl|UG|Ssc#S35165293,ENSSSCT00000012181
GO:0061135	endopeptidase regulator activity	8 of 567 in the list	181 of 20883 in the genome	1	1.62788	gnl|UG|Ssc#S58309291,ENSSSCT00000027647,ENSSSCT00000012851,gnl|UG|Ssc#S46879163,ENSSSCT00000016695,ENSSSCT00000010018,gnl|UG|Ssc#S35165293,ENSSSCT00000012181
GO:0019904	protein domain specific binding	19 of 567 in the list	522 of 20883 in the genome	1	1.34058	gnl|UG|Ssc#S55326285,ENSSSCT00000013532,ENSSSCT00000024674,gnl|UG|Ssc#S35168888,gnl|UG|Ssc#S58303384,gnl|UG|Ssc#S46880445,ENSSSCT00000004688,gnl|UG|Ssc#S23213036,ENSSSCT00000011649,gnl|UG|Ssc#S43678669,ENSSSCT00000010018,ENSSSCT00000012175,ENSSSCT00000023621,ENSSSCT00000027647,ENSSSCT00000006641,gnl|UG|Ssc#S35164366,ENSSSCT00000019053,gnl|UG|Ssc#S35167733,gnl|UG|Ssc#S35164220
GO:0008374	O-acyltransferase activity	3 of 567 in the list	45 of 20883 in the genome	1	2.45538	ENSSSCT00000010112,gnl|UG|Ssc#S55321252,ENSSSCT00000009852
GO:0019001	guanyl nucleotide binding	19 of 567 in the list	529 of 20883 in the genome	1	1.32284	ENSSSCT00000003812,gnl|UG|Ssc#S35170385,ENSSSCT00000019205,gnl|UG|Ssc#S46880438,ENSSSCT00000015183,ENSSSCT00000019444,gnl|UG|Ssc#S46877419,gnl|UG|Ssc#S33578950,gnl|UG|Ssc#S35167324,gnl|UG|Ssc#S58305271,ENSSSCT00000002187,gnl|UG|Ssc#S6077182,gnl|UG|Ssc#S6091680,gnl|UG|Ssc#S35164461,gnl|UG|Ssc#S23691765,gnl|UG|Ssc#S58304620,ENSSSCT00000002929,ENSSSCT00000009671,gnl|UG|Ssc#S46876265
GO:0032561	guanyl ribonucleotide binding	19 of 567 in the list	529 of 20883 in the genome	1	1.32284	ENSSSCT00000003812,gnl|UG|Ssc#S35170385,ENSSSCT00000019205,gnl|UG|Ssc#S46880438,ENSSSCT00000015183,ENSSSCT00000019444,gnl|UG|Ssc#S46877419,gnl|UG|Ssc#S33578950,gnl|UG|Ssc#S35167324,gnl|UG|Ssc#S58305271,ENSSSCT00000002187,gnl|UG|Ssc#S6077182,gnl|UG|Ssc#S6091680,gnl|UG|Ssc#S35164461,gnl|UG|Ssc#S23691765,gnl|UG|Ssc#S58304620,ENSSSCT00000002929,ENSSSCT00000009671,gnl|UG|Ssc#S46876265
GO:0015002	heme-copper terminal oxidase activity	3 of 567 in the list	47 of 20883 in the genome	1	2.35089	gnl|UG|Ssc#S40500672,ENSSSCT00000027708,gnl|UG|Ssc#S40141028
GO:0004721	phosphoprotein phosphatase activity	9 of 567 in the list	216 of 20883 in the genome	1	1.53461	gnl|UG|Ssc#S35173862,ENSSSCT00000014589,gnl|UG|Ssc#S58305512,gnl|UG|Ssc#S49953823,ENSSSCT00000026537,ENSSSCT00000026265,gnl|UG|Ssc#S35170857,gnl|UG|Ssc#S46876762,gnl|UG|Ssc#S58301654
GO:0016917	GABA receptor activity	2 of 567 in the list	24 of 20883 in the genome	1	3.06922	ENSSSCT00000030785,ENSSSCT00000026800
GO:0051219	phosphoprotein binding	2 of 567 in the list	24 of 20883 in the genome	1	3.06922	gnl|UG|Ssc#S58313582,ENSSSCT00000014589
GO:0061134	peptidase regulator activity	9 of 567 in the list	217 of 20883 in the genome	1	1.52754	gnl|UG|Ssc#S58309291,ENSSSCT00000027647,ENSSSCT00000012851,ENSSSCT00000012181,ENSSSCT00000004670,gnl|UG|Ssc#S46879163,ENSSSCT00000010018,ENSSSCT00000016695,gnl|UG|Ssc#S35165293
GO:0003723	RNA binding	19 of 567 in the list	535 of 20883 in the genome	1	1.30801	ENSSSCT00000001161,gnl|UG|Ssc#S35172810,gnl|UG|Ssc#S35164089,gnl|UG|Ssc#S46880872,ENSSSCT00000032078,gnl|UG|Ssc#S35171171,ENSSSCT00000008589,gnl|UG|Ssc#S58310340,ENSSSCT00000022529,ENSSSCT00000018679,ENSSSCT00000002187,ENSSSCT00000009511,ENSSSCT00000007252,gnl|UG|Ssc#S40151349,ENSSSCT00000006690,gnl|UG|Ssc#S58304620,gnl|UG|Ssc#S35166079,gnl|UG|Ssc#S40353888,gnl|UG|Ssc#S18551721
GO:0042287	MHC protein binding	2 of 567 in the list	25 of 20883 in the genome	1	2.94646	gnl|UG|Ssc#S58308067,ENSSSCT00000002929
GO:0015267	channel activity	19 of 567 in the list	538 of 20883 in the genome	1	1.30071	ENSSSCT00000010886,ENSSSCT00000031039,ENSSSCT00000018801,ENSSSCT00000000232,gnl|UG|Ssc#S35171789,ENSSSCT00000019444,ENSSSCT00000030785,ENSSSCT00000004688,gnl|UG|Ssc#S33389640,gnl|UG|Ssc#S58311058,gnl|UG|Ssc#S58305438,gnl|UG|Ssc#S58305512,ENSSSCT00000030392,gnl|UG|Ssc#S20116409,ENSSSCT00000017737,gnl|UG|Ssc#S17512154,ENSSSCT00000026800,ENSSSCT00000015144,ENSSSCT00000018515
GO:0022803	passive transmembrane transporter activity	19 of 567 in the list	540 of 20883 in the genome	1	1.29589	ENSSSCT00000010886,ENSSSCT00000031039,ENSSSCT00000018801,ENSSSCT00000000232,gnl|UG|Ssc#S35171789,ENSSSCT00000019444,ENSSSCT00000030785,ENSSSCT00000004688,gnl|UG|Ssc#S33389640,gnl|UG|Ssc#S58311058,gnl|UG|Ssc#S58305438,gnl|UG|Ssc#S58305512,ENSSSCT00000030392,gnl|UG|Ssc#S20116409,ENSSSCT00000017737,gnl|UG|Ssc#S17512154,ENSSSCT00000026800,ENSSSCT00000015144,ENSSSCT00000018515
GO:0030414	peptidase inhibitor activity	7 of 567 in the list	162 of 20883 in the genome	1	1.59145	gnl|UG|Ssc#S58309291,ENSSSCT00000012851,gnl|UG|Ssc#S46879163,ENSSSCT00000016695,ENSSSCT00000010018,gnl|UG|Ssc#S35165293,ENSSSCT00000012181
GO:0016776	phosphotransferase activity, phosphate group as acceptor	3 of 567 in the list	50 of 20883 in the genome	1	2.20984	gnl|UG|Ssc#S6077182,ENSSSCT00000013532,gnl|UG|Ssc#S58314217
GO:0032182	small conjugating protein binding	4 of 567 in the list	78 of 20883 in the genome	1	1.88875	gnl|UG|Ssc#S35173132,gnl|UG|Ssc#S46880196,gnl|UG|Ssc#S58301570,gnl|UG|Ssc#S20116576
GO:0016853	isomerase activity	7 of 567 in the list	166 of 20883 in the genome	1	1.5531	gnl|UG|Ssc#S35168666,gnl|UG|Ssc#S20116576,gnl|UG|Ssc#S58311058,gnl|UG|Ssc#S55323286,gnl|UG|Ssc#S55327261,gnl|UG|Ssc#S23699925,gnl|UG|Ssc#S55324326
GO:0004620	phospholipase activity	4 of 567 in the list	79 of 20883 in the genome	1	1.86484	gnl|UG|Ssc#S20116663,ENSSSCT00000009890,ENSSSCT00000024067,gnl|UG|Ssc#S35165163
GO:0019887	protein kinase regulator activity	6 of 567 in the list	138 of 20883 in the genome	1	1.60133	gnl|UG|Ssc#S29966071,ENSSSCT00000032022,ENSSSCT00000032169,gnl|UG|Ssc#S32235123,ENSSSCT00000011649,gnl|UG|Ssc#S35167552
GO:0005216	ion channel activity	18 of 567 in the list	521 of 20883 in the genome	1	1.27246	ENSSSCT00000010886,ENSSSCT00000031039,ENSSSCT00000018801,ENSSSCT00000000232,gnl|UG|Ssc#S35171789,ENSSSCT00000019444,ENSSSCT00000030785,gnl|UG|Ssc#S33389640,gnl|UG|Ssc#S58311058,gnl|UG|Ssc#S58305438,gnl|UG|Ssc#S58305512,ENSSSCT00000030392,gnl|UG|Ssc#S20116409,ENSSSCT00000017737,gnl|UG|Ssc#S17512154,ENSSSCT00000026800,ENSSSCT00000015144,ENSSSCT00000018515
GO:0022838	substrate-specific channel activity	18 of 567 in the list	521 of 20883 in the genome	1	1.27246	ENSSSCT00000010886,ENSSSCT00000031039,ENSSSCT00000018801,ENSSSCT00000000232,gnl|UG|Ssc#S35171789,ENSSSCT00000019444,ENSSSCT00000030785,gnl|UG|Ssc#S33389640,gnl|UG|Ssc#S58311058,gnl|UG|Ssc#S58305438,gnl|UG|Ssc#S58305512,ENSSSCT00000030392,gnl|UG|Ssc#S20116409,ENSSSCT00000017737,gnl|UG|Ssc#S17512154,ENSSSCT00000026800,ENSSSCT00000015144,ENSSSCT00000018515
GO:0016903	oxidoreductase activity, acting on the aldehyde or oxo group of donors	3 of 567 in the list	54 of 20883 in the genome	1	2.04615	gnl|UG|Ssc#S35169135,ENSSSCT00000022684,gnl|UG|Ssc#S46880757
GO:0043566	structure-specific DNA binding	10 of 567 in the list	266 of 20883 in the genome	1	1.38461	ENSSSCT00000015660,gnl|UG|Ssc#S35170629,ENSSSCT00000014769,ENSSSCT00000001082,gnl|UG|Ssc#S55322529,ENSSSCT00000001800,gnl|UG|Ssc#S35167746,ENSSSCT00000022793,gnl|UG|Ssc#S55327564,ENSSSCT00000002650
GO:0016788	hydrolase activity, acting on ester bonds	33 of 567 in the list	1036 of 20883 in the genome	1	1.17318	ENSSSCT00000015170,gnl|UG|Ssc#S20116663,gnl|UG|Ssc#S35165163,ENSSSCT00000009890,gnl|UG|Ssc#S58305248,gnl|UG|Ssc#S6091051,gnl|UG|Ssc#S46876762,ENSSSCT00000014036,ENSSSCT00000015220,gnl|UG|Ssc#S58313582,gnl|UG|Ssc#S35167217,ENSSSCT00000024067,gnl|UG|Ssc#S58305512,gnl|UG|Ssc#S6077182,ENSSSCT00000026537,ENSSSCT00000026265,gnl|UG|Ssc#S18558109,gnl|UG|Ssc#S35173862,gnl|UG|Ssc#S58314078,gnl|UG|Ssc#S4687…
GO:0003690	double-stranded DNA binding	2 of 567 in the list	30 of 20883 in the genome	1	2.45538	gnl|UG|Ssc#S35170629,gnl|UG|Ssc#S55327564
GO:0004857	enzyme inhibitor activity	11 of 567 in the list	301 of 20883 in the genome	1	1.34597	ENSSSCT00000032022,gnl|UG|Ssc#S58309291,gnl|UG|Ssc#S18357620,gnl|UG|Ssc#S32235123,ENSSSCT00000012851,gnl|UG|Ssc#S38481264,ENSSSCT00000012181,gnl|UG|Ssc#S46879163,ENSSSCT00000010018,ENSSSCT00000016695,gnl|UG|Ssc#S35165293
GO:0004601	peroxidase activity	2 of 567 in the list	31 of 20883 in the genome	1	2.37617	gnl|UG|Ssc#S20116198,gnl|UG|Ssc#S46876513
GO:0016684	oxidoreductase activity, acting on peroxide as acceptor	2 of 567 in the list	31 of 20883 in the genome	1	2.37617	gnl|UG|Ssc#S20116198,gnl|UG|Ssc#S46876513
GO:0035250	UDP-galactosyltransferase activity	2 of 567 in the list	31 of 20883 in the genome	1	2.37617	ENSSSCT00000029306,ENSSSCT00000016628
GO:0035254	glutamate receptor binding	2 of 567 in the list	32 of 20883 in the genome	1	2.30192	ENSSSCT00000014460,ENSSSCT00000013532
GO:0003676	nucleic acid binding	102 of 567 in the list	3497 of 20883 in the genome	1	1.07427	gnl|UG|Ssc#S58302462,gnl|UG|Ssc#S23765177,gnl|UG|Ssc#S55326285,gnl|UG|Ssc#S20116576,ENSSSCT00000001082,gnl|UG|Ssc#S58308031,gnl|UG|Ssc#S46880323,gnl|UG|Ssc#S35167746,gnl|UG|Ssc#S35172028,gnl|UG|Ssc#S46880872,ENSSSCT00000032078,gnl|UG|Ssc#S35171171,ENSSSCT00000022793,gnl|UG|Ssc#S58310340,gnl|UG|Ssc#S6091051,ENSSSCT00000008589,ENSSSCT00000006141,gnl|UG|Ssc#S46876266,ENSSSCT00000017400,ENSSSCT000000…
GO:0016298	lipase activity	4 of 567 in the list	90 of 20883 in the genome	1	1.63692	gnl|UG|Ssc#S20116663,ENSSSCT00000009890,ENSSSCT00000024067,gnl|UG|Ssc#S35165163
GO:0005217	intracellular ligand-gated ion channel activity	2 of 567 in the list	34 of 20883 in the genome	1	2.16651	gnl|UG|Ssc#S58311058,gnl|UG|Ssc#S35171789
GO:0005501	retinoid binding	2 of 567 in the list	34 of 20883 in the genome	1	2.16651	ENSSSCT00000009852,gnl|UG|Ssc#S23212825
GO:0008378	galactosyltransferase activity	2 of 567 in the list	34 of 20883 in the genome	1	2.16651	ENSSSCT00000029306,ENSSSCT00000016628
GO:0046332	SMAD binding	2 of 567 in the list	34 of 20883 in the genome	1	2.16651	gnl|UG|Ssc#S55326285,ENSSSCT00000002650
GO:0070011	peptidase activity, acting on L-amino acid peptides	25 of 567 in the list	791 of 20883 in the genome	1	1.16405	gnl|UG|Ssc#S58303896,ENSSSCT00000011287,ENSSSCT00000006146,gnl|UG|Ssc#S35167552,gnl|UG|Ssc#S35173132,gnl|UG|Ssc#S55325121,gnl|UG|Ssc#S35171430,gnl|UG|Ssc#S6091051,gnl|UG|Ssc#S35173954,ENSSSCT00000025651,ENSSSCT00000015220,gnl|UG|Ssc#S58307142,ENSSSCT00000007908,ENSSSCT00000027647,ENSSSCT00000009543,ENSSSCT00000015539,ENSSSCT00000016280,ENSSSCT00000007701,gnl|UG|Ssc#S55326489,gnl|UG|Ssc#S58306316,…
GO:0008144	drug binding	2 of 567 in the list	35 of 20883 in the genome	1	2.10461	gnl|UG|Ssc#S58311058,gnl|UG|Ssc#S55324326
GO:0008081	phosphoric diester hydrolase activity	4 of 567 in the list	93 of 20883 in the genome	1	1.58412	gnl|UG|Ssc#S20116663,ENSSSCT00000009890,ENSSSCT00000024067,gnl|UG|Ssc#S35165163
GO:0019207	kinase regulator activity	6 of 567 in the list	157 of 20883 in the genome	1	1.40754	gnl|UG|Ssc#S29966071,ENSSSCT00000032022,ENSSSCT00000032169,gnl|UG|Ssc#S32235123,ENSSSCT00000011649,gnl|UG|Ssc#S35167552
GO:0015662	ATPase activity, coupled to transmembrane movement of ions, phosphorylative mechanism	2 of 567 in the list	36 of 20883 in the genome	1	2.04615	gnl|UG|Ssc#S35171257,gnl|UG|Ssc#S55327619
GO:0019840	isoprenoid binding	2 of 567 in the list	36 of 20883 in the genome	1	2.04615	ENSSSCT00000009852,gnl|UG|Ssc#S23212825
GO:0005231	excitatory extracellular ligand-gated ion channel activity	3 of 567 in the list	65 of 20883 in the genome	1	1.69988	ENSSSCT00000019444,ENSSSCT00000017737,ENSSSCT00000031039
GO:0016875	ligase activity, forming carbon-oxygen bonds	4 of 567 in the list	96 of 20883 in the genome	1	1.53461	gnl|UG|Ssc#S35170972,gnl|UG|Ssc#S35172810,ENSSSCT00000032078,gnl|UG|Ssc#S58305891
GO:0016876	ligase activity, forming aminoacyl-tRNA and related compounds	4 of 567 in the list	96 of 20883 in the genome	1	1.53461	gnl|UG|Ssc#S35170972,gnl|UG|Ssc#S35172810,ENSSSCT00000032078,gnl|UG|Ssc#S58305891
GO:0016831	carboxy-lyase activity	2 of 567 in the list	38 of 20883 in the genome	1	1.93846	ENSSSCT00000026586,ENSSSCT00000012104
GO:0008233	peptidase activity	25 of 567 in the list	815 of 20883 in the genome	1	1.12978	gnl|UG|Ssc#S58303896,ENSSSCT00000011287,ENSSSCT00000006146,gnl|UG|Ssc#S35167552,gnl|UG|Ssc#S35173132,gnl|UG|Ssc#S55325121,gnl|UG|Ssc#S35171430,gnl|UG|Ssc#S6091051,gnl|UG|Ssc#S35173954,ENSSSCT00000025651,ENSSSCT00000015220,gnl|UG|Ssc#S58307142,ENSSSCT00000007908,ENSSSCT00000027647,ENSSSCT00000009543,ENSSSCT00000015539,ENSSSCT00000016280,ENSSSCT00000007701,gnl|UG|Ssc#S55326489,gnl|UG|Ssc#S58306316,…
GO:0032934	sterol binding	2 of 567 in the list	40 of 20883 in the genome	1	1.84153	ENSSSCT00000027427,ENSSSCT00000029331
GO:0032553	ribonucleotide binding	77 of 567 in the list	2675 of 20883 in the genome	1	1.06017	gnl|UG|Ssc#S20116576,ENSSSCT00000023583,gnl|UG|Ssc#S55327534,ENSSSCT00000032185,gnl|UG|Ssc#S46877613,gnl|UG|Ssc#S22415872,ENSSSCT00000006142,gnl|UG|Ssc#S35167746,ENSSSCT00000032078,gnl|UG|Ssc#S58305891,ENSSSCT00000008589,gnl|UG|Ssc#S46876266,gnl|UG|Ssc#S58302555,ENSSSCT00000002187,gnl|UG|Ssc#S38675455,gnl|UG|Ssc#S58304403,ENSSSCT00000012581,gnl|UG|Ssc#S58304620,ENSSSCT00000015159,gnl|UG|Ssc#S2241…
GO:0032555	purine ribonucleotide binding	77 of 567 in the list	2675 of 20883 in the genome	1	1.06017	gnl|UG|Ssc#S20116576,ENSSSCT00000023583,gnl|UG|Ssc#S55327534,ENSSSCT00000032185,gnl|UG|Ssc#S46877613,gnl|UG|Ssc#S22415872,ENSSSCT00000006142,gnl|UG|Ssc#S35167746,ENSSSCT00000032078,gnl|UG|Ssc#S58305891,ENSSSCT00000008589,gnl|UG|Ssc#S46876266,gnl|UG|Ssc#S58302555,ENSSSCT00000002187,gnl|UG|Ssc#S38675455,gnl|UG|Ssc#S58304403,ENSSSCT00000012581,gnl|UG|Ssc#S58304620,ENSSSCT00000015159,gnl|UG|Ssc#S2241…
GO:0019901	protein kinase binding	5 of 567 in the list	136 of 20883 in the genome	1	1.35407	gnl|UG|Ssc#S58310055,gnl|UG|Ssc#S20116576,gnl|UG|Ssc#S49953823,gnl|UG|Ssc#S35165274,gnl|UG|Ssc#S58303299
GO:0017076	purine nucleotide binding	77 of 567 in the list	2688 of 20883 in the genome	1	1.05505	gnl|UG|Ssc#S20116576,ENSSSCT00000023583,gnl|UG|Ssc#S55327534,ENSSSCT00000032185,gnl|UG|Ssc#S46877613,gnl|UG|Ssc#S22415872,ENSSSCT00000006142,gnl|UG|Ssc#S35167746,ENSSSCT00000032078,gnl|UG|Ssc#S58305891,ENSSSCT00000008589,gnl|UG|Ssc#S46876266,gnl|UG|Ssc#S58302555,ENSSSCT00000002187,gnl|UG|Ssc#S38675455,gnl|UG|Ssc#S58304403,ENSSSCT00000012581,gnl|UG|Ssc#S58304620,ENSSSCT00000015159,gnl|UG|Ssc#S2241…
GO:0016209	antioxidant activity	3 of 567 in the list	74 of 20883 in the genome	1	1.49314	gnl|UG|Ssc#S20116198,gnl|UG|Ssc#S58304513,gnl|UG|Ssc#S46876513
GO:0046872	metal ion binding	110 of 567 in the list	3887 of 20883 in the genome	1	1.04229	ENSSSCT00000006055,gnl|UG|Ssc#S20116663,gnl|UG|Ssc#S58302462,ENSSSCT00000008738,gnl|UG|Ssc#S58303206,gnl|UG|Ssc#S17513706,gnl|UG|Ssc#S55323286,gnl|UG|Ssc#S35165163,ENSSSCT00000026657,gnl|UG|Ssc#S46877484,ENSSSCT00000006142,gnl|UG|Ssc#S58301570,ENSSSCT00000022793,gnl|UG|Ssc#S35171851,gnl|UG|Ssc#S6091051,ENSSSCT00000008589,gnl|UG|Ssc#S58305438,gnl|UG|Ssc#S58301045,ENSSSCT00000006141,gnl|UG|Ssc#S351…
GO:0005230	extracellular ligand-gated ion channel activity	3 of 567 in the list	75 of 20883 in the genome	1	1.47323	ENSSSCT00000019444,ENSSSCT00000017737,ENSSSCT00000031039
GO:0015079	potassium ion transmembrane transporter activity	5 of 567 in the list	146 of 20883 in the genome	1	1.26132	ENSSSCT00000030392,ENSSSCT00000010886,gnl|UG|Ssc#S55327619,gnl|UG|Ssc#S33389640,gnl|UG|Ssc#S58305438
GO:0016859	cis-trans isomerase activity	2 of 567 in the list	47 of 20883 in the genome	1	1.56726	gnl|UG|Ssc#S58311058,gnl|UG|Ssc#S55324326
GO:0016860	intramolecular oxidoreductase activity	2 of 567 in the list	47 of 20883 in the genome	1	1.56726	gnl|UG|Ssc#S35168666,gnl|UG|Ssc#S55323286
GO:0050662	coenzyme binding	5 of 567 in the list	147 of 20883 in the genome	1	1.25274	ENSSSCT00000027336,ENSSSCT00000018618,ENSSSCT00000006553,gnl|UG|Ssc#S20116575,gnl|UG|Ssc#S46880757
GO:0048037	cofactor binding	9 of 567 in the list	285 of 20883 in the genome	1	1.16307	ENSSSCT00000026586,gnl|UG|Ssc#S6010568,gnl|UG|Ssc#S20116808,ENSSSCT00000012104,gnl|UG|Ssc#S46880757,ENSSSCT00000027336,ENSSSCT00000018618,ENSSSCT00000006553,gnl|UG|Ssc#S20116575
GO:0016887	ATPase activity	12 of 567 in the list	390 of 20883 in the genome	1	1.13325	gnl|UG|Ssc#S22415874,gnl|UG|Ssc#S55327799,ENSSSCT00000018679,gnl|UG|Ssc#S55327619,gnl|UG|Ssc#S20116576,gnl|UG|Ssc#S46875786,gnl|UG|Ssc#S18359204,gnl|UG|Ssc#S58304223,gnl|UG|Ssc#S55321233,gnl|UG|Ssc#S58308067,gnl|UG|Ssc#S35171257,gnl|UG|Ssc#S35173719
GO:0035091	phosphatidylinositol binding	4 of 567 in the list	114 of 20883 in the genome	1	1.2923	ENSSSCT00000024067,ENSSSCT00000004677,gnl|UG|Ssc#S58309953,ENSSSCT00000024674
GO:0008375	acetylglucosaminyltransferase activity	2 of 567 in the list	48 of 20883 in the genome	1	1.53461	gnl|UG|Ssc#S55325125,gnl|UG|Ssc#S55324378
GO:0008289	lipid binding	16 of 567 in the list	542 of 20883 in the genome	1	1.08725	gnl|UG|Ssc#S34535466,ENSSSCT00000028010,ENSSSCT00000029331,gnl|UG|Ssc#S23212825,ENSSSCT00000024674,gnl|UG|Ssc#S35167435,gnl|UG|Ssc#S35166525,ENSSSCT00000004677,ENSSSCT00000024067,gnl|UG|Ssc#S58309953,ENSSSCT00000027427,gnl|UG|Ssc#S20116808,ENSSSCT00000009852,ENSSSCT00000007966,gnl|UG|Ssc#S35168504,gnl|UG|Ssc#S55324486
GO:0004812	aminoacyl-tRNA ligase activity	3 of 567 in the list	85 of 20883 in the genome	1	1.29991	gnl|UG|Ssc#S35170972,gnl|UG|Ssc#S35172810,gnl|UG|Ssc#S58305891
GO:0000166	nucleotide binding	84 of 567 in the list	3011 of 20883 in the genome	1	1.02749	gnl|UG|Ssc#S20116576,ENSSSCT00000023583,gnl|UG|Ssc#S55327534,ENSSSCT00000032185,gnl|UG|Ssc#S46877613,gnl|UG|Ssc#S22415872,ENSSSCT00000006142,ENSSSCT00000026609,gnl|UG|Ssc#S35167746,ENSSSCT00000032078,gnl|UG|Ssc#S58305891,ENSSSCT00000008589,gnl|UG|Ssc#S46876266,gnl|UG|Ssc#S58302555,ENSSSCT00000002187,gnl|UG|Ssc#S38675455,gnl|UG|Ssc#S58304403,ENSSSCT00000012581,gnl|UG|Ssc#S46880757,gnl|UG|Ssc#S5830…
GO:0042623	ATPase activity, coupled	11 of 567 in the list	373 of 20883 in the genome	1	1.08616	gnl|UG|Ssc#S22415874,gnl|UG|Ssc#S55327799,ENSSSCT00000018679,gnl|UG|Ssc#S55327619,gnl|UG|Ssc#S20116576,gnl|UG|Ssc#S46875786,gnl|UG|Ssc#S58304223,gnl|UG|Ssc#S55321233,gnl|UG|Ssc#S58308067,gnl|UG|Ssc#S35171257,gnl|UG|Ssc#S35173719
GO:0005267	potassium channel activity	4 of 567 in the list	127 of 20883 in the genome	1	1.16002	ENSSSCT00000030392,ENSSSCT00000010886,gnl|UG|Ssc#S33389640,gnl|UG|Ssc#S58305438
GO:0003713	transcription coactivator activity	2 of 567 in the list	58 of 20883 in the genome	1	1.27002	gnl|UG|Ssc#S58303384,ENSSSCT00000028898
GO:0016616	oxidoreductase activity, acting on the CH-OH group of donors, NAD or NADP as acceptor	4 of 567 in the list	130 of 20883 in the genome	1	1.13325	gnl|UG|Ssc#S18386615,gnl|UG|Ssc#S55243118,ENSSSCT00000031339,gnl|UG|Ssc#S20116575
GO:0043167	ion binding	137 of 567 in the list	5028 of 20883 in the genome	1	1.00354	ENSSSCT00000016628,ENSSSCT00000032169,gnl|UG|Ssc#S58302462,ENSSSCT00000008738,gnl|UG|Ssc#S17513706,gnl|UG|Ssc#S35165163,gnl|UG|Ssc#S46877613,gnl|UG|Ssc#S55327476,gnl|UG|Ssc#S46879916,gnl|UG|Ssc#S58305438,gnl|UG|Ssc#S58301045,ENSSSCT00000006141,gnl|UG|Ssc#S35168666,ENSSSCT00000003720,ENSSSCT00000006081,gnl|UG|Ssc#S40316405,gnl|UG|Ssc#S58303896,gnl|UG|Ssc#S55327619,ENSSSCT00000024433,gnl|UG|Ssc#S55…
GO:0016811	hydrolase activity, acting on carbon-nitrogen (but not peptide) bonds, in linear amides	2 of 567 in the list	62 of 20883 in the genome	1	1.18809	ENSSSCT00000003137,ENSSSCT00000017173
GO:0046873	metal ion transmembrane transporter activity	11 of 567 in the list	394 of 20883 in the genome	1	1.02827	ENSSSCT00000010886,gnl|UG|Ssc#S55327619,ENSSSCT00000018801,ENSSSCT00000000232,gnl|UG|Ssc#S35171789,ENSSSCT00000030392,gnl|UG|Ssc#S20116409,gnl|UG|Ssc#S33389640,gnl|UG|Ssc#S17512154,gnl|UG|Ssc#S58311058,gnl|UG|Ssc#S58305438
GO:0036094	small molecule binding	84 of 567 in the list	3086 of 20883 in the genome	1	1.00252	gnl|UG|Ssc#S20116576,ENSSSCT00000023583,gnl|UG|Ssc#S55327534,ENSSSCT00000032185,gnl|UG|Ssc#S46877613,gnl|UG|Ssc#S22415872,ENSSSCT00000006142,ENSSSCT00000026609,gnl|UG|Ssc#S35167746,ENSSSCT00000032078,gnl|UG|Ssc#S58305891,ENSSSCT00000008589,gnl|UG|Ssc#S46876266,gnl|UG|Ssc#S58302555,ENSSSCT00000002187,gnl|UG|Ssc#S38675455,gnl|UG|Ssc#S58304403,ENSSSCT00000012581,gnl|UG|Ssc#S46880757,gnl|UG|Ssc#S5830…
GO:0032559	adenyl ribonucleotide binding	60 of 567 in the list	2204 of 20883 in the genome	1	1.00265	ENSSSCT00000031039,gnl|UG|Ssc#S35172810,gnl|UG|Ssc#S20116576,ENSSSCT00000023583,gnl|UG|Ssc#S55327534,ENSSSCT00000003786,ENSSSCT00000005302,ENSSSCT00000009152,ENSSSCT00000032185,gnl|UG|Ssc#S46877613,gnl|UG|Ssc#S22415872,ENSSSCT00000006142,gnl|UG|Ssc#S35167746,ENSSSCT00000032078,gnl|UG|Ssc#S35170353,gnl|UG|Ssc#S58305891,gnl|UG|Ssc#S35165470,ENSSSCT00000008589,gnl|UG|Ssc#S18546950,ENSSSCT00000027459…
GO:0043021	ribonucleoprotein complex binding	2 of 567 in the list	63 of 20883 in the genome	1	1.16923	gnl|UG|Ssc#S58304620,gnl|UG|Ssc#S35171171
GO:0004879	ligand-activated sequence-specific DNA binding RNA polymerase II transcription factor activity	2 of 567 in the list	64 of 20883 in the genome	1	1.15096	gnl|UG|Ssc#S34535466,ENSSSCT00000015465
GO:0005496	steroid binding	2 of 567 in the list	64 of 20883 in the genome	1	1.15096	ENSSSCT00000027427,ENSSSCT00000029331
GO:0030554	adenyl nucleotide binding	60 of 567 in the list	2214 of 20883 in the genome	1	0.998122	ENSSSCT00000031039,gnl|UG|Ssc#S35172810,gnl|UG|Ssc#S20116576,ENSSSCT00000023583,gnl|UG|Ssc#S55327534,ENSSSCT00000003786,ENSSSCT00000005302,ENSSSCT00000009152,ENSSSCT00000032185,gnl|UG|Ssc#S46877613,gnl|UG|Ssc#S22415872,ENSSSCT00000006142,gnl|UG|Ssc#S35167746,ENSSSCT00000032078,gnl|UG|Ssc#S35170353,gnl|UG|Ssc#S58305891,gnl|UG|Ssc#S35165470,ENSSSCT00000008589,gnl|UG|Ssc#S18546950,ENSSSCT00000027459…
GO:0004672	protein kinase activity	25 of 567 in the list	927 of 20883 in the genome	1	0.993276	ENSSSCT00000023583,ENSSSCT00000003786,ENSSSCT00000009194,ENSSSCT00000007081,ENSSSCT00000032185,gnl|UG|Ssc#S46877613,ENSSSCT00000006142,ENSSSCT00000009890,gnl|UG|Ssc#S35165451,ENSSSCT00000026609,ENSSSCT00000018432,ENSSSCT00000008589,gnl|UG|Ssc#S55326907,gnl|UG|Ssc#S18546950,ENSSSCT00000004218,ENSSSCT00000027459,gnl|UG|Ssc#S46876266,gnl|UG|Ssc#S58302555,gnl|UG|Ssc#S49953823,gnl|UG|Ssc#S6077182,gnl|…
GO:0016491	oxidoreductase activity	25 of 567 in the list	929 of 20883 in the genome	1	0.991138	gnl|UG|Ssc#S20116198,gnl|UG|Ssc#S18386615,gnl|UG|Ssc#S40500672,gnl|UG|Ssc#S55323286,gnl|UG|Ssc#S46876513,gnl|UG|Ssc#S46880445,gnl|UG|Ssc#S35173205,ENSSSCT00000009052,ENSSSCT00000006553,gnl|UG|Ssc#S55243118,gnl|UG|Ssc#S35168397,gnl|UG|Ssc#S40081057,gnl|UG|Ssc#S20116575,ENSSSCT00000010125,gnl|UG|Ssc#S46880757,gnl|UG|Ssc#S35169135,ENSSSCT00000027336,ENSSSCT00000018618,ENSSSCT00000031597,ENSSSCT00000…
GO:0022890	inorganic cation transmembrane transporter activity	12 of 567 in the list	445 of 20883 in the genome	1	0.993187	ENSSSCT00000010886,gnl|UG|Ssc#S55327619,ENSSSCT00000018801,ENSSSCT00000000232,ENSSSCT00000030392,gnl|UG|Ssc#S20116409,gnl|UG|Ssc#S33389640,gnl|UG|Ssc#S17512154,gnl|UG|Ssc#S58311058,gnl|UG|Ssc#S55322715,gnl|UG|Ssc#S58305438,gnl|UG|Ssc#S39802615
GO:0016810	hydrolase activity, acting on carbon-nitrogen (but not peptide) bonds	4 of 567 in the list	144 of 20883 in the genome	1	1.02307	ENSSSCT00000011774,ENSSSCT00000003137,gnl|UG|Ssc#S58310567,ENSSSCT00000017173
GO:0003712	transcription cofactor activity	14 of 567 in the list	526 of 20883 in the genome	1	0.980284	ENSSSCT00000027574,ENSSSCT00000010638,gnl|UG|Ssc#S55326285,ENSSSCT00000018284,ENSSSCT00000028898,ENSSSCT00000001129,gnl|UG|Ssc#S58309430,ENSSSCT00000017986,gnl|UG|Ssc#S58303384,gnl|UG|Ssc#S35172028,gnl|UG|Ssc#S46878688,gnl|UG|Ssc#S35174030,ENSSSCT00000015465,gnl|UG|Ssc#S35173954
GO:0016301	kinase activity	32 of 567 in the list	1200 of 20883 in the genome	1	0.982152	ENSSSCT00000023583,ENSSSCT00000003786,ENSSSCT00000009194,ENSSSCT00000032185,gnl|UG|Ssc#S46877613,ENSSSCT00000006142,ENSSSCT00000009890,gnl|UG|Ssc#S35165451,ENSSSCT00000026609,gnl|UG|Ssc#S35170353,ENSSSCT00000008589,gnl|UG|Ssc#S35165470,gnl|UG|Ssc#S18546950,ENSSSCT00000027459,gnl|UG|Ssc#S46876266,gnl|UG|Ssc#S58302555,gnl|UG|Ssc#S58306295,gnl|UG|Ssc#S6077182,gnl|UG|Ssc#S38675455,gnl|UG|Ssc#S5018202…
GO:0016667	oxidoreductase activity, acting on a sulfur group of donors	2 of 567 in the list	70 of 20883 in the genome	1	1.05231	gnl|UG|Ssc#S55323286,gnl|UG|Ssc#S58304513
GO:0008528	G-protein coupled peptide receptor activity	3 of 567 in the list	110 of 20883 in the genome	1	1.00447	gnl|UG|Ssc#S58303928,ENSSSCT00000009890,gnl|UG|Ssc#S58310055
GO:0000988	protein binding transcription factor activity	15 of 567 in the list	570 of 20883 in the genome	1	0.969229	ENSSSCT00000027574,ENSSSCT00000010638,gnl|UG|Ssc#S55326285,ENSSSCT00000018284,ENSSSCT00000028898,ENSSSCT00000001129,gnl|UG|Ssc#S58309430,ENSSSCT00000017986,ENSSSCT00000007590,gnl|UG|Ssc#S58303384,gnl|UG|Ssc#S35172028,gnl|UG|Ssc#S46878688,gnl|UG|Ssc#S35174030,ENSSSCT00000015465,gnl|UG|Ssc#S35173954
GO:0000989	transcription factor binding transcription factor activity	15 of 567 in the list	570 of 20883 in the genome	1	0.969229	ENSSSCT00000027574,ENSSSCT00000010638,gnl|UG|Ssc#S55326285,ENSSSCT00000018284,ENSSSCT00000028898,ENSSSCT00000001129,gnl|UG|Ssc#S58309430,ENSSSCT00000017986,ENSSSCT00000007590,gnl|UG|Ssc#S58303384,gnl|UG|Ssc#S35172028,gnl|UG|Ssc#S46878688,gnl|UG|Ssc#S35174030,ENSSSCT00000015465,gnl|UG|Ssc#S35173954
GO:0043169	cation binding	133 of 567 in the list	4964 of 20883 in the genome	1	0.986801	ENSSSCT00000016628,ENSSSCT00000032169,gnl|UG|Ssc#S58302462,ENSSSCT00000008738,gnl|UG|Ssc#S17513706,gnl|UG|Ssc#S35165163,gnl|UG|Ssc#S46877613,gnl|UG|Ssc#S55327476,gnl|UG|Ssc#S46879916,gnl|UG|Ssc#S58305438,gnl|UG|Ssc#S58301045,ENSSSCT00000006141,gnl|UG|Ssc#S35168666,ENSSSCT00000003720,ENSSSCT00000006081,gnl|UG|Ssc#S40316405,gnl|UG|Ssc#S58303896,gnl|UG|Ssc#S55327619,ENSSSCT00000024433,gnl|UG|Ssc#S55…
GO:0016758	transferase activity, transferring hexosyl groups	6 of 567 in the list	230 of 20883 in the genome	1	0.960801	ENSSSCT00000029306,ENSSSCT00000016628,gnl|UG|Ssc#S55325148,gnl|UG|Ssc#S6010568,gnl|UG|Ssc#S55325125,gnl|UG|Ssc#S55324378
GO:0016763	transferase activity, transferring pentosyl groups	2 of 567 in the list	74 of 20883 in the genome	1	0.995424	ENSSSCT00000002397,gnl|UG|Ssc#S35167695
GO:0001653	peptide receptor activity	3 of 567 in the list	115 of 20883 in the genome	1	0.960801	gnl|UG|Ssc#S58303928,ENSSSCT00000009890,gnl|UG|Ssc#S58310055
GO:0008324	cation transmembrane transporter activity	17 of 567 in the list	658 of 20883 in the genome	1	0.951553	ENSSSCT00000010886,gnl|UG|Ssc#S55327619,ENSSSCT00000018801,ENSSSCT00000000232,gnl|UG|Ssc#S35171789,gnl|UG|Ssc#S33389640,gnl|UG|Ssc#S58311058,gnl|UG|Ssc#S55322715,gnl|UG|Ssc#S58305438,gnl|UG|Ssc#S58305512,ENSSSCT00000030392,gnl|UG|Ssc#S20116409,gnl|UG|Ssc#S17512154,ENSSSCT00000015144,ENSSSCT00000022765,ENSSSCT00000018515,gnl|UG|Ssc#S39802615
GO:0042277	peptide binding	2 of 567 in the list	77 of 20883 in the genome	1	0.956641	gnl|UG|Ssc#S20116198,ENSSSCT00000002187
GO:0070851	growth factor receptor binding	2 of 567 in the list	79 of 20883 in the genome	1	0.932422	ENSSSCT00000017171,ENSSSCT00000009194
GO:0008047	enzyme activator activity	13 of 567 in the list	512 of 20883 in the genome	1	0.935154	gnl|UG|Ssc#S58303928,gnl|UG|Ssc#S58315276,gnl|UG|Ssc#S58305044,gnl|UG|Ssc#S58309430,ENSSSCT00000015183,ENSSSCT00000024175,ENSSSCT00000025245,ENSSSCT00000015159,ENSSSCT00000004670,ENSSSCT00000011822,ENSSSCT00000014456,ENSSSCT00000011649,gnl|UG|Ssc#S46879163
GO:0030674	protein binding, bridging	3 of 567 in the list	121 of 20883 in the genome	1	0.913158	gnl|UG|Ssc#S35168888,gnl|UG|Ssc#S35164366,gnl|UG|Ssc#S23213036
GO:0008238	exopeptidase activity	3 of 567 in the list	122 of 20883 in the genome	1	0.905673	gnl|UG|Ssc#S35173132,ENSSSCT00000015220,ENSSSCT00000012233
GO:0005506	iron ion binding	6 of 567 in the list	243 of 20883 in the genome	1	0.9094	gnl|UG|Ssc#S40316405,gnl|UG|Ssc#S35167217,ENSSSCT00000008738,gnl|UG|Ssc#S40327466,ENSSSCT00000016684,ENSSSCT00000017636
GO:0060090	binding, bridging	3 of 567 in the list	124 of 20883 in the genome	1	0.891065	gnl|UG|Ssc#S35168888,gnl|UG|Ssc#S35164366,gnl|UG|Ssc#S23213036
GO:0016779	nucleotidyltransferase activity	5 of 567 in the list	207 of 20883 in the genome	1	0.88963	gnl|UG|Ssc#S35170353,gnl|UG|Ssc#S6091051,gnl|UG|Ssc#S46879644,ENSSSCT00000018620,gnl|UG|Ssc#S58305744
GO:0015075	ion transmembrane transporter activity	25 of 567 in the list	986 of 20883 in the genome	1	0.933841	ENSSSCT00000010886,ENSSSCT00000031039,gnl|UG|Ssc#S55327619,ENSSSCT00000018801,ENSSSCT00000000232,gnl|UG|Ssc#S35171789,ENSSSCT00000019444,ENSSSCT00000030785,gnl|UG|Ssc#S35171257,gnl|UG|Ssc#S33389640,gnl|UG|Ssc#S58311058,gnl|UG|Ssc#S55322715,gnl|UG|Ssc#S58305438,gnl|UG|Ssc#S58305512,ENSSSCT00000027427,ENSSSCT00000030392,ENSSSCT00000017737,gnl|UG|Ssc#S20116409,gnl|UG|Ssc#S58306316,gnl|UG|Ssc#S175121…
GO:0005253	anion channel activity	2 of 567 in the list	84 of 20883 in the genome	1	0.876921	ENSSSCT00000030785,ENSSSCT00000026800
GO:0008194	UDP-glycosyltransferase activity	4 of 567 in the list	168 of 20883 in the genome	1	0.876921	ENSSSCT00000029306,ENSSSCT00000016628,gnl|UG|Ssc#S55325125,gnl|UG|Ssc#S55324378
GO:0016614	oxidoreductase activity, acting on CH-OH group of donors	4 of 567 in the list	170 of 20883 in the genome	1	0.866604	gnl|UG|Ssc#S18386615,gnl|UG|Ssc#S55243118,ENSSSCT00000031339,gnl|UG|Ssc#S20116575
GO:0016782	transferase activity, transferring sulfur-containing groups	2 of 567 in the list	86 of 20883 in the genome	1	0.856528	gnl|UG|Ssc#S31120545,gnl|UG|Ssc#S55319731
GO:0016773	phosphotransferase activity, alcohol group as acceptor	25 of 567 in the list	996 of 20883 in the genome	1	0.924465	ENSSSCT00000023583,ENSSSCT00000003786,ENSSSCT00000009194,ENSSSCT00000007081,ENSSSCT00000032185,gnl|UG|Ssc#S46877613,ENSSSCT00000006142,ENSSSCT00000009890,gnl|UG|Ssc#S35165451,ENSSSCT00000026609,ENSSSCT00000018432,ENSSSCT00000008589,gnl|UG|Ssc#S55326907,gnl|UG|Ssc#S18546950,ENSSSCT00000004218,ENSSSCT00000027459,gnl|UG|Ssc#S46876266,gnl|UG|Ssc#S58302555,gnl|UG|Ssc#S49953823,gnl|UG|Ssc#S6077182,gnl|…
GO:0031406	carboxylic acid binding	3 of 567 in the list	130 of 20883 in the genome	1	0.849939	gnl|UG|Ssc#S35172810,gnl|UG|Ssc#S35168504,gnl|UG|Ssc#S20116808
GO:0008134	transcription factor binding	4 of 567 in the list	172 of 20883 in the genome	1	0.856528	gnl|UG|Ssc#S35169748,ENSSSCT00000027574,ENSSSCT00000010638,ENSSSCT00000023043
GO:0005543	phospholipid binding	6 of 567 in the list	254 of 20883 in the genome	1	0.870016	ENSSSCT00000024067,ENSSSCT00000007966,ENSSSCT00000004677,gnl|UG|Ssc#S55324486,gnl|UG|Ssc#S58309953,ENSSSCT00000024674
GO:0051020	GTPase binding	3 of 567 in the list	132 of 20883 in the genome	1	0.837061	ENSSSCT00000011814,gnl|UG|Ssc#S49953823,ENSSSCT00000027427
GO:0032403	protein complex binding	2 of 567 in the list	89 of 20883 in the genome	1	0.827656	gnl|UG|Ssc#S46875786,gnl|UG|Ssc#S55327564
GO:0004091	carboxylesterase activity	2 of 567 in the list	92 of 20883 in the genome	1	0.800667	ENSSSCT00000014036,gnl|UG|Ssc#S18558109
GO:0034061	DNA polymerase activity	2 of 567 in the list	95 of 20883 in the genome	1	0.775383	gnl|UG|Ssc#S6091051,ENSSSCT00000018620
GO:0003824	catalytic activity	217 of 567 in the list	8242 of 20883 in the genome	1	0.969699	ENSSSCT00000016628,gnl|UG|Ssc#S40500672,gnl|UG|Ssc#S55327534,ENSSSCT00000013532,gnl|UG|Ssc#S17513706,gnl|UG|Ssc#S35165163,gnl|UG|Ssc#S46877613,gnl|UG|Ssc#S22415872,ENSSSCT00000026609,gnl|UG|Ssc#S35167746,gnl|UG|Ssc#S46879916,gnl|UG|Ssc#S58305891,gnl|UG|Ssc#S58305438,gnl|UG|Ssc#S46876762,gnl|UG|Ssc#S46876266,ENSSSCT00000015220,gnl|UG|Ssc#S55325125,ENSSSCT00000026537,gnl|UG|Ssc#S58304403,ENSSSCT000…
GO:0016772	transferase activity, transferring phosphorus-containing groups	39 of 567 in the list	1577 of 20883 in the genome	1	0.910841	ENSSSCT00000023583,ENSSSCT00000013532,ENSSSCT00000003786,ENSSSCT00000009194,ENSSSCT00000032185,gnl|UG|Ssc#S46877613,ENSSSCT00000006142,ENSSSCT00000009890,gnl|UG|Ssc#S35165451,ENSSSCT00000026609,gnl|UG|Ssc#S35170353,ENSSSCT00000008589,gnl|UG|Ssc#S35165470,gnl|UG|Ssc#S6091051,gnl|UG|Ssc#S58305744,gnl|UG|Ssc#S18546950,ENSSSCT00000027459,gnl|UG|Ssc#S46876266,gnl|UG|Ssc#S58302555,gnl|UG|Ssc#S58306295,…
GO:0015077	monovalent inorganic cation transmembrane transporter activity	8 of 567 in the list	356 of 20883 in the genome	1	0.827656	ENSSSCT00000030392,ENSSSCT00000010886,gnl|UG|Ssc#S55327619,gnl|UG|Ssc#S33389640,ENSSSCT00000000232,gnl|UG|Ssc#S55322715,gnl|UG|Ssc#S58305438,gnl|UG|Ssc#S39802615
GO:0016705	oxidoreductase activity, acting on paired donors, with incorporation or reduction of molecular oxygen	4 of 567 in the list	193 of 20883 in the genome	1	0.76333	gnl|UG|Ssc#S20116198,ENSSSCT00000031597,ENSSSCT00000010125,ENSSSCT00000016684
GO:0042626	ATPase activity, coupled to transmembrane movement of substances	3 of 567 in the list	149 of 20883 in the genome	1	0.741557	gnl|UG|Ssc#S58308067,gnl|UG|Ssc#S35171257,gnl|UG|Ssc#S55327619
GO:0043492	ATPase activity, coupled to movement of substances	3 of 567 in the list	149 of 20883 in the genome	1	0.741557	gnl|UG|Ssc#S58308067,gnl|UG|Ssc#S35171257,gnl|UG|Ssc#S55327619
GO:0004518	nuclease activity	5 of 567 in the list	237 of 20883 in the genome	1	0.777019	ENSSSCT00000015170,gnl|UG|Ssc#S6077182,gnl|UG|Ssc#S6091051,ENSSSCT00000016326,gnl|UG|Ssc#S36661000
GO:0016820	hydrolase activity, acting on acid anhydrides, catalyzing transmembrane movement of substances	3 of 567 in the list	150 of 20883 in the genome	1	0.736614	gnl|UG|Ssc#S58308067,gnl|UG|Ssc#S35171257,gnl|UG|Ssc#S55327619
GO:0030234	enzyme regulator activity	33 of 567 in the list	1367 of 20883 in the genome	1	0.88911	ENSSSCT00000032022,ENSSSCT00000032169,gnl|UG|Ssc#S58309291,gnl|UG|Ssc#S38481264,gnl|UG|Ssc#S58305044,gnl|UG|Ssc#S58309430,gnl|UG|Ssc#S35167552,ENSSSCT00000015183,gnl|UG|Ssc#S46877199,ENSSSCT00000014456,gnl|UG|Ssc#S58306205,gnl|UG|Ssc#S35169797,ENSSSCT00000027459,gnl|UG|Ssc#S58303928,gnl|UG|Ssc#S58302555,gnl|UG|Ssc#S18357620,gnl|UG|Ssc#S58315276,ENSSSCT00000012181,ENSSSCT00000024175,ENSSSCT0000002…
GO:0016757	transferase activity, transferring glycosyl groups	8 of 567 in the list	373 of 20883 in the genome	1	0.789934	ENSSSCT00000016628,gnl|UG|Ssc#S6010568,gnl|UG|Ssc#S55325125,ENSSSCT00000002397,ENSSSCT00000029306,gnl|UG|Ssc#S55325148,gnl|UG|Ssc#S55324378,gnl|UG|Ssc#S35167695
GO:0004497	monooxygenase activity	2 of 567 in the list	109 of 20883 in the genome	1	0.675792	ENSSSCT00000006553,ENSSSCT00000016684
GO:0004386	helicase activity	2 of 567 in the list	110 of 20883 in the genome	1	0.669649	ENSSSCT00000018679,gnl|UG|Ssc#S35167746
GO:0052689	carboxylic ester hydrolase activity	2 of 567 in the list	113 of 20883 in the genome	1	0.651871	ENSSSCT00000014036,gnl|UG|Ssc#S18558109
GO:0031267	small GTPase binding	2 of 567 in the list	115 of 20883 in the genome	1	0.640534	ENSSSCT00000011814,gnl|UG|Ssc#S49953823
GO:0051427	hormone receptor binding	2 of 567 in the list	116 of 20883 in the genome	1	0.635012	gnl|UG|Ssc#S58305044,ENSSSCT00000010018
GO:0019899	enzyme binding	22 of 567 in the list	967 of 20883 in the genome	1	0.837927	gnl|UG|Ssc#S33578952,ENSSSCT00000032022,gnl|UG|Ssc#S58310055,gnl|UG|Ssc#S20116576,ENSSSCT00000003812,ENSSSCT00000015183,ENSSSCT00000011814,gnl|UG|Ssc#S46880323,gnl|UG|Ssc#S23757503,gnl|UG|Ssc#S35171257,ENSSSCT00000006142,gnl|UG|Ssc#S58301570,gnl|UG|Ssc#S35165274,gnl|UG|Ssc#S17509922,gnl|UG|Ssc#S49953823,ENSSSCT00000027427,ENSSSCT00000010578,ENSSSCT00000029853,ENSSSCT00000017986,gnl|UG|Ssc#S583032…
GO:0019900	kinase binding	8 of 567 in the list	395 of 20883 in the genome	1	0.745938	ENSSSCT00000032022,gnl|UG|Ssc#S17509922,ENSSSCT00000006142,gnl|UG|Ssc#S58310055,gnl|UG|Ssc#S20116576,gnl|UG|Ssc#S49953823,gnl|UG|Ssc#S35165274,gnl|UG|Ssc#S58303299
GO:0022891	substrate-specific transmembrane transporter activity	27 of 567 in the list	1191 of 20883 in the genome	1	0.834953	ENSSSCT00000010886,ENSSSCT00000031039,gnl|UG|Ssc#S55327619,ENSSSCT00000003165,ENSSSCT00000018801,ENSSSCT00000000232,gnl|UG|Ssc#S35171789,ENSSSCT00000027869,ENSSSCT00000019444,ENSSSCT00000030785,gnl|UG|Ssc#S35171257,gnl|UG|Ssc#S33389640,gnl|UG|Ssc#S58311058,gnl|UG|Ssc#S55322715,gnl|UG|Ssc#S58305438,gnl|UG|Ssc#S58305512,ENSSSCT00000027427,ENSSSCT00000030392,ENSSSCT00000017737,gnl|UG|Ssc#S20116409,g…
GO:0008509	anion transmembrane transporter activity	3 of 567 in the list	177 of 20883 in the genome	1	0.624249	ENSSSCT00000030785,gnl|UG|Ssc#S58306316,ENSSSCT00000026800
GO:0060089	molecular transducer activity	64 of 567 in the list	2655 of 20883 in the genome	1	0.887821	ENSSSCT00000004200,ENSSSCT00000006055,gnl|UG|Ssc#S20116663,ENSSSCT00000004097,ENSSSCT00000023583,gnl|UG|Ssc#S35165163,ENSSSCT00000006142,gnl|UG|Ssc#S46877199,gnl|UG|Ssc#S58305438,ENSSSCT00000024067,gnl|UG|Ssc#S38675455,gnl|UG|Ssc#S58313495,ENSSSCT00000015465,gnl|UG|Ssc#S55325013,gnl|UG|Ssc#S36661000,ENSSSCT00000019444,gnl|UG|Ssc#S58310880,ENSSSCT00000011822,ENSSSCT00000018432,gnl|UG|Ssc#S35170857…
GO:0016651	oxidoreductase activity, acting on NADH or NADPH	2 of 567 in the list	128 of 20883 in the genome	1	0.575479	gnl|UG|Ssc#S40081057,gnl|UG|Ssc#S58304513
GO:0042625	ATPase activity, coupled to transmembrane movement of ions	2 of 567 in the list	128 of 20883 in the genome	1	0.575479	gnl|UG|Ssc#S35171257,gnl|UG|Ssc#S55327619
GO:0016881	acid-amino acid ligase activity	8 of 567 in the list	416 of 20883 in the genome	1	0.708282	ENSSSCT00000014114,ENSSSCT00000010886,gnl|UG|Ssc#S35169748,ENSSSCT00000008870,gnl|UG|Ssc#S58308347,gnl|UG|Ssc#S58305438,ENSSSCT00000025655,ENSSSCT00000017986
GO:0015399	primary active transmembrane transporter activity	3 of 567 in the list	185 of 20883 in the genome	1	0.597254	gnl|UG|Ssc#S58308067,gnl|UG|Ssc#S35171257,gnl|UG|Ssc#S55327619
GO:0015405	P-P-bond-hydrolysis-driven transmembrane transporter activity	3 of 567 in the list	185 of 20883 in the genome	1	0.597254	gnl|UG|Ssc#S58308067,gnl|UG|Ssc#S35171257,gnl|UG|Ssc#S55327619
GO:0016874	ligase activity	13 of 567 in the list	644 of 20883 in the genome	1	0.743477	ENSSSCT00000010886,gnl|UG|Ssc#S35169748,gnl|UG|Ssc#S35172810,ENSSSCT00000025655,ENSSSCT00000017986,ENSSSCT00000014114,gnl|UG|Ssc#S35170972,ENSSSCT00000008870,ENSSSCT00000032078,ENSSSCT00000016713,gnl|UG|Ssc#S58305438,gnl|UG|Ssc#S58308347,gnl|UG|Ssc#S58305891
GO:0022857	transmembrane transporter activity	29 of 567 in the list	1310 of 20883 in the genome	1	0.815336	ENSSSCT00000010886,ENSSSCT00000031039,gnl|UG|Ssc#S55327619,ENSSSCT00000003165,ENSSSCT00000018801,ENSSSCT00000000232,gnl|UG|Ssc#S35171789,ENSSSCT00000027869,ENSSSCT00000019444,ENSSSCT00000030785,gnl|UG|Ssc#S35171257,ENSSSCT00000004688,gnl|UG|Ssc#S33389640,gnl|UG|Ssc#S58311058,gnl|UG|Ssc#S55322715,gnl|UG|Ssc#S58305438,gnl|UG|Ssc#S58305512,ENSSSCT00000027427,gnl|UG|Ssc#S58308067,ENSSSCT00000030392,E…
GO:0008135	translation factor activity, nucleic acid binding	2 of 567 in the list	144 of 20883 in the genome	1	0.511537	gnl|UG|Ssc#S35171171,gnl|UG|Ssc#S58310340
GO:0016879	ligase activity, forming carbon-nitrogen bonds	9 of 567 in the list	484 of 20883 in the genome	1	0.684868	ENSSSCT00000014114,ENSSSCT00000010886,gnl|UG|Ssc#S35169748,ENSSSCT00000008870,ENSSSCT00000016713,gnl|UG|Ssc#S58308347,gnl|UG|Ssc#S58305438,ENSSSCT00000025655,ENSSSCT00000017986
GO:0016747	transferase activity, transferring acyl groups other than amino-acyl groups	4 of 567 in the list	251 of 20883 in the genome	1	0.586943	ENSSSCT00000011293,ENSSSCT00000010112,gnl|UG|Ssc#S55321252,ENSSSCT00000009852
GO:0022892	substrate-specific transporter activity	31 of 567 in the list	1416 of 20883 in the genome	1	0.806322	gnl|UG|Ssc#S40316405,ENSSSCT00000010886,ENSSSCT00000031039,ENSSSCT00000008738,gnl|UG|Ssc#S55327619,ENSSSCT00000003165,ENSSSCT00000018801,ENSSSCT00000000232,gnl|UG|Ssc#S35171789,ENSSSCT00000027869,ENSSSCT00000019444,ENSSSCT00000030785,gnl|UG|Ssc#S35171257,gnl|UG|Ssc#S33389640,gnl|UG|Ssc#S58311058,gnl|UG|Ssc#S55322715,gnl|UG|Ssc#S58305438,gnl|UG|Ssc#S40327466,gnl|UG|Ssc#S58305512,ENSSSCT00000027427…
GO:0038023	signaling receptor activity	34 of 567 in the list	1547 of 20883 in the genome	1	0.809466	gnl|UG|Ssc#S58310320,ENSSSCT00000031039,ENSSSCT00000023583,ENSSSCT00000029331,ENSSSCT00000009194,ENSSSCT00000009890,gnl|UG|Ssc#S35165451,gnl|UG|Ssc#S40181680,ENSSSCT00000009052,gnl|UG|Ssc#S18546950,gnl|UG|Ssc#S58303928,gnl|UG|Ssc#S38675455,gnl|UG|Ssc#S58313495,ENSSSCT00000015465,ENSSSCT00000028593,gnl|UG|Ssc#S34535466,gnl|UG|Ssc#S58310055,gnl|UG|Ssc#S55325013,gnl|UG|Ssc#S36661000,ENSSSCT000000307…
GO:0005088	Ras guanyl-nucleotide exchange factor activity	2 of 567 in the list	153 of 20883 in the genome	1	0.481447	gnl|UG|Ssc#S58302555,gnl|UG|Ssc#S58315276
GO:0016746	transferase activity, transferring acyl groups	4 of 567 in the list	264 of 20883 in the genome	1	0.558041	ENSSSCT00000011293,ENSSSCT00000010112,gnl|UG|Ssc#S55321252,ENSSSCT00000009852
GO:0004872	receptor activity	38 of 567 in the list	1742 of 20883 in the genome	1	0.803425	gnl|UG|Ssc#S58310320,ENSSSCT00000031039,ENSSSCT00000023583,ENSSSCT00000029331,ENSSSCT00000009194,ENSSSCT00000009890,gnl|UG|Ssc#S35165451,gnl|UG|Ssc#S35167435,gnl|UG|Ssc#S40181680,ENSSSCT00000009052,gnl|UG|Ssc#S18546950,gnl|UG|Ssc#S58303928,gnl|UG|Ssc#S38675455,gnl|UG|Ssc#S58313495,ENSSSCT00000015465,ENSSSCT00000028593,gnl|UG|Ssc#S34535466,gnl|UG|Ssc#S58310055,gnl|UG|Ssc#S55325013,ENSSSCT000000070…
GO:0005126	cytokine receptor binding	2 of 567 in the list	163 of 20883 in the genome	1	0.45191	ENSSSCT00000017171,gnl|UG|Ssc#S41658116
GO:0005085	guanyl-nucleotide exchange factor activity	2 of 567 in the list	164 of 20883 in the genome	1	0.449155	gnl|UG|Ssc#S58302555,gnl|UG|Ssc#S58315276
GO:0005099	Ras GTPase activator activity	2 of 567 in the list	165 of 20883 in the genome	1	0.446433	ENSSSCT00000024175,ENSSSCT00000015159
GO:0004888	transmembrane signaling receptor activity	31 of 567 in the list	1468 of 20883 in the genome	1	0.77776	gnl|UG|Ssc#S58310320,ENSSSCT00000031039,gnl|UG|Ssc#S58310055,ENSSSCT00000023583,ENSSSCT00000029331,gnl|UG|Ssc#S55325013,ENSSSCT00000009194,gnl|UG|Ssc#S36661000,ENSSSCT00000019444,ENSSSCT00000030785,ENSSSCT00000009890,gnl|UG|Ssc#S35165451,gnl|UG|Ssc#S40181680,ENSSSCT00000009052,gnl|UG|Ssc#S43678669,gnl|UG|Ssc#S20116222,gnl|UG|Ssc#S18546950,gnl|UG|Ssc#S58303928,gnl|UG|Ssc#S58307142,ENSSSCT000000276…
GO:0005096	GTPase activator activity	2 of 567 in the list	172 of 20883 in the genome	1	0.428264	ENSSSCT00000024175,ENSSSCT00000015159
GO:0046914	transition metal ion binding	55 of 567 in the list	2465 of 20883 in the genome	1	0.82178	ENSSSCT00000014460,gnl|UG|Ssc#S58302462,ENSSSCT00000008738,gnl|UG|Ssc#S40565039,gnl|UG|Ssc#S58310681,gnl|UG|Ssc#S58303206,ENSSSCT00000029331,ENSSSCT00000026657,ENSSSCT00000002989,gnl|UG|Ssc#S46880445,gnl|UG|Ssc#S58301570,ENSSSCT00000022793,ENSSSCT00000009052,gnl|UG|Ssc#S6091051,gnl|UG|Ssc#S58305438,gnl|UG|Ssc#S58301045,ENSSSCT00000006141,gnl|UG|Ssc#S58305744,ENSSSCT00000025975,ENSSSCT00000006734,…
GO:0016741	transferase activity, transferring one-carbon groups	4 of 567 in the list	294 of 20883 in the genome	1	0.501098	gnl|UG|Ssc#S35168504,ENSSSCT00000031597,ENSSSCT00000016684,gnl|UG|Ssc#S55327569
GO:0004871	signal transducer activity	51 of 567 in the list	2332 of 20883 in the genome	1	0.805474	ENSSSCT00000014460,ENSSSCT00000006055,gnl|UG|Ssc#S58310320,ENSSSCT00000031039,ENSSSCT00000004097,ENSSSCT00000023583,ENSSSCT00000029331,ENSSSCT00000009194,ENSSSCT00000030872,ENSSSCT00000009890,gnl|UG|Ssc#S35165451,gnl|UG|Ssc#S40181680,ENSSSCT00000009052,gnl|UG|Ssc#S18546950,gnl|UG|Ssc#S58303774,gnl|UG|Ssc#S58303928,gnl|UG|Ssc#S58315276,gnl|UG|Ssc#S38675455,gnl|UG|Ssc#S58313495,gnl|UG|Ssc#S46879745…
GO:0016740	transferase activity	62 of 567 in the list	2777 of 20883 in the genome	1	0.822291	ENSSSCT00000016628,ENSSSCT00000023583,ENSSSCT00000013532,ENSSSCT00000003786,ENSSSCT00000009194,gnl|UG|Ssc#S46876513,ENSSSCT00000032185,gnl|UG|Ssc#S46877613,ENSSSCT00000006142,ENSSSCT00000009890,ENSSSCT00000026609,gnl|UG|Ssc#S35165451,gnl|UG|Ssc#S35170353,gnl|UG|Ssc#S6091051,gnl|UG|Ssc#S35165470,gnl|UG|Ssc#S55324378,ENSSSCT00000008589,gnl|UG|Ssc#S58305744,gnl|UG|Ssc#S18546950,ENSSSCT00000027459,gn…
GO:0005215	transporter activity	32 of 567 in the list	1564 of 20883 in the genome	1	0.753569	ENSSSCT00000010886,ENSSSCT00000031039,ENSSSCT00000008738,ENSSSCT00000000232,gnl|UG|Ssc#S35171789,ENSSSCT00000004688,gnl|UG|Ssc#S33389640,gnl|UG|Ssc#S55322715,gnl|UG|Ssc#S58305438,gnl|UG|Ssc#S58305512,ENSSSCT00000030392,gnl|UG|Ssc#S20116409,ENSSSCT00000015144,ENSSSCT00000018515,ENSSSCT00000022765,gnl|UG|Ssc#S40316405,gnl|UG|Ssc#S55327619,ENSSSCT00000018801,ENSSSCT00000003165,ENSSSCT00000027869,gnl…
GO:0019787	small conjugating protein ligase activity	5 of 567 in the list	378 of 20883 in the genome	1	0.487178	ENSSSCT00000010886,gnl|UG|Ssc#S35169748,gnl|UG|Ssc#S58308347,gnl|UG|Ssc#S58305438,ENSSSCT00000017986
GO:0008168	methyltransferase activity	2 of 567 in the list	219 of 20883 in the genome	1	0.336353	ENSSSCT00000031597,gnl|UG|Ssc#S55327569
GO:0004674	protein serine/threonine kinase activity	3 of 567 in the list	288 of 20883 in the genome	1	0.383653	gnl|UG|Ssc#S46877613,ENSSSCT00000008589,ENSSSCT00000007081
GO:0030695	GTPase regulator activity	8 of 567 in the list	584 of 20883 in the genome	1	0.50453	ENSSSCT00000027459,ENSSSCT00000024175,gnl|UG|Ssc#S58302555,ENSSSCT00000015159,gnl|UG|Ssc#S46877199,gnl|UG|Ssc#S58315276,gnl|UG|Ssc#S58305044,gnl|UG|Ssc#S58309430
GO:0060589	nucleoside-triphosphatase regulator activity	8 of 567 in the list	588 of 20883 in the genome	1	0.501098	ENSSSCT00000027459,ENSSSCT00000024175,gnl|UG|Ssc#S58302555,ENSSSCT00000015159,gnl|UG|Ssc#S46877199,gnl|UG|Ssc#S58315276,gnl|UG|Ssc#S58305044,gnl|UG|Ssc#S58309430
GO:0005083	small GTPase regulator activity	5 of 567 in the list	458 of 20883 in the genome	1	0.402082	ENSSSCT00000024175,gnl|UG|Ssc#S58302555,ENSSSCT00000015159,gnl|UG|Ssc#S46877199,gnl|UG|Ssc#S58315276
GO:0022804	active transmembrane transporter activity	5 of 567 in the list	517 of 20883 in the genome	1	0.356196	gnl|UG|Ssc#S58308067,gnl|UG|Ssc#S35171257,gnl|UG|Ssc#S55327619,ENSSSCT00000003165,ENSSSCT00000022765
GO:0004930	G-protein coupled receptor activity	7 of 567 in the list	794 of 20883 in the genome	1	0.324704	gnl|UG|Ssc#S58303928,gnl|UG|Ssc#S58310320,ENSSSCT00000009890,gnl|UG|Ssc#S58310055,gnl|UG|Ssc#S46877462,gnl|UG|Ssc#S58313495,gnl|UG|Ssc#S20116222
GO:0031960	response to corticosteroid stimulus	14 of 582 in the list	180 of 20089 in the genome	1	2.68467	gnl|UG|Ssc#S58499134,ENSSSCT00000032169,ENSSSCT00000004097,gnl|UG|Ssc#S58310055,gnl|UG|Ssc#S49953823,ENSSSCT00000010578,gnl|UG|Ssc#S35171789,ENSSSCT00000004631,gnl|UG|Ssc#S35169135,ENSSSCT00000027852,gnl|UG|Ssc#S43678669,gnl|UG|Ssc#S46879163,ENSSSCT00000002650,ENSSSCT00000012233
GO:0030326	embryonic limb morphogenesis	10 of 582 in the list	103 of 20089 in the genome	1	3.35118	ENSSSCT00000017400,ENSSSCT00000031604,ENSSSCT00000009429,gnl|UG|Ssc#S58303872,ENSSSCT00000027852,ENSSSCT00000003137,gnl|UG|Ssc#S55325097,gnl|UG|Ssc#S58306205,ENSSSCT00000031339,ENSSSCT00000009458
GO:0035113	embryonic appendage morphogenesis	10 of 582 in the list	103 of 20089 in the genome	1	3.35118	ENSSSCT00000017400,ENSSSCT00000031604,ENSSSCT00000009429,gnl|UG|Ssc#S58303872,ENSSSCT00000027852,ENSSSCT00000003137,gnl|UG|Ssc#S55325097,gnl|UG|Ssc#S58306205,ENSSSCT00000031339,ENSSSCT00000009458
GO:0045595	regulation of cell differentiation	39 of 582 in the list	787 of 20089 in the genome	1	1.71051	ENSSSCT00000011358,gnl|UG|Ssc#S35165559,gnl|UG|Ssc#S35173690,gnl|UG|Ssc#S58302462,ENSSSCT00000004097,gnl|UG|Ssc#S55326285,gnl|UG|Ssc#S46879502,gnl|UG|Ssc#S58306205,gnl|UG|Ssc#S55324145,ENSSSCT00000022487,ENSSSCT00000027574,gnl|UG|Ssc#S55318850,gnl|UG|Ssc#S6077182,gnl|UG|Ssc#S38675455,ENSSSCT00000026537,ENSSSCT00000007590,gnl|UG|Ssc#S20116495,gnl|UG|Ssc#S39548544,ENSSSCT00000023043,gnl|UG|Ssc#S366…
GO:0006105	succinate metabolic process	2 of 582 in the list	2 of 20089 in the genome	1	34.5172	ENSSSCT00000026586,ENSSSCT00000012104
GO:0031033	myosin filament organization	2 of 582 in the list	2 of 20089 in the genome	1	34.5172	gnl|UG|Ssc#S22415872,ENSSSCT00000014456
GO:0070169	positive regulation of biomineral tissue development	2 of 582 in the list	2 of 20089 in the genome	1	34.5172	gnl|UG|Ssc#S23698069,ENSSSCT00000001129
GO:0051171	regulation of nitrogen compound metabolic process	85 of 582 in the list	2096 of 20089 in the genome	1	1.39979	gnl|UG|Ssc#S58302462,gnl|UG|Ssc#S23765177,ENSSSCT00000004097,ENSSSCT00000008738,ENSSSCT00000010638,gnl|UG|Ssc#S55326285,gnl|UG|Ssc#S20116576,ENSSSCT00000001082,gnl|UG|Ssc#S58303206,gnl|UG|Ssc#S46880323,gnl|UG|Ssc#S58301570,gnl|UG|Ssc#S35172028,gnl|UG|Ssc#S35173205,gnl|UG|Ssc#S58306205,ENSSSCT00000022793,ENSSSCT00000006141,gnl|UG|Ssc#S46876266,ENSSSCT00000017400,ENSSSCT00000029225,ENSSSCT000000275…
GO:0008016	regulation of heart contraction	8 of 582 in the list	70 of 20089 in the genome	1	3.94482	gnl|UG|Ssc#S22415874,gnl|UG|Ssc#S33578952,gnl|UG|Ssc#S35164136,gnl|UG|Ssc#S58310055,gnl|UG|Ssc#S58305091,gnl|UG|Ssc#S17526193,gnl|UG|Ssc#S58311058,ENSSSCT00000014456
GO:0044057	regulation of system process	24 of 582 in the list	410 of 20089 in the genome	1	2.02052	gnl|UG|Ssc#S22415874,gnl|UG|Ssc#S33578952,ENSSSCT00000031039,ENSSSCT00000004097,gnl|UG|Ssc#S58310055,ENSSSCT00000028010,gnl|UG|Ssc#S58305091,gnl|UG|Ssc#S17513706,ENSSSCT00000004631,ENSSSCT00000004688,gnl|UG|Ssc#S58311058,ENSSSCT00000014456,gnl|UG|Ssc#S58499134,ENSSSCT00000015660,gnl|UG|Ssc#S19541569,gnl|UG|Ssc#S49953823,ENSSSCT00000007094,gnl|UG|Ssc#S20116495,gnl|UG|Ssc#S23691765,gnl|UG|Ssc#S3516…
GO:0045446	endothelial cell differentiation	4 of 582 in the list	16 of 20089 in the genome	1	8.6293	gnl|UG|Ssc#S35172271,ENSSSCT00000031604,gnl|UG|Ssc#S55318850,gnl|UG|Ssc#S23213461
GO:0014031	mesenchymal cell development	8 of 582 in the list	71 of 20089 in the genome	1	3.88926	ENSSSCT00000009890,ENSSSCT00000027647,ENSSSCT00000010638,ENSSSCT00000010018,ENSSSCT00000018780,ENSSSCT00000031339,gnl|UG|Ssc#S58304810,ENSSSCT00000009458
GO:0019219	regulation of nucleobase-containing compound metabolic process	84 of 582 in the list	2077 of 20089 in the genome	1	1.39598	gnl|UG|Ssc#S58302462,gnl|UG|Ssc#S23765177,ENSSSCT00000004097,ENSSSCT00000008738,ENSSSCT00000010638,gnl|UG|Ssc#S55326285,gnl|UG|Ssc#S20116576,ENSSSCT00000001082,gnl|UG|Ssc#S58303206,gnl|UG|Ssc#S46880323,gnl|UG|Ssc#S58301570,gnl|UG|Ssc#S35172028,gnl|UG|Ssc#S35173205,gnl|UG|Ssc#S58306205,ENSSSCT00000022793,ENSSSCT00000006141,gnl|UG|Ssc#S46876266,ENSSSCT00000017400,ENSSSCT00000029225,ENSSSCT000000275…
GO:0048514	blood vessel morphogenesis	12 of 582 in the list	145 of 20089 in the genome	1	2.85659	ENSSSCT00000031604,gnl|UG|Ssc#S23213461,ENSSSCT00000025452,gnl|UG|Ssc#S55326961,gnl|UG|Ssc#S35172271,ENSSSCT00000029733,ENSSSCT00000009890,gnl|UG|Ssc#S35167435,ENSSSCT00000015421,gnl|UG|Ssc#S18546778,gnl|UG|Ssc#S46878688,ENSSSCT00000010018
GO:0060562	epithelial tube morphogenesis	12 of 582 in the list	145 of 20089 in the genome	1	2.85659	ENSSSCT00000027647,ENSSSCT00000010638,ENSSSCT00000029331,ENSSSCT00000006641,ENSSSCT00000007590,ENSSSCT00000027852,ENSSSCT00000003137,ENSSSCT00000004688,gnl|UG|Ssc#S23698069,gnl|UG|Ssc#S58306205,ENSSSCT00000006141,gnl|UG|Ssc#S58304013
GO:0080090	regulation of primary metabolic process	110 of 582 in the list	2874 of 20089 in the genome	1	1.32112	ENSSSCT00000032022,ENSSSCT00000032169,gnl|UG|Ssc#S58302462,gnl|UG|Ssc#S23765177,ENSSSCT00000004097,ENSSSCT00000008738,ENSSSCT00000010638,gnl|UG|Ssc#S55326285,gnl|UG|Ssc#S20116576,ENSSSCT00000001082,gnl|UG|Ssc#S58303206,gnl|UG|Ssc#S46880323,ENSSSCT00000004631,gnl|UG|Ssc#S58301570,gnl|UG|Ssc#S35172028,gnl|UG|Ssc#S35173205,gnl|UG|Ssc#S58306205,ENSSSCT00000022793,ENSSSCT00000017171,ENSSSCT00000006141…
GO:0048568	embryonic organ development	16 of 582 in the list	231 of 20089 in the genome	1	2.3908	gnl|UG|Ssc#S35165559,gnl|UG|Ssc#S35173690,gnl|UG|Ssc#S23213284,ENSSSCT00000001129,ENSSSCT00000019256,ENSSSCT00000027852,ENSSSCT00000003137,gnl|UG|Ssc#S58306205,ENSSSCT00000009881,ENSSSCT00000009429,ENSSSCT00000024067,gnl|UG|Ssc#S38675455,ENSSSCT00000006641,gnl|UG|Ssc#S46880757,ENSSSCT00000030592,ENSSSCT00000009458
GO:0032535	regulation of cellular component size	11 of 582 in the list	129 of 20089 in the genome	1	2.94333	gnl|UG|Ssc#S33578952,gnl|UG|Ssc#S58313925,gnl|UG|Ssc#S46880097,gnl|UG|Ssc#S46877407,ENSSSCT00000026537,ENSSSCT00000010578,ENSSSCT00000003786,gnl|UG|Ssc#S35164136,ENSSSCT00000027852,ENSSSCT00000002535,gnl|UG|Ssc#S55320415
GO:0031323	regulation of cellular metabolic process	113 of 582 in the list	2983 of 20089 in the genome	1	1.30756	ENSSSCT00000032022,ENSSSCT00000032169,gnl|UG|Ssc#S58302462,gnl|UG|Ssc#S23765177,ENSSSCT00000004097,ENSSSCT00000008738,ENSSSCT00000010638,gnl|UG|Ssc#S55326285,gnl|UG|Ssc#S20116576,ENSSSCT00000001082,gnl|UG|Ssc#S58303206,gnl|UG|Ssc#S46880323,ENSSSCT00000004631,gnl|UG|Ssc#S58301570,gnl|UG|Ssc#S35172028,gnl|UG|Ssc#S35173205,gnl|UG|Ssc#S58306205,ENSSSCT00000022793,ENSSSCT00000017171,ENSSSCT00000006141…
GO:0030900	forebrain development	17 of 582 in the list	257 of 20089 in the genome	1	2.28324	gnl|UG|Ssc#S58302462,ENSSSCT00000004097,gnl|UG|Ssc#S58310055,gnl|UG|Ssc#S35171789,ENSSSCT00000023713,gnl|UG|Ssc#S55325097,ENSSSCT00000003137,ENSSSCT00000026150,ENSSSCT00000010018,ENSSSCT00000006141,ENSSSCT00000026586,ENSSSCT00000007094,ENSSSCT00000027574,gnl|UG|Ssc#S38675455,gnl|UG|Ssc#S46880757,ENSSSCT00000006081,ENSSSCT00000009458
GO:0010035	response to inorganic substance	22 of 582 in the list	374 of 20089 in the genome	1	2.03042	ENSSSCT00000032169,gnl|UG|Ssc#S55327534,ENSSSCT00000029331,gnl|UG|Ssc#S35171789,gnl|UG|Ssc#S46878962,ENSSSCT00000016389,gnl|UG|Ssc#S35173926,ENSSSCT00000027852,gnl|UG|Ssc#S35167435,gnl|UG|Ssc#S58311058,gnl|UG|Ssc#S46879163,ENSSSCT00000002650,ENSSSCT00000010018,gnl|UG|Ssc#S19541569,ENSSSCT00000024067,gnl|UG|Ssc#S58304929,gnl|UG|Ssc#S55322529,gnl|UG|Ssc#S23699925,gnl|UG|Ssc#S35164136,gnl|UG|Ssc#S35…
GO:0001525	angiogenesis	10 of 582 in the list	111 of 20089 in the genome	1	3.10966	gnl|UG|Ssc#S23213461,gnl|UG|Ssc#S55326961,gnl|UG|Ssc#S35172271,ENSSSCT00000029733,ENSSSCT00000009890,gnl|UG|Ssc#S35167435,ENSSSCT00000015421,gnl|UG|Ssc#S18546778,gnl|UG|Ssc#S46878688,ENSSSCT00000010018
GO:0051592	response to calcium ion	4 of 582 in the list	18 of 20089 in the genome	1	7.67048	ENSSSCT00000027852,gnl|UG|Ssc#S58304929,ENSSSCT00000002650,gnl|UG|Ssc#S55322529
GO:0046546	development of primary male sexual characteristics	5 of 582 in the list	30 of 20089 in the genome	1	5.75286	gnl|UG|Ssc#S35168751,ENSSSCT00000017400,ENSSSCT00000031604,ENSSSCT00000027336,gnl|UG|Ssc#S58313495
GO:0046661	male sex differentiation	5 of 582 in the list	30 of 20089 in the genome	1	5.75286	gnl|UG|Ssc#S35168751,ENSSSCT00000017400,ENSSSCT00000031604,ENSSSCT00000027336,gnl|UG|Ssc#S58313495
GO:0048562	embryonic organ morphogenesis	14 of 582 in the list	194 of 20089 in the genome	1	2.49093	gnl|UG|Ssc#S35165559,gnl|UG|Ssc#S35173690,gnl|UG|Ssc#S23213284,ENSSSCT00000009429,ENSSSCT00000009881,gnl|UG|Ssc#S38675455,ENSSSCT00000001129,ENSSSCT00000006641,gnl|UG|Ssc#S46880757,ENSSSCT00000030592,ENSSSCT00000027852,ENSSSCT00000003137,gnl|UG|Ssc#S58306205,ENSSSCT00000009458
GO:0000305	response to oxygen radical	3 of 582 in the list	9 of 20089 in the genome	1	11.5057	gnl|UG|Ssc#S35173926,gnl|UG|Ssc#S35167435,gnl|UG|Ssc#S46878962
GO:0008284	positive regulation of cell proliferation	17 of 582 in the list	263 of 20089 in the genome	1	2.23115	gnl|UG|Ssc#S35173690,ENSSSCT00000032169,gnl|UG|Ssc#S35171789,gnl|UG|Ssc#S46880323,ENSSSCT00000027852,ENSSSCT00000022793,ENSSSCT00000017171,ENSSSCT00000010018,ENSSSCT00000018780,ENSSSCT00000015660,ENSSSCT00000027647,ENSSSCT00000009429,ENSSSCT00000025452,gnl|UG|Ssc#S6077182,gnl|UG|Ssc#S38675455,gnl|UG|Ssc#S55324994,gnl|UG|Ssc#S23691765
GO:0032879	regulation of localization	40 of 582 in the list	850 of 20089 in the genome	1	1.62434	gnl|UG|Ssc#S58302462,ENSSSCT00000031039,ENSSSCT00000004097,gnl|UG|Ssc#S40565039,gnl|UG|Ssc#S48857139,ENSSSCT00000000383,ENSSSCT00000003786,ENSSSCT00000015183,ENSSSCT00000016389,ENSSSCT00000009890,ENSSSCT00000004688,gnl|UG|Ssc#S35167435,ENSSSCT00000017171,ENSSSCT00000014036,ENSSSCT00000024067,ENSSSCT00000030392,gnl|UG|Ssc#S20116409,gnl|UG|Ssc#S58303891,gnl|UG|Ssc#S39548544,ENSSSCT00000005328,gnl|U…
GO:0060485	mesenchyme development	9 of 582 in the list	96 of 20089 in the genome	1	3.23599	ENSSSCT00000027647,ENSSSCT00000010638,gnl|UG|Ssc#S38675455,ENSSSCT00000009890,ENSSSCT00000010018,ENSSSCT00000009458,gnl|UG|Ssc#S58304810,ENSSSCT00000031339,ENSSSCT00000018780
GO:0003158	endothelium development	4 of 582 in the list	19 of 20089 in the genome	1	7.26678	gnl|UG|Ssc#S35172271,ENSSSCT00000031604,gnl|UG|Ssc#S55318850,gnl|UG|Ssc#S23213461
GO:0060688	regulation of morphogenesis of a branching structure	4 of 582 in the list	19 of 20089 in the genome	1	7.26678	ENSSSCT00000017400,ENSSSCT00000027647,ENSSSCT00000027852,gnl|UG|Ssc#S38675455
GO:0061326	renal tubule development	4 of 582 in the list	19 of 20089 in the genome	1	7.26678	ENSSSCT00000019256,ENSSSCT00000023713,gnl|UG|Ssc#S23698069,gnl|UG|Ssc#S35171789
GO:0051146	striated muscle cell differentiation	13 of 582 in the list	177 of 20089 in the genome	1	2.53516	gnl|UG|Ssc#S22415874,gnl|UG|Ssc#S50180456,gnl|UG|Ssc#S58302462,ENSSSCT00000001161,gnl|UG|Ssc#S58310055,gnl|UG|Ssc#S55327534,gnl|UG|Ssc#S17513706,ENSSSCT00000005302,ENSSSCT00000027470,ENSSSCT00000019053,gnl|UG|Ssc#S17512154,ENSSSCT00000009521,ENSSSCT00000013143
GO:0008219	cell death	51 of 582 in the list	1160 of 20089 in the genome	1	1.51757	ENSSSCT00000029046,ENSSSCT00000015170,ENSSSCT00000010638,gnl|UG|Ssc#S20116576,gnl|UG|Ssc#S55327534,gnl|UG|Ssc#S35166541,gnl|UG|Ssc#S35171789,ENSSSCT00000019205,ENSSSCT00000005302,gnl|UG|Ssc#S58302359,gnl|UG|Ssc#S35167552,ENSSSCT00000004631,gnl|UG|Ssc#S58303384,ENSSSCT00000006142,ENSSSCT00000009890,ENSSSCT00000004688,gnl|UG|Ssc#S58306205,ENSSSCT00000009429,gnl|UG|Ssc#S58313582,gnl|UG|Ssc#S55318850…
GO:0016265	death	51 of 582 in the list	1160 of 20089 in the genome	1	1.51757	ENSSSCT00000029046,ENSSSCT00000015170,ENSSSCT00000010638,gnl|UG|Ssc#S20116576,gnl|UG|Ssc#S55327534,gnl|UG|Ssc#S35166541,gnl|UG|Ssc#S35171789,ENSSSCT00000019205,ENSSSCT00000005302,gnl|UG|Ssc#S58302359,gnl|UG|Ssc#S35167552,ENSSSCT00000004631,gnl|UG|Ssc#S58303384,ENSSSCT00000006142,ENSSSCT00000009890,ENSSSCT00000004688,gnl|UG|Ssc#S58306205,ENSSSCT00000009429,gnl|UG|Ssc#S58313582,gnl|UG|Ssc#S55318850…
GO:2000026	regulation of multicellular organismal development	30 of 582 in the list	587 of 20089 in the genome	1	1.76408	ENSSSCT00000004097,gnl|UG|Ssc#S35166541,gnl|UG|Ssc#S35171789,ENSSSCT00000001129,gnl|UG|Ssc#S41658116,gnl|UG|Ssc#S55321233,ENSSSCT00000027852,ENSSSCT00000004688,gnl|UG|Ssc#S23698069,gnl|UG|Ssc#S46879502,gnl|UG|Ssc#S35165274,gnl|UG|Ssc#S58306205,ENSSSCT00000010018,ENSSSCT00000018780,gnl|UG|Ssc#S46880329,gnl|UG|Ssc#S58499134,ENSSSCT00000022487,ENSSSCT00000015660,ENSSSCT00000006644,ENSSSCT00000027647…
GO:0030111	regulation of Wnt receptor signaling pathway	11 of 582 in the list	136 of 20089 in the genome	1	2.79183	ENSSSCT00000004200,gnl|UG|Ssc#S35173690,ENSSSCT00000015660,ENSSSCT00000027647,gnl|UG|Ssc#S38675455,ENSSSCT00000006641,ENSSSCT00000027852,gnl|UG|Ssc#S43678669,ENSSSCT00000010018,ENSSSCT00000018780,gnl|UG|Ssc#S58304810
GO:0051494	negative regulation of cytoskeleton organization	7 of 582 in the list	62 of 20089 in the genome	1	3.8971	gnl|UG|Ssc#S33578952,gnl|UG|Ssc#S58313925,gnl|UG|Ssc#S35164136,gnl|UG|Ssc#S55320415,ENSSSCT00000002535,gnl|UG|Ssc#S46879502,gnl|UG|Ssc#S46880097
GO:0032526	response to retinoic acid	5 of 582 in the list	32 of 20089 in the genome	1	5.39331	ENSSSCT00000027852,gnl|UG|Ssc#S23698069,ENSSSCT00000027427,gnl|UG|Ssc#S35171789,ENSSSCT00000018780
GO:0007423	sensory organ development	19 of 582 in the list	314 of 20089 in the genome	1	2.08862	gnl|UG|Ssc#S35173690,ENSSSCT00000003812,gnl|UG|Ssc#S35171789,ENSSSCT00000024674,gnl|UG|Ssc#S46880323,ENSSSCT00000016389,ENSSSCT00000027852,ENSSSCT00000003137,gnl|UG|Ssc#S35172028,ENSSSCT00000010018,gnl|UG|Ssc#S58304013,ENSSSCT00000009881,ENSSSCT00000027647,gnl|UG|Ssc#S38675455,gnl|UG|Ssc#S35165363,ENSSSCT00000006641,gnl|UG|Ssc#S46880757,gnl|UG|Ssc#S46876605,ENSSSCT00000031339
GO:0008285	negative regulation of cell proliferation	11 of 582 in the list	137 of 20089 in the genome	1	2.77145	ENSSSCT00000027647,ENSSSCT00000004097,gnl|UG|Ssc#S35166603,ENSSSCT00000003812,ENSSSCT00000029331,gnl|UG|Ssc#S35167552,ENSSSCT00000027852,ENSSSCT00000013143,gnl|UG|Ssc#S55327569,ENSSSCT00000018780,ENSSSCT00000009458
GO:0006979	response to oxidative stress	12 of 582 in the list	158 of 20089 in the genome	1	2.62156	gnl|UG|Ssc#S22415874,ENSSSCT00000005328,gnl|UG|Ssc#S18386615,gnl|UG|Ssc#S40565039,gnl|UG|Ssc#S35171789,gnl|UG|Ssc#S46878962,ENSSSCT00000016389,gnl|UG|Ssc#S35164136,gnl|UG|Ssc#S35173926,gnl|UG|Ssc#S35167435,gnl|UG|Ssc#S58311058,ENSSSCT00000002650
GO:0001501	skeletal system development	11 of 582 in the list	138 of 20089 in the genome	1	2.75137	gnl|UG|Ssc#S35165559,ENSSSCT00000001129,ENSSSCT00000023043,ENSSSCT00000009194,ENSSSCT00000007145,ENSSSCT00000027852,gnl|UG|Ssc#S51750135,gnl|UG|Ssc#S58306205,ENSSSCT00000017407,ENSSSCT00000018780,gnl|UG|Ssc#S58304810
GO:0003401	axis elongation	4 of 582 in the list	20 of 20089 in the genome	1	6.90344	ENSSSCT00000017400,ENSSSCT00000027647,gnl|UG|Ssc#S38675455,ENSSSCT00000031339
GO:0060512	prostate gland morphogenesis	4 of 582 in the list	20 of 20089 in the genome	1	6.90344	ENSSSCT00000017400,ENSSSCT00000031604,ENSSSCT00000027647,gnl|UG|Ssc#S38675455
GO:0060740	prostate gland epithelium morphogenesis	4 of 582 in the list	20 of 20089 in the genome	1	6.90344	ENSSSCT00000017400,ENSSSCT00000031604,ENSSSCT00000027647,gnl|UG|Ssc#S38675455
GO:0000303	response to superoxide	2 of 582 in the list	3 of 20089 in the genome	1	23.0115	gnl|UG|Ssc#S35167435,gnl|UG|Ssc#S46878962
GO:0019430	removal of superoxide radicals	2 of 582 in the list	3 of 20089 in the genome	1	23.0115	gnl|UG|Ssc#S35167435,gnl|UG|Ssc#S46878962
GO:0032536	regulation of cell projection size	2 of 582 in the list	3 of 20089 in the genome	1	23.0115	gnl|UG|Ssc#S46877407,ENSSSCT00000010578
GO:0071450	cellular response to oxygen radical	2 of 582 in the list	3 of 20089 in the genome	1	23.0115	gnl|UG|Ssc#S35167435,gnl|UG|Ssc#S46878962
GO:0071451	cellular response to superoxide	2 of 582 in the list	3 of 20089 in the genome	1	23.0115	gnl|UG|Ssc#S35167435,gnl|UG|Ssc#S46878962
GO:0030155	regulation of cell adhesion	13 of 582 in the list	183 of 20089 in the genome	1	2.45204	ENSSSCT00000022487,ENSSSCT00000031311,ENSSSCT00000012706,ENSSSCT00000027647,ENSSSCT00000011287,gnl|UG|Ssc#S58312019,gnl|UG|Ssc#S49953823,ENSSSCT00000000383,gnl|UG|Ssc#S35164136,ENSSSCT00000030592,ENSSSCT00000027852,gnl|UG|Ssc#S35167435,ENSSSCT00000010018
GO:0042692	muscle cell differentiation	15 of 582 in the list	228 of 20089 in the genome	1	2.27087	gnl|UG|Ssc#S22415874,gnl|UG|Ssc#S50180456,gnl|UG|Ssc#S58302462,ENSSSCT00000001161,gnl|UG|Ssc#S58310055,gnl|UG|Ssc#S55327534,gnl|UG|Ssc#S17513706,ENSSSCT00000005302,ENSSSCT00000027470,ENSSSCT00000019053,gnl|UG|Ssc#S17512154,gnl|UG|Ssc#S46878688,ENSSSCT00000009521,ENSSSCT00000013143,gnl|UG|Ssc#S46879229
GO:0045103	intermediate filament-based process	4 of 582 in the list	21 of 20089 in the genome	1	6.5747	gnl|UG|Ssc#S46877407,ENSSSCT00000011589,gnl|UG|Ssc#S35170842,ENSSSCT00000010578
GO:0045104	intermediate filament cytoskeleton organization	4 of 582 in the list	21 of 20089 in the genome	1	6.5747	gnl|UG|Ssc#S46877407,ENSSSCT00000011589,gnl|UG|Ssc#S35170842,ENSSSCT00000010578
GO:0051049	regulation of transport	34 of 582 in the list	709 of 20089 in the genome	1	1.65527	gnl|UG|Ssc#S58302462,ENSSSCT00000031039,ENSSSCT00000004097,ENSSSCT00000000383,ENSSSCT00000003786,ENSSSCT00000015183,ENSSSCT00000016389,ENSSSCT00000009890,ENSSSCT00000004688,gnl|UG|Ssc#S35167435,ENSSSCT00000024067,ENSSSCT00000030392,gnl|UG|Ssc#S20116409,gnl|UG|Ssc#S58303891,gnl|UG|Ssc#S39548544,ENSSSCT00000005328,gnl|UG|Ssc#S33578952,ENSSSCT00000014464,ENSSSCT00000018801,gnl|UG|Ssc#S36661000,gnl|U…
GO:0030834	regulation of actin filament depolymerization	5 of 582 in the list	35 of 20089 in the genome	1	4.93103	gnl|UG|Ssc#S58313925,gnl|UG|Ssc#S35164136,gnl|UG|Ssc#S55320415,ENSSSCT00000002535,gnl|UG|Ssc#S46880097
GO:0030835	negative regulation of actin filament depolymerization	5 of 582 in the list	35 of 20089 in the genome	1	4.93103	gnl|UG|Ssc#S58313925,gnl|UG|Ssc#S35164136,gnl|UG|Ssc#S55320415,ENSSSCT00000002535,gnl|UG|Ssc#S46880097
GO:0043242	negative regulation of protein complex disassembly	5 of 582 in the list	35 of 20089 in the genome	1	4.93103	gnl|UG|Ssc#S58313925,gnl|UG|Ssc#S35164136,gnl|UG|Ssc#S55320415,ENSSSCT00000002535,gnl|UG|Ssc#S46880097
GO:0043627	response to estrogen stimulus	11 of 582 in the list	144 of 20089 in the genome	1	2.63673	gnl|UG|Ssc#S20116198,ENSSSCT00000027647,ENSSSCT00000029331,ENSSSCT00000017986,gnl|UG|Ssc#S58302359,ENSSSCT00000004631,ENSSSCT00000016389,ENSSSCT00000027852,gnl|UG|Ssc#S35167435,gnl|UG|Ssc#S35171851,gnl|UG|Ssc#S43678669
GO:0003002	regionalization	18 of 582 in the list	302 of 20089 in the genome	1	2.05732	gnl|UG|Ssc#S58302897,gnl|UG|Ssc#S46876181,ENSSSCT00000029331,ENSSSCT00000019256,ENSSSCT00000027852,gnl|UG|Ssc#S23698069,gnl|UG|Ssc#S55324378,gnl|UG|Ssc#S46879229,ENSSSCT00000010018,ENSSSCT00000006141,ENSSSCT00000022487,ENSSSCT00000017400,ENSSSCT00000027647,gnl|UG|Ssc#S58311610,ENSSSCT00000006162,ENSSSCT00000030592,ENSSSCT00000019053,ENSSSCT00000009458
GO:0048732	gland development	10 of 582 in the list	124 of 20089 in the genome	1	2.78364	ENSSSCT00000017400,ENSSSCT00000031604,ENSSSCT00000027647,gnl|UG|Ssc#S38675455,gnl|UG|Ssc#S6077182,ENSSSCT00000029331,ENSSSCT00000027852,ENSSSCT00000010018,ENSSSCT00000018780,ENSSSCT00000009458
GO:0007155	cell adhesion	29 of 582 in the list	581 of 20089 in the genome	1	1.72289	gnl|UG|Ssc#S58302133,ENSSSCT00000012851,ENSSSCT00000014835,gnl|UG|Ssc#S46878962,gnl|UG|Ssc#S58302860,ENSSSCT00000004631,ENSSSCT00000010354,gnl|UG|Ssc#S43509724,gnl|UG|Ssc#S58306489,gnl|UG|Ssc#S58307208,gnl|UG|Ssc#S35170857,ENSSSCT00000010018,ENSSSCT00000018780,gnl|UG|Ssc#S58303774,gnl|UG|Ssc#S46880329,ENSSSCT00000030809,gnl|UG|Ssc#S58305195,gnl|UG|Ssc#S58310151,ENSSSCT00000003095,ENSSSCT000000094…
GO:0022610	biological adhesion	29 of 582 in the list	581 of 20089 in the genome	1	1.72289	gnl|UG|Ssc#S58302133,ENSSSCT00000012851,ENSSSCT00000014835,gnl|UG|Ssc#S46878962,gnl|UG|Ssc#S58302860,ENSSSCT00000004631,ENSSSCT00000010354,gnl|UG|Ssc#S43509724,gnl|UG|Ssc#S58306489,gnl|UG|Ssc#S58307208,gnl|UG|Ssc#S35170857,ENSSSCT00000010018,ENSSSCT00000018780,gnl|UG|Ssc#S58303774,gnl|UG|Ssc#S46880329,ENSSSCT00000030809,gnl|UG|Ssc#S58305195,gnl|UG|Ssc#S58310151,ENSSSCT00000003095,ENSSSCT000000094…
GO:0022612	gland morphogenesis	4 of 582 in the list	22 of 20089 in the genome	1	6.27585	ENSSSCT00000017400,ENSSSCT00000031604,ENSSSCT00000027647,gnl|UG|Ssc#S38675455
GO:0045165	cell fate commitment	11 of 582 in the list	145 of 20089 in the genome	1	2.61854	ENSSSCT00000012175,gnl|UG|Ssc#S50180456,ENSSSCT00000031604,gnl|UG|Ssc#S58302462,gnl|UG|Ssc#S38675455,gnl|UG|Ssc#S17513706,ENSSSCT00000003137,gnl|UG|Ssc#S55325097,ENSSSCT00000018511,ENSSSCT00000018780,ENSSSCT00000009458
GO:0003013	circulatory system process	16 of 582 in the list	256 of 20089 in the genome	1	2.15732	gnl|UG|Ssc#S50180456,gnl|UG|Ssc#S18386615,ENSSSCT00000004097,gnl|UG|Ssc#S58310055,gnl|UG|Ssc#S55327534,gnl|UG|Ssc#S17513706,ENSSSCT00000005302,ENSSSCT00000009890,gnl|UG|Ssc#S18546778,ENSSSCT00000017171,gnl|UG|Ssc#S58303928,gnl|UG|Ssc#S17509922,gnl|UG|Ssc#S23756740,gnl|UG|Ssc#S55326961,gnl|UG|Ssc#S35164136,gnl|UG|Ssc#S39548544
GO:0048870	cell motility	35 of 582 in the list	743 of 20089 in the genome	1	1.62598	ENSSSCT00000029046,gnl|UG|Ssc#S58302462,gnl|UG|Ssc#S40565039,ENSSSCT00000000383,gnl|UG|Ssc#S35171789,ENSSSCT00000004631,ENSSSCT00000004688,gnl|UG|Ssc#S58306205,ENSSSCT00000022487,gnl|UG|Ssc#S35167068,gnl|UG|Ssc#S55318850,ENSSSCT00000026265,gnl|UG|Ssc#S55324994,gnl|UG|Ssc#S35164136,ENSSSCT00000015465,gnl|UG|Ssc#S58304810,ENSSSCT00000006081,ENSSSCT00000011287,gnl|UG|Ssc#S41658116,gnl|UG|Ssc#S553212…
GO:0051674	localization of cell	35 of 582 in the list	743 of 20089 in the genome	1	1.62598	ENSSSCT00000029046,gnl|UG|Ssc#S58302462,gnl|UG|Ssc#S40565039,ENSSSCT00000000383,gnl|UG|Ssc#S35171789,ENSSSCT00000004631,ENSSSCT00000004688,gnl|UG|Ssc#S58306205,ENSSSCT00000022487,gnl|UG|Ssc#S35167068,gnl|UG|Ssc#S55318850,ENSSSCT00000026265,gnl|UG|Ssc#S55324994,gnl|UG|Ssc#S35164136,ENSSSCT00000015465,gnl|UG|Ssc#S58304810,ENSSSCT00000006081,ENSSSCT00000011287,gnl|UG|Ssc#S41658116,gnl|UG|Ssc#S553212…
GO:0009913	epidermal cell differentiation	7 of 582 in the list	68 of 20089 in the genome	1	3.55324	ENSSSCT00000027852,gnl|UG|Ssc#S40565039,gnl|UG|Ssc#S49953823,gnl|UG|Ssc#S32235123,gnl|UG|Ssc#S35170842,ENSSSCT00000001118,gnl|UG|Ssc#S35167552
GO:2000112	regulation of cellular macromolecule biosynthetic process	68 of 582 in the list	1689 of 20089 in the genome	1	1.38968	gnl|UG|Ssc#S58302462,gnl|UG|Ssc#S23765177,ENSSSCT00000008738,ENSSSCT00000010638,gnl|UG|Ssc#S55326285,gnl|UG|Ssc#S20116576,ENSSSCT00000001082,gnl|UG|Ssc#S58303206,gnl|UG|Ssc#S46880323,gnl|UG|Ssc#S58301570,gnl|UG|Ssc#S35172028,gnl|UG|Ssc#S35173205,gnl|UG|Ssc#S58306205,ENSSSCT00000022793,ENSSSCT00000006141,gnl|UG|Ssc#S46876266,ENSSSCT00000017400,ENSSSCT00000029225,ENSSSCT00000027574,gnl|UG|Ssc#S3867…
GO:0048522	positive regulation of cellular process	74 of 582 in the list	1869 of 20089 in the genome	1	1.36665	ENSSSCT00000004200,ENSSSCT00000032169,ENSSSCT00000004097,gnl|UG|Ssc#S35166541,gnl|UG|Ssc#S35171789,ENSSSCT00000004631,gnl|UG|Ssc#S46880323,ENSSSCT00000022793,ENSSSCT00000017171,gnl|UG|Ssc#S58302555,ENSSSCT00000027574,gnl|UG|Ssc#S38675455,gnl|UG|Ssc#S35164136,gnl|UG|Ssc#S55327569,gnl|UG|Ssc#S58304810,ENSSSCT00000007081,ENSSSCT00000004670,ENSSSCT00000003137,gnl|UG|Ssc#S35165274,gnl|UG|Ssc#S55327564…
GO:0043244	regulation of protein complex disassembly	5 of 582 in the list	36 of 20089 in the genome	1	4.79405	gnl|UG|Ssc#S58313925,gnl|UG|Ssc#S35164136,gnl|UG|Ssc#S55320415,ENSSSCT00000002535,gnl|UG|Ssc#S46880097
GO:2001141	regulation of RNA biosynthetic process	64 of 582 in the list	1573 of 20089 in the genome	1	1.40439	gnl|UG|Ssc#S58302462,gnl|UG|Ssc#S23765177,ENSSSCT00000008738,ENSSSCT00000010638,gnl|UG|Ssc#S55326285,gnl|UG|Ssc#S20116576,ENSSSCT00000001082,gnl|UG|Ssc#S58303206,gnl|UG|Ssc#S46880323,gnl|UG|Ssc#S58301570,gnl|UG|Ssc#S35172028,gnl|UG|Ssc#S35173205,gnl|UG|Ssc#S58306205,ENSSSCT00000022793,ENSSSCT00000006141,gnl|UG|Ssc#S46876266,ENSSSCT00000017400,ENSSSCT00000029225,ENSSSCT00000027574,gnl|UG|Ssc#S3867…
GO:0032970	regulation of actin filament-based process	9 of 582 in the list	106 of 20089 in the genome	1	2.9307	gnl|UG|Ssc#S58313925,gnl|UG|Ssc#S35164136,gnl|UG|Ssc#S55320415,gnl|UG|Ssc#S19541569,ENSSSCT00000027647,ENSSSCT00000002535,gnl|UG|Ssc#S46880097,ENSSSCT00000026537,ENSSSCT00000003786
GO:0010647	positive regulation of cell communication	21 of 582 in the list	380 of 20089 in the genome	1	1.90753	ENSSSCT00000004200,gnl|UG|Ssc#S35173690,ENSSSCT00000031039,ENSSSCT00000004097,gnl|UG|Ssc#S40565039,gnl|UG|Ssc#S35170385,ENSSSCT00000003786,ENSSSCT00000009890,ENSSSCT00000027852,ENSSSCT00000004670,gnl|UG|Ssc#S35167435,ENSSSCT00000011649,gnl|UG|Ssc#S43678669,ENSSSCT00000027647,gnl|UG|Ssc#S35167324,gnl|UG|Ssc#S38675455,gnl|UG|Ssc#S35165283,gnl|UG|Ssc#S55324994,gnl|UG|Ssc#S23691765,gnl|UG|Ssc#S395485…
GO:0030177	positive regulation of Wnt receptor signaling pathway	6 of 582 in the list	52 of 20089 in the genome	1	3.98275	ENSSSCT00000004200,gnl|UG|Ssc#S35173690,ENSSSCT00000027647,gnl|UG|Ssc#S38675455,gnl|UG|Ssc#S43678669,gnl|UG|Ssc#S58304810
GO:0035239	tube morphogenesis	14 of 582 in the list	213 of 20089 in the genome	1	2.26873	gnl|UG|Ssc#S23213284,ENSSSCT00000027647,ENSSSCT00000010638,gnl|UG|Ssc#S55326285,ENSSSCT00000029331,ENSSSCT00000006641,ENSSSCT00000007590,ENSSSCT00000027852,ENSSSCT00000003137,ENSSSCT00000004688,gnl|UG|Ssc#S23698069,gnl|UG|Ssc#S58306205,ENSSSCT00000006141,gnl|UG|Ssc#S58304013
GO:0065008	regulation of biological quality	95 of 582 in the list	2517 of 20089 in the genome	1	1.30279	ENSSSCT00000004097,gnl|UG|Ssc#S55323286,gnl|UG|Ssc#S35171789,gnl|UG|Ssc#S58309430,ENSSSCT00000017171,gnl|UG|Ssc#S35167068,ENSSSCT00000024067,gnl|UG|Ssc#S58307650,gnl|UG|Ssc#S58303329,ENSSSCT00000026537,gnl|UG|Ssc#S46880757,gnl|UG|Ssc#S35164136,gnl|UG|Ssc#S40334904,gnl|UG|Ssc#S55327569,ENSSSCT00000016695,ENSSSCT00000031339,gnl|UG|Ssc#S58304810,ENSSSCT00000031604,ENSSSCT00000003165,gnl|UG|Ssc#S4688…
GO:0048518	positive regulation of biological process	88 of 582 in the list	2304 of 20089 in the genome	1	1.31836	ENSSSCT00000004200,ENSSSCT00000032169,ENSSSCT00000004097,gnl|UG|Ssc#S48857139,gnl|UG|Ssc#S20116576,gnl|UG|Ssc#S35166541,gnl|UG|Ssc#S35171789,gnl|UG|Ssc#S46880323,ENSSSCT00000004631,ENSSSCT00000022793,ENSSSCT00000017171,gnl|UG|Ssc#S58302555,ENSSSCT00000027574,gnl|UG|Ssc#S38675455,gnl|UG|Ssc#S58314864,gnl|UG|Ssc#S35164136,gnl|UG|Ssc#S55327569,gnl|UG|Ssc#S58304810,ENSSSCT00000007081,ENSSSCT000000046…
GO:0051252	regulation of RNA metabolic process	64 of 582 in the list	1583 of 20089 in the genome	1	1.39551	gnl|UG|Ssc#S58302462,gnl|UG|Ssc#S23765177,ENSSSCT00000008738,ENSSSCT00000010638,gnl|UG|Ssc#S55326285,gnl|UG|Ssc#S20116576,ENSSSCT00000001082,gnl|UG|Ssc#S58303206,gnl|UG|Ssc#S46880323,gnl|UG|Ssc#S58301570,gnl|UG|Ssc#S35172028,gnl|UG|Ssc#S35173205,gnl|UG|Ssc#S58306205,ENSSSCT00000022793,ENSSSCT00000006141,gnl|UG|Ssc#S46876266,ENSSSCT00000017400,ENSSSCT00000029225,ENSSSCT00000027574,gnl|UG|Ssc#S3867…
GO:0012501	programmed cell death	48 of 582 in the list	1118 of 20089 in the genome	1	1.48195	ENSSSCT00000029046,ENSSSCT00000015170,ENSSSCT00000010638,gnl|UG|Ssc#S20116576,gnl|UG|Ssc#S55327534,gnl|UG|Ssc#S35166541,gnl|UG|Ssc#S35171789,ENSSSCT00000019205,ENSSSCT00000005302,gnl|UG|Ssc#S58302359,gnl|UG|Ssc#S35167552,gnl|UG|Ssc#S58303384,ENSSSCT00000006142,ENSSSCT00000009890,ENSSSCT00000004688,gnl|UG|Ssc#S58306205,gnl|UG|Ssc#S58313582,gnl|UG|Ssc#S55318850,gnl|UG|Ssc#S35170629,gnl|UG|Ssc#S6077…
GO:0031326	regulation of cellular biosynthetic process	73 of 582 in the list	1855 of 20089 in the genome	1	1.35836	gnl|UG|Ssc#S58302462,gnl|UG|Ssc#S23765177,ENSSSCT00000004097,ENSSSCT00000008738,ENSSSCT00000010638,gnl|UG|Ssc#S55326285,gnl|UG|Ssc#S20116576,ENSSSCT00000001082,gnl|UG|Ssc#S58303206,gnl|UG|Ssc#S46880323,gnl|UG|Ssc#S58301570,gnl|UG|Ssc#S35172028,gnl|UG|Ssc#S35173205,gnl|UG|Ssc#S58306205,ENSSSCT00000022793,ENSSSCT00000006141,gnl|UG|Ssc#S46876266,ENSSSCT00000017400,ENSSSCT00000029225,ENSSSCT000000275…
GO:0007017	microtubule-based process	19 of 582 in the list	336 of 20089 in the genome	1	1.95186	ENSSSCT00000015170,gnl|UG|Ssc#S58309795,gnl|UG|Ssc#S46877407,ENSSSCT00000014835,gnl|UG|Ssc#S46880438,gnl|UG|Ssc#S35173132,ENSSSCT00000016389,gnl|UG|Ssc#S55321233,ENSSSCT00000023118,gnl|UG|Ssc#S46879502,gnl|UG|Ssc#S55327564,gnl|UG|Ssc#S55325243,gnl|UG|Ssc#S58307650,gnl|UG|Ssc#S46875786,ENSSSCT00000010578,ENSSSCT00000017584,ENSSSCT00000004347,ENSSSCT00000002929,gnl|UG|Ssc#S46876265
GO:0001708	cell fate specification	5 of 582 in the list	38 of 20089 in the genome	1	4.54173	gnl|UG|Ssc#S50180456,ENSSSCT00000031604,gnl|UG|Ssc#S58302462,gnl|UG|Ssc#S17513706,ENSSSCT00000018511
GO:0002690	positive regulation of leukocyte chemotaxis	5 of 582 in the list	38 of 20089 in the genome	1	4.54173	ENSSSCT00000009890,ENSSSCT00000027852,gnl|UG|Ssc#S40565039,ENSSSCT00000015421,ENSSSCT00000017171
GO:0003014	renal system process	5 of 582 in the list	38 of 20089 in the genome	1	4.54173	gnl|UG|Ssc#S58303928,gnl|UG|Ssc#S18386615,ENSSSCT00000009890,gnl|UG|Ssc#S18546778,gnl|UG|Ssc#S35171789
GO:0071363	cellular response to growth factor stimulus	5 of 582 in the list	38 of 20089 in the genome	1	4.54173	ENSSSCT00000027647,ENSSSCT00000027852,gnl|UG|Ssc#S38675455,gnl|UG|Ssc#S46875848,ENSSSCT00000023043
GO:0006355	regulation of transcription, DNA-dependent	63 of 582 in the list	1562 of 20089 in the genome	1	1.39218	gnl|UG|Ssc#S35165559,gnl|UG|Ssc#S58302462,gnl|UG|Ssc#S23765177,ENSSSCT00000008738,gnl|UG|Ssc#S58302897,ENSSSCT00000010638,gnl|UG|Ssc#S55326285,gnl|UG|Ssc#S20116576,ENSSSCT00000001082,gnl|UG|Ssc#S58303206,ENSSSCT00000001129,gnl|UG|Ssc#S58302359,gnl|UG|Ssc#S46880323,gnl|UG|Ssc#S58301570,gnl|UG|Ssc#S35167435,gnl|UG|Ssc#S35166169,gnl|UG|Ssc#S35172028,gnl|UG|Ssc#S35173205,gnl|UG|Ssc#S58306205,ENSSSCT0…
GO:0010646	regulation of cell communication	40 of 582 in the list	898 of 20089 in the genome	1	1.53751	ENSSSCT00000004200,gnl|UG|Ssc#S35173690,gnl|UG|Ssc#S58302462,ENSSSCT00000031039,ENSSSCT00000004097,gnl|UG|Ssc#S40565039,ENSSSCT00000028010,gnl|UG|Ssc#S35170385,ENSSSCT00000003786,ENSSSCT00000009890,gnl|UG|Ssc#S35167435,ENSSSCT00000022487,gnl|UG|Ssc#S35167324,gnl|UG|Ssc#S38675455,gnl|UG|Ssc#S55324994,gnl|UG|Ssc#S23691765,ENSSSCT00000030392,gnl|UG|Ssc#S39548544,gnl|UG|Ssc#S46878688,gnl|UG|Ssc#S5830…
GO:0007010	cytoskeleton organization	34 of 582 in the list	732 of 20089 in the genome	1	1.60326	ENSSSCT00000015170,gnl|UG|Ssc#S50180456,gnl|UG|Ssc#S46877407,gnl|UG|Ssc#S55327534,gnl|UG|Ssc#S17513706,gnl|UG|Ssc#S35171789,ENSSSCT00000014835,ENSSSCT00000003786,ENSSSCT00000005302,ENSSSCT00000016389,gnl|UG|Ssc#S22415872,gnl|UG|Ssc#S46879502,ENSSSCT00000014456,gnl|UG|Ssc#S43509724,gnl|UG|Ssc#S55325243,ENSSSCT00000010578,ENSSSCT00000004347,gnl|UG|Ssc#S35164136,ENSSSCT00000019053,gnl|UG|Ssc#S351708…
GO:0030048	actin filament-based movement	2 of 582 in the list	4 of 20089 in the genome	1	17.2586	gnl|UG|Ssc#S55327534,ENSSSCT00000005302
GO:0070925	organelle assembly	2 of 582 in the list	4 of 20089 in the genome	1	17.2586	gnl|UG|Ssc#S35171171,gnl|UG|Ssc#S55327564
GO:0045597	positive regulation of cell differentiation	18 of 582 in the list	314 of 20089 in the genome	1	1.97869	ENSSSCT00000011358,gnl|UG|Ssc#S35173690,ENSSSCT00000023043,ENSSSCT00000024674,ENSSSCT00000003137,gnl|UG|Ssc#S35165274,gnl|UG|Ssc#S35173991,gnl|UG|Ssc#S43678669,gnl|UG|Ssc#S46879229,ENSSSCT00000010018,ENSSSCT00000006644,ENSSSCT00000027647,ENSSSCT00000027574,gnl|UG|Ssc#S6077182,ENSSSCT00000029853,gnl|UG|Ssc#S55322529,gnl|UG|Ssc#S20116495,ENSSSCT00000009458
GO:0001763	morphogenesis of a branching structure	11 of 582 in the list	153 of 20089 in the genome	1	2.48163	ENSSSCT00000017400,gnl|UG|Ssc#S23213284,ENSSSCT00000009429,ENSSSCT00000027647,gnl|UG|Ssc#S55326285,gnl|UG|Ssc#S38675455,ENSSSCT00000029331,ENSSSCT00000027852,ENSSSCT00000003137,gnl|UG|Ssc#S23698069,ENSSSCT00000031339
GO:0048565	digestive tract development	5 of 582 in the list	39 of 20089 in the genome	1	4.42528	ENSSSCT00000003137,ENSSSCT00000027852,gnl|UG|Ssc#S35168504,ENSSSCT00000001082,ENSSSCT00000009458
GO:0055123	digestive system development	5 of 582 in the list	39 of 20089 in the genome	1	4.42528	ENSSSCT00000003137,ENSSSCT00000027852,gnl|UG|Ssc#S35168504,ENSSSCT00000001082,ENSSSCT00000009458
GO:0033189	response to vitamin A	8 of 582 in the list	92 of 20089 in the genome	1	3.00149	gnl|UG|Ssc#S34535466,ENSSSCT00000027852,gnl|UG|Ssc#S23698069,gnl|UG|Ssc#S58311058,ENSSSCT00000027427,ENSSSCT00000029331,gnl|UG|Ssc#S35171789,ENSSSCT00000018780
GO:0048667	cell morphogenesis involved in neuron differentiation	14 of 582 in the list	222 of 20089 in the genome	1	2.17676	gnl|UG|Ssc#S35173690,gnl|UG|Ssc#S58302462,ENSSSCT00000023583,gnl|UG|Ssc#S38675455,ENSSSCT00000010578,ENSSSCT00000006641,gnl|UG|Ssc#S58301654,gnl|UG|Ssc#S35173132,ENSSSCT00000015183,ENSSSCT00000030392,ENSSSCT00000023118,ENSSSCT00000007529,gnl|UG|Ssc#S58303706,ENSSSCT00000019532
GO:0009611	response to wounding	18 of 582 in the list	318 of 20089 in the genome	1	1.9538	ENSSSCT00000005328,ENSSSCT00000004097,gnl|UG|Ssc#S35171789,gnl|UG|Ssc#S58302860,ENSSSCT00000027852,ENSSSCT00000004688,gnl|UG|Ssc#S35167435,gnl|UG|Ssc#S46879229,gnl|UG|Ssc#S46879163,gnl|UG|Ssc#S43134858,gnl|UG|Ssc#S58499134,gnl|UG|Ssc#S35167068,gnl|UG|Ssc#S49953823,ENSSSCT00000010578,gnl|UG|Ssc#S35164136,ENSSSCT00000001118,gnl|UG|Ssc#S35165293,gnl|UG|Ssc#S46878838
GO:0070848	response to growth factor stimulus	8 of 582 in the list	93 of 20089 in the genome	1	2.96922	ENSSSCT00000027647,gnl|UG|Ssc#S38675455,gnl|UG|Ssc#S46875848,ENSSSCT00000023043,gnl|UG|Ssc#S58302359,gnl|UG|Ssc#S55324994,ENSSSCT00000027852,gnl|UG|Ssc#S35165274
GO:0060560	developmental growth involved in morphogenesis	6 of 582 in the list	57 of 20089 in the genome	1	3.63339	ENSSSCT00000017400,ENSSSCT00000027647,ENSSSCT00000003137,ENSSSCT00000007145,gnl|UG|Ssc#S38675455,ENSSSCT00000031339
GO:0045137	development of primary sexual characteristics	12 of 582 in the list	179 of 20089 in the genome	1	2.314	gnl|UG|Ssc#S35168751,ENSSSCT00000017400,ENSSSCT00000031604,ENSSSCT00000027647,gnl|UG|Ssc#S58313495,ENSSSCT00000006641,ENSSSCT00000027336,ENSSSCT00000027852,ENSSSCT00000003137,gnl|UG|Ssc#S43678669,ENSSSCT00000018780,ENSSSCT00000031339
GO:0032940	secretion by cell	22 of 582 in the list	424 of 20089 in the genome	1	1.79099	ENSSSCT00000004097,gnl|UG|Ssc#S58310055,ENSSSCT00000028010,ENSSSCT00000000383,ENSSSCT00000000232,gnl|UG|Ssc#S35171789,ENSSSCT00000015183,ENSSSCT00000004631,gnl|UG|Ssc#S58303384,ENSSSCT00000027852,gnl|UG|Ssc#S58311058,gnl|UG|Ssc#S46879163,ENSSSCT00000017171,gnl|UG|Ssc#S58313925,gnl|UG|Ssc#S35167068,ENSSSCT00000027427,gnl|UG|Ssc#S55321252,gnl|UG|Ssc#S55324994,ENSSSCT00000030392,gnl|UG|Ssc#S39548544…
GO:0007389	pattern specification process	19 of 582 in the list	350 of 20089 in the genome	1	1.87379	ENSSSCT00000004200,gnl|UG|Ssc#S58302897,gnl|UG|Ssc#S46876181,ENSSSCT00000029331,ENSSSCT00000019256,ENSSSCT00000027852,gnl|UG|Ssc#S23698069,gnl|UG|Ssc#S55324378,gnl|UG|Ssc#S46879229,ENSSSCT00000010018,ENSSSCT00000006141,ENSSSCT00000022487,ENSSSCT00000017400,ENSSSCT00000027647,gnl|UG|Ssc#S58311610,ENSSSCT00000006162,ENSSSCT00000030592,ENSSSCT00000019053,ENSSSCT00000009458
GO:0060442	branching involved in prostate gland morphogenesis	3 of 582 in the list	14 of 20089 in the genome	1	7.39654	ENSSSCT00000017400,ENSSSCT00000027647,gnl|UG|Ssc#S38675455
GO:0009889	regulation of biosynthetic process	74 of 582 in the list	1923 of 20089 in the genome	1	1.32827	gnl|UG|Ssc#S58302462,gnl|UG|Ssc#S23765177,ENSSSCT00000004097,ENSSSCT00000008738,ENSSSCT00000010638,gnl|UG|Ssc#S55326285,gnl|UG|Ssc#S20116576,ENSSSCT00000001082,gnl|UG|Ssc#S58303206,ENSSSCT00000004631,gnl|UG|Ssc#S46880323,gnl|UG|Ssc#S58301570,gnl|UG|Ssc#S35172028,gnl|UG|Ssc#S35173205,gnl|UG|Ssc#S58306205,ENSSSCT00000022793,ENSSSCT00000006141,gnl|UG|Ssc#S46876266,ENSSSCT00000017400,ENSSSCT000000292…
GO:0008283	cell proliferation	46 of 582 in the list	1092 of 20089 in the genome	1	1.45402	ENSSSCT00000013532,ENSSSCT00000003786,gnl|UG|Ssc#S58302359,ENSSSCT00000004631,gnl|UG|Ssc#S35172271,ENSSSCT00000009890,ENSSSCT00000004688,ENSSSCT00000017171,gnl|UG|Ssc#S58303928,ENSSSCT00000017400,ENSSSCT00000009881,ENSSSCT00000027574,ENSSSCT00000024067,gnl|UG|Ssc#S35170629,gnl|UG|Ssc#S38675455,gnl|UG|Ssc#S58313495,ENSSSCT00000006902,gnl|UG|Ssc#S58310055,ENSSSCT00000011287,ENSSSCT00000023043,gnl|U…
GO:0008543	fibroblast growth factor receptor signaling pathway	4 of 582 in the list	27 of 20089 in the genome	1	5.11366	ENSSSCT00000027852,gnl|UG|Ssc#S38675455,gnl|UG|Ssc#S46875848,ENSSSCT00000023043
GO:0044344	cellular response to fibroblast growth factor stimulus	4 of 582 in the list	27 of 20089 in the genome	1	5.11366	ENSSSCT00000027852,gnl|UG|Ssc#S38675455,gnl|UG|Ssc#S46875848,ENSSSCT00000023043
GO:0071774	response to fibroblast growth factor stimulus	4 of 582 in the list	27 of 20089 in the genome	1	5.11366	ENSSSCT00000027852,gnl|UG|Ssc#S38675455,gnl|UG|Ssc#S46875848,ENSSSCT00000023043
GO:0031589	cell-substrate adhesion	9 of 582 in the list	118 of 20089 in the genome	1	2.63267	gnl|UG|Ssc#S58305195,gnl|UG|Ssc#S58310151,gnl|UG|Ssc#S46878962,gnl|UG|Ssc#S58302860,gnl|UG|Ssc#S46877175,ENSSSCT00000004631,ENSSSCT00000007145,gnl|UG|Ssc#S43509724,gnl|UG|Ssc#S58303774
GO:0021700	developmental maturation	8 of 582 in the list	98 of 20089 in the genome	1	2.81773	gnl|UG|Ssc#S18386615,ENSSSCT00000008738,gnl|UG|Ssc#S58307201,ENSSSCT00000023043,ENSSSCT00000026150,ENSSSCT00000006081,ENSSSCT00000009458,gnl|UG|Ssc#S20116222
GO:0023056	positive regulation of signaling	20 of 582 in the list	379 of 20089 in the genome	1	1.82149	ENSSSCT00000004200,gnl|UG|Ssc#S35173690,ENSSSCT00000031039,ENSSSCT00000027647,ENSSSCT00000004097,gnl|UG|Ssc#S40565039,gnl|UG|Ssc#S35167324,gnl|UG|Ssc#S38675455,gnl|UG|Ssc#S35170385,gnl|UG|Ssc#S35165283,ENSSSCT00000003786,gnl|UG|Ssc#S55324994,gnl|UG|Ssc#S23691765,ENSSSCT00000009890,ENSSSCT00000027852,ENSSSCT00000004670,gnl|UG|Ssc#S35167435,ENSSSCT00000011649,gnl|UG|Ssc#S43678669,gnl|UG|Ssc#S583048…
GO:0008589	regulation of smoothened signaling pathway	5 of 582 in the list	43 of 20089 in the genome	1	4.01363	ENSSSCT00000022487,ENSSSCT00000027647,ENSSSCT00000003137,ENSSSCT00000029331,ENSSSCT00000023043
GO:0045109	intermediate filament organization	2 of 582 in the list	5 of 20089 in the genome	1	13.8069	gnl|UG|Ssc#S46877407,ENSSSCT00000010578
GO:0070167	regulation of biomineral tissue development	2 of 582 in the list	5 of 20089 in the genome	1	13.8069	gnl|UG|Ssc#S23698069,ENSSSCT00000001129
GO:0001935	endothelial cell proliferation	7 of 582 in the list	79 of 20089 in the genome	1	3.05848	gnl|UG|Ssc#S35172271,ENSSSCT00000027852,ENSSSCT00000015421,gnl|UG|Ssc#S23162129,gnl|UG|Ssc#S23213461,ENSSSCT00000003786,gnl|UG|Ssc#S41658116
GO:0016043	cellular component organization	133 of 582 in the list	3786 of 20089 in the genome	1	1.21257	gnl|UG|Ssc#S58302462,gnl|UG|Ssc#S48857139,gnl|UG|Ssc#S55326285,ENSSSCT00000001082,gnl|UG|Ssc#S55327534,gnl|UG|Ssc#S17513706,gnl|UG|Ssc#S22415872,ENSSSCT00000026150,gnl|UG|Ssc#S46876266,ENSSSCT00000026537,gnl|UG|Ssc#S58307201,ENSSSCT00000019083,ENSSSCT00000009521,gnl|UG|Ssc#S58304810,gnl|UG|Ssc#S22415874,gnl|UG|Ssc#S58310588,ENSSSCT00000023118,gnl|UG|Ssc#S55320415,ENSSSCT00000003137,gnl|UG|Ssc#S58…
GO:0031667	response to nutrient levels	19 of 582 in the list	356 of 20089 in the genome	1	1.84221	gnl|UG|Ssc#S18386615,gnl|UG|Ssc#S34535466,ENSSSCT00000029331,gnl|UG|Ssc#S35171789,ENSSSCT00000003786,ENSSSCT00000027852,gnl|UG|Ssc#S35167435,gnl|UG|Ssc#S23698069,gnl|UG|Ssc#S58311058,ENSSSCT00000016713,gnl|UG|Ssc#S46879163,ENSSSCT00000018780,ENSSSCT00000027647,ENSSSCT00000027427,gnl|UG|Ssc#S55324994,gnl|UG|Ssc#S35169135,gnl|UG|Ssc#S35168504,gnl|UG|Ssc#S39548544,ENSSSCT00000012233
GO:0002027	regulation of heart rate	3 of 582 in the list	15 of 20089 in the genome	1	6.90344	gnl|UG|Ssc#S35164136,gnl|UG|Ssc#S58310055,gnl|UG|Ssc#S58311058
GO:0006599	phosphagen metabolic process	3 of 582 in the list	15 of 20089 in the genome	1	6.90344	gnl|UG|Ssc#S50182029,gnl|UG|Ssc#S35165470,gnl|UG|Ssc#S30930815
GO:0006140	regulation of nucleotide metabolic process	20 of 582 in the list	383 of 20089 in the genome	1	1.80246	gnl|UG|Ssc#S22415874,gnl|UG|Ssc#S35164979,ENSSSCT00000004097,gnl|UG|Ssc#S58305091,ENSSSCT00000003786,ENSSSCT00000007081,ENSSSCT00000015183,gnl|UG|Ssc#S23757503,ENSSSCT00000009890,ENSSSCT00000027852,ENSSSCT00000011822,ENSSSCT00000014456,gnl|UG|Ssc#S17509922,gnl|UG|Ssc#S55325243,ENSSSCT00000027647,gnl|UG|Ssc#S19541569,gnl|UG|Ssc#S49953823,ENSSSCT00000024175,gnl|UG|Ssc#S35164136,gnl|UG|Ssc#S17526193
GO:0045596	negative regulation of cell differentiation	16 of 582 in the list	284 of 20089 in the genome	1	1.94463	gnl|UG|Ssc#S35165559,gnl|UG|Ssc#S58302462,gnl|UG|Ssc#S55326285,gnl|UG|Ssc#S36661000,ENSSSCT00000027852,gnl|UG|Ssc#S58306205,ENSSSCT00000018511,ENSSSCT00000022487,ENSSSCT00000006644,ENSSSCT00000027647,gnl|UG|Ssc#S55318850,ENSSSCT00000027574,ENSSSCT00000007590,ENSSSCT00000030592,gnl|UG|Ssc#S39548544,ENSSSCT00000009458
GO:0010556	regulation of macromolecule biosynthetic process	69 of 582 in the list	1793 of 20089 in the genome	1	1.32832	gnl|UG|Ssc#S58302462,gnl|UG|Ssc#S23765177,ENSSSCT00000008738,ENSSSCT00000010638,gnl|UG|Ssc#S55326285,gnl|UG|Ssc#S20116576,ENSSSCT00000001082,gnl|UG|Ssc#S58303206,ENSSSCT00000004631,gnl|UG|Ssc#S46880323,gnl|UG|Ssc#S58301570,gnl|UG|Ssc#S35172028,gnl|UG|Ssc#S35173205,gnl|UG|Ssc#S58306205,ENSSSCT00000022793,ENSSSCT00000006141,gnl|UG|Ssc#S46876266,ENSSSCT00000017400,ENSSSCT00000029225,ENSSSCT000000275…
GO:0002687	positive regulation of leukocyte migration	5 of 582 in the list	45 of 20089 in the genome	1	3.83524	ENSSSCT00000009890,ENSSSCT00000027852,gnl|UG|Ssc#S40565039,ENSSSCT00000015421,ENSSSCT00000017171
GO:0032101	regulation of response to external stimulus	11 of 582 in the list	167 of 20089 in the genome	1	2.27359	ENSSSCT00000022921,gnl|UG|Ssc#S40565039,ENSSSCT00000011287,gnl|UG|Ssc#S20116495,ENSSSCT00000007701,ENSSSCT00000027852,ENSSSCT00000009890,gnl|UG|Ssc#S39548544,gnl|UG|Ssc#S23162129,ENSSSCT00000015421,ENSSSCT00000017171
GO:0000302	response to reactive oxygen species	8 of 582 in the list	104 of 20089 in the genome	1	2.65517	gnl|UG|Ssc#S35171789,gnl|UG|Ssc#S46878962,ENSSSCT00000016389,gnl|UG|Ssc#S35173926,gnl|UG|Ssc#S35164136,gnl|UG|Ssc#S58311058,gnl|UG|Ssc#S35167435,ENSSSCT00000002650
GO:0009967	positive regulation of signal transduction	19 of 582 in the list	366 of 20089 in the genome	1	1.79188	ENSSSCT00000004200,gnl|UG|Ssc#S35173690,ENSSSCT00000031039,ENSSSCT00000027647,gnl|UG|Ssc#S40565039,gnl|UG|Ssc#S35167324,gnl|UG|Ssc#S38675455,gnl|UG|Ssc#S35170385,gnl|UG|Ssc#S35165283,ENSSSCT00000003786,gnl|UG|Ssc#S55324994,gnl|UG|Ssc#S23691765,ENSSSCT00000009890,ENSSSCT00000027852,ENSSSCT00000004670,gnl|UG|Ssc#S35167435,ENSSSCT00000011649,gnl|UG|Ssc#S43678669,gnl|UG|Ssc#S58304810
GO:0021537	telencephalon development	11 of 582 in the list	170 of 20089 in the genome	1	2.23346	ENSSSCT00000026586,ENSSSCT00000027574,ENSSSCT00000007094,gnl|UG|Ssc#S35171789,gnl|UG|Ssc#S46880757,ENSSSCT00000023713,ENSSSCT00000003137,ENSSSCT00000026150,ENSSSCT00000010018,ENSSSCT00000009458,ENSSSCT00000006081
GO:0050896	response to stimulus	236 of 582 in the list	7219 of 20089 in the genome	1	1.12842	ENSSSCT00000004200,ENSSSCT00000032169,gnl|UG|Ssc#S58302462,gnl|UG|Ssc#S23765177,gnl|UG|Ssc#S55326285,gnl|UG|Ssc#S55327534,gnl|UG|Ssc#S35166541,ENSSSCT00000013532,gnl|UG|Ssc#S35165163,gnl|UG|Ssc#S58309430,ENSSSCT00000004631,gnl|UG|Ssc#S26387196,gnl|UG|Ssc#S22415872,gnl|UG|Ssc#S35173926,ENSSSCT00000026150,gnl|UG|Ssc#S55327476,ENSSSCT00000017171,gnl|UG|Ssc#S58305438,ENSSSCT00000006141,ENSSSCT0000002…
GO:0002688	regulation of leukocyte chemotaxis	5 of 582 in the list	47 of 20089 in the genome	1	3.67204	ENSSSCT00000009890,ENSSSCT00000027852,gnl|UG|Ssc#S40565039,ENSSSCT00000015421,ENSSSCT00000017171
GO:0042060	wound healing	5 of 582 in the list	47 of 20089 in the genome	1	3.67204	gnl|UG|Ssc#S58499134,ENSSSCT00000004688,gnl|UG|Ssc#S35167435,gnl|UG|Ssc#S46879229,gnl|UG|Ssc#S43134858
GO:0048705	skeletal system morphogenesis	5 of 582 in the list	47 of 20089 in the genome	1	3.67204	gnl|UG|Ssc#S35165559,ENSSSCT00000007145,gnl|UG|Ssc#S58306205,ENSSSCT00000001129,ENSSSCT00000018780
GO:0032956	regulation of actin cytoskeleton organization	8 of 582 in the list	105 of 20089 in the genome	1	2.62988	gnl|UG|Ssc#S58313925,gnl|UG|Ssc#S35164136,gnl|UG|Ssc#S55320415,ENSSSCT00000027647,ENSSSCT00000002535,gnl|UG|Ssc#S46880097,ENSSSCT00000026537,ENSSSCT00000003786
GO:0048523	negative regulation of cellular process	63 of 582 in the list	1629 of 20089 in the genome	1	1.33492	gnl|UG|Ssc#S35165559,ENSSSCT00000032169,gnl|UG|Ssc#S58302462,ENSSSCT00000004097,gnl|UG|Ssc#S55326285,ENSSSCT00000001082,ENSSSCT00000029331,ENSSSCT00000003786,gnl|UG|Ssc#S35167552,ENSSSCT00000016389,gnl|UG|Ssc#S46880323,gnl|UG|Ssc#S58301570,gnl|UG|Ssc#S35167435,gnl|UG|Ssc#S46879502,gnl|UG|Ssc#S35167746,gnl|UG|Ssc#S58306205,ENSSSCT00000022793,ENSSSCT00000022487,gnl|UG|Ssc#S58313925,ENSSSCT000000275…
GO:0030029	actin filament-based process	17 of 582 in the list	317 of 20089 in the genome	1	1.85108	gnl|UG|Ssc#S22415874,gnl|UG|Ssc#S50180456,gnl|UG|Ssc#S55327534,gnl|UG|Ssc#S17513706,gnl|UG|Ssc#S35171789,ENSSSCT00000003786,ENSSSCT00000005302,gnl|UG|Ssc#S58304401,ENSSSCT00000027470,gnl|UG|Ssc#S22415872,ENSSSCT00000014456,gnl|UG|Ssc#S55321077,gnl|UG|Ssc#S18359204,gnl|UG|Ssc#S35164136,ENSSSCT00000019053,ENSSSCT00000015159,ENSSSCT00000007666
GO:0007548	sex differentiation	12 of 582 in the list	195 of 20089 in the genome	1	2.12413	gnl|UG|Ssc#S35168751,ENSSSCT00000017400,ENSSSCT00000031604,ENSSSCT00000027647,gnl|UG|Ssc#S58313495,ENSSSCT00000006641,ENSSSCT00000027336,ENSSSCT00000027852,ENSSSCT00000003137,gnl|UG|Ssc#S43678669,ENSSSCT00000018780,ENSSSCT00000031339
GO:0014888	striated muscle adaptation	2 of 582 in the list	6 of 20089 in the genome	1	11.5057	gnl|UG|Ssc#S58499134,gnl|UG|Ssc#S55327534
GO:0042573	retinoic acid metabolic process	2 of 582 in the list	6 of 20089 in the genome	1	11.5057	ENSSSCT00000031339,gnl|UG|Ssc#S46880757
GO:0072070	loop of Henle development	2 of 582 in the list	6 of 20089 in the genome	1	11.5057	ENSSSCT00000023713,gnl|UG|Ssc#S35171789
GO:0006007	glucose catabolic process	7 of 582 in the list	85 of 20089 in the genome	1	2.84259	gnl|UG|Ssc#S18386615,gnl|UG|Ssc#S58304639,ENSSSCT00000022684,gnl|UG|Ssc#S35171851,gnl|UG|Ssc#S43134858,gnl|UG|Ssc#S35173954,gnl|UG|Ssc#S23699925
GO:0030178	negative regulation of Wnt receptor signaling pathway	7 of 582 in the list	85 of 20089 in the genome	1	2.84259	ENSSSCT00000015660,ENSSSCT00000027647,ENSSSCT00000027852,gnl|UG|Ssc#S43678669,ENSSSCT00000006641,ENSSSCT00000010018,ENSSSCT00000018780
GO:0015669	gas transport	4 of 582 in the list	31 of 20089 in the genome	1	4.45383	gnl|UG|Ssc#S40316405,ENSSSCT00000008738,gnl|UG|Ssc#S40327466,gnl|UG|Ssc#S35171789
GO:0006163	purine nucleotide metabolic process	35 of 582 in the list	807 of 20089 in the genome	1	1.49703	gnl|UG|Ssc#S20116576,gnl|UG|Ssc#S55327534,gnl|UG|Ssc#S35171789,ENSSSCT00000019205,gnl|UG|Ssc#S58305044,ENSSSCT00000005302,gnl|UG|Ssc#S46880438,ENSSSCT00000015183,gnl|UG|Ssc#S35170353,gnl|UG|Ssc#S35167217,ENSSSCT00000002187,gnl|UG|Ssc#S46875786,gnl|UG|Ssc#S6077182,gnl|UG|Ssc#S23756740,ENSSSCT00000029733,gnl|UG|Ssc#S23691765,ENSSSCT00000025245,ENSSSCT00000015159,gnl|UG|Ssc#S22415874,gnl|UG|Ssc#S553…
GO:0048666	neuron development	18 of 582 in the list	344 of 20089 in the genome	1	1.80613	gnl|UG|Ssc#S35173690,gnl|UG|Ssc#S58302462,ENSSSCT00000023583,gnl|UG|Ssc#S35173132,ENSSSCT00000015183,ENSSSCT00000023118,ENSSSCT00000007529,ENSSSCT00000026150,gnl|UG|Ssc#S58303706,gnl|UG|Ssc#S38675455,gnl|UG|Ssc#S58307201,ENSSSCT00000010578,ENSSSCT00000006641,gnl|UG|Ssc#S58301654,ENSSSCT00000030392,ENSSSCT00000017584,ENSSSCT00000019532,ENSSSCT00000009458
GO:0016202	regulation of striated muscle tissue development	6 of 582 in the list	66 of 20089 in the genome	1	3.13793	gnl|UG|Ssc#S58499134,ENSSSCT00000004688,gnl|UG|Ssc#S58306205,ENSSSCT00000010018,ENSSSCT00000018780,gnl|UG|Ssc#S58309494
GO:0030832	regulation of actin filament length	6 of 582 in the list	66 of 20089 in the genome	1	3.13793	gnl|UG|Ssc#S58313925,gnl|UG|Ssc#S35164136,gnl|UG|Ssc#S55320415,ENSSSCT00000002535,gnl|UG|Ssc#S46880097,ENSSSCT00000026537
GO:0051493	regulation of cytoskeleton organization	10 of 582 in the list	150 of 20089 in the genome	1	2.30115	gnl|UG|Ssc#S33578952,gnl|UG|Ssc#S58313925,ENSSSCT00000027647,gnl|UG|Ssc#S46880097,ENSSSCT00000026537,ENSSSCT00000003786,gnl|UG|Ssc#S35164136,ENSSSCT00000002535,gnl|UG|Ssc#S55320415,gnl|UG|Ssc#S46879502
GO:0008015	blood circulation	12 of 582 in the list	197 of 20089 in the genome	1	2.10257	gnl|UG|Ssc#S58303928,gnl|UG|Ssc#S18386615,gnl|UG|Ssc#S17509922,ENSSSCT00000004097,gnl|UG|Ssc#S58310055,gnl|UG|Ssc#S55326961,gnl|UG|Ssc#S23756740,gnl|UG|Ssc#S35164136,ENSSSCT00000009890,gnl|UG|Ssc#S39548544,gnl|UG|Ssc#S18546778,ENSSSCT00000017171
GO:1900542	regulation of purine nucleotide metabolic process	19 of 582 in the list	373 of 20089 in the genome	1	1.75825	gnl|UG|Ssc#S22415874,gnl|UG|Ssc#S35164979,ENSSSCT00000004097,gnl|UG|Ssc#S58305091,ENSSSCT00000003786,ENSSSCT00000007081,ENSSSCT00000015183,gnl|UG|Ssc#S23757503,ENSSSCT00000009890,ENSSSCT00000011822,ENSSSCT00000014456,gnl|UG|Ssc#S17509922,gnl|UG|Ssc#S55325243,ENSSSCT00000027647,gnl|UG|Ssc#S19541569,gnl|UG|Ssc#S49953823,ENSSSCT00000024175,gnl|UG|Ssc#S35164136,gnl|UG|Ssc#S17526193
GO:0007204	elevation of cytosolic calcium ion concentration	4 of 582 in the list	32 of 20089 in the genome	1	4.31465	ENSSSCT00000006768,gnl|UG|Ssc#S58303928,ENSSSCT00000024067,ENSSSCT00000008065
GO:0050886	endocrine process	4 of 582 in the list	32 of 20089 in the genome	1	4.31465	gnl|UG|Ssc#S58303928,gnl|UG|Ssc#S18386615,gnl|UG|Ssc#S58310055,gnl|UG|Ssc#S35171789
GO:0016337	cell-cell adhesion	16 of 582 in the list	297 of 20089 in the genome	1	1.85951	ENSSSCT00000030809,ENSSSCT00000003095,ENSSSCT00000009429,gnl|UG|Ssc#S58302133,ENSSSCT00000022921,ENSSSCT00000012858,ENSSSCT00000014835,ENSSSCT00000004631,ENSSSCT00000010354,ENSSSCT00000015421,ENSSSCT00000007666,gnl|UG|Ssc#S58306489,ENSSSCT00000010018,gnl|UG|Ssc#S35170857,gnl|UG|Ssc#S58307208,ENSSSCT00000018780
GO:0048699	generation of neurons	27 of 582 in the list	590 of 20089 in the genome	1	1.5796	gnl|UG|Ssc#S35173690,gnl|UG|Ssc#S58302462,ENSSSCT00000004097,ENSSSCT00000023583,gnl|UG|Ssc#S35173132,ENSSSCT00000015183,gnl|UG|Ssc#S55321233,ENSSSCT00000023118,ENSSSCT00000007529,ENSSSCT00000027852,ENSSSCT00000026150,gnl|UG|Ssc#S46879502,gnl|UG|Ssc#S58303706,gnl|UG|Ssc#S35165274,ENSSSCT00000017171,ENSSSCT00000010018,ENSSSCT00000027574,gnl|UG|Ssc#S38675455,ENSSSCT00000010578,gnl|UG|Ssc#S58307201,E…
GO:0009117	nucleotide metabolic process	39 of 582 in the list	930 of 20089 in the genome	1	1.44749	gnl|UG|Ssc#S20116576,gnl|UG|Ssc#S55327534,gnl|UG|Ssc#S35171789,ENSSSCT00000019205,gnl|UG|Ssc#S58305044,ENSSSCT00000005302,gnl|UG|Ssc#S46880438,ENSSSCT00000015183,gnl|UG|Ssc#S35170353,gnl|UG|Ssc#S35167217,ENSSSCT00000002187,gnl|UG|Ssc#S46875786,gnl|UG|Ssc#S6077182,gnl|UG|Ssc#S23756740,ENSSSCT00000029733,gnl|UG|Ssc#S23691765,ENSSSCT00000025245,ENSSSCT00000015159,gnl|UG|Ssc#S35167695,gnl|UG|Ssc#S224…
GO:0048634	regulation of muscle organ development	6 of 582 in the list	68 of 20089 in the genome	1	3.04563	gnl|UG|Ssc#S58499134,ENSSSCT00000004688,gnl|UG|Ssc#S58306205,ENSSSCT00000010018,ENSSSCT00000018780,gnl|UG|Ssc#S58309494
GO:0072521	purine-containing compound metabolic process	35 of 582 in the list	819 of 20089 in the genome	1	1.47509	gnl|UG|Ssc#S20116576,gnl|UG|Ssc#S55327534,gnl|UG|Ssc#S35171789,ENSSSCT00000019205,gnl|UG|Ssc#S58305044,ENSSSCT00000005302,gnl|UG|Ssc#S46880438,ENSSSCT00000015183,gnl|UG|Ssc#S35170353,gnl|UG|Ssc#S35167217,ENSSSCT00000002187,gnl|UG|Ssc#S46875786,gnl|UG|Ssc#S6077182,gnl|UG|Ssc#S23756740,ENSSSCT00000029733,gnl|UG|Ssc#S23691765,ENSSSCT00000025245,ENSSSCT00000015159,gnl|UG|Ssc#S22415874,gnl|UG|Ssc#S553…
GO:0032990	cell part morphogenesis	12 of 582 in the list	201 of 20089 in the genome	1	2.06073	ENSSSCT00000015170,gnl|UG|Ssc#S58302462,gnl|UG|Ssc#S49953823,ENSSSCT00000023583,ENSSSCT00000010578,ENSSSCT00000023118,gnl|UG|Ssc#S55320415,ENSSSCT00000004688,gnl|UG|Ssc#S58303706,ENSSSCT00000015421,ENSSSCT00000019532,gnl|UG|Ssc#S58304013
GO:0048858	cell projection morphogenesis	12 of 582 in the list	201 of 20089 in the genome	1	2.06073	ENSSSCT00000015170,gnl|UG|Ssc#S58302462,gnl|UG|Ssc#S49953823,ENSSSCT00000023583,ENSSSCT00000010578,ENSSSCT00000023118,gnl|UG|Ssc#S55320415,ENSSSCT00000004688,gnl|UG|Ssc#S58303706,ENSSSCT00000015421,ENSSSCT00000019532,gnl|UG|Ssc#S58304013
GO:0055001	muscle cell development	10 of 582 in the list	155 of 20089 in the genome	1	2.22691	gnl|UG|Ssc#S22415874,gnl|UG|Ssc#S50180456,gnl|UG|Ssc#S55327534,gnl|UG|Ssc#S17513706,ENSSSCT00000005302,ENSSSCT00000027470,ENSSSCT00000019053,gnl|UG|Ssc#S17512154,ENSSSCT00000009521,ENSSSCT00000013143
GO:0030811	regulation of nucleotide catabolic process	17 of 582 in the list	327 of 20089 in the genome	1	1.79447	gnl|UG|Ssc#S22415874,gnl|UG|Ssc#S35164979,ENSSSCT00000004097,gnl|UG|Ssc#S58305091,ENSSSCT00000003786,ENSSSCT00000015183,gnl|UG|Ssc#S23757503,ENSSSCT00000011822,ENSSSCT00000014456,gnl|UG|Ssc#S17509922,gnl|UG|Ssc#S55325243,ENSSSCT00000027647,gnl|UG|Ssc#S19541569,gnl|UG|Ssc#S49953823,ENSSSCT00000024175,gnl|UG|Ssc#S35164136,gnl|UG|Ssc#S17526193
GO:0033121	regulation of purine nucleotide catabolic process	17 of 582 in the list	327 of 20089 in the genome	1	1.79447	gnl|UG|Ssc#S22415874,gnl|UG|Ssc#S35164979,ENSSSCT00000004097,gnl|UG|Ssc#S58305091,ENSSSCT00000003786,ENSSSCT00000015183,gnl|UG|Ssc#S23757503,ENSSSCT00000011822,ENSSSCT00000014456,gnl|UG|Ssc#S17509922,gnl|UG|Ssc#S55325243,ENSSSCT00000027647,gnl|UG|Ssc#S19541569,gnl|UG|Ssc#S49953823,ENSSSCT00000024175,gnl|UG|Ssc#S35164136,gnl|UG|Ssc#S17526193
GO:0051093	negative regulation of developmental process	16 of 582 in the list	302 of 20089 in the genome	1	1.82872	gnl|UG|Ssc#S35165559,gnl|UG|Ssc#S58302462,gnl|UG|Ssc#S55326285,gnl|UG|Ssc#S36661000,ENSSSCT00000027852,gnl|UG|Ssc#S58306205,ENSSSCT00000018511,ENSSSCT00000022487,ENSSSCT00000006644,ENSSSCT00000027647,gnl|UG|Ssc#S55318850,ENSSSCT00000027574,ENSSSCT00000007590,ENSSSCT00000030592,gnl|UG|Ssc#S39548544,ENSSSCT00000009458
GO:0050673	epithelial cell proliferation	9 of 582 in the list	133 of 20089 in the genome	1	2.33575	gnl|UG|Ssc#S23213461,ENSSSCT00000003786,gnl|UG|Ssc#S41658116,gnl|UG|Ssc#S35172271,ENSSSCT00000027852,gnl|UG|Ssc#S23162129,ENSSSCT00000015421,ENSSSCT00000009458,ENSSSCT00000018780
GO:0032409	regulation of transporter activity	8 of 582 in the list	111 of 20089 in the genome	1	2.48772	gnl|UG|Ssc#S33578952,gnl|UG|Ssc#S35169748,ENSSSCT00000018801,ENSSSCT00000006768,gnl|UG|Ssc#S20116409,gnl|UG|Ssc#S17512154,gnl|UG|Ssc#S58311058,ENSSSCT00000008065
GO:0003072	renal control of peripheral vascular resistance involved in regulation of systemic arterial blood pressure	2 of 582 in the list	7 of 20089 in the genome	1	9.86205	gnl|UG|Ssc#S58303928,gnl|UG|Ssc#S18386615
GO:0003044	regulation of systemic arterial blood pressure mediated by a chemical signal	4 of 582 in the list	34 of 20089 in the genome	1	4.06084	gnl|UG|Ssc#S58303928,gnl|UG|Ssc#S35164136,gnl|UG|Ssc#S18386615,gnl|UG|Ssc#S58310055
GO:0010810	regulation of cell-substrate adhesion	7 of 582 in the list	91 of 20089 in the genome	1	2.65517	ENSSSCT00000031311,ENSSSCT00000030592,ENSSSCT00000012706,ENSSSCT00000027647,gnl|UG|Ssc#S35167435,ENSSSCT00000011287,gnl|UG|Ssc#S58312019
GO:0006753	nucleoside phosphate metabolic process	39 of 582 in the list	944 of 20089 in the genome	1	1.42603	gnl|UG|Ssc#S20116576,gnl|UG|Ssc#S55327534,gnl|UG|Ssc#S35171789,ENSSSCT00000019205,gnl|UG|Ssc#S58305044,ENSSSCT00000005302,gnl|UG|Ssc#S46880438,ENSSSCT00000015183,gnl|UG|Ssc#S35170353,gnl|UG|Ssc#S35167217,ENSSSCT00000002187,gnl|UG|Ssc#S46875786,gnl|UG|Ssc#S6077182,gnl|UG|Ssc#S23756740,ENSSSCT00000029733,gnl|UG|Ssc#S23691765,ENSSSCT00000025245,ENSSSCT00000015159,gnl|UG|Ssc#S35167695,gnl|UG|Ssc#S224…
GO:0048520	positive regulation of behavior	6 of 582 in the list	71 of 20089 in the genome	1	2.91694	ENSSSCT00000009890,ENSSSCT00000027852,gnl|UG|Ssc#S40565039,ENSSSCT00000015421,gnl|UG|Ssc#S23162129,ENSSSCT00000017171
GO:0050921	positive regulation of chemotaxis	6 of 582 in the list	71 of 20089 in the genome	1	2.91694	ENSSSCT00000009890,ENSSSCT00000027852,gnl|UG|Ssc#S40565039,ENSSSCT00000015421,gnl|UG|Ssc#S23162129,ENSSSCT00000017171
GO:0031669	cellular response to nutrient levels	5 of 582 in the list	52 of 20089 in the genome	1	3.31896	ENSSSCT00000027647,gnl|UG|Ssc#S39548544,ENSSSCT00000016713,ENSSSCT00000012233,gnl|UG|Ssc#S55324994
GO:0019320	hexose catabolic process	7 of 582 in the list	92 of 20089 in the genome	1	2.62631	gnl|UG|Ssc#S18386615,gnl|UG|Ssc#S58304639,ENSSSCT00000022684,gnl|UG|Ssc#S35171851,gnl|UG|Ssc#S43134858,gnl|UG|Ssc#S35173954,gnl|UG|Ssc#S23699925
GO:0043410	positive regulation of MAPK cascade	7 of 582 in the list	92 of 20089 in the genome	1	2.62631	gnl|UG|Ssc#S23691765,ENSSSCT00000009890,ENSSSCT00000004670,ENSSSCT00000027852,gnl|UG|Ssc#S40565039,gnl|UG|Ssc#S38675455,gnl|UG|Ssc#S55324994
GO:0071840	cellular component organization or biogenesis	136 of 582 in the list	3977 of 20089 in the genome	1	1.18037	gnl|UG|Ssc#S58302462,gnl|UG|Ssc#S48857139,gnl|UG|Ssc#S55326285,ENSSSCT00000001082,gnl|UG|Ssc#S55327534,gnl|UG|Ssc#S17513706,gnl|UG|Ssc#S22415872,ENSSSCT00000026150,gnl|UG|Ssc#S46876266,ENSSSCT00000026537,gnl|UG|Ssc#S58307201,ENSSSCT00000019083,ENSSSCT00000009521,gnl|UG|Ssc#S58304810,gnl|UG|Ssc#S22415874,gnl|UG|Ssc#S58310588,ENSSSCT00000023118,gnl|UG|Ssc#S55320415,ENSSSCT00000003137,gnl|UG|Ssc#S58…
GO:0022603	regulation of anatomical structure morphogenesis	13 of 582 in the list	232 of 20089 in the genome	1	1.93415	ENSSSCT00000017400,ENSSSCT00000027647,gnl|UG|Ssc#S55318850,gnl|UG|Ssc#S38675455,gnl|UG|Ssc#S35166541,ENSSSCT00000026537,gnl|UG|Ssc#S35171789,gnl|UG|Ssc#S35165363,gnl|UG|Ssc#S41658116,gnl|UG|Ssc#S20116495,ENSSSCT00000019444,ENSSSCT00000027852,gnl|UG|Ssc#S58312732
GO:0007411	axon guidance	5 of 582 in the list	53 of 20089 in the genome	1	3.25634	ENSSSCT00000023118,gnl|UG|Ssc#S58302462,gnl|UG|Ssc#S58303706,ENSSSCT00000023583,ENSSSCT00000019532
GO:0021536	diencephalon development	6 of 582 in the list	73 of 20089 in the genome	1	2.83703	gnl|UG|Ssc#S58302462,gnl|UG|Ssc#S55325097,ENSSSCT00000004097,ENSSSCT00000003137,ENSSSCT00000026150,gnl|UG|Ssc#S46880757
GO:0051384	response to glucocorticoid stimulus	6 of 582 in the list	73 of 20089 in the genome	1	2.83703	ENSSSCT00000032169,ENSSSCT00000004097,gnl|UG|Ssc#S58310055,ENSSSCT00000010578,gnl|UG|Ssc#S35171789,ENSSSCT00000002650
GO:0032412	regulation of ion transmembrane transporter activity	7 of 582 in the list	94 of 20089 in the genome	1	2.57043	ENSSSCT00000006768,gnl|UG|Ssc#S33578952,gnl|UG|Ssc#S20116409,ENSSSCT00000018801,gnl|UG|Ssc#S58311058,gnl|UG|Ssc#S17512154,ENSSSCT00000008065
GO:0048519	negative regulation of biological process	72 of 582 in the list	1953 of 20089 in the genome	1	1.27252	ENSSSCT00000032169,gnl|UG|Ssc#S58302462,ENSSSCT00000004097,gnl|UG|Ssc#S55326285,ENSSSCT00000001082,gnl|UG|Ssc#S46880323,gnl|UG|Ssc#S58301570,gnl|UG|Ssc#S35167746,gnl|UG|Ssc#S58306205,ENSSSCT00000022793,ENSSSCT00000022487,ENSSSCT00000014036,gnl|UG|Ssc#S35167217,ENSSSCT00000027574,gnl|UG|Ssc#S38675455,gnl|UG|Ssc#S35164136,gnl|UG|Ssc#S35173941,gnl|UG|Ssc#S55327569,gnl|UG|Ssc#S55327799,ENSSSCT0000001…
GO:0051480	cytosolic calcium ion homeostasis	9 of 582 in the list	139 of 20089 in the genome	1	2.23493	gnl|UG|Ssc#S33578952,gnl|UG|Ssc#S58303928,ENSSSCT00000004097,gnl|UG|Ssc#S58310055,ENSSSCT00000024067,gnl|UG|Ssc#S46877462,ENSSSCT00000006768,ENSSSCT00000008065,gnl|UG|Ssc#S20116222
GO:0009991	response to extracellular stimulus	19 of 582 in the list	391 of 20089 in the genome	1	1.67731	gnl|UG|Ssc#S18386615,gnl|UG|Ssc#S34535466,ENSSSCT00000029331,gnl|UG|Ssc#S35171789,ENSSSCT00000003786,ENSSSCT00000027852,gnl|UG|Ssc#S35167435,gnl|UG|Ssc#S23698069,gnl|UG|Ssc#S58311058,ENSSSCT00000016713,gnl|UG|Ssc#S46879163,ENSSSCT00000018780,ENSSSCT00000027647,ENSSSCT00000027427,gnl|UG|Ssc#S55324994,gnl|UG|Ssc#S35169135,gnl|UG|Ssc#S35168504,gnl|UG|Ssc#S39548544,ENSSSCT00000012233
GO:0030239	myofibril assembly	6 of 582 in the list	74 of 20089 in the genome	1	2.79869	gnl|UG|Ssc#S50180456,ENSSSCT00000027470,ENSSSCT00000019053,gnl|UG|Ssc#S55327534,gnl|UG|Ssc#S17513706,ENSSSCT00000005302
GO:0009952	anterior/posterior pattern specification	7 of 582 in the list	95 of 20089 in the genome	1	2.54337	ENSSSCT00000006162,ENSSSCT00000027647,ENSSSCT00000019053,ENSSSCT00000027852,gnl|UG|Ssc#S46879229,gnl|UG|Ssc#S55324378,ENSSSCT00000010018
GO:0022898	regulation of transmembrane transporter activity	7 of 582 in the list	95 of 20089 in the genome	1	2.54337	ENSSSCT00000006768,gnl|UG|Ssc#S33578952,gnl|UG|Ssc#S20116409,ENSSSCT00000018801,gnl|UG|Ssc#S58311058,gnl|UG|Ssc#S17512154,ENSSSCT00000008065
GO:0046365	monosaccharide catabolic process	7 of 582 in the list	95 of 20089 in the genome	1	2.54337	gnl|UG|Ssc#S18386615,gnl|UG|Ssc#S58304639,ENSSSCT00000022684,gnl|UG|Ssc#S35171851,gnl|UG|Ssc#S43134858,gnl|UG|Ssc#S35173954,gnl|UG|Ssc#S23699925
GO:0033273	response to vitamin	10 of 582 in the list	163 of 20089 in the genome	1	2.11762	gnl|UG|Ssc#S34535466,ENSSSCT00000027647,ENSSSCT00000027427,ENSSSCT00000029331,gnl|UG|Ssc#S35171789,ENSSSCT00000027852,gnl|UG|Ssc#S58311058,gnl|UG|Ssc#S23698069,gnl|UG|Ssc#S35168504,ENSSSCT00000018780
GO:0003009	skeletal muscle contraction	2 of 582 in the list	8 of 20089 in the genome	1	8.6293	gnl|UG|Ssc#S33578952,gnl|UG|Ssc#S19541569
GO:0007131	reciprocal meiotic recombination	2 of 582 in the list	8 of 20089 in the genome	1	8.6293	gnl|UG|Ssc#S20116576,gnl|UG|Ssc#S55327564
GO:0035825	reciprocal DNA recombination	2 of 582 in the list	8 of 20089 in the genome	1	8.6293	gnl|UG|Ssc#S20116576,gnl|UG|Ssc#S55327564
GO:0010638	positive regulation of organelle organization	5 of 582 in the list	55 of 20089 in the genome	1	3.13793	gnl|UG|Ssc#S33578952,gnl|UG|Ssc#S35164136,ENSSSCT00000027647,ENSSSCT00000003786,gnl|UG|Ssc#S58308211
GO:0046903	secretion	24 of 582 in the list	530 of 20089 in the genome	1	1.56304	ENSSSCT00000004097,gnl|UG|Ssc#S58310055,ENSSSCT00000028010,ENSSSCT00000000383,ENSSSCT00000000232,gnl|UG|Ssc#S35171789,ENSSSCT00000015183,ENSSSCT00000004631,gnl|UG|Ssc#S58303384,ENSSSCT00000027852,gnl|UG|Ssc#S58311058,gnl|UG|Ssc#S18546778,ENSSSCT00000017171,gnl|UG|Ssc#S46879163,gnl|UG|Ssc#S58313925,gnl|UG|Ssc#S35167068,ENSSSCT00000027427,gnl|UG|Ssc#S6077182,gnl|UG|Ssc#S55321252,gnl|UG|Ssc#S5532499…
GO:0008217	regulation of blood pressure	7 of 582 in the list	96 of 20089 in the genome	1	2.51688	gnl|UG|Ssc#S58303928,gnl|UG|Ssc#S35164136,gnl|UG|Ssc#S18386615,gnl|UG|Ssc#S17509922,gnl|UG|Ssc#S58310055,gnl|UG|Ssc#S39548544,ENSSSCT00000017171
GO:0055086	nucleobase-containing small molecule metabolic process	40 of 582 in the list	994 of 20089 in the genome	1	1.38902	gnl|UG|Ssc#S20116576,gnl|UG|Ssc#S55327534,gnl|UG|Ssc#S35171789,ENSSSCT00000019205,gnl|UG|Ssc#S58305044,ENSSSCT00000005302,gnl|UG|Ssc#S46880438,ENSSSCT00000015183,gnl|UG|Ssc#S35170353,gnl|UG|Ssc#S35167217,ENSSSCT00000002187,gnl|UG|Ssc#S46875786,gnl|UG|Ssc#S6077182,gnl|UG|Ssc#S23756740,ENSSSCT00000029733,gnl|UG|Ssc#S23691765,ENSSSCT00000025245,ENSSSCT00000015159,gnl|UG|Ssc#S35167695,gnl|UG|Ssc#S224…
GO:0051100	negative regulation of binding	6 of 582 in the list	76 of 20089 in the genome	1	2.72504	gnl|UG|Ssc#S35169748,gnl|UG|Ssc#S55318850,gnl|UG|Ssc#S43678669,ENSSSCT00000006641,ENSSSCT00000010018,ENSSSCT00000009458
GO:0001654	eye development	10 of 582 in the list	166 of 20089 in the genome	1	2.07935	ENSSSCT00000009881,ENSSSCT00000003812,gnl|UG|Ssc#S35171789,gnl|UG|Ssc#S35165363,gnl|UG|Ssc#S46880757,ENSSSCT00000016389,gnl|UG|Ssc#S46876605,ENSSSCT00000027852,ENSSSCT00000031339,gnl|UG|Ssc#S58304013
GO:0030182	neuron differentiation	20 of 582 in the list	425 of 20089 in the genome	1	1.62434	gnl|UG|Ssc#S35173690,gnl|UG|Ssc#S58302462,ENSSSCT00000023583,gnl|UG|Ssc#S35173132,ENSSSCT00000015183,ENSSSCT00000023118,ENSSSCT00000007529,ENSSSCT00000026150,gnl|UG|Ssc#S58303706,ENSSSCT00000027574,gnl|UG|Ssc#S38675455,ENSSSCT00000010578,gnl|UG|Ssc#S58307201,ENSSSCT00000006641,gnl|UG|Ssc#S58301654,ENSSSCT00000030392,ENSSSCT00000017584,ENSSSCT00000019532,ENSSSCT00000006081,ENSSSCT00000009458
GO:0034765	regulation of ion transmembrane transport	7 of 582 in the list	98 of 20089 in the genome	1	2.46551	ENSSSCT00000006768,gnl|UG|Ssc#S33578952,gnl|UG|Ssc#S20116409,ENSSSCT00000018801,gnl|UG|Ssc#S58311058,gnl|UG|Ssc#S17512154,ENSSSCT00000008065
GO:0002685	regulation of leukocyte migration	5 of 582 in the list	57 of 20089 in the genome	1	3.02782	ENSSSCT00000009890,ENSSSCT00000027852,gnl|UG|Ssc#S40565039,ENSSSCT00000015421,ENSSSCT00000017171
GO:0055002	striated muscle cell development	9 of 582 in the list	144 of 20089 in the genome	1	2.15732	gnl|UG|Ssc#S22415874,gnl|UG|Ssc#S50180456,gnl|UG|Ssc#S55327534,gnl|UG|Ssc#S17513706,ENSSSCT00000005302,ENSSSCT00000027470,ENSSSCT00000019053,ENSSSCT00000009521,ENSSSCT00000013143
GO:0071844	cellular component assembly at cellular level	30 of 582 in the list	709 of 20089 in the genome	1	1.46053	gnl|UG|Ssc#S22415874,gnl|UG|Ssc#S50180456,gnl|UG|Ssc#S35168751,gnl|UG|Ssc#S35166603,gnl|UG|Ssc#S55327534,gnl|UG|Ssc#S17513706,ENSSSCT00000003786,gnl|UG|Ssc#S46878962,ENSSSCT00000005302,gnl|UG|Ssc#S46880438,ENSSSCT00000016389,ENSSSCT00000027470,gnl|UG|Ssc#S58303384,ENSSSCT00000004688,gnl|UG|Ssc#S43509724,gnl|UG|Ssc#S35171171,gnl|UG|Ssc#S55327564,gnl|UG|Ssc#S58305195,ENSSSCT00000026537,ENSSSCT00000…
GO:0008064	regulation of actin polymerization or depolymerization	5 of 582 in the list	58 of 20089 in the genome	1	2.97562	gnl|UG|Ssc#S58313925,gnl|UG|Ssc#S35164136,gnl|UG|Ssc#S55320415,ENSSSCT00000002535,gnl|UG|Ssc#S46880097
GO:0031668	cellular response to extracellular stimulus	5 of 582 in the list	58 of 20089 in the genome	1	2.97562	ENSSSCT00000027647,gnl|UG|Ssc#S39548544,ENSSSCT00000016713,ENSSSCT00000012233,gnl|UG|Ssc#S55324994
GO:0043392	negative regulation of DNA binding	5 of 582 in the list	58 of 20089 in the genome	1	2.97562	gnl|UG|Ssc#S35169748,gnl|UG|Ssc#S55318850,gnl|UG|Ssc#S43678669,ENSSSCT00000006641,ENSSSCT00000009458
GO:0071496	cellular response to external stimulus	5 of 582 in the list	58 of 20089 in the genome	1	2.97562	ENSSSCT00000027647,gnl|UG|Ssc#S39548544,ENSSSCT00000016713,ENSSSCT00000012233,gnl|UG|Ssc#S55324994
GO:0006528	asparagine metabolic process	2 of 582 in the list	9 of 20089 in the genome	1	7.67048	ENSSSCT00000016713,ENSSSCT00000017173
GO:0010171	body morphogenesis	2 of 582 in the list	9 of 20089 in the genome	1	7.67048	ENSSSCT00000009881,gnl|UG|Ssc#S58304013
GO:0010935	regulation of macrophage cytokine production	2 of 582 in the list	9 of 20089 in the genome	1	7.67048	ENSSSCT00000027852,gnl|UG|Ssc#S35167435
GO:0034103	regulation of tissue remodeling	2 of 582 in the list	9 of 20089 in the genome	1	7.67048	ENSSSCT00000027647,gnl|UG|Ssc#S39548544
GO:0009261	ribonucleotide catabolic process	25 of 582 in the list	570 of 20089 in the genome	1	1.51391	gnl|UG|Ssc#S22415874,gnl|UG|Ssc#S55327619,gnl|UG|Ssc#S20116576,ENSSSCT00000003812,gnl|UG|Ssc#S55327534,ENSSSCT00000019205,ENSSSCT00000005302,gnl|UG|Ssc#S46880438,ENSSSCT00000015183,gnl|UG|Ssc#S55321233,gnl|UG|Ssc#S55327564,gnl|UG|Ssc#S33578950,gnl|UG|Ssc#S35167217,ENSSSCT00000018679,ENSSSCT00000002187,gnl|UG|Ssc#S46875786,gnl|UG|Ssc#S46877416,gnl|UG|Ssc#S23691765,gnl|UG|Ssc#S58308067,ENSSSCT00000…
GO:0050920	regulation of chemotaxis	6 of 582 in the list	79 of 20089 in the genome	1	2.62156	ENSSSCT00000009890,ENSSSCT00000027852,gnl|UG|Ssc#S40565039,ENSSSCT00000015421,gnl|UG|Ssc#S23162129,ENSSSCT00000017171
GO:0034614	cellular response to reactive oxygen species	3 of 582 in the list	23 of 20089 in the genome	1	4.50224	gnl|UG|Ssc#S35167435,gnl|UG|Ssc#S35171789,gnl|UG|Ssc#S46878962
GO:0061138	morphogenesis of a branching epithelium	5 of 582 in the list	59 of 20089 in the genome	1	2.92518	ENSSSCT00000017400,ENSSSCT00000027647,ENSSSCT00000027852,gnl|UG|Ssc#S38675455,ENSSSCT00000031339
GO:0007154	cell communication	161 of 582 in the list	4862 of 20089 in the genome	1	1.143	ENSSSCT00000004200,ENSSSCT00000032169,gnl|UG|Ssc#S23765177,gnl|UG|Ssc#S55326285,ENSSSCT00000013532,gnl|UG|Ssc#S35165163,gnl|UG|Ssc#S58309430,ENSSSCT00000004631,ENSSSCT00000026150,gnl|UG|Ssc#S55327476,ENSSSCT00000017171,gnl|UG|Ssc#S58305438,ENSSSCT00000022487,gnl|UG|Ssc#S35167068,gnl|UG|Ssc#S58311610,gnl|UG|Ssc#S58313495,ENSSSCT00000029547,gnl|UG|Ssc#S58303896,ENSSSCT00000031604,gnl|UG|Ssc#S553276…
GO:0044275	cellular carbohydrate catabolic process	7 of 582 in the list	102 of 20089 in the genome	1	2.36883	gnl|UG|Ssc#S18386615,gnl|UG|Ssc#S58304639,ENSSSCT00000022684,gnl|UG|Ssc#S35171851,gnl|UG|Ssc#S43134858,gnl|UG|Ssc#S35173954,gnl|UG|Ssc#S23699925
GO:0006874	cellular calcium ion homeostasis	10 of 582 in the list	173 of 20089 in the genome	1	1.99521	gnl|UG|Ssc#S33578952,gnl|UG|Ssc#S58303928,ENSSSCT00000004097,gnl|UG|Ssc#S58310055,ENSSSCT00000024067,gnl|UG|Ssc#S46877462,gnl|UG|Ssc#S58303329,ENSSSCT00000006768,ENSSSCT00000008065,gnl|UG|Ssc#S20116222
GO:0055074	calcium ion homeostasis	10 of 582 in the list	173 of 20089 in the genome	1	1.99521	gnl|UG|Ssc#S33578952,gnl|UG|Ssc#S58303928,ENSSSCT00000004097,gnl|UG|Ssc#S58310055,ENSSSCT00000024067,gnl|UG|Ssc#S46877462,gnl|UG|Ssc#S58303329,ENSSSCT00000006768,ENSSSCT00000008065,gnl|UG|Ssc#S20116222
GO:0022008	neurogenesis	28 of 582 in the list	661 of 20089 in the genome	1	1.46215	gnl|UG|Ssc#S35173690,gnl|UG|Ssc#S58302462,ENSSSCT00000004097,ENSSSCT00000023583,gnl|UG|Ssc#S35173132,ENSSSCT00000015183,gnl|UG|Ssc#S55321233,ENSSSCT00000023118,ENSSSCT00000007529,ENSSSCT00000027852,ENSSSCT00000026150,gnl|UG|Ssc#S46879502,gnl|UG|Ssc#S58303706,gnl|UG|Ssc#S35165274,ENSSSCT00000017171,ENSSSCT00000010018,ENSSSCT00000018780,ENSSSCT00000027574,gnl|UG|Ssc#S38675455,ENSSSCT00000010578,gnl…
GO:0030198	extracellular matrix organization	5 of 582 in the list	60 of 20089 in the genome	1	2.87643	ENSSSCT00000006902,gnl|UG|Ssc#S43509724,gnl|UG|Ssc#S46878962,gnl|UG|Ssc#S58302860,gnl|UG|Ssc#S58304810
GO:0030509	BMP signaling pathway	5 of 582 in the list	60 of 20089 in the genome	1	2.87643	gnl|UG|Ssc#S58306217,ENSSSCT00000022487,ENSSSCT00000031604,ENSSSCT00000027647,ENSSSCT00000027852
GO:0016049	cell growth	15 of 582 in the list	301 of 20089 in the genome	1	1.72013	ENSSSCT00000029046,gnl|UG|Ssc#S58303928,gnl|UG|Ssc#S50180456,ENSSSCT00000032169,ENSSSCT00000027647,gnl|UG|Ssc#S58310055,gnl|UG|Ssc#S32235123,ENSSSCT00000009543,gnl|UG|Ssc#S17513706,gnl|UG|Ssc#S36661000,ENSSSCT00000004631,ENSSSCT00000016389,gnl|UG|Ssc#S35170842,ENSSSCT00000010018,gnl|UG|Ssc#S35173954
GO:0032233	positive regulation of actin filament bundle assembly	3 of 582 in the list	24 of 20089 in the genome	1	4.31465	gnl|UG|Ssc#S35164136,ENSSSCT00000027647,ENSSSCT00000003786
GO:0042133	neurotransmitter metabolic process	3 of 582 in the list	24 of 20089 in the genome	1	4.31465	ENSSSCT00000026586,gnl|UG|Ssc#S55327569,ENSSSCT00000012104
GO:0043408	regulation of MAPK cascade	9 of 582 in the list	151 of 20089 in the genome	1	2.05732	gnl|UG|Ssc#S40565039,gnl|UG|Ssc#S58303872,gnl|UG|Ssc#S38675455,gnl|UG|Ssc#S55324994,gnl|UG|Ssc#S23691765,ENSSSCT00000027852,ENSSSCT00000004670,ENSSSCT00000009890,gnl|UG|Ssc#S43678669
GO:0032355	response to estradiol stimulus	2 of 582 in the list	10 of 20089 in the genome	1	6.90344	ENSSSCT00000027647,gnl|UG|Ssc#S58302359
GO:0034694	response to prostaglandin stimulus	2 of 582 in the list	10 of 20089 in the genome	1	6.90344	ENSSSCT00000027647,ENSSSCT00000024067
GO:0070887	cellular response to chemical stimulus	18 of 582 in the list	385 of 20089 in the genome	1	1.61379	gnl|UG|Ssc#S34535466,gnl|UG|Ssc#S40565039,gnl|UG|Ssc#S46875848,gnl|UG|Ssc#S35171789,gnl|UG|Ssc#S46878962,ENSSSCT00000023043,ENSSSCT00000027852,gnl|UG|Ssc#S35167435,ENSSSCT00000000272,ENSSSCT00000010018,gnl|UG|Ssc#S55324186,ENSSSCT00000015660,ENSSSCT00000027647,gnl|UG|Ssc#S38675455,gnl|UG|Ssc#S23162129,ENSSSCT00000015465,gnl|UG|Ssc#S58304513,gnl|UG|Ssc#S35164220
GO:0009966	regulation of signal transduction	54 of 582 in the list	1446 of 20089 in the genome	1	1.28902	ENSSSCT00000004200,gnl|UG|Ssc#S35173690,ENSSSCT00000031039,ENSSSCT00000004097,gnl|UG|Ssc#S40565039,ENSSSCT00000029331,gnl|UG|Ssc#S35170385,ENSSSCT00000003786,gnl|UG|Ssc#S46880323,gnl|UG|Ssc#S58303384,ENSSSCT00000009890,gnl|UG|Ssc#S35167435,gnl|UG|Ssc#S43509724,ENSSSCT00000017171,ENSSSCT00000022487,gnl|UG|Ssc#S58302555,gnl|UG|Ssc#S55325243,gnl|UG|Ssc#S35167324,gnl|UG|Ssc#S55318850,gnl|UG|Ssc#S5831…
GO:0032103	positive regulation of response to external stimulus	6 of 582 in the list	83 of 20089 in the genome	1	2.49522	ENSSSCT00000009890,ENSSSCT00000027852,gnl|UG|Ssc#S40565039,ENSSSCT00000015421,gnl|UG|Ssc#S23162129,ENSSSCT00000017171
GO:0043010	camera-type eye development	5 of 582 in the list	62 of 20089 in the genome	1	2.78364	ENSSSCT00000016389,ENSSSCT00000027852,gnl|UG|Ssc#S35165363,ENSSSCT00000031339,gnl|UG|Ssc#S46880757
GO:0046483	heterocycle metabolic process	41 of 582 in the list	1053 of 20089 in the genome	1	1.34397	gnl|UG|Ssc#S20116576,gnl|UG|Ssc#S55327534,gnl|UG|Ssc#S35171789,ENSSSCT00000019205,gnl|UG|Ssc#S58305044,ENSSSCT00000005302,gnl|UG|Ssc#S46880438,ENSSSCT00000015183,gnl|UG|Ssc#S35170353,gnl|UG|Ssc#S35167217,ENSSSCT00000002187,gnl|UG|Ssc#S46875786,gnl|UG|Ssc#S6077182,gnl|UG|Ssc#S23756740,ENSSSCT00000029733,gnl|UG|Ssc#S23691765,ENSSSCT00000025245,ENSSSCT00000015159,gnl|UG|Ssc#S35167695,gnl|UG|Ssc#S224…
GO:0007584	response to nutrient	10 of 582 in the list	177 of 20089 in the genome	1	1.95012	gnl|UG|Ssc#S34535466,ENSSSCT00000027647,ENSSSCT00000027427,ENSSSCT00000029331,gnl|UG|Ssc#S35171789,ENSSSCT00000027852,gnl|UG|Ssc#S58311058,gnl|UG|Ssc#S23698069,gnl|UG|Ssc#S35168504,ENSSSCT00000018780
GO:0006887	exocytosis	12 of 582 in the list	228 of 20089 in the genome	1	1.81669	gnl|UG|Ssc#S58313925,gnl|UG|Ssc#S35167068,ENSSSCT00000028010,ENSSSCT00000000383,gnl|UG|Ssc#S55324994,ENSSSCT00000015183,ENSSSCT00000030392,gnl|UG|Ssc#S58303384,ENSSSCT00000005113,gnl|UG|Ssc#S46879163,ENSSSCT00000017171,gnl|UG|Ssc#S46876265
GO:0016311	dephosphorylation	7 of 582 in the list	106 of 20089 in the genome	1	2.27944	ENSSSCT00000018418,gnl|UG|Ssc#S35173862,ENSSSCT00000007529,gnl|UG|Ssc#S49953823,ENSSSCT00000022557,ENSSSCT00000026265,gnl|UG|Ssc#S46876762
GO:0005979	regulation of glycogen biosynthetic process	3 of 582 in the list	25 of 20089 in the genome	1	4.14206	ENSSSCT00000005328,gnl|UG|Ssc#S20116204,gnl|UG|Ssc#S36661000
GO:0010962	regulation of glucan biosynthetic process	3 of 582 in the list	25 of 20089 in the genome	1	4.14206	ENSSSCT00000005328,gnl|UG|Ssc#S20116204,gnl|UG|Ssc#S36661000
GO:0032885	regulation of polysaccharide biosynthetic process	3 of 582 in the list	25 of 20089 in the genome	1	4.14206	ENSSSCT00000005328,gnl|UG|Ssc#S20116204,gnl|UG|Ssc#S36661000
GO:0048585	negative regulation of response to stimulus	18 of 582 in the list	389 of 20089 in the genome	1	1.5972	gnl|UG|Ssc#S33578952,ENSSSCT00000005328,gnl|UG|Ssc#S36661000,ENSSSCT00000027852,gnl|UG|Ssc#S58314676,gnl|UG|Ssc#S43678669,ENSSSCT00000010018,gnl|UG|Ssc#S35170857,ENSSSCT00000018780,ENSSSCT00000022487,ENSSSCT00000015660,ENSSSCT00000022921,ENSSSCT00000027647,gnl|UG|Ssc#S35167217,gnl|UG|Ssc#S58303872,gnl|UG|Ssc#S23213461,ENSSSCT00000006641,gnl|UG|Ssc#S39548544
GO:0030323	respiratory tube development	8 of 582 in the list	130 of 20089 in the genome	1	2.12413	ENSSSCT00000009429,gnl|UG|Ssc#S38675455,ENSSSCT00000004631,ENSSSCT00000015183,ENSSSCT00000027852,gnl|UG|Ssc#S58311058,ENSSSCT00000022793,gnl|UG|Ssc#S58312732
GO:0010740	positive regulation of intracellular protein kinase cascade	10 of 582 in the list	179 of 20089 in the genome	1	1.92833	gnl|UG|Ssc#S40565039,gnl|UG|Ssc#S38675455,gnl|UG|Ssc#S35165283,ENSSSCT00000003786,gnl|UG|Ssc#S55324994,gnl|UG|Ssc#S23691765,ENSSSCT00000027852,ENSSSCT00000004670,ENSSSCT00000009890,gnl|UG|Ssc#S35167435
GO:0051336	regulation of hydrolase activity	30 of 582 in the list	732 of 20089 in the genome	1	1.41464	gnl|UG|Ssc#S58309291,ENSSSCT00000004097,gnl|UG|Ssc#S58310055,gnl|UG|Ssc#S58305091,ENSSSCT00000012851,ENSSSCT00000003786,ENSSSCT00000007081,gnl|UG|Ssc#S35167552,ENSSSCT00000015183,ENSSSCT00000016389,ENSSSCT00000004631,gnl|UG|Ssc#S23757503,ENSSSCT00000009890,ENSSSCT00000004670,ENSSSCT00000011822,gnl|UG|Ssc#S58311058,ENSSSCT00000014456,gnl|UG|Ssc#S46879163,ENSSSCT00000010018,gnl|UG|Ssc#S58303928,gnl…
GO:0034330	cell junction organization	12 of 582 in the list	231 of 20089 in the genome	1	1.7931	gnl|UG|Ssc#S58305195,gnl|UG|Ssc#S35168751,ENSSSCT00000003095,gnl|UG|Ssc#S35166603,ENSSSCT00000014835,ENSSSCT00000003851,gnl|UG|Ssc#S35172466,gnl|UG|Ssc#S46877175,gnl|UG|Ssc#S58303384,ENSSSCT00000004688,ENSSSCT00000013143,ENSSSCT00000001118
GO:0010970	microtubule-based transport	4 of 582 in the list	44 of 20089 in the genome	1	3.13793	gnl|UG|Ssc#S35173132,gnl|UG|Ssc#S58307650,gnl|UG|Ssc#S46877407,ENSSSCT00000010578
GO:0030705	cytoskeleton-dependent intracellular transport	4 of 582 in the list	44 of 20089 in the genome	1	3.13793	gnl|UG|Ssc#S35173132,gnl|UG|Ssc#S58307650,gnl|UG|Ssc#S46877407,ENSSSCT00000010578
GO:0051495	positive regulation of cytoskeleton organization	4 of 582 in the list	44 of 20089 in the genome	1	3.13793	gnl|UG|Ssc#S33578952,gnl|UG|Ssc#S35164136,ENSSSCT00000027647,ENSSSCT00000003786
GO:0001990	regulation of systemic arterial blood pressure by hormone	3 of 582 in the list	26 of 20089 in the genome	1	3.98275	gnl|UG|Ssc#S58303928,gnl|UG|Ssc#S18386615,gnl|UG|Ssc#S58310055
GO:0007269	neurotransmitter secretion	3 of 582 in the list	26 of 20089 in the genome	1	3.98275	ENSSSCT00000015183,ENSSSCT00000030392,ENSSSCT00000000232
GO:0000226	microtubule cytoskeleton organization	10 of 582 in the list	181 of 20089 in the genome	1	1.90703	ENSSSCT00000015170,gnl|UG|Ssc#S55325243,ENSSSCT00000014835,ENSSSCT00000004347,gnl|UG|Ssc#S55321233,ENSSSCT00000017584,ENSSSCT00000016389,ENSSSCT00000002929,gnl|UG|Ssc#S46879502,gnl|UG|Ssc#S55327564
GO:0006776	vitamin A metabolic process	2 of 582 in the list	11 of 20089 in the genome	1	6.27585	ENSSSCT00000031339,gnl|UG|Ssc#S46880757
GO:0072506	trivalent inorganic anion homeostasis	2 of 582 in the list	11 of 20089 in the genome	1	6.27585	gnl|UG|Ssc#S43678669,gnl|UG|Ssc#S36661000
GO:0085029	extracellular matrix assembly	2 of 582 in the list	11 of 20089 in the genome	1	6.27585	gnl|UG|Ssc#S43509724,gnl|UG|Ssc#S46878962
GO:0010466	negative regulation of peptidase activity	9 of 582 in the list	157 of 20089 in the genome	1	1.97869	gnl|UG|Ssc#S58309291,ENSSSCT00000027647,gnl|UG|Ssc#S32235123,ENSSSCT00000012851,ENSSSCT00000016389,ENSSSCT00000027336,gnl|UG|Ssc#S46879163,ENSSSCT00000010018,gnl|UG|Ssc#S35165293
GO:0002761	regulation of myeloid leukocyte differentiation	6 of 582 in the list	87 of 20089 in the genome	1	2.3805	ENSSSCT00000030592,ENSSSCT00000006644,ENSSSCT00000027647,gnl|UG|Ssc#S39548544,ENSSSCT00000010018,ENSSSCT00000009458
GO:0034637	cellular carbohydrate biosynthetic process	4 of 582 in the list	45 of 20089 in the genome	1	3.06819	ENSSSCT00000005328,gnl|UG|Ssc#S18386615,ENSSSCT00000003786,gnl|UG|Ssc#S46879644
GO:0010468	regulation of gene expression	68 of 582 in the list	1903 of 20089 in the genome	1	1.2334	gnl|UG|Ssc#S58302462,gnl|UG|Ssc#S23765177,ENSSSCT00000008738,ENSSSCT00000010638,gnl|UG|Ssc#S55326285,gnl|UG|Ssc#S20116576,ENSSSCT00000001082,gnl|UG|Ssc#S58303206,gnl|UG|Ssc#S46880323,gnl|UG|Ssc#S58301570,gnl|UG|Ssc#S35172028,gnl|UG|Ssc#S35173205,gnl|UG|Ssc#S58306205,ENSSSCT00000022793,ENSSSCT00000006141,gnl|UG|Ssc#S46876266,ENSSSCT00000017400,ENSSSCT00000029225,ENSSSCT00000027574,gnl|UG|Ssc#S3867…
GO:0072503	cellular divalent inorganic cation homeostasis	10 of 582 in the list	183 of 20089 in the genome	1	1.88618	gnl|UG|Ssc#S33578952,gnl|UG|Ssc#S58303928,ENSSSCT00000004097,gnl|UG|Ssc#S58310055,ENSSSCT00000024067,gnl|UG|Ssc#S46877462,gnl|UG|Ssc#S58303329,ENSSSCT00000006768,ENSSSCT00000008065,gnl|UG|Ssc#S20116222
GO:0032881	regulation of polysaccharide metabolic process	3 of 582 in the list	27 of 20089 in the genome	1	3.83524	ENSSSCT00000005328,gnl|UG|Ssc#S20116204,gnl|UG|Ssc#S36661000
GO:0043255	regulation of carbohydrate biosynthetic process	3 of 582 in the list	27 of 20089 in the genome	1	3.83524	ENSSSCT00000005328,gnl|UG|Ssc#S20116204,gnl|UG|Ssc#S36661000
GO:0070873	regulation of glycogen metabolic process	3 of 582 in the list	27 of 20089 in the genome	1	3.83524	ENSSSCT00000005328,gnl|UG|Ssc#S20116204,gnl|UG|Ssc#S36661000
GO:0003073	regulation of systemic arterial blood pressure	5 of 582 in the list	66 of 20089 in the genome	1	2.61494	gnl|UG|Ssc#S58303928,gnl|UG|Ssc#S35164136,gnl|UG|Ssc#S18386615,gnl|UG|Ssc#S17509922,gnl|UG|Ssc#S58310055
GO:0030335	positive regulation of cell migration	5 of 582 in the list	66 of 20089 in the genome	1	2.61494	ENSSSCT00000009890,ENSSSCT00000027852,gnl|UG|Ssc#S40565039,ENSSSCT00000015421,ENSSSCT00000017171
GO:0051272	positive regulation of cellular component movement	5 of 582 in the list	66 of 20089 in the genome	1	2.61494	ENSSSCT00000009890,ENSSSCT00000027852,gnl|UG|Ssc#S40565039,ENSSSCT00000015421,ENSSSCT00000017171
GO:2000147	positive regulation of cell motility	5 of 582 in the list	66 of 20089 in the genome	1	2.61494	ENSSSCT00000009890,ENSSSCT00000027852,gnl|UG|Ssc#S40565039,ENSSSCT00000015421,ENSSSCT00000017171
GO:0052547	regulation of peptidase activity	11 of 582 in the list	210 of 20089 in the genome	1	1.80804	gnl|UG|Ssc#S58309291,ENSSSCT00000027647,gnl|UG|Ssc#S32235123,ENSSSCT00000012851,gnl|UG|Ssc#S35167552,ENSSSCT00000004631,ENSSSCT00000016389,ENSSSCT00000027336,gnl|UG|Ssc#S46879163,ENSSSCT00000010018,gnl|UG|Ssc#S35165293
GO:0009154	purine ribonucleotide catabolic process	24 of 582 in the list	569 of 20089 in the genome	1	1.45591	gnl|UG|Ssc#S22415874,gnl|UG|Ssc#S55327619,gnl|UG|Ssc#S20116576,ENSSSCT00000003812,gnl|UG|Ssc#S55327534,ENSSSCT00000019205,ENSSSCT00000005302,gnl|UG|Ssc#S46880438,ENSSSCT00000015183,gnl|UG|Ssc#S55321233,gnl|UG|Ssc#S55327564,gnl|UG|Ssc#S33578950,ENSSSCT00000018679,gnl|UG|Ssc#S35167217,ENSSSCT00000002187,gnl|UG|Ssc#S46875786,gnl|UG|Ssc#S23691765,gnl|UG|Ssc#S58308067,ENSSSCT00000029733,ENSSSCT0000001…
GO:0072507	divalent inorganic cation homeostasis	10 of 582 in the list	185 of 20089 in the genome	1	1.86579	gnl|UG|Ssc#S33578952,gnl|UG|Ssc#S58303928,ENSSSCT00000004097,gnl|UG|Ssc#S58310055,ENSSSCT00000024067,gnl|UG|Ssc#S46877462,gnl|UG|Ssc#S58303329,ENSSSCT00000006768,ENSSSCT00000008065,gnl|UG|Ssc#S20116222
GO:0030801	positive regulation of cyclic nucleotide metabolic process	4 of 582 in the list	46 of 20089 in the genome	1	3.00149	ENSSSCT00000009890,ENSSSCT00000004097,ENSSSCT00000027852,ENSSSCT00000007081
GO:0045981	positive regulation of nucleotide metabolic process	4 of 582 in the list	46 of 20089 in the genome	1	3.00149	ENSSSCT00000009890,ENSSSCT00000004097,ENSSSCT00000027852,ENSSSCT00000007081
GO:0002438	acute inflammatory response to antigenic stimulus	2 of 582 in the list	12 of 20089 in the genome	1	5.75286	ENSSSCT00000005328,ENSSSCT00000004097
GO:0010829	negative regulation of glucose transport	2 of 582 in the list	12 of 20089 in the genome	1	5.75286	ENSSSCT00000005328,gnl|UG|Ssc#S36661000
GO:0060231	mesenchymal to epithelial transition	2 of 582 in the list	12 of 20089 in the genome	1	5.75286	ENSSSCT00000003137,gnl|UG|Ssc#S55326285
GO:0023051	regulation of signaling	61 of 582 in the list	1696 of 20089 in the genome	1	1.24148	ENSSSCT00000004200,gnl|UG|Ssc#S35173690,gnl|UG|Ssc#S58302462,ENSSSCT00000031039,ENSSSCT00000004097,gnl|UG|Ssc#S40565039,ENSSSCT00000028010,ENSSSCT00000029331,gnl|UG|Ssc#S35170385,ENSSSCT00000003786,gnl|UG|Ssc#S46880323,gnl|UG|Ssc#S58303384,ENSSSCT00000009890,gnl|UG|Ssc#S35167435,gnl|UG|Ssc#S43509724,ENSSSCT00000017171,ENSSSCT00000022487,gnl|UG|Ssc#S58302555,gnl|UG|Ssc#S55325243,gnl|UG|Ssc#S351673…
GO:0001649	osteoblast differentiation	3 of 582 in the list	28 of 20089 in the genome	1	3.69827	gnl|UG|Ssc#S55322529,ENSSSCT00000023043,gnl|UG|Ssc#S20116222
GO:0021988	olfactory lobe development	3 of 582 in the list	28 of 20089 in the genome	1	3.69827	ENSSSCT00000026586,ENSSSCT00000003137,ENSSSCT00000009458
GO:0044281	small molecule metabolic process	83 of 582 in the list	2394 of 20089 in the genome	1	1.19671	gnl|UG|Ssc#S20116576,gnl|UG|Ssc#S55327534,gnl|UG|Ssc#S38481264,gnl|UG|Ssc#S55323286,gnl|UG|Ssc#S35171789,gnl|UG|Ssc#S58305044,gnl|UG|Ssc#S58305891,gnl|UG|Ssc#S35167217,ENSSSCT00000002187,ENSSSCT00000009852,ENSSSCT00000017173,gnl|UG|Ssc#S46880757,gnl|UG|Ssc#S35168666,ENSSSCT00000025245,ENSSSCT00000015159,gnl|UG|Ssc#S35167695,gnl|UG|Ssc#S55327569,ENSSSCT00000031339,gnl|UG|Ssc#S22415874,gnl|UG|Ssc#S…
GO:0060255	regulation of macromolecule metabolic process	93 of 582 in the list	2715 of 20089 in the genome	1	1.18236	ENSSSCT00000032022,ENSSSCT00000032169,gnl|UG|Ssc#S58302462,gnl|UG|Ssc#S23765177,ENSSSCT00000008738,ENSSSCT00000010638,gnl|UG|Ssc#S55326285,gnl|UG|Ssc#S20116576,ENSSSCT00000001082,gnl|UG|Ssc#S58303206,gnl|UG|Ssc#S46880323,ENSSSCT00000004631,gnl|UG|Ssc#S58301570,gnl|UG|Ssc#S35172028,gnl|UG|Ssc#S35173205,gnl|UG|Ssc#S58306205,ENSSSCT00000022793,ENSSSCT00000017171,ENSSSCT00000006141,gnl|UG|Ssc#S468762…
GO:0035567	non-canonical Wnt receptor signaling pathway	4 of 582 in the list	47 of 20089 in the genome	1	2.93763	ENSSSCT00000027647,ENSSSCT00000027852,gnl|UG|Ssc#S23698069,ENSSSCT00000006641
GO:0010648	negative regulation of cell communication	15 of 582 in the list	320 of 20089 in the genome	1	1.61799	gnl|UG|Ssc#S33578952,ENSSSCT00000022487,ENSSSCT00000015660,ENSSSCT00000027647,gnl|UG|Ssc#S58310055,gnl|UG|Ssc#S58303872,gnl|UG|Ssc#S23213461,ENSSSCT00000006641,gnl|UG|Ssc#S36661000,ENSSSCT00000027852,gnl|UG|Ssc#S58314676,gnl|UG|Ssc#S43678669,ENSSSCT00000010018,gnl|UG|Ssc#S35170857,ENSSSCT00000018780
GO:0009166	nucleotide catabolic process	25 of 582 in the list	603 of 20089 in the genome	1	1.43106	gnl|UG|Ssc#S22415874,gnl|UG|Ssc#S55327619,gnl|UG|Ssc#S20116576,ENSSSCT00000003812,gnl|UG|Ssc#S55327534,ENSSSCT00000019205,ENSSSCT00000005302,gnl|UG|Ssc#S46880438,ENSSSCT00000015183,gnl|UG|Ssc#S55321233,gnl|UG|Ssc#S55327564,gnl|UG|Ssc#S33578950,gnl|UG|Ssc#S35167217,ENSSSCT00000018679,ENSSSCT00000002187,gnl|UG|Ssc#S46875786,gnl|UG|Ssc#S46877416,gnl|UG|Ssc#S23691765,gnl|UG|Ssc#S58308067,ENSSSCT00000…
GO:0019222	regulation of metabolic process	126 of 582 in the list	3796 of 20089 in the genome	1	1.14572	ENSSSCT00000032022,ENSSSCT00000032169,gnl|UG|Ssc#S58302462,gnl|UG|Ssc#S58309291,gnl|UG|Ssc#S23765177,ENSSSCT00000004097,ENSSSCT00000008738,ENSSSCT00000010638,gnl|UG|Ssc#S55326285,gnl|UG|Ssc#S20116576,ENSSSCT00000001082,gnl|UG|Ssc#S58303206,gnl|UG|Ssc#S46880323,ENSSSCT00000004631,gnl|UG|Ssc#S58301570,gnl|UG|Ssc#S35172028,gnl|UG|Ssc#S35173205,gnl|UG|Ssc#S58306205,ENSSSCT00000022793,ENSSSCT000000171…
GO:0030278	regulation of ossification	4 of 582 in the list	48 of 20089 in the genome	1	2.87643	ENSSSCT00000027852,gnl|UG|Ssc#S23213461,ENSSSCT00000018780,gnl|UG|Ssc#S36661000
GO:0043269	regulation of ion transport	11 of 582 in the list	216 of 20089 in the genome	1	1.75782	gnl|UG|Ssc#S33578952,ENSSSCT00000031039,ENSSSCT00000018801,ENSSSCT00000006768,gnl|UG|Ssc#S20116409,ENSSSCT00000004688,ENSSSCT00000009890,gnl|UG|Ssc#S17512154,gnl|UG|Ssc#S58311058,ENSSSCT00000008065,gnl|UG|Ssc#S43678669
GO:0002791	regulation of peptide secretion	6 of 582 in the list	92 of 20089 in the genome	1	2.25112	ENSSSCT00000030392,gnl|UG|Ssc#S58302462,ENSSSCT00000027647,ENSSSCT00000004097,gnl|UG|Ssc#S39548544,gnl|UG|Ssc#S55326961
GO:0090087	regulation of peptide transport	6 of 582 in the list	92 of 20089 in the genome	1	2.25112	ENSSSCT00000030392,gnl|UG|Ssc#S58302462,ENSSSCT00000027647,ENSSSCT00000004097,gnl|UG|Ssc#S39548544,gnl|UG|Ssc#S55326961
GO:0090276	regulation of peptide hormone secretion	6 of 582 in the list	92 of 20089 in the genome	1	2.25112	ENSSSCT00000030392,gnl|UG|Ssc#S58302462,ENSSSCT00000027647,ENSSSCT00000004097,gnl|UG|Ssc#S39548544,gnl|UG|Ssc#S55326961
GO:0019318	hexose metabolic process	14 of 582 in the list	297 of 20089 in the genome	1	1.62707	ENSSSCT00000005328,gnl|UG|Ssc#S18386615,gnl|UG|Ssc#S58304639,gnl|UG|Ssc#S20116808,gnl|UG|Ssc#S35165283,gnl|UG|Ssc#S55321252,gnl|UG|Ssc#S23699925,ENSSSCT00000016389,gnl|UG|Ssc#S46880196,ENSSSCT00000022684,gnl|UG|Ssc#S35171851,gnl|UG|Ssc#S43134858,gnl|UG|Ssc#S35173954,gnl|UG|Ssc#S58305744
GO:0030100	regulation of endocytosis	7 of 582 in the list	116 of 20089 in the genome	1	2.08293	ENSSSCT00000011790,gnl|UG|Ssc#S23757503,ENSSSCT00000014464,gnl|UG|Ssc#S35167435,gnl|UG|Ssc#S58303891,ENSSSCT00000000383,gnl|UG|Ssc#S43678669
GO:0008203	cholesterol metabolic process	5 of 582 in the list	70 of 20089 in the genome	1	2.46551	gnl|UG|Ssc#S35168666,gnl|UG|Ssc#S18386615,ENSSSCT00000027336,ENSSSCT00000006553,ENSSSCT00000016684
GO:0009259	ribonucleotide metabolic process	28 of 582 in the list	698 of 20089 in the genome	1	1.38464	gnl|UG|Ssc#S22415874,gnl|UG|Ssc#S55327619,gnl|UG|Ssc#S20116576,ENSSSCT00000003812,gnl|UG|Ssc#S55327534,ENSSSCT00000019205,ENSSSCT00000005302,gnl|UG|Ssc#S46880438,ENSSSCT00000015183,gnl|UG|Ssc#S55321233,gnl|UG|Ssc#S55327564,gnl|UG|Ssc#S33578950,gnl|UG|Ssc#S35167217,ENSSSCT00000018679,ENSSSCT00000002187,gnl|UG|Ssc#S46875786,gnl|UG|Ssc#S6077182,gnl|UG|Ssc#S58314217,gnl|UG|Ssc#S46877416,gnl|UG|Ssc#S2…
GO:0003006	developmental process involved in reproduction	19 of 582 in the list	437 of 20089 in the genome	1	1.50075	gnl|UG|Ssc#S35168751,gnl|UG|Ssc#S23213284,ENSSSCT00000031604,ENSSSCT00000001082,ENSSSCT00000019205,ENSSSCT00000003786,ENSSSCT00000027852,ENSSSCT00000003137,gnl|UG|Ssc#S43678669,ENSSSCT00000018780,ENSSSCT00000017400,ENSSSCT00000022529,ENSSSCT00000027647,gnl|UG|Ssc#S38675455,gnl|UG|Ssc#S58313495,ENSSSCT00000006641,ENSSSCT00000027336,ENSSSCT00000012233,ENSSSCT00000031339
GO:0006006	glucose metabolic process	9 of 582 in the list	166 of 20089 in the genome	1	1.87141	ENSSSCT00000005328,gnl|UG|Ssc#S18386615,gnl|UG|Ssc#S58304639,gnl|UG|Ssc#S20116808,gnl|UG|Ssc#S23699925,gnl|UG|Ssc#S35171851,ENSSSCT00000022684,gnl|UG|Ssc#S43134858,gnl|UG|Ssc#S35173954
GO:0001738	morphogenesis of a polarized epithelium	2 of 582 in the list	13 of 20089 in the genome	1	5.31034	ENSSSCT00000001082,ENSSSCT00000006641
GO:0006323	DNA packaging	2 of 582 in the list	13 of 20089 in the genome	1	5.31034	gnl|UG|Ssc#S20116576,gnl|UG|Ssc#S58303632
GO:0050433	regulation of catecholamine secretion	2 of 582 in the list	13 of 20089 in the genome	1	5.31034	ENSSSCT00000024067,gnl|UG|Ssc#S39548544
GO:0060349	bone morphogenesis	2 of 582 in the list	13 of 20089 in the genome	1	5.31034	ENSSSCT00000007145,ENSSSCT00000018780
GO:0032496	response to lipopolysaccharide	4 of 582 in the list	49 of 20089 in the genome	1	2.81773	ENSSSCT00000005328,ENSSSCT00000027852,gnl|UG|Ssc#S35167435,ENSSSCT00000027427
GO:0040017	positive regulation of locomotion	6 of 582 in the list	93 of 20089 in the genome	1	2.22691	ENSSSCT00000009890,ENSSSCT00000027852,gnl|UG|Ssc#S40565039,ENSSSCT00000015421,gnl|UG|Ssc#S23162129,ENSSSCT00000017171
GO:0001666	response to hypoxia	3 of 582 in the list	30 of 20089 in the genome	1	3.45172	ENSSSCT00000027647,gnl|UG|Ssc#S35171789,ENSSSCT00000003786
GO:0010639	negative regulation of organelle organization	7 of 582 in the list	118 of 20089 in the genome	1	2.04763	gnl|UG|Ssc#S33578952,gnl|UG|Ssc#S58313925,gnl|UG|Ssc#S35164136,gnl|UG|Ssc#S55320415,ENSSSCT00000002535,gnl|UG|Ssc#S46879502,gnl|UG|Ssc#S46880097
GO:0016052	carbohydrate catabolic process	7 of 582 in the list	118 of 20089 in the genome	1	2.04763	gnl|UG|Ssc#S18386615,gnl|UG|Ssc#S58304639,ENSSSCT00000022684,gnl|UG|Ssc#S35171851,gnl|UG|Ssc#S43134858,gnl|UG|Ssc#S35173954,gnl|UG|Ssc#S23699925
GO:0009628	response to abiotic stimulus	22 of 582 in the list	527 of 20089 in the genome	1	1.44094	gnl|UG|Ssc#S58310320,ENSSSCT00000032169,ENSSSCT00000031039,gnl|UG|Ssc#S58310055,gnl|UG|Ssc#S55327619,ENSSSCT00000000232,gnl|UG|Ssc#S35171789,gnl|UG|Ssc#S58302860,gnl|UG|Ssc#S35167552,ENSSSCT00000015183,ENSSSCT00000009890,ENSSSCT00000004688,ENSSSCT00000016713,ENSSSCT00000002650,ENSSSCT00000012175,gnl|UG|Ssc#S58499134,ENSSSCT00000015660,ENSSSCT00000027647,ENSSSCT00000029225,gnl|UG|Ssc#S55322529,ENS…
GO:0007519	skeletal muscle tissue development	4 of 582 in the list	50 of 20089 in the genome	1	2.76137	ENSSSCT00000001161,gnl|UG|Ssc#S55325097,gnl|UG|Ssc#S17512154,ENSSSCT00000009521
GO:0010627	regulation of intracellular protein kinase cascade	14 of 582 in the list	301 of 20089 in the genome	1	1.60545	gnl|UG|Ssc#S33578952,gnl|UG|Ssc#S40565039,gnl|UG|Ssc#S55318850,gnl|UG|Ssc#S58303872,gnl|UG|Ssc#S38675455,gnl|UG|Ssc#S35165283,ENSSSCT00000003786,gnl|UG|Ssc#S55324994,gnl|UG|Ssc#S23691765,ENSSSCT00000027852,ENSSSCT00000004670,ENSSSCT00000009890,gnl|UG|Ssc#S35167435,gnl|UG|Ssc#S43678669
GO:0007267	cell-cell signaling	29 of 582 in the list	733 of 20089 in the genome	1	1.36562	ENSSSCT00000014460,ENSSSCT00000032022,ENSSSCT00000004097,gnl|UG|Ssc#S58310055,ENSSSCT00000028010,ENSSSCT00000000232,ENSSSCT00000013532,gnl|UG|Ssc#S35171789,ENSSSCT00000019256,ENSSSCT00000015183,ENSSSCT00000030785,gnl|UG|Ssc#S58303384,ENSSSCT00000027852,ENSSSCT00000003137,gnl|UG|Ssc#S23698069,gnl|UG|Ssc#S58311058,gnl|UG|Ssc#S46880329,ENSSSCT00000026586,ENSSSCT00000022921,ENSSSCT00000010578,gnl|UG|…
GO:0009141	nucleoside triphosphate metabolic process	27 of 582 in the list	675 of 20089 in the genome	1	1.38069	gnl|UG|Ssc#S22415874,gnl|UG|Ssc#S55327619,gnl|UG|Ssc#S20116576,ENSSSCT00000003812,gnl|UG|Ssc#S55327534,ENSSSCT00000019205,ENSSSCT00000005302,gnl|UG|Ssc#S36661000,gnl|UG|Ssc#S46880438,ENSSSCT00000015183,gnl|UG|Ssc#S55321233,gnl|UG|Ssc#S55327564,gnl|UG|Ssc#S33578950,ENSSSCT00000018679,ENSSSCT00000002187,gnl|UG|Ssc#S46875786,gnl|UG|Ssc#S6077182,gnl|UG|Ssc#S58314217,gnl|UG|Ssc#S23691765,gnl|UG|Ssc#S5…
GO:0031329	regulation of cellular catabolic process	19 of 582 in the list	443 of 20089 in the genome	1	1.48042	gnl|UG|Ssc#S22415874,gnl|UG|Ssc#S35164979,ENSSSCT00000014464,ENSSSCT00000004097,gnl|UG|Ssc#S58305091,ENSSSCT00000003786,ENSSSCT00000015183,gnl|UG|Ssc#S23757503,ENSSSCT00000011822,ENSSSCT00000014456,ENSSSCT00000014036,gnl|UG|Ssc#S17509922,gnl|UG|Ssc#S55325243,ENSSSCT00000027647,gnl|UG|Ssc#S19541569,gnl|UG|Ssc#S49953823,ENSSSCT00000024175,gnl|UG|Ssc#S35164136,gnl|UG|Ssc#S17526193
GO:0030036	actin cytoskeleton organization	14 of 582 in the list	303 of 20089 in the genome	1	1.59485	gnl|UG|Ssc#S22415874,gnl|UG|Ssc#S50180456,gnl|UG|Ssc#S55327534,gnl|UG|Ssc#S17513706,gnl|UG|Ssc#S35171789,ENSSSCT00000003786,ENSSSCT00000005302,gnl|UG|Ssc#S35164136,ENSSSCT00000027470,gnl|UG|Ssc#S22415872,ENSSSCT00000019053,ENSSSCT00000007666,ENSSSCT00000014456,gnl|UG|Ssc#S55321077
GO:0009894	regulation of catabolic process	22 of 582 in the list	530 of 20089 in the genome	1	1.43279	gnl|UG|Ssc#S22415874,gnl|UG|Ssc#S35164979,ENSSSCT00000014464,ENSSSCT00000004097,gnl|UG|Ssc#S58305091,ENSSSCT00000003786,ENSSSCT00000015183,gnl|UG|Ssc#S23757503,ENSSSCT00000027852,ENSSSCT00000004688,ENSSSCT00000011822,ENSSSCT00000014456,ENSSSCT00000018780,ENSSSCT00000014036,gnl|UG|Ssc#S17509922,gnl|UG|Ssc#S55325243,ENSSSCT00000027647,gnl|UG|Ssc#S19541569,gnl|UG|Ssc#S49953823,ENSSSCT00000024175,gnl…
GO:0034599	cellular response to oxidative stress	3 of 582 in the list	31 of 20089 in the genome	1	3.34037	gnl|UG|Ssc#S35167435,gnl|UG|Ssc#S35171789,gnl|UG|Ssc#S46878962
GO:0048638	regulation of developmental growth	3 of 582 in the list	31 of 20089 in the genome	1	3.34037	gnl|UG|Ssc#S58499134,ENSSSCT00000027852,gnl|UG|Ssc#S20116495
GO:0048704	embryonic skeletal system morphogenesis	3 of 582 in the list	31 of 20089 in the genome	1	3.34037	gnl|UG|Ssc#S35165559,gnl|UG|Ssc#S58306205,ENSSSCT00000001129
GO:0007044	cell-substrate junction assembly	4 of 582 in the list	51 of 20089 in the genome	1	2.70723	gnl|UG|Ssc#S58305195,gnl|UG|Ssc#S58303384,gnl|UG|Ssc#S35166603,gnl|UG|Ssc#S46877175
GO:0009203	ribonucleoside triphosphate catabolic process	23 of 582 in the list	560 of 20089 in the genome	1	1.41767	gnl|UG|Ssc#S22415874,gnl|UG|Ssc#S55327619,gnl|UG|Ssc#S20116576,ENSSSCT00000003812,gnl|UG|Ssc#S55327534,ENSSSCT00000019205,ENSSSCT00000005302,gnl|UG|Ssc#S46880438,ENSSSCT00000015183,gnl|UG|Ssc#S55321233,gnl|UG|Ssc#S55327564,gnl|UG|Ssc#S33578950,ENSSSCT00000018679,ENSSSCT00000002187,gnl|UG|Ssc#S46875786,gnl|UG|Ssc#S23691765,gnl|UG|Ssc#S58308067,ENSSSCT00000029733,ENSSSCT00000015159,ENSSSCT000000096…
GO:0009207	purine ribonucleoside triphosphate catabolic process	23 of 582 in the list	560 of 20089 in the genome	1	1.41767	gnl|UG|Ssc#S22415874,gnl|UG|Ssc#S55327619,gnl|UG|Ssc#S20116576,ENSSSCT00000003812,gnl|UG|Ssc#S55327534,ENSSSCT00000019205,ENSSSCT00000005302,gnl|UG|Ssc#S46880438,ENSSSCT00000015183,gnl|UG|Ssc#S55321233,gnl|UG|Ssc#S55327564,gnl|UG|Ssc#S33578950,ENSSSCT00000018679,ENSSSCT00000002187,gnl|UG|Ssc#S46875786,gnl|UG|Ssc#S23691765,gnl|UG|Ssc#S58308067,ENSSSCT00000029733,ENSSSCT00000015159,ENSSSCT000000096…
GO:0034655	nucleobase-containing compound catabolic process	25 of 582 in the list	619 of 20089 in the genome	1	1.39407	gnl|UG|Ssc#S22415874,gnl|UG|Ssc#S55327619,gnl|UG|Ssc#S20116576,ENSSSCT00000003812,gnl|UG|Ssc#S55327534,ENSSSCT00000019205,ENSSSCT00000005302,gnl|UG|Ssc#S46880438,ENSSSCT00000015183,gnl|UG|Ssc#S55321233,gnl|UG|Ssc#S55327564,gnl|UG|Ssc#S33578950,gnl|UG|Ssc#S35167217,ENSSSCT00000018679,ENSSSCT00000002187,gnl|UG|Ssc#S46875786,gnl|UG|Ssc#S46877416,gnl|UG|Ssc#S23691765,gnl|UG|Ssc#S58308067,ENSSSCT00000…
GO:0043500	muscle adaptation	2 of 582 in the list	14 of 20089 in the genome	1	4.93103	gnl|UG|Ssc#S58499134,gnl|UG|Ssc#S55327534
GO:0050663	cytokine secretion	2 of 582 in the list	14 of 20089 in the genome	1	4.93103	ENSSSCT00000027852,ENSSSCT00000027427
GO:0060602	branch elongation of an epithelium	2 of 582 in the list	14 of 20089 in the genome	1	4.93103	gnl|UG|Ssc#S38675455,ENSSSCT00000031339
GO:0006195	purine nucleotide catabolic process	24 of 582 in the list	591 of 20089 in the genome	1	1.40171	gnl|UG|Ssc#S22415874,gnl|UG|Ssc#S55327619,gnl|UG|Ssc#S20116576,ENSSSCT00000003812,gnl|UG|Ssc#S55327534,ENSSSCT00000019205,ENSSSCT00000005302,gnl|UG|Ssc#S46880438,ENSSSCT00000015183,gnl|UG|Ssc#S55321233,gnl|UG|Ssc#S55327564,gnl|UG|Ssc#S33578950,ENSSSCT00000018679,gnl|UG|Ssc#S35167217,ENSSSCT00000002187,gnl|UG|Ssc#S46875786,gnl|UG|Ssc#S23691765,gnl|UG|Ssc#S58308067,ENSSSCT00000029733,ENSSSCT0000001…
GO:0009143	nucleoside triphosphate catabolic process	23 of 582 in the list	562 of 20089 in the genome	1	1.41262	gnl|UG|Ssc#S22415874,gnl|UG|Ssc#S55327619,gnl|UG|Ssc#S20116576,ENSSSCT00000003812,gnl|UG|Ssc#S55327534,ENSSSCT00000019205,ENSSSCT00000005302,gnl|UG|Ssc#S46880438,ENSSSCT00000015183,gnl|UG|Ssc#S55321233,gnl|UG|Ssc#S55327564,gnl|UG|Ssc#S33578950,ENSSSCT00000018679,ENSSSCT00000002187,gnl|UG|Ssc#S46875786,gnl|UG|Ssc#S23691765,gnl|UG|Ssc#S58308067,ENSSSCT00000029733,ENSSSCT00000015159,ENSSSCT000000096…
GO:0009146	purine nucleoside triphosphate catabolic process	23 of 582 in the list	562 of 20089 in the genome	1	1.41262	gnl|UG|Ssc#S22415874,gnl|UG|Ssc#S55327619,gnl|UG|Ssc#S20116576,ENSSSCT00000003812,gnl|UG|Ssc#S55327534,ENSSSCT00000019205,ENSSSCT00000005302,gnl|UG|Ssc#S46880438,ENSSSCT00000015183,gnl|UG|Ssc#S55321233,gnl|UG|Ssc#S55327564,gnl|UG|Ssc#S33578950,ENSSSCT00000018679,ENSSSCT00000002187,gnl|UG|Ssc#S46875786,gnl|UG|Ssc#S23691765,gnl|UG|Ssc#S58308067,ENSSSCT00000029733,ENSSSCT00000015159,ENSSSCT000000096…
GO:0060627	regulation of vesicle-mediated transport	8 of 582 in the list	146 of 20089 in the genome	1	1.89135	ENSSSCT00000014464,ENSSSCT00000000383,ENSSSCT00000015183,ENSSSCT00000011790,gnl|UG|Ssc#S23757503,gnl|UG|Ssc#S58303891,gnl|UG|Ssc#S35167435,gnl|UG|Ssc#S43678669
GO:0030799	regulation of cyclic nucleotide metabolic process	4 of 582 in the list	52 of 20089 in the genome	1	2.65517	ENSSSCT00000009890,ENSSSCT00000004097,ENSSSCT00000027852,ENSSSCT00000007081
GO:0046700	heterocycle catabolic process	25 of 582 in the list	623 of 20089 in the genome	1	1.38512	gnl|UG|Ssc#S22415874,gnl|UG|Ssc#S55327619,gnl|UG|Ssc#S20116576,ENSSSCT00000003812,gnl|UG|Ssc#S55327534,ENSSSCT00000019205,ENSSSCT00000005302,gnl|UG|Ssc#S46880438,ENSSSCT00000015183,gnl|UG|Ssc#S55321233,gnl|UG|Ssc#S55327564,gnl|UG|Ssc#S33578950,gnl|UG|Ssc#S35167217,ENSSSCT00000018679,ENSSSCT00000002187,gnl|UG|Ssc#S46875786,gnl|UG|Ssc#S46877416,gnl|UG|Ssc#S23691765,gnl|UG|Ssc#S58308067,ENSSSCT00000…
GO:0045637	regulation of myeloid cell differentiation	7 of 582 in the list	122 of 20089 in the genome	1	1.98049	ENSSSCT00000030592,ENSSSCT00000006644,ENSSSCT00000027647,gnl|UG|Ssc#S39548544,ENSSSCT00000029853,ENSSSCT00000010018,ENSSSCT00000009458
GO:0019915	lipid storage	3 of 582 in the list	32 of 20089 in the genome	1	3.23599	gnl|UG|Ssc#S35167435,ENSSSCT00000027427,gnl|UG|Ssc#S36661000
GO:0022600	digestive system process	3 of 582 in the list	32 of 20089 in the genome	1	3.23599	gnl|UG|Ssc#S39548544,gnl|UG|Ssc#S35171789,ENSSSCT00000018780
GO:0048706	embryonic skeletal system development	3 of 582 in the list	32 of 20089 in the genome	1	3.23599	gnl|UG|Ssc#S35165559,gnl|UG|Ssc#S58306205,ENSSSCT00000001129
GO:0050768	negative regulation of neurogenesis	3 of 582 in the list	32 of 20089 in the genome	1	3.23599	ENSSSCT00000027852,ENSSSCT00000027574,ENSSSCT00000009458
GO:0070482	response to oxygen levels	3 of 582 in the list	32 of 20089 in the genome	1	3.23599	ENSSSCT00000027647,gnl|UG|Ssc#S35171789,ENSSSCT00000003786
GO:0009205	purine ribonucleoside triphosphate metabolic process	26 of 582 in the list	654 of 20089 in the genome	1	1.37224	gnl|UG|Ssc#S22415874,gnl|UG|Ssc#S55327619,gnl|UG|Ssc#S20116576,ENSSSCT00000003812,gnl|UG|Ssc#S55327534,ENSSSCT00000019205,ENSSSCT00000005302,gnl|UG|Ssc#S46880438,ENSSSCT00000015183,gnl|UG|Ssc#S55321233,gnl|UG|Ssc#S55327564,gnl|UG|Ssc#S33578950,ENSSSCT00000018679,ENSSSCT00000002187,gnl|UG|Ssc#S46875786,gnl|UG|Ssc#S6077182,gnl|UG|Ssc#S58314217,gnl|UG|Ssc#S23691765,gnl|UG|Ssc#S58308067,ENSSSCT000000…
GO:0050795	regulation of behavior	6 of 582 in the list	98 of 20089 in the genome	1	2.1133	ENSSSCT00000009890,ENSSSCT00000027852,gnl|UG|Ssc#S40565039,ENSSSCT00000015421,gnl|UG|Ssc#S23162129,ENSSSCT00000017171
GO:0009150	purine ribonucleotide metabolic process	27 of 582 in the list	684 of 20089 in the genome	1	1.36252	gnl|UG|Ssc#S22415874,gnl|UG|Ssc#S55327619,gnl|UG|Ssc#S20116576,ENSSSCT00000003812,gnl|UG|Ssc#S55327534,ENSSSCT00000019205,ENSSSCT00000005302,gnl|UG|Ssc#S46880438,ENSSSCT00000015183,gnl|UG|Ssc#S55321233,gnl|UG|Ssc#S55327564,gnl|UG|Ssc#S33578950,gnl|UG|Ssc#S35167217,ENSSSCT00000018679,ENSSSCT00000002187,gnl|UG|Ssc#S46875786,gnl|UG|Ssc#S6077182,gnl|UG|Ssc#S58314217,gnl|UG|Ssc#S23691765,gnl|UG|Ssc#S5…
GO:0072523	purine-containing compound catabolic process	24 of 582 in the list	596 of 20089 in the genome	1	1.38995	gnl|UG|Ssc#S22415874,gnl|UG|Ssc#S55327619,gnl|UG|Ssc#S20116576,ENSSSCT00000003812,gnl|UG|Ssc#S55327534,ENSSSCT00000019205,ENSSSCT00000005302,gnl|UG|Ssc#S46880438,ENSSSCT00000015183,gnl|UG|Ssc#S55321233,gnl|UG|Ssc#S55327564,gnl|UG|Ssc#S33578950,ENSSSCT00000018679,gnl|UG|Ssc#S35167217,ENSSSCT00000002187,gnl|UG|Ssc#S46875786,gnl|UG|Ssc#S23691765,gnl|UG|Ssc#S58308067,ENSSSCT00000029733,ENSSSCT0000001…
GO:0009968	negative regulation of signal transduction	14 of 582 in the list	309 of 20089 in the genome	1	1.56389	gnl|UG|Ssc#S33578952,ENSSSCT00000022487,ENSSSCT00000015660,ENSSSCT00000027647,gnl|UG|Ssc#S58303872,gnl|UG|Ssc#S23213461,ENSSSCT00000006641,gnl|UG|Ssc#S36661000,ENSSSCT00000027852,gnl|UG|Ssc#S58314676,gnl|UG|Ssc#S43678669,ENSSSCT00000010018,gnl|UG|Ssc#S35170857,ENSSSCT00000018780
GO:0007018	microtubule-based movement	4 of 582 in the list	53 of 20089 in the genome	1	2.60507	gnl|UG|Ssc#S35173132,gnl|UG|Ssc#S58307650,gnl|UG|Ssc#S46877407,ENSSSCT00000010578
GO:0051147	regulation of muscle cell differentiation	4 of 582 in the list	53 of 20089 in the genome	1	2.60507	gnl|UG|Ssc#S38675455,ENSSSCT00000018780,gnl|UG|Ssc#S20116495,gnl|UG|Ssc#S58309494
GO:0007265	Ras protein signal transduction	11 of 582 in the list	227 of 20089 in the genome	1	1.67264	gnl|UG|Ssc#S58303928,gnl|UG|Ssc#S58302555,gnl|UG|Ssc#S55325243,gnl|UG|Ssc#S35167068,ENSSSCT00000027427,gnl|UG|Ssc#S58315276,gnl|UG|Ssc#S20116204,ENSSSCT00000015183,ENSSSCT00000015159,ENSSSCT00000009890,gnl|UG|Ssc#S46877199
GO:0009199	ribonucleoside triphosphate metabolic process	26 of 582 in the list	657 of 20089 in the genome	1	1.36598	gnl|UG|Ssc#S22415874,gnl|UG|Ssc#S55327619,gnl|UG|Ssc#S20116576,ENSSSCT00000003812,gnl|UG|Ssc#S55327534,ENSSSCT00000019205,ENSSSCT00000005302,gnl|UG|Ssc#S46880438,ENSSSCT00000015183,gnl|UG|Ssc#S55321233,gnl|UG|Ssc#S55327564,gnl|UG|Ssc#S33578950,ENSSSCT00000018679,ENSSSCT00000002187,gnl|UG|Ssc#S46875786,gnl|UG|Ssc#S6077182,gnl|UG|Ssc#S58314217,gnl|UG|Ssc#S23691765,gnl|UG|Ssc#S58308067,ENSSSCT000000…
GO:0007620	copulation	2 of 582 in the list	15 of 20089 in the genome	1	4.60229	ENSSSCT00000009890,gnl|UG|Ssc#S58310055
GO:0060348	bone development	2 of 582 in the list	15 of 20089 in the genome	1	4.60229	ENSSSCT00000007145,ENSSSCT00000018780
GO:0009144	purine nucleoside triphosphate metabolic process	26 of 582 in the list	659 of 20089 in the genome	1	1.36183	gnl|UG|Ssc#S22415874,gnl|UG|Ssc#S55327619,gnl|UG|Ssc#S20116576,ENSSSCT00000003812,gnl|UG|Ssc#S55327534,ENSSSCT00000019205,ENSSSCT00000005302,gnl|UG|Ssc#S46880438,ENSSSCT00000015183,gnl|UG|Ssc#S55321233,gnl|UG|Ssc#S55327564,gnl|UG|Ssc#S33578950,ENSSSCT00000018679,ENSSSCT00000002187,gnl|UG|Ssc#S46875786,gnl|UG|Ssc#S6077182,gnl|UG|Ssc#S58314217,gnl|UG|Ssc#S23691765,gnl|UG|Ssc#S58308067,ENSSSCT000000…
GO:0071495	cellular response to endogenous stimulus	7 of 582 in the list	125 of 20089 in the genome	1	1.93296	gnl|UG|Ssc#S34535466,ENSSSCT00000027852,gnl|UG|Ssc#S38675455,gnl|UG|Ssc#S46875848,ENSSSCT00000015465,ENSSSCT00000023043,ENSSSCT00000010018
GO:0043062	extracellular structure organization	9 of 582 in the list	177 of 20089 in the genome	1	1.75511	ENSSSCT00000029046,ENSSSCT00000006902,ENSSSCT00000001082,gnl|UG|Ssc#S46878962,gnl|UG|Ssc#S58302860,ENSSSCT00000006149,gnl|UG|Ssc#S43509724,gnl|UG|Ssc#S58304810,ENSSSCT00000018780
GO:0006836	neurotransmitter transport	3 of 582 in the list	34 of 20089 in the genome	1	3.04563	ENSSSCT00000015183,ENSSSCT00000030392,ENSSSCT00000000232
GO:0007569	cell aging	3 of 582 in the list	34 of 20089 in the genome	1	3.04563	gnl|UG|Ssc#S23691765,ENSSSCT00000032169,gnl|UG|Ssc#S49953823
GO:0006790	sulfur compound metabolic process	8 of 582 in the list	152 of 20089 in the genome	1	1.81669	gnl|UG|Ssc#S20116198,gnl|UG|Ssc#S18386615,gnl|UG|Ssc#S31120545,gnl|UG|Ssc#S36661000,gnl|UG|Ssc#S46876513,ENSSSCT00000018618,gnl|UG|Ssc#S35170353,gnl|UG|Ssc#S55319731
GO:0044270	cellular nitrogen compound catabolic process	25 of 582 in the list	635 of 20089 in the genome	1	1.35894	gnl|UG|Ssc#S22415874,gnl|UG|Ssc#S55327619,gnl|UG|Ssc#S20116576,ENSSSCT00000003812,gnl|UG|Ssc#S55327534,ENSSSCT00000019205,ENSSSCT00000005302,gnl|UG|Ssc#S46880438,ENSSSCT00000015183,gnl|UG|Ssc#S55321233,gnl|UG|Ssc#S55327564,gnl|UG|Ssc#S33578950,gnl|UG|Ssc#S35167217,ENSSSCT00000018679,ENSSSCT00000002187,gnl|UG|Ssc#S46875786,gnl|UG|Ssc#S46877416,gnl|UG|Ssc#S23691765,gnl|UG|Ssc#S58308067,ENSSSCT00000…
GO:0009064	glutamine family amino acid metabolic process	5 of 582 in the list	78 of 20089 in the genome	1	2.21264	ENSSSCT00000026586,gnl|UG|Ssc#S35168504,ENSSSCT00000016713,gnl|UG|Ssc#S20116808,ENSSSCT00000017173
GO:0072527	pyrimidine-containing compound metabolic process	5 of 582 in the list	78 of 20089 in the genome	1	2.21264	gnl|UG|Ssc#S35167217,ENSSSCT00000011774,gnl|UG|Ssc#S6077182,gnl|UG|Ssc#S35167695,gnl|UG|Ssc#S46877416
GO:0034329	cell junction assembly	7 of 582 in the list	127 of 20089 in the genome	1	1.90252	gnl|UG|Ssc#S58305195,gnl|UG|Ssc#S35168751,gnl|UG|Ssc#S58303384,ENSSSCT00000004688,gnl|UG|Ssc#S35166603,gnl|UG|Ssc#S35172466,gnl|UG|Ssc#S46877175
GO:0007009	plasma membrane organization	2 of 582 in the list	16 of 20089 in the genome	1	4.31465	gnl|UG|Ssc#S33578952,gnl|UG|Ssc#S22415872
GO:0010226	response to lithium ion	2 of 582 in the list	16 of 20089 in the genome	1	4.31465	gnl|UG|Ssc#S46878688,ENSSSCT00000009458
GO:0050679	positive regulation of epithelial cell proliferation	2 of 582 in the list	16 of 20089 in the genome	1	4.31465	gnl|UG|Ssc#S38675455,ENSSSCT00000022793
GO:0072080	nephron tubule development	2 of 582 in the list	16 of 20089 in the genome	1	4.31465	ENSSSCT00000023713,gnl|UG|Ssc#S35171789
GO:0023057	negative regulation of signaling	14 of 582 in the list	316 of 20089 in the genome	1	1.52924	gnl|UG|Ssc#S33578952,ENSSSCT00000022487,ENSSSCT00000015660,ENSSSCT00000027647,gnl|UG|Ssc#S58303872,gnl|UG|Ssc#S23213461,ENSSSCT00000006641,gnl|UG|Ssc#S36661000,ENSSSCT00000027852,gnl|UG|Ssc#S58314676,gnl|UG|Ssc#S43678669,ENSSSCT00000010018,gnl|UG|Ssc#S35170857,ENSSSCT00000018780
GO:0001837	epithelial to mesenchymal transition	4 of 582 in the list	56 of 20089 in the genome	1	2.46551	ENSSSCT00000027647,ENSSSCT00000010018,gnl|UG|Ssc#S58304810,ENSSSCT00000009458
GO:0060538	skeletal muscle organ development	4 of 582 in the list	56 of 20089 in the genome	1	2.46551	ENSSSCT00000001161,gnl|UG|Ssc#S55325097,gnl|UG|Ssc#S17512154,ENSSSCT00000009521
GO:0048754	branching morphogenesis of a tube	5 of 582 in the list	79 of 20089 in the genome	1	2.18463	gnl|UG|Ssc#S23213284,ENSSSCT00000003137,gnl|UG|Ssc#S55326285,gnl|UG|Ssc#S23698069,ENSSSCT00000029331
GO:0010927	cellular component assembly involved in morphogenesis	8 of 582 in the list	154 of 20089 in the genome	1	1.7931	gnl|UG|Ssc#S22415874,gnl|UG|Ssc#S50180456,gnl|UG|Ssc#S55327534,gnl|UG|Ssc#S17513706,ENSSSCT00000005302,ENSSSCT00000027470,ENSSSCT00000019053,gnl|UG|Ssc#S25791138
GO:0009066	aspartate family amino acid metabolic process	3 of 582 in the list	35 of 20089 in the genome	1	2.95862	ENSSSCT00000016713,gnl|UG|Ssc#S20116808,ENSSSCT00000017173
GO:0022607	cellular component assembly	45 of 582 in the list	1254 of 20089 in the genome	1	1.23865	gnl|UG|Ssc#S50180456,gnl|UG|Ssc#S35168751,ENSSSCT00000031039,gnl|UG|Ssc#S55327534,gnl|UG|Ssc#S17513706,ENSSSCT00000003786,gnl|UG|Ssc#S46878962,ENSSSCT00000005302,gnl|UG|Ssc#S46880438,ENSSSCT00000016389,gnl|UG|Ssc#S35168888,gnl|UG|Ssc#S58303384,ENSSSCT00000004688,gnl|UG|Ssc#S43509724,gnl|UG|Ssc#S35171171,gnl|UG|Ssc#S46876266,ENSSSCT00000026537,ENSSSCT00000010578,gnl|UG|Ssc#S55321252,gnl|UG|Ssc#S35…
GO:0021953	central nervous system neuron differentiation	4 of 582 in the list	57 of 20089 in the genome	1	2.42226	gnl|UG|Ssc#S58302462,ENSSSCT00000027574,ENSSSCT00000023583,ENSSSCT00000006081
GO:0033993	response to lipid	4 of 582 in the list	57 of 20089 in the genome	1	2.42226	ENSSSCT00000004631,ENSSSCT00000015660,ENSSSCT00000027647,ENSSSCT00000024067
GO:0022414	reproductive process	50 of 582 in the list	1414 of 20089 in the genome	1	1.22055	gnl|UG|Ssc#S46879239,gnl|UG|Ssc#S35168751,gnl|UG|Ssc#S20116663,ENSSSCT00000004097,gnl|UG|Ssc#S20116576,gnl|UG|Ssc#S55325195,ENSSSCT00000001082,gnl|UG|Ssc#S38481264,ENSSSCT00000019205,ENSSSCT00000003786,ENSSSCT00000009890,gnl|UG|Ssc#S6091051,gnl|UG|Ssc#S55324378,ENSSSCT00000002650,ENSSSCT00000017400,gnl|UG|Ssc#S46875786,ENSSSCT00000012858,gnl|UG|Ssc#S38675455,gnl|UG|Ssc#S50182861,gnl|UG|Ssc#S58313…
GO:0000737	DNA catabolic process, endonucleolytic	3 of 582 in the list	36 of 20089 in the genome	1	2.87643	ENSSSCT00000027647,ENSSSCT00000004670,gnl|UG|Ssc#S35167552
GO:0034762	regulation of transmembrane transport	9 of 582 in the list	183 of 20089 in the genome	1	1.69757	gnl|UG|Ssc#S33578952,ENSSSCT00000018801,ENSSSCT00000003786,ENSSSCT00000006768,gnl|UG|Ssc#S20116409,gnl|UG|Ssc#S17512154,gnl|UG|Ssc#S58311058,gnl|UG|Ssc#S35167435,ENSSSCT00000008065
GO:0003382	epithelial cell morphogenesis	2 of 582 in the list	17 of 20089 in the genome	1	4.06084	ENSSSCT00000003137,gnl|UG|Ssc#S55326285
GO:0006904	vesicle docking involved in exocytosis	2 of 582 in the list	17 of 20089 in the genome	1	4.06084	ENSSSCT00000030392,ENSSSCT00000028010
GO:0008088	axon cargo transport	2 of 582 in the list	17 of 20089 in the genome	1	4.06084	gnl|UG|Ssc#S35173132,ENSSSCT00000010578
GO:0045161	neuronal ion channel clustering	2 of 582 in the list	17 of 20089 in the genome	1	4.06084	ENSSSCT00000026150,gnl|UG|Ssc#S58307201
GO:0048278	vesicle docking	2 of 582 in the list	17 of 20089 in the genome	1	4.06084	ENSSSCT00000030392,ENSSSCT00000028010
GO:0072009	nephron epithelium development	2 of 582 in the list	17 of 20089 in the genome	1	4.06084	ENSSSCT00000023713,gnl|UG|Ssc#S35171789
GO:0043068	positive regulation of programmed cell death	23 of 582 in the list	585 of 20089 in the genome	1	1.35709	ENSSSCT00000014460,ENSSSCT00000032169,gnl|UG|Ssc#S35166541,gnl|UG|Ssc#S41658116,gnl|UG|Ssc#S35167552,ENSSSCT00000027852,ENSSSCT00000004670,gnl|UG|Ssc#S55327564,gnl|UG|Ssc#S35170857,ENSSSCT00000010018,gnl|UG|Ssc#S58302555,ENSSSCT00000006644,ENSSSCT00000027647,gnl|UG|Ssc#S32235123,gnl|UG|Ssc#S58315226,gnl|UG|Ssc#S58315276,gnl|UG|Ssc#S35164461,gnl|UG|Ssc#S20116204,gnl|UG|Ssc#S23691765,gnl|UG|Ssc#S46…
GO:0010942	positive regulation of cell death	23 of 582 in the list	587 of 20089 in the genome	1	1.35246	ENSSSCT00000014460,ENSSSCT00000032169,gnl|UG|Ssc#S35166541,gnl|UG|Ssc#S41658116,gnl|UG|Ssc#S35167552,ENSSSCT00000027852,ENSSSCT00000004670,gnl|UG|Ssc#S55327564,gnl|UG|Ssc#S35170857,ENSSSCT00000010018,gnl|UG|Ssc#S58302555,ENSSSCT00000006644,ENSSSCT00000027647,gnl|UG|Ssc#S32235123,gnl|UG|Ssc#S58315226,gnl|UG|Ssc#S58315276,gnl|UG|Ssc#S35164461,gnl|UG|Ssc#S20116204,gnl|UG|Ssc#S23691765,gnl|UG|Ssc#S46…
GO:0010038	response to metal ion	12 of 582 in the list	267 of 20089 in the genome	1	1.55133	ENSSSCT00000024067,gnl|UG|Ssc#S55327534,gnl|UG|Ssc#S35171789,gnl|UG|Ssc#S58304929,gnl|UG|Ssc#S55322529,gnl|UG|Ssc#S23699925,ENSSSCT00000027852,gnl|UG|Ssc#S35168504,gnl|UG|Ssc#S46878688,ENSSSCT00000002650,ENSSSCT00000010018,ENSSSCT00000009458
GO:0001505	regulation of neurotransmitter levels	7 of 582 in the list	132 of 20089 in the genome	1	1.83046	ENSSSCT00000015183,ENSSSCT00000030392,ENSSSCT00000026586,ENSSSCT00000028010,ENSSSCT00000000232,gnl|UG|Ssc#S55327569,ENSSSCT00000012104
GO:0003205	cardiac chamber development	3 of 582 in the list	37 of 20089 in the genome	1	2.79869	gnl|UG|Ssc#S46877484,ENSSSCT00000031604,ENSSSCT00000003137
GO:0046364	monosaccharide biosynthetic process	3 of 582 in the list	37 of 20089 in the genome	1	2.79869	ENSSSCT00000005328,gnl|UG|Ssc#S18386615,gnl|UG|Ssc#S46879644
GO:0001952	regulation of cell-matrix adhesion	4 of 582 in the list	59 of 20089 in the genome	1	2.34015	ENSSSCT00000030592,ENSSSCT00000027647,gnl|UG|Ssc#S35167435,ENSSSCT00000011287
GO:0009798	axis specification	4 of 582 in the list	59 of 20089 in the genome	1	2.34015	ENSSSCT00000019256,ENSSSCT00000004200,ENSSSCT00000027647,ENSSSCT00000027852
GO:0005996	monosaccharide metabolic process	15 of 582 in the list	355 of 20089 in the genome	1	1.45847	ENSSSCT00000005328,gnl|UG|Ssc#S18386615,gnl|UG|Ssc#S58304639,gnl|UG|Ssc#S20116808,gnl|UG|Ssc#S35165283,gnl|UG|Ssc#S55321252,gnl|UG|Ssc#S23699925,gnl|UG|Ssc#S46879644,ENSSSCT00000016389,gnl|UG|Ssc#S46880196,ENSSSCT00000022684,gnl|UG|Ssc#S35171851,gnl|UG|Ssc#S43134858,gnl|UG|Ssc#S35173954,gnl|UG|Ssc#S58305744
GO:0001825	blastocyst formation	2 of 582 in the list	18 of 20089 in the genome	1	3.83524	ENSSSCT00000026878,gnl|UG|Ssc#S20116495
GO:0006942	regulation of striated muscle contraction	2 of 582 in the list	18 of 20089 in the genome	1	3.83524	gnl|UG|Ssc#S33578952,ENSSSCT00000004631
GO:0045686	negative regulation of glial cell differentiation	2 of 582 in the list	18 of 20089 in the genome	1	3.83524	ENSSSCT00000027574,ENSSSCT00000009458
GO:0051851	modification by host of symbiont morphology or physiology	2 of 582 in the list	18 of 20089 in the genome	1	3.83524	gnl|UG|Ssc#S35171789,ENSSSCT00000010018
GO:0051241	negative regulation of multicellular organismal process	9 of 582 in the list	187 of 20089 in the genome	1	1.66125	ENSSSCT00000005328,gnl|UG|Ssc#S35165559,ENSSSCT00000027647,ENSSSCT00000011287,ENSSSCT00000007701,gnl|UG|Ssc#S58301570,gnl|UG|Ssc#S58306205,ENSSSCT00000010018,ENSSSCT00000018780
GO:0071845	cellular component disassembly at cellular level	4 of 582 in the list	60 of 20089 in the genome	1	2.30115	ENSSSCT00000017584,gnl|UG|Ssc#S58307650,gnl|UG|Ssc#S46879502,gnl|UG|Ssc#S35167552
GO:0035150	regulation of tube size	5 of 582 in the list	84 of 20089 in the genome	1	2.05459	gnl|UG|Ssc#S58303928,gnl|UG|Ssc#S18386615,ENSSSCT00000009890,ENSSSCT00000004097,gnl|UG|Ssc#S18546778
GO:0048747	muscle fiber development	5 of 582 in the list	84 of 20089 in the genome	1	2.05459	gnl|UG|Ssc#S22415874,ENSSSCT00000019053,ENSSSCT00000009521,gnl|UG|Ssc#S55327534,ENSSSCT00000013143
GO:0050880	regulation of blood vessel size	5 of 582 in the list	84 of 20089 in the genome	1	2.05459	gnl|UG|Ssc#S58303928,gnl|UG|Ssc#S18386615,ENSSSCT00000009890,ENSSSCT00000004097,gnl|UG|Ssc#S18546778
GO:0031109	microtubule polymerization or depolymerization	3 of 582 in the list	38 of 20089 in the genome	1	2.72504	ENSSSCT00000004347,ENSSSCT00000017584,gnl|UG|Ssc#S46879502
GO:0048641	regulation of skeletal muscle tissue development	3 of 582 in the list	38 of 20089 in the genome	1	2.72504	gnl|UG|Ssc#S58499134,ENSSSCT00000018780,gnl|UG|Ssc#S58309494
GO:0007264	small GTPase mediated signal transduction	14 of 582 in the list	329 of 20089 in the genome	1	1.46882	gnl|UG|Ssc#S58303928,gnl|UG|Ssc#S58302555,ENSSSCT00000032169,gnl|UG|Ssc#S55325243,gnl|UG|Ssc#S35167068,ENSSSCT00000027427,gnl|UG|Ssc#S58315276,gnl|UG|Ssc#S20116204,ENSSSCT00000007081,ENSSSCT00000015183,ENSSSCT00000027336,ENSSSCT00000015159,ENSSSCT00000009890,gnl|UG|Ssc#S46877199
GO:0006816	calcium ion transport	6 of 582 in the list	110 of 20089 in the genome	1	1.88276	ENSSSCT00000004631,gnl|UG|Ssc#S20116409,ENSSSCT00000018801,gnl|UG|Ssc#S17512154,ENSSSCT00000000232,gnl|UG|Ssc#S58303329
GO:0006818	hydrogen transport	7 of 582 in the list	136 of 20089 in the genome	1	1.77662	gnl|UG|Ssc#S35171257,gnl|UG|Ssc#S35173926,gnl|UG|Ssc#S55327619,gnl|UG|Ssc#S55322715,gnl|UG|Ssc#S40500672,ENSSSCT00000027708,gnl|UG|Ssc#S39802615
GO:0008361	regulation of cell size	3 of 582 in the list	39 of 20089 in the genome	1	2.65517	gnl|UG|Ssc#S33578952,ENSSSCT00000027852,ENSSSCT00000003786
GO:0046883	regulation of hormone secretion	6 of 582 in the list	111 of 20089 in the genome	1	1.86579	ENSSSCT00000030392,gnl|UG|Ssc#S58302462,ENSSSCT00000027647,ENSSSCT00000004097,gnl|UG|Ssc#S39548544,gnl|UG|Ssc#S55326961
GO:0003071	renal system process involved in regulation of systemic arterial blood pressure	2 of 582 in the list	19 of 20089 in the genome	1	3.63339	gnl|UG|Ssc#S58303928,gnl|UG|Ssc#S18386615
GO:0003081	regulation of systemic arterial blood pressure by renin-angiotensin	2 of 582 in the list	19 of 20089 in the genome	1	3.63339	gnl|UG|Ssc#S58303928,gnl|UG|Ssc#S18386615
GO:0050881	musculoskeletal movement	2 of 582 in the list	19 of 20089 in the genome	1	3.63339	gnl|UG|Ssc#S33578952,gnl|UG|Ssc#S19541569
GO:0050926	regulation of positive chemotaxis	2 of 582 in the list	19 of 20089 in the genome	1	3.63339	gnl|UG|Ssc#S23162129,ENSSSCT00000017171
GO:0050927	positive regulation of positive chemotaxis	2 of 582 in the list	19 of 20089 in the genome	1	3.63339	gnl|UG|Ssc#S23162129,ENSSSCT00000017171
GO:0042476	odontogenesis	5 of 582 in the list	86 of 20089 in the genome	1	2.00681	gnl|UG|Ssc#S58306217,ENSSSCT00000009890,gnl|UG|Ssc#S23698069,ENSSSCT00000023043,ENSSSCT00000010018
GO:0065009	regulation of molecular function	59 of 582 in the list	1729 of 20089 in the genome	1	1.17786	gnl|UG|Ssc#S35165559,ENSSSCT00000032022,ENSSSCT00000032169,gnl|UG|Ssc#S58309291,ENSSSCT00000004097,gnl|UG|Ssc#S58305091,ENSSSCT00000003786,gnl|UG|Ssc#S35167552,ENSSSCT00000015183,ENSSSCT00000016389,ENSSSCT00000004631,gnl|UG|Ssc#S58303384,ENSSSCT00000009890,gnl|UG|Ssc#S58301570,gnl|UG|Ssc#S35166169,ENSSSCT00000014456,gnl|UG|Ssc#S43509724,gnl|UG|Ssc#S58306205,ENSSSCT00000027459,gnl|UG|Ssc#S58303928…
GO:0006915	apoptotic process	29 of 582 in the list	783 of 20089 in the genome	1	1.27841	ENSSSCT00000029046,ENSSSCT00000031604,gnl|UG|Ssc#S20116576,gnl|UG|Ssc#S35166541,gnl|UG|Ssc#S35171789,ENSSSCT00000019205,ENSSSCT00000006146,gnl|UG|Ssc#S58302359,gnl|UG|Ssc#S35167552,ENSSSCT00000023713,gnl|UG|Ssc#S55320415,gnl|UG|Ssc#S58303384,ENSSSCT00000009890,ENSSSCT00000000272,ENSSSCT00000016713,gnl|UG|Ssc#S43678669,ENSSSCT00000018780,ENSSSCT00000025651,gnl|UG|Ssc#S35168842,gnl|UG|Ssc#S32235123…
GO:0016055	Wnt receptor signaling pathway	8 of 582 in the list	165 of 20089 in the genome	1	1.67356	ENSSSCT00000027647,gnl|UG|Ssc#S58311610,gnl|UG|Ssc#S55326285,ENSSSCT00000006641,gnl|UG|Ssc#S35164749,ENSSSCT00000027852,ENSSSCT00000003137,gnl|UG|Ssc#S23698069
GO:0002062	chondrocyte differentiation	3 of 582 in the list	40 of 20089 in the genome	1	2.58879	ENSSSCT00000023043,ENSSSCT00000018780,ENSSSCT00000009194
GO:0002762	negative regulation of myeloid leukocyte differentiation	3 of 582 in the list	40 of 20089 in the genome	1	2.58879	ENSSSCT00000030592,ENSSSCT00000027647,gnl|UG|Ssc#S39548544
GO:0006612	protein targeting to membrane	3 of 582 in the list	40 of 20089 in the genome	1	2.58879	gnl|UG|Ssc#S46879745,gnl|UG|Ssc#S18554899,ENSSSCT00000002187
GO:0010742	macrophage derived foam cell differentiation	3 of 582 in the list	40 of 20089 in the genome	1	2.58879	gnl|UG|Ssc#S58303928,gnl|UG|Ssc#S35167435,ENSSSCT00000027427
GO:0061041	regulation of wound healing	3 of 582 in the list	40 of 20089 in the genome	1	2.58879	ENSSSCT00000007701,ENSSSCT00000011287,gnl|UG|Ssc#S20116495
GO:0048469	cell maturation	4 of 582 in the list	63 of 20089 in the genome	1	2.19157	gnl|UG|Ssc#S18386615,ENSSSCT00000008738,ENSSSCT00000026150,gnl|UG|Ssc#S58307201
GO:0044262	cellular carbohydrate metabolic process	23 of 582 in the list	603 of 20089 in the genome	1	1.31658	ENSSSCT00000005328,gnl|UG|Ssc#S18386615,gnl|UG|Ssc#S6010568,ENSSSCT00000003786,gnl|UG|Ssc#S55327261,gnl|UG|Ssc#S46879644,ENSSSCT00000016389,gnl|UG|Ssc#S35171851,gnl|UG|Ssc#S43134858,gnl|UG|Ssc#S35173954,gnl|UG|Ssc#S58305744,gnl|UG|Ssc#S58304639,gnl|UG|Ssc#S18357620,gnl|UG|Ssc#S55325125,gnl|UG|Ssc#S35165283,gnl|UG|Ssc#S20116808,gnl|UG|Ssc#S55321252,gnl|UG|Ssc#S23699925,gnl|UG|Ssc#S46880196,ENSSSCT…
GO:0003018	vascular process in circulatory system	6 of 582 in the list	113 of 20089 in the genome	1	1.83277	gnl|UG|Ssc#S58303928,gnl|UG|Ssc#S18386615,ENSSSCT00000009890,ENSSSCT00000004097,gnl|UG|Ssc#S18546778,gnl|UG|Ssc#S23756740
GO:0007409	axonogenesis	6 of 582 in the list	113 of 20089 in the genome	1	1.83277	ENSSSCT00000023118,gnl|UG|Ssc#S58302462,gnl|UG|Ssc#S58303706,ENSSSCT00000023583,ENSSSCT00000010578,ENSSSCT00000019532
GO:0000003	reproduction	50 of 582 in the list	1447 of 20089 in the genome	1	1.19272	gnl|UG|Ssc#S46879239,gnl|UG|Ssc#S35168751,gnl|UG|Ssc#S20116663,ENSSSCT00000004097,gnl|UG|Ssc#S20116576,gnl|UG|Ssc#S55325195,ENSSSCT00000001082,gnl|UG|Ssc#S38481264,ENSSSCT00000019205,ENSSSCT00000003786,ENSSSCT00000009890,gnl|UG|Ssc#S6091051,gnl|UG|Ssc#S55324378,ENSSSCT00000002650,ENSSSCT00000017400,gnl|UG|Ssc#S46875786,ENSSSCT00000012858,gnl|UG|Ssc#S38675455,gnl|UG|Ssc#S50182861,gnl|UG|Ssc#S58313…
GO:0001656	metanephros development	2 of 582 in the list	20 of 20089 in the genome	1	3.45172	gnl|UG|Ssc#S55326285,ENSSSCT00000029331
GO:0021533	cell differentiation in hindbrain	2 of 582 in the list	20 of 20089 in the genome	1	3.45172	ENSSSCT00000019256,gnl|UG|Ssc#S20116576
GO:0021761	limbic system development	2 of 582 in the list	20 of 20089 in the genome	1	3.45172	gnl|UG|Ssc#S38675455,ENSSSCT00000010018
GO:0021872	forebrain generation of neurons	2 of 582 in the list	20 of 20089 in the genome	1	3.45172	ENSSSCT00000010018,ENSSSCT00000006081
GO:0045661	regulation of myoblast differentiation	2 of 582 in the list	20 of 20089 in the genome	1	3.45172	ENSSSCT00000018780,gnl|UG|Ssc#S58309494
GO:0052548	regulation of endopeptidase activity	2 of 582 in the list	20 of 20089 in the genome	1	3.45172	ENSSSCT00000027647,gnl|UG|Ssc#S35167552
GO:0060071	Wnt receptor signaling pathway, planar cell polarity pathway	2 of 582 in the list	20 of 20089 in the genome	1	3.45172	ENSSSCT00000027647,ENSSSCT00000027852
GO:0090175	regulation of establishment of planar polarity	2 of 582 in the list	20 of 20089 in the genome	1	3.45172	ENSSSCT00000027647,ENSSSCT00000027852
GO:0000122	negative regulation of transcription from RNA polymerase II promoter	9 of 582 in the list	195 of 20089 in the genome	1	1.5931	gnl|UG|Ssc#S35169748,ENSSSCT00000001082,gnl|UG|Ssc#S38675455,gnl|UG|Ssc#S46880323,ENSSSCT00000027852,gnl|UG|Ssc#S35167435,ENSSSCT00000001800,gnl|UG|Ssc#S23698069,ENSSSCT00000022793
GO:0032231	regulation of actin filament bundle assembly	3 of 582 in the list	41 of 20089 in the genome	1	2.52565	gnl|UG|Ssc#S35164136,ENSSSCT00000027647,ENSSSCT00000003786
GO:0030030	cell projection organization	18 of 582 in the list	456 of 20089 in the genome	1	1.36252	ENSSSCT00000015170,gnl|UG|Ssc#S58302462,ENSSSCT00000023583,ENSSSCT00000023118,gnl|UG|Ssc#S55320415,gnl|UG|Ssc#S58303384,ENSSSCT00000004688,gnl|UG|Ssc#S58303706,gnl|UG|Ssc#S58304013,gnl|UG|Ssc#S58305195,gnl|UG|Ssc#S55325243,gnl|UG|Ssc#S49953823,ENSSSCT00000010578,ENSSSCT00000026537,ENSSSCT00000017584,gnl|UG|Ssc#S35164136,ENSSSCT00000015421,ENSSSCT00000019532
GO:0071842	cellular component organization at cellular level	96 of 582 in the list	2948 of 20089 in the genome	1	1.12403	gnl|UG|Ssc#S35168751,gnl|UG|Ssc#S58302462,gnl|UG|Ssc#S48857139,gnl|UG|Ssc#S20116576,ENSSSCT00000023583,ENSSSCT00000001082,gnl|UG|Ssc#S58303206,gnl|UG|Ssc#S55327534,gnl|UG|Ssc#S17513706,gnl|UG|Ssc#S35171789,gnl|UG|Ssc#S22415872,ENSSSCT00000004677,gnl|UG|Ssc#S35171171,gnl|UG|Ssc#S58307650,ENSSSCT00000014769,ENSSSCT00000026537,gnl|UG|Ssc#S35172466,gnl|UG|Ssc#S46877175,ENSSSCT00000019083,gnl|UG|Ssc#S…
GO:0048583	regulation of response to stimulus	66 of 582 in the list	1969 of 20089 in the genome	1	1.157	ENSSSCT00000004200,ENSSSCT00000004097,gnl|UG|Ssc#S35166541,gnl|UG|Ssc#S46880323,ENSSSCT00000017171,ENSSSCT00000022487,gnl|UG|Ssc#S58302555,gnl|UG|Ssc#S35167217,gnl|UG|Ssc#S38675455,ENSSSCT00000024175,ENSSSCT00000015159,ENSSSCT00000009521,gnl|UG|Ssc#S58304810,ENSSSCT00000011287,gnl|UG|Ssc#S36661000,ENSSSCT00000004670,ENSSSCT00000003137,gnl|UG|Ssc#S58314676,gnl|UG|Ssc#S35170857,ENSSSCT00000027647,g…
GO:0007631	feeding behavior	4 of 582 in the list	65 of 20089 in the genome	1	2.12413	gnl|UG|Ssc#S35173132,gnl|UG|Ssc#S39548544,gnl|UG|Ssc#S55321252,ENSSSCT00000002650
GO:0009612	response to mechanical stimulus	4 of 582 in the list	65 of 20089 in the genome	1	2.12413	ENSSSCT00000029225,ENSSSCT00000009890,ENSSSCT00000019053,gnl|UG|Ssc#S35171789
GO:0051130	positive regulation of cellular component organization	9 of 582 in the list	197 of 20089 in the genome	1	1.57693	gnl|UG|Ssc#S33578952,ENSSSCT00000027647,ENSSSCT00000010578,ENSSSCT00000003786,gnl|UG|Ssc#S58308211,gnl|UG|Ssc#S35164136,gnl|UG|Ssc#S35167435,gnl|UG|Ssc#S58303891,gnl|UG|Ssc#S35170857
GO:0010565	regulation of cellular ketone metabolic process	3 of 582 in the list	42 of 20089 in the genome	1	2.46551	ENSSSCT00000010296,gnl|UG|Ssc#S55321252,gnl|UG|Ssc#S55327569
GO:0021510	spinal cord development	3 of 582 in the list	42 of 20089 in the genome	1	2.46551	ENSSSCT00000006162,ENSSSCT00000022487,gnl|UG|Ssc#S58302462
GO:0002718	regulation of cytokine production involved in immune response	2 of 582 in the list	21 of 20089 in the genome	1	3.28735	ENSSSCT00000027852,gnl|UG|Ssc#S35167435
GO:0007019	microtubule depolymerization	2 of 582 in the list	21 of 20089 in the genome	1	3.28735	ENSSSCT00000017584,gnl|UG|Ssc#S46879502
GO:0014014	negative regulation of gliogenesis	2 of 582 in the list	21 of 20089 in the genome	1	3.28735	ENSSSCT00000027574,ENSSSCT00000009458
GO:0021846	cell proliferation in forebrain	2 of 582 in the list	21 of 20089 in the genome	1	3.28735	ENSSSCT00000023713,gnl|UG|Ssc#S38675455
GO:0030195	negative regulation of blood coagulation	2 of 582 in the list	21 of 20089 in the genome	1	3.28735	ENSSSCT00000007701,ENSSSCT00000011287
GO:0050819	negative regulation of coagulation	2 of 582 in the list	21 of 20089 in the genome	1	3.28735	ENSSSCT00000007701,ENSSSCT00000011287
GO:0051952	regulation of amine transport	2 of 582 in the list	21 of 20089 in the genome	1	3.28735	ENSSSCT00000024067,gnl|UG|Ssc#S39548544
GO:1900047	negative regulation of hemostasis	2 of 582 in the list	21 of 20089 in the genome	1	3.28735	ENSSSCT00000007701,ENSSSCT00000011287
GO:0006164	purine nucleotide biosynthetic process	11 of 582 in the list	255 of 20089 in the genome	1	1.48898	gnl|UG|Ssc#S55327619,ENSSSCT00000027427,gnl|UG|Ssc#S6077182,gnl|UG|Ssc#S35171789,gnl|UG|Ssc#S23756740,gnl|UG|Ssc#S20116204,gnl|UG|Ssc#S58305044,ENSSSCT00000025245,gnl|UG|Ssc#S58310567,gnl|UG|Ssc#S18546778,gnl|UG|Ssc#S39802615
GO:0055065	metal ion homeostasis	16 of 582 in the list	401 of 20089 in the genome	1	1.37724	gnl|UG|Ssc#S33578952,gnl|UG|Ssc#S58303928,gnl|UG|Ssc#S17509922,ENSSSCT00000004097,gnl|UG|Ssc#S58310055,ENSSSCT00000024067,gnl|UG|Ssc#S46877462,gnl|UG|Ssc#S58303329,gnl|UG|Ssc#S20116204,ENSSSCT00000017986,ENSSSCT00000006768,gnl|UG|Ssc#S35171257,ENSSSCT00000008065,gnl|UG|Ssc#S55322715,ENSSSCT00000017636,gnl|UG|Ssc#S20116222
GO:0034654	nucleobase-containing compound biosynthetic process	13 of 582 in the list	313 of 20089 in the genome	1	1.43362	gnl|UG|Ssc#S55327619,ENSSSCT00000027427,gnl|UG|Ssc#S6077182,gnl|UG|Ssc#S35171789,gnl|UG|Ssc#S23756740,gnl|UG|Ssc#S20116204,gnl|UG|Ssc#S58305044,ENSSSCT00000025245,gnl|UG|Ssc#S58310567,gnl|UG|Ssc#S18546778,gnl|UG|Ssc#S35170353,gnl|UG|Ssc#S35167695,gnl|UG|Ssc#S39802615
GO:0007568	aging	5 of 582 in the list	91 of 20089 in the genome	1	1.89655	gnl|UG|Ssc#S23691765,ENSSSCT00000004631,ENSSSCT00000032169,gnl|UG|Ssc#S49953823,ENSSSCT00000025452
GO:0010975	regulation of neuron projection development	5 of 582 in the list	91 of 20089 in the genome	1	1.89655	gnl|UG|Ssc#S55321233,ENSSSCT00000004097,ENSSSCT00000027852,gnl|UG|Ssc#S46879502,gnl|UG|Ssc#S35165274
GO:0050801	ion homeostasis	26 of 582 in the list	706 of 20089 in the genome	1	1.27117	gnl|UG|Ssc#S33578952,ENSSSCT00000031039,ENSSSCT00000004097,gnl|UG|Ssc#S58310055,ENSSSCT00000000232,gnl|UG|Ssc#S36661000,ENSSSCT00000019444,gnl|UG|Ssc#S35171257,ENSSSCT00000008065,gnl|UG|Ssc#S55322715,gnl|UG|Ssc#S43678669,gnl|UG|Ssc#S20116222,gnl|UG|Ssc#S58303928,gnl|UG|Ssc#S17509922,ENSSSCT00000022921,ENSSSCT00000024067,gnl|UG|Ssc#S46877462,ENSSSCT00000012858,gnl|UG|Ssc#S58303329,gnl|UG|Ssc#S2011…
GO:0002237	response to molecule of bacterial origin	10 of 582 in the list	228 of 20089 in the genome	1	1.51391	ENSSSCT00000005328,gnl|UG|Ssc#S40565039,gnl|UG|Ssc#S55326285,ENSSSCT00000027427,gnl|UG|Ssc#S55322529,ENSSSCT00000027852,ENSSSCT00000009890,gnl|UG|Ssc#S35167435,ENSSSCT00000002650,gnl|UG|Ssc#S55327569
GO:0007166	cell surface receptor signaling pathway	85 of 582 in the list	2602 of 20089 in the genome	1	1.12758	ENSSSCT00000004097,gnl|UG|Ssc#S55326285,ENSSSCT00000023583,ENSSSCT00000004631,gnl|UG|Ssc#S35171171,ENSSSCT00000017171,ENSSSCT00000008589,ENSSSCT00000022487,gnl|UG|Ssc#S58302555,ENSSSCT00000026878,ENSSSCT00000024067,gnl|UG|Ssc#S58311610,gnl|UG|Ssc#S38675455,gnl|UG|Ssc#S58313495,ENSSSCT00000029547,ENSSSCT00000031604,gnl|UG|Ssc#S55327619,gnl|UG|Ssc#S55325013,gnl|UG|Ssc#S46875848,ENSSSCT00000007081,g…
GO:0002562	somatic diversification of immune receptors via germline recombination within a single locus	3 of 582 in the list	43 of 20089 in the genome	1	2.40818	ENSSSCT00000022793,gnl|UG|Ssc#S55327564,ENSSSCT00000010018
GO:0010906	regulation of glucose metabolic process	3 of 582 in the list	43 of 20089 in the genome	1	2.40818	ENSSSCT00000005328,gnl|UG|Ssc#S20116204,gnl|UG|Ssc#S36661000
GO:0016444	somatic cell DNA recombination	3 of 582 in the list	43 of 20089 in the genome	1	2.40818	ENSSSCT00000022793,gnl|UG|Ssc#S55327564,ENSSSCT00000010018
GO:0043467	regulation of generation of precursor metabolites and energy	3 of 582 in the list	43 of 20089 in the genome	1	2.40818	ENSSSCT00000005328,gnl|UG|Ssc#S20116204,gnl|UG|Ssc#S36661000
GO:0051346	negative regulation of hydrolase activity	9 of 582 in the list	200 of 20089 in the genome	1	1.55327	gnl|UG|Ssc#S58309291,ENSSSCT00000027647,gnl|UG|Ssc#S32235123,ENSSSCT00000012851,ENSSSCT00000016389,ENSSSCT00000027336,gnl|UG|Ssc#S46879163,ENSSSCT00000010018,gnl|UG|Ssc#S35165293
GO:0072522	purine-containing compound biosynthetic process	11 of 582 in the list	257 of 20089 in the genome	1	1.47739	gnl|UG|Ssc#S55327619,ENSSSCT00000027427,gnl|UG|Ssc#S6077182,gnl|UG|Ssc#S35171789,gnl|UG|Ssc#S23756740,gnl|UG|Ssc#S20116204,gnl|UG|Ssc#S58305044,ENSSSCT00000025245,gnl|UG|Ssc#S58310567,gnl|UG|Ssc#S18546778,gnl|UG|Ssc#S39802615
GO:0006073	cellular glucan metabolic process	4 of 582 in the list	67 of 20089 in the genome	1	2.06073	gnl|UG|Ssc#S46880196,gnl|UG|Ssc#S6010568,gnl|UG|Ssc#S18357620,ENSSSCT00000003786
GO:0022411	cellular component disassembly	4 of 582 in the list	67 of 20089 in the genome	1	2.06073	ENSSSCT00000017584,gnl|UG|Ssc#S58307650,gnl|UG|Ssc#S46879502,gnl|UG|Ssc#S35167552
GO:0044042	glucan metabolic process	4 of 582 in the list	67 of 20089 in the genome	1	2.06073	gnl|UG|Ssc#S46880196,gnl|UG|Ssc#S6010568,gnl|UG|Ssc#S18357620,ENSSSCT00000003786
GO:0071822	protein complex subunit organization	24 of 582 in the list	647 of 20089 in the genome	1	1.28039	gnl|UG|Ssc#S58310588,ENSSSCT00000031039,ENSSSCT00000003786,ENSSSCT00000024674,gnl|UG|Ssc#S46880438,ENSSSCT00000016389,ENSSSCT00000019444,gnl|UG|Ssc#S58303384,ENSSSCT00000004688,gnl|UG|Ssc#S46879502,gnl|UG|Ssc#S55327564,gnl|UG|Ssc#S58304639,gnl|UG|Ssc#S49953823,ENSSSCT00000010578,gnl|UG|Ssc#S55321252,ENSSSCT00000029853,ENSSSCT00000017584,gnl|UG|Ssc#S23691765,ENSSSCT00000002929,gnl|UG|Ssc#S35168504…
GO:0048584	positive regulation of response to stimulus	27 of 582 in the list	741 of 20089 in the genome	1	1.25771	ENSSSCT00000004200,gnl|UG|Ssc#S35173690,ENSSSCT00000031039,gnl|UG|Ssc#S40565039,gnl|UG|Ssc#S35166541,gnl|UG|Ssc#S35170385,ENSSSCT00000003786,ENSSSCT00000009890,ENSSSCT00000004670,ENSSSCT00000027852,gnl|UG|Ssc#S35167435,ENSSSCT00000011649,gnl|UG|Ssc#S43678669,ENSSSCT00000017171,gnl|UG|Ssc#S46879163,ENSSSCT00000002650,gnl|UG|Ssc#S58303928,ENSSSCT00000027647,gnl|UG|Ssc#S35167324,gnl|UG|Ssc#S49953823…
GO:0021795	cerebral cortex cell migration	2 of 582 in the list	22 of 20089 in the genome	1	3.13793	ENSSSCT00000023713,ENSSSCT00000006081
GO:0022407	regulation of cell-cell adhesion	2 of 582 in the list	22 of 20089 in the genome	1	3.13793	ENSSSCT00000027852,gnl|UG|Ssc#S49953823
GO:0043200	response to amino acid stimulus	2 of 582 in the list	22 of 20089 in the genome	1	3.13793	gnl|UG|Ssc#S35167324,gnl|UG|Ssc#S35170385
GO:0072073	kidney epithelium development	2 of 582 in the list	22 of 20089 in the genome	1	3.13793	ENSSSCT00000023713,gnl|UG|Ssc#S35171789
GO:0002763	positive regulation of myeloid leukocyte differentiation	3 of 582 in the list	44 of 20089 in the genome	1	2.35344	ENSSSCT00000006644,ENSSSCT00000010018,ENSSSCT00000009458
GO:0030804	positive regulation of cyclic nucleotide biosynthetic process	3 of 582 in the list	44 of 20089 in the genome	1	2.35344	ENSSSCT00000009890,ENSSSCT00000004097,ENSSSCT00000007081
GO:0030810	positive regulation of nucleotide biosynthetic process	3 of 582 in the list	44 of 20089 in the genome	1	2.35344	ENSSSCT00000009890,ENSSSCT00000004097,ENSSSCT00000007081
GO:0030814	regulation of cAMP metabolic process	3 of 582 in the list	44 of 20089 in the genome	1	2.35344	ENSSSCT00000009890,ENSSSCT00000004097,ENSSSCT00000007081
GO:0030816	positive regulation of cAMP metabolic process	3 of 582 in the list	44 of 20089 in the genome	1	2.35344	ENSSSCT00000009890,ENSSSCT00000004097,ENSSSCT00000007081
GO:0030817	regulation of cAMP biosynthetic process	3 of 582 in the list	44 of 20089 in the genome	1	2.35344	ENSSSCT00000009890,ENSSSCT00000004097,ENSSSCT00000007081
GO:0030819	positive regulation of cAMP biosynthetic process	3 of 582 in the list	44 of 20089 in the genome	1	2.35344	ENSSSCT00000009890,ENSSSCT00000004097,ENSSSCT00000007081
GO:0045761	regulation of adenylate cyclase activity	3 of 582 in the list	44 of 20089 in the genome	1	2.35344	ENSSSCT00000009890,ENSSSCT00000004097,ENSSSCT00000007081
GO:0045762	positive regulation of adenylate cyclase activity	3 of 582 in the list	44 of 20089 in the genome	1	2.35344	ENSSSCT00000009890,ENSSSCT00000004097,ENSSSCT00000007081
GO:0051349	positive regulation of lyase activity	3 of 582 in the list	44 of 20089 in the genome	1	2.35344	ENSSSCT00000009890,ENSSSCT00000004097,ENSSSCT00000007081
GO:0090077	foam cell differentiation	3 of 582 in the list	44 of 20089 in the genome	1	2.35344	gnl|UG|Ssc#S58303928,gnl|UG|Ssc#S35167435,ENSSSCT00000027427
GO:1900373	positive regulation of purine nucleotide biosynthetic process	3 of 582 in the list	44 of 20089 in the genome	1	2.35344	ENSSSCT00000009890,ENSSSCT00000004097,ENSSSCT00000007081
GO:1900544	positive regulation of purine nucleotide metabolic process	3 of 582 in the list	44 of 20089 in the genome	1	2.35344	ENSSSCT00000009890,ENSSSCT00000004097,ENSSSCT00000007081
GO:0045639	positive regulation of myeloid cell differentiation	4 of 582 in the list	68 of 20089 in the genome	1	2.03042	ENSSSCT00000006644,ENSSSCT00000029853,ENSSSCT00000010018,ENSSSCT00000009458
GO:0045765	regulation of angiogenesis	4 of 582 in the list	68 of 20089 in the genome	1	2.03042	ENSSSCT00000027852,gnl|UG|Ssc#S35166541,gnl|UG|Ssc#S35171789,gnl|UG|Ssc#S41658116
GO:0051051	negative regulation of transport	6 of 582 in the list	120 of 20089 in the genome	1	1.72586	ENSSSCT00000005328,gnl|UG|Ssc#S35169748,gnl|UG|Ssc#S35167435,gnl|UG|Ssc#S43678669,ENSSSCT00000003786,gnl|UG|Ssc#S36661000
GO:0001101	response to acid	5 of 582 in the list	94 of 20089 in the genome	1	1.83602	ENSSSCT00000004631,gnl|UG|Ssc#S35167324,ENSSSCT00000016713,gnl|UG|Ssc#S35170385,ENSSSCT00000003786
GO:0007369	gastrulation	5 of 582 in the list	94 of 20089 in the genome	1	1.83602	ENSSSCT00000019256,ENSSSCT00000004200,ENSSSCT00000022487,ENSSSCT00000027852,ENSSSCT00000010018
GO:0051726	regulation of cell cycle	23 of 582 in the list	621 of 20089 in the genome	1	1.27841	ENSSSCT00000029046,ENSSSCT00000031604,ENSSSCT00000032169,ENSSSCT00000004097,gnl|UG|Ssc#S20116576,gnl|UG|Ssc#S35167552,ENSSSCT00000004631,ENSSSCT00000006142,ENSSSCT00000027852,gnl|UG|Ssc#S35167746,ENSSSCT00000016713,ENSSSCT00000010018,ENSSSCT00000025651,gnl|UG|Ssc#S33578950,ENSSSCT00000027647,gnl|UG|Ssc#S32235123,gnl|UG|Ssc#S38675455,gnl|UG|Ssc#S35165283,ENSSSCT00000029853,ENSSSCT00000016902,gnl|U…
GO:0021543	pallium development	6 of 582 in the list	121 of 20089 in the genome	1	1.7116	ENSSSCT00000023713,ENSSSCT00000027574,ENSSSCT00000026150,ENSSSCT00000007094,ENSSSCT00000010018,ENSSSCT00000006081
GO:0071310	cellular response to organic substance	12 of 582 in the list	291 of 20089 in the genome	1	1.42339	ENSSSCT00000015660,gnl|UG|Ssc#S34535466,ENSSSCT00000027647,gnl|UG|Ssc#S38675455,gnl|UG|Ssc#S46875848,ENSSSCT00000023043,ENSSSCT00000027852,ENSSSCT00000000272,ENSSSCT00000010018,ENSSSCT00000015465,gnl|UG|Ssc#S58304513,gnl|UG|Ssc#S35164220
GO:0001523	retinoid metabolic process	3 of 582 in the list	45 of 20089 in the genome	1	2.30115	ENSSSCT00000009852,ENSSSCT00000031339,gnl|UG|Ssc#S46880757
GO:0051339	regulation of lyase activity	3 of 582 in the list	45 of 20089 in the genome	1	2.30115	ENSSSCT00000009890,ENSSSCT00000004097,ENSSSCT00000007081
GO:0003231	cardiac ventricle development	2 of 582 in the list	23 of 20089 in the genome	1	3.00149	ENSSSCT00000031604,ENSSSCT00000003137
GO:0010878	cholesterol storage	2 of 582 in the list	23 of 20089 in the genome	1	3.00149	gnl|UG|Ssc#S35167435,ENSSSCT00000027427
GO:0051702	interaction with symbiont	2 of 582 in the list	23 of 20089 in the genome	1	3.00149	gnl|UG|Ssc#S35171789,ENSSSCT00000010018
GO:0001704	formation of primary germ layer	4 of 582 in the list	70 of 20089 in the genome	1	1.97241	ENSSSCT00000019256,ENSSSCT00000004200,ENSSSCT00000022487,ENSSSCT00000010018
GO:0002440	production of molecular mediator of immune response	4 of 582 in the list	70 of 20089 in the genome	1	1.97241	ENSSSCT00000027852,ENSSSCT00000022793,gnl|UG|Ssc#S55327564,gnl|UG|Ssc#S55324994
GO:0044264	cellular polysaccharide metabolic process	4 of 582 in the list	70 of 20089 in the genome	1	1.97241	gnl|UG|Ssc#S46880196,gnl|UG|Ssc#S6010568,gnl|UG|Ssc#S18357620,ENSSSCT00000003786
GO:0009314	response to radiation	12 of 582 in the list	293 of 20089 in the genome	1	1.41367	ENSSSCT00000012175,gnl|UG|Ssc#S58310320,ENSSSCT00000015660,ENSSSCT00000032169,ENSSSCT00000027647,gnl|UG|Ssc#S55327619,gnl|UG|Ssc#S35171789,gnl|UG|Ssc#S55322529,gnl|UG|Ssc#S35167552,gnl|UG|Ssc#S46878688,ENSSSCT00000016713,ENSSSCT00000002650
GO:0021987	cerebral cortex development	3 of 582 in the list	46 of 20089 in the genome	1	2.25112	ENSSSCT00000023713,ENSSSCT00000026150,ENSSSCT00000006081
GO:0035051	cardiac cell differentiation	3 of 582 in the list	46 of 20089 in the genome	1	2.25112	gnl|UG|Ssc#S58302462,ENSSSCT00000010638,ENSSSCT00000022793
GO:0060341	regulation of cellular localization	12 of 582 in the list	294 of 20089 in the genome	1	1.40886	gnl|UG|Ssc#S58302462,gnl|UG|Ssc#S19541569,ENSSSCT00000027647,ENSSSCT00000004097,ENSSSCT00000024067,gnl|UG|Ssc#S55326961,ENSSSCT00000003786,ENSSSCT00000016389,ENSSSCT00000030392,gnl|UG|Ssc#S35167435,gnl|UG|Ssc#S58311058,gnl|UG|Ssc#S39548544
GO:0043065	positive regulation of apoptotic process	14 of 582 in the list	354 of 20089 in the genome	1	1.36509	ENSSSCT00000014460,gnl|UG|Ssc#S58302555,ENSSSCT00000032169,ENSSSCT00000027647,gnl|UG|Ssc#S32235123,gnl|UG|Ssc#S58315276,gnl|UG|Ssc#S20116204,gnl|UG|Ssc#S35167552,gnl|UG|Ssc#S23691765,ENSSSCT00000027852,gnl|UG|Ssc#S55327564,ENSSSCT00000012037,gnl|UG|Ssc#S35170857,gnl|UG|Ssc#S35164220
GO:0048592	eye morphogenesis	4 of 582 in the list	71 of 20089 in the genome	1	1.94463	ENSSSCT00000027852,ENSSSCT00000003812,gnl|UG|Ssc#S35171789,gnl|UG|Ssc#S58304013
GO:0055081	anion homeostasis	2 of 582 in the list	24 of 20089 in the genome	1	2.87643	gnl|UG|Ssc#S43678669,gnl|UG|Ssc#S36661000
GO:0060343	trabecula formation	2 of 582 in the list	24 of 20089 in the genome	1	2.87643	ENSSSCT00000027647,ENSSSCT00000007145
GO:0061383	trabecula morphogenesis	2 of 582 in the list	24 of 20089 in the genome	1	2.87643	ENSSSCT00000027647,ENSSSCT00000007145
GO:0009190	cyclic nucleotide biosynthetic process	3 of 582 in the list	47 of 20089 in the genome	1	2.20322	ENSSSCT00000027427,gnl|UG|Ssc#S20116204,gnl|UG|Ssc#S58305044
GO:0030802	regulation of cyclic nucleotide biosynthetic process	3 of 582 in the list	47 of 20089 in the genome	1	2.20322	ENSSSCT00000009890,ENSSSCT00000004097,ENSSSCT00000007081
GO:0030808	regulation of nucleotide biosynthetic process	3 of 582 in the list	47 of 20089 in the genome	1	2.20322	ENSSSCT00000009890,ENSSSCT00000004097,ENSSSCT00000007081
GO:0034623	cellular macromolecular complex disassembly	3 of 582 in the list	47 of 20089 in the genome	1	2.20322	ENSSSCT00000017584,gnl|UG|Ssc#S58307650,gnl|UG|Ssc#S46879502
GO:1900371	regulation of purine nucleotide biosynthetic process	3 of 582 in the list	47 of 20089 in the genome	1	2.20322	ENSSSCT00000009890,ENSSSCT00000004097,ENSSSCT00000007081
GO:0010959	regulation of metal ion transport	5 of 582 in the list	98 of 20089 in the genome	1	1.76108	gnl|UG|Ssc#S20116409,ENSSSCT00000031039,ENSSSCT00000009890,ENSSSCT00000004688,gnl|UG|Ssc#S58311058
GO:0006721	terpenoid metabolic process	4 of 582 in the list	72 of 20089 in the genome	1	1.91762	gnl|UG|Ssc#S35168666,ENSSSCT00000009852,ENSSSCT00000031339,gnl|UG|Ssc#S46880757
GO:0007033	vacuole organization	4 of 582 in the list	72 of 20089 in the genome	1	1.91762	gnl|UG|Ssc#S58313582,ENSSSCT00000007966,ENSSSCT00000004677,ENSSSCT00000027427
GO:0010212	response to ionizing radiation	4 of 582 in the list	72 of 20089 in the genome	1	1.91762	ENSSSCT00000012175,ENSSSCT00000015660,ENSSSCT00000032169,ENSSSCT00000027647
GO:0051960	regulation of nervous system development	8 of 582 in the list	181 of 20089 in the genome	1	1.52562	ENSSSCT00000022487,ENSSSCT00000004097,ENSSSCT00000027574,gnl|UG|Ssc#S55321233,ENSSSCT00000027852,gnl|UG|Ssc#S46879502,gnl|UG|Ssc#S35165274,ENSSSCT00000009458
GO:0006875	cellular metal ion homeostasis	15 of 582 in the list	387 of 20089 in the genome	1	1.33788	gnl|UG|Ssc#S33578952,gnl|UG|Ssc#S58303928,gnl|UG|Ssc#S17509922,ENSSSCT00000004097,gnl|UG|Ssc#S58310055,ENSSSCT00000024067,gnl|UG|Ssc#S46877462,gnl|UG|Ssc#S58303329,gnl|UG|Ssc#S20116204,ENSSSCT00000006768,gnl|UG|Ssc#S35171257,ENSSSCT00000008065,gnl|UG|Ssc#S55322715,ENSSSCT00000017636,gnl|UG|Ssc#S20116222
GO:0007169	transmembrane receptor protein tyrosine kinase signaling pathway	24 of 582 in the list	665 of 20089 in the genome	1	1.24573	gnl|UG|Ssc#S46875848,ENSSSCT00000003786,ENSSSCT00000023043,ENSSSCT00000009194,ENSSSCT00000007081,gnl|UG|Ssc#S35167552,ENSSSCT00000004631,gnl|UG|Ssc#S35171257,ENSSSCT00000027852,gnl|UG|Ssc#S55322715,ENSSSCT00000008589,ENSSSCT00000017171,gnl|UG|Ssc#S35170857,gnl|UG|Ssc#S58302555,gnl|UG|Ssc#S49953823,gnl|UG|Ssc#S58315276,gnl|UG|Ssc#S38675455,gnl|UG|Ssc#S35165283,gnl|UG|Ssc#S23691765,ENSSSCT000000297…
GO:0042471	ear morphogenesis	5 of 582 in the list	99 of 20089 in the genome	1	1.74329	gnl|UG|Ssc#S35173690,ENSSSCT00000003137,ENSSSCT00000027852,gnl|UG|Ssc#S38675455,ENSSSCT00000006641
GO:0009100	glycoprotein metabolic process	11 of 582 in the list	270 of 20089 in the genome	1	1.40626	gnl|UG|Ssc#S58303896,ENSSSCT00000028010,gnl|UG|Ssc#S23213461,gnl|UG|Ssc#S55325125,gnl|UG|Ssc#S46875848,gnl|UG|Ssc#S46879644,ENSSSCT00000029306,gnl|UG|Ssc#S55325148,ENSSSCT00000027336,gnl|UG|Ssc#S58305248,gnl|UG|Ssc#S55319731
GO:0009119	ribonucleoside metabolic process	2 of 582 in the list	25 of 20089 in the genome	1	2.76137	gnl|UG|Ssc#S35167217,gnl|UG|Ssc#S35167695
GO:0009306	protein secretion	2 of 582 in the list	25 of 20089 in the genome	1	2.76137	ENSSSCT00000027852,ENSSSCT00000027427
GO:2000602	regulation of interphase of mitotic cell cycle	2 of 582 in the list	25 of 20089 in the genome	1	2.76137	ENSSSCT00000029046,gnl|UG|Ssc#S20116576
GO:0009165	nucleotide biosynthetic process	12 of 582 in the list	300 of 20089 in the genome	1	1.38069	gnl|UG|Ssc#S55327619,ENSSSCT00000027427,gnl|UG|Ssc#S6077182,gnl|UG|Ssc#S35171789,gnl|UG|Ssc#S23756740,gnl|UG|Ssc#S20116204,gnl|UG|Ssc#S58305044,ENSSSCT00000025245,gnl|UG|Ssc#S58310567,gnl|UG|Ssc#S18546778,gnl|UG|Ssc#S35170353,gnl|UG|Ssc#S39802615
GO:0051129	negative regulation of cellular component organization	8 of 582 in the list	184 of 20089 in the genome	1	1.50075	gnl|UG|Ssc#S33578952,gnl|UG|Ssc#S58313925,gnl|UG|Ssc#S35164136,gnl|UG|Ssc#S55320415,ENSSSCT00000002535,ENSSSCT00000027852,gnl|UG|Ssc#S46879502,gnl|UG|Ssc#S46880097
GO:0006461	protein complex assembly	22 of 582 in the list	607 of 20089 in the genome	1	1.25103	gnl|UG|Ssc#S58310588,ENSSSCT00000031039,ENSSSCT00000003786,ENSSSCT00000024674,gnl|UG|Ssc#S46880438,ENSSSCT00000016389,ENSSSCT00000019444,gnl|UG|Ssc#S58303384,ENSSSCT00000004688,gnl|UG|Ssc#S55327564,gnl|UG|Ssc#S58304639,gnl|UG|Ssc#S49953823,ENSSSCT00000010578,gnl|UG|Ssc#S55321252,ENSSSCT00000029853,gnl|UG|Ssc#S23691765,ENSSSCT00000002929,gnl|UG|Ssc#S35168504,ENSSSCT00000015421,ENSSSCT00000009521,g…
GO:0070271	protein complex biogenesis	22 of 582 in the list	607 of 20089 in the genome	1	1.25103	gnl|UG|Ssc#S58310588,ENSSSCT00000031039,ENSSSCT00000003786,ENSSSCT00000024674,gnl|UG|Ssc#S46880438,ENSSSCT00000016389,ENSSSCT00000019444,gnl|UG|Ssc#S58303384,ENSSSCT00000004688,gnl|UG|Ssc#S55327564,gnl|UG|Ssc#S58304639,gnl|UG|Ssc#S49953823,ENSSSCT00000010578,gnl|UG|Ssc#S55321252,ENSSSCT00000029853,gnl|UG|Ssc#S23691765,ENSSSCT00000002929,gnl|UG|Ssc#S35168504,ENSSSCT00000015421,ENSSSCT00000009521,g…
GO:0001824	blastocyst development	3 of 582 in the list	49 of 20089 in the genome	1	2.1133	ENSSSCT00000026878,ENSSSCT00000003812,gnl|UG|Ssc#S20116495
GO:0002200	somatic diversification of immune receptors	3 of 582 in the list	49 of 20089 in the genome	1	2.1133	ENSSSCT00000022793,gnl|UG|Ssc#S55327564,ENSSSCT00000010018
GO:0031344	regulation of cell projection organization	8 of 582 in the list	185 of 20089 in the genome	1	1.49263	ENSSSCT00000004097,ENSSSCT00000010578,ENSSSCT00000003786,gnl|UG|Ssc#S55321233,ENSSSCT00000027852,gnl|UG|Ssc#S46879502,gnl|UG|Ssc#S35165274,gnl|UG|Ssc#S35170857
GO:0006873	cellular ion homeostasis	23 of 582 in the list	640 of 20089 in the genome	1	1.24046	gnl|UG|Ssc#S33578952,ENSSSCT00000031039,ENSSSCT00000004097,gnl|UG|Ssc#S58310055,ENSSSCT00000000232,gnl|UG|Ssc#S36661000,ENSSSCT00000019444,gnl|UG|Ssc#S35171257,ENSSSCT00000008065,gnl|UG|Ssc#S55322715,gnl|UG|Ssc#S20116222,gnl|UG|Ssc#S58303928,gnl|UG|Ssc#S17509922,ENSSSCT00000022921,ENSSSCT00000024067,gnl|UG|Ssc#S46877462,ENSSSCT00000012858,gnl|UG|Ssc#S58303329,gnl|UG|Ssc#S20116204,ENSSSCT000000067…
GO:0043583	ear development	6 of 582 in the list	129 of 20089 in the genome	1	1.60545	gnl|UG|Ssc#S46880323,gnl|UG|Ssc#S35173690,ENSSSCT00000003137,ENSSSCT00000027852,gnl|UG|Ssc#S38675455,ENSSSCT00000006641
GO:0006693	prostaglandin metabolic process	2 of 582 in the list	26 of 20089 in the genome	1	2.65517	gnl|UG|Ssc#S58310055,gnl|UG|Ssc#S55243118
GO:0009218	pyrimidine ribonucleotide metabolic process	2 of 582 in the list	26 of 20089 in the genome	1	2.65517	gnl|UG|Ssc#S6077182,gnl|UG|Ssc#S46877416
GO:0021544	subpallium development	2 of 582 in the list	26 of 20089 in the genome	1	2.65517	ENSSSCT00000026150,gnl|UG|Ssc#S46880757
GO:0031110	regulation of microtubule polymerization or depolymerization	2 of 582 in the list	26 of 20089 in the genome	1	2.65517	gnl|UG|Ssc#S33578952,gnl|UG|Ssc#S46879502
GO:0042308	negative regulation of protein import into nucleus	2 of 582 in the list	26 of 20089 in the genome	1	2.65517	gnl|UG|Ssc#S35167435,ENSSSCT00000003786
GO:0050678	regulation of epithelial cell proliferation	2 of 582 in the list	26 of 20089 in the genome	1	2.65517	gnl|UG|Ssc#S38675455,ENSSSCT00000022793
GO:0050879	multicellular organismal movement	2 of 582 in the list	26 of 20089 in the genome	1	2.65517	gnl|UG|Ssc#S33578952,gnl|UG|Ssc#S19541569
GO:0007346	regulation of mitotic cell cycle	8 of 582 in the list	186 of 20089 in the genome	1	1.48461	ENSSSCT00000029046,ENSSSCT00000031604,ENSSSCT00000006142,gnl|UG|Ssc#S20116576,ENSSSCT00000016713,gnl|UG|Ssc#S58308347,gnl|UG|Ssc#S35165283,ENSSSCT00000029853
GO:0045892	negative regulation of transcription, DNA-dependent	9 of 582 in the list	215 of 20089 in the genome	1	1.44491	gnl|UG|Ssc#S35169748,ENSSSCT00000001082,gnl|UG|Ssc#S38675455,gnl|UG|Ssc#S46880323,ENSSSCT00000027852,gnl|UG|Ssc#S35167435,ENSSSCT00000001800,gnl|UG|Ssc#S23698069,ENSSSCT00000022793
GO:0006109	regulation of carbohydrate metabolic process	3 of 582 in the list	50 of 20089 in the genome	1	2.07103	ENSSSCT00000005328,gnl|UG|Ssc#S20116204,gnl|UG|Ssc#S36661000
GO:0007586	digestion	3 of 582 in the list	50 of 20089 in the genome	1	2.07103	gnl|UG|Ssc#S39548544,gnl|UG|Ssc#S35171789,ENSSSCT00000018780
GO:0010522	regulation of calcium ion transport into cytosol	3 of 582 in the list	50 of 20089 in the genome	1	2.07103	ENSSSCT00000031039,ENSSSCT00000009890,gnl|UG|Ssc#S58311058
GO:0010675	regulation of cellular carbohydrate metabolic process	3 of 582 in the list	50 of 20089 in the genome	1	2.07103	ENSSSCT00000005328,gnl|UG|Ssc#S20116204,gnl|UG|Ssc#S36661000
GO:0051216	cartilage development	3 of 582 in the list	50 of 20089 in the genome	1	2.07103	ENSSSCT00000023043,ENSSSCT00000018780,ENSSSCT00000009194
GO:0034622	cellular macromolecular complex assembly	12 of 582 in the list	305 of 20089 in the genome	1	1.35805	ENSSSCT00000010578,gnl|UG|Ssc#S58303632,ENSSSCT00000003786,gnl|UG|Ssc#S40151349,gnl|UG|Ssc#S46880438,ENSSSCT00000016389,gnl|UG|Ssc#S58304620,ENSSSCT00000002929,ENSSSCT00000009521,gnl|UG|Ssc#S35171171,gnl|UG|Ssc#S55327564,gnl|UG|Ssc#S46876265
GO:0009617	response to bacterium	11 of 582 in the list	277 of 20089 in the genome	1	1.37072	ENSSSCT00000005328,gnl|UG|Ssc#S40565039,gnl|UG|Ssc#S55326285,ENSSSCT00000027427,gnl|UG|Ssc#S55326961,gnl|UG|Ssc#S55322529,ENSSSCT00000027852,ENSSSCT00000009890,gnl|UG|Ssc#S35167435,ENSSSCT00000002650,gnl|UG|Ssc#S55327569
GO:0009187	cyclic nucleotide metabolic process	3 of 582 in the list	51 of 20089 in the genome	1	2.03042	ENSSSCT00000027427,gnl|UG|Ssc#S20116204,gnl|UG|Ssc#S58305044
GO:0010952	positive regulation of peptidase activity	3 of 582 in the list	51 of 20089 in the genome	1	2.03042	ENSSSCT00000004631,ENSSSCT00000027647,gnl|UG|Ssc#S35167552
GO:0031281	positive regulation of cyclase activity	3 of 582 in the list	51 of 20089 in the genome	1	2.03042	ENSSSCT00000009890,ENSSSCT00000004097,ENSSSCT00000007081
GO:0044085	cellular component biogenesis	48 of 582 in the list	1449 of 20089 in the genome	1	1.14343	gnl|UG|Ssc#S50180456,gnl|UG|Ssc#S35168751,ENSSSCT00000031039,gnl|UG|Ssc#S55327534,gnl|UG|Ssc#S17513706,ENSSSCT00000003786,gnl|UG|Ssc#S46878962,ENSSSCT00000005302,gnl|UG|Ssc#S46880438,ENSSSCT00000016389,gnl|UG|Ssc#S35168888,gnl|UG|Ssc#S58303384,ENSSSCT00000004688,ENSSSCT00000032078,gnl|UG|Ssc#S43509724,gnl|UG|Ssc#S35171171,gnl|UG|Ssc#S46876266,ENSSSCT00000026537,ENSSSCT00000010578,gnl|UG|Ssc#S5532…
GO:0022406	membrane docking	2 of 582 in the list	27 of 20089 in the genome	1	2.55683	ENSSSCT00000030392,ENSSSCT00000028010
GO:0033044	regulation of chromosome organization	2 of 582 in the list	27 of 20089 in the genome	1	2.55683	ENSSSCT00000029853,gnl|UG|Ssc#S58308211
GO:0033555	multicellular organismal response to stress	2 of 582 in the list	27 of 20089 in the genome	1	2.55683	gnl|UG|Ssc#S55327569,gnl|UG|Ssc#S35172466
GO:0034763	negative regulation of transmembrane transport	2 of 582 in the list	27 of 20089 in the genome	1	2.55683	gnl|UG|Ssc#S35167435,ENSSSCT00000003786
GO:0045087	innate immune response	2 of 582 in the list	27 of 20089 in the genome	1	2.55683	ENSSSCT00000027852,gnl|UG|Ssc#S46879163
GO:0051224	negative regulation of protein transport	2 of 582 in the list	27 of 20089 in the genome	1	2.55683	gnl|UG|Ssc#S35167435,ENSSSCT00000003786
GO:0090317	negative regulation of intracellular protein transport	2 of 582 in the list	27 of 20089 in the genome	1	2.55683	gnl|UG|Ssc#S35167435,ENSSSCT00000003786
GO:0045664	regulation of neuron differentiation	5 of 582 in the list	104 of 20089 in the genome	1	1.65948	gnl|UG|Ssc#S55321233,ENSSSCT00000004097,ENSSSCT00000027852,gnl|UG|Ssc#S46879502,gnl|UG|Ssc#S35165274
GO:0001932	regulation of protein phosphorylation	22 of 582 in the list	616 of 20089 in the genome	1	1.23276	gnl|UG|Ssc#S33578952,ENSSSCT00000032022,ENSSSCT00000032169,ENSSSCT00000003786,gnl|UG|Ssc#S36661000,gnl|UG|Ssc#S35167552,gnl|UG|Ssc#S35173132,ENSSSCT00000004631,ENSSSCT00000009890,ENSSSCT00000027852,ENSSSCT00000004670,gnl|UG|Ssc#S35167435,gnl|UG|Ssc#S43509724,ENSSSCT00000011649,ENSSSCT00000017171,ENSSSCT00000018780,ENSSSCT00000027459,gnl|UG|Ssc#S58301623,ENSSSCT00000027647,gnl|UG|Ssc#S29966071,ENS…
GO:0050900	leukocyte migration	4 of 582 in the list	77 of 20089 in the genome	1	1.7931	gnl|UG|Ssc#S40565039,gnl|UG|Ssc#S35167068,gnl|UG|Ssc#S23162129,gnl|UG|Ssc#S55324186
GO:0005975	carbohydrate metabolic process	25 of 582 in the list	712 of 20089 in the genome	1	1.21198	ENSSSCT00000005328,gnl|UG|Ssc#S18386615,gnl|UG|Ssc#S6010568,ENSSSCT00000003786,gnl|UG|Ssc#S55327261,gnl|UG|Ssc#S46879644,ENSSSCT00000016389,gnl|UG|Ssc#S35171851,gnl|UG|Ssc#S43134858,gnl|UG|Ssc#S35173954,gnl|UG|Ssc#S58305744,gnl|UG|Ssc#S58304639,gnl|UG|Ssc#S18357620,gnl|UG|Ssc#S55325125,gnl|UG|Ssc#S20116808,gnl|UG|Ssc#S35165283,gnl|UG|Ssc#S55321252,gnl|UG|Ssc#S23699925,ENSSSCT00000012181,ENSSSCT00…
GO:0019725	cellular homeostasis	27 of 582 in the list	776 of 20089 in the genome	1	1.20098	gnl|UG|Ssc#S33578952,ENSSSCT00000005328,ENSSSCT00000031039,ENSSSCT00000004097,gnl|UG|Ssc#S58310055,ENSSSCT00000000232,gnl|UG|Ssc#S55323286,gnl|UG|Ssc#S35171789,gnl|UG|Ssc#S36661000,ENSSSCT00000019444,gnl|UG|Ssc#S35171257,ENSSSCT00000008065,gnl|UG|Ssc#S55322715,gnl|UG|Ssc#S20116222,gnl|UG|Ssc#S58303928,gnl|UG|Ssc#S17509922,ENSSSCT00000022921,ENSSSCT00000024067,gnl|UG|Ssc#S46877462,ENSSSCT000000128…
GO:0051101	regulation of DNA binding	5 of 582 in the list	105 of 20089 in the genome	1	1.64368	gnl|UG|Ssc#S35169748,gnl|UG|Ssc#S55318850,gnl|UG|Ssc#S43678669,ENSSSCT00000006641,ENSSSCT00000009458
GO:0071841	cellular component organization or biogenesis at cellular level	99 of 582 in the list	3139 of 20089 in the genome	1	1.08863	gnl|UG|Ssc#S35168751,gnl|UG|Ssc#S58302462,gnl|UG|Ssc#S48857139,gnl|UG|Ssc#S20116576,ENSSSCT00000023583,ENSSSCT00000001082,gnl|UG|Ssc#S58303206,gnl|UG|Ssc#S55327534,gnl|UG|Ssc#S17513706,gnl|UG|Ssc#S35171789,gnl|UG|Ssc#S22415872,ENSSSCT00000004677,ENSSSCT00000032078,gnl|UG|Ssc#S35171171,gnl|UG|Ssc#S58307650,ENSSSCT00000014769,ENSSSCT00000026537,gnl|UG|Ssc#S35172466,gnl|UG|Ssc#S46877175,ENSSSCT00000…
GO:0003143	embryonic heart tube morphogenesis	3 of 582 in the list	52 of 20089 in the genome	1	1.99138	ENSSSCT00000004688,ENSSSCT00000027852,ENSSSCT00000010638
GO:0014013	regulation of gliogenesis	3 of 582 in the list	52 of 20089 in the genome	1	1.99138	ENSSSCT00000004097,ENSSSCT00000027574,ENSSSCT00000009458
GO:0035050	embryonic heart tube development	3 of 582 in the list	52 of 20089 in the genome	1	1.99138	ENSSSCT00000004688,ENSSSCT00000027852,ENSSSCT00000010638
GO:0045638	negative regulation of myeloid cell differentiation	3 of 582 in the list	52 of 20089 in the genome	1	1.99138	ENSSSCT00000030592,ENSSSCT00000027647,gnl|UG|Ssc#S39548544
GO:0061351	neural precursor cell proliferation	3 of 582 in the list	52 of 20089 in the genome	1	1.99138	ENSSSCT00000023713,gnl|UG|Ssc#S38675455,ENSSSCT00000017171
GO:0048812	neuron projection morphogenesis	6 of 582 in the list	134 of 20089 in the genome	1	1.54555	ENSSSCT00000023118,gnl|UG|Ssc#S58302462,gnl|UG|Ssc#S58303706,ENSSSCT00000023583,ENSSSCT00000010578,ENSSSCT00000019532
GO:0016445	somatic diversification of immunoglobulins	2 of 582 in the list	28 of 20089 in the genome	1	2.46551	ENSSSCT00000022793,gnl|UG|Ssc#S55327564
GO:0016447	somatic recombination of immunoglobulin gene segments	2 of 582 in the list	28 of 20089 in the genome	1	2.46551	ENSSSCT00000022793,gnl|UG|Ssc#S55327564
GO:0042551	neuron maturation	2 of 582 in the list	28 of 20089 in the genome	1	2.46551	ENSSSCT00000026150,gnl|UG|Ssc#S58307201
GO:0045577	regulation of B cell differentiation	2 of 582 in the list	28 of 20089 in the genome	1	2.46551	ENSSSCT00000027647,ENSSSCT00000009458
GO:0051240	positive regulation of multicellular organismal process	9 of 582 in the list	222 of 20089 in the genome	1	1.39935	ENSSSCT00000012175,ENSSSCT00000004097,ENSSSCT00000001129,ENSSSCT00000004631,gnl|UG|Ssc#S35164136,ENSSSCT00000027852,gnl|UG|Ssc#S23698069,gnl|UG|Ssc#S35167435,ENSSSCT00000011649
GO:0043067	regulation of programmed cell death	32 of 582 in the list	941 of 20089 in the genome	1	1.1738	ENSSSCT00000014460,gnl|UG|Ssc#S35165559,ENSSSCT00000032169,gnl|UG|Ssc#S35166541,gnl|UG|Ssc#S35167552,ENSSSCT00000016389,gnl|UG|Ssc#S58301570,gnl|UG|Ssc#S58302555,gnl|UG|Ssc#S58315276,ENSSSCT00000010578,ENSSSCT00000000219,gnl|UG|Ssc#S23691765,gnl|UG|Ssc#S35173941,gnl|UG|Ssc#S55327799,ENSSSCT00000005328,gnl|UG|Ssc#S41658116,ENSSSCT00000027852,ENSSSCT00000004670,gnl|UG|Ssc#S55327564,ENSSSCT000000100…
GO:0010721	negative regulation of cell development	3 of 582 in the list	53 of 20089 in the genome	1	1.9538	ENSSSCT00000027852,ENSSSCT00000027574,ENSSSCT00000009458
GO:0032886	regulation of microtubule-based process	3 of 582 in the list	53 of 20089 in the genome	1	1.9538	gnl|UG|Ssc#S33578952,gnl|UG|Ssc#S46879502,ENSSSCT00000014835
GO:0055082	cellular chemical homeostasis	23 of 582 in the list	655 of 20089 in the genome	1	1.21205	gnl|UG|Ssc#S33578952,ENSSSCT00000031039,ENSSSCT00000004097,gnl|UG|Ssc#S58310055,ENSSSCT00000000232,gnl|UG|Ssc#S36661000,ENSSSCT00000019444,gnl|UG|Ssc#S35171257,ENSSSCT00000008065,gnl|UG|Ssc#S55322715,gnl|UG|Ssc#S20116222,gnl|UG|Ssc#S58303928,gnl|UG|Ssc#S17509922,ENSSSCT00000022921,ENSSSCT00000024067,gnl|UG|Ssc#S46877462,ENSSSCT00000012858,gnl|UG|Ssc#S58303329,gnl|UG|Ssc#S20116204,ENSSSCT000000067…
GO:0001667	ameboidal cell migration	4 of 582 in the list	80 of 20089 in the genome	1	1.72586	ENSSSCT00000019256,gnl|UG|Ssc#S58302462,ENSSSCT00000000383,ENSSSCT00000009458
GO:0065003	macromolecular complex assembly	30 of 582 in the list	880 of 20089 in the genome	1	1.17672	gnl|UG|Ssc#S58310588,ENSSSCT00000031039,ENSSSCT00000003786,ENSSSCT00000024674,gnl|UG|Ssc#S46880438,ENSSSCT00000016389,gnl|UG|Ssc#S35168888,ENSSSCT00000019444,gnl|UG|Ssc#S58303384,ENSSSCT00000004688,gnl|UG|Ssc#S35171171,gnl|UG|Ssc#S55327564,gnl|UG|Ssc#S46876266,gnl|UG|Ssc#S58304639,gnl|UG|Ssc#S49953823,ENSSSCT00000027427,ENSSSCT00000010578,gnl|UG|Ssc#S58303632,gnl|UG|Ssc#S55321252,ENSSSCT000000298…
GO:0045216	cell-cell junction organization	5 of 582 in the list	108 of 20089 in the genome	1	1.59802	gnl|UG|Ssc#S35168751,ENSSSCT00000003095,ENSSSCT00000004688,ENSSSCT00000014835,ENSSSCT00000001118
GO:0000018	regulation of DNA recombination	2 of 582 in the list	29 of 20089 in the genome	1	2.3805	gnl|UG|Ssc#S35166169,gnl|UG|Ssc#S55327564
GO:0002367	cytokine production involved in immune response	2 of 582 in the list	29 of 20089 in the genome	1	2.3805	ENSSSCT00000027852,gnl|UG|Ssc#S55324994
GO:0006956	complement activation	2 of 582 in the list	29 of 20089 in the genome	1	2.3805	gnl|UG|Ssc#S35166541,gnl|UG|Ssc#S46879163
GO:0022029	telencephalon cell migration	2 of 582 in the list	29 of 20089 in the genome	1	2.3805	ENSSSCT00000023713,ENSSSCT00000006081
GO:0030856	regulation of epithelial cell differentiation	2 of 582 in the list	29 of 20089 in the genome	1	2.3805	ENSSSCT00000030592,gnl|UG|Ssc#S6077182
GO:0030879	mammary gland development	2 of 582 in the list	29 of 20089 in the genome	1	2.3805	ENSSSCT00000027852,ENSSSCT00000009458
GO:0051261	protein depolymerization	2 of 582 in the list	29 of 20089 in the genome	1	2.3805	ENSSSCT00000017584,gnl|UG|Ssc#S46879502
GO:0061180	mammary gland epithelium development	2 of 582 in the list	29 of 20089 in the genome	1	2.3805	ENSSSCT00000027852,ENSSSCT00000009458
GO:0072006	nephron development	2 of 582 in the list	29 of 20089 in the genome	1	2.3805	ENSSSCT00000023713,gnl|UG|Ssc#S35171789
GO:2000241	regulation of reproductive process	2 of 582 in the list	29 of 20089 in the genome	1	2.3805	gnl|UG|Ssc#S20116576,ENSSSCT00000010018
GO:0001558	regulation of cell growth	3 of 582 in the list	54 of 20089 in the genome	1	1.91762	ENSSSCT00000027852,gnl|UG|Ssc#S23213185,ENSSSCT00000008870
GO:0032984	macromolecular complex disassembly	3 of 582 in the list	54 of 20089 in the genome	1	1.91762	ENSSSCT00000017584,gnl|UG|Ssc#S58307650,gnl|UG|Ssc#S46879502
GO:0048168	regulation of neuronal synaptic plasticity	3 of 582 in the list	54 of 20089 in the genome	1	1.91762	gnl|UG|Ssc#S23691765,ENSSSCT00000015660,ENSSSCT00000028010
GO:2000027	regulation of organ morphogenesis	3 of 582 in the list	54 of 20089 in the genome	1	1.91762	ENSSSCT00000027647,ENSSSCT00000027852,gnl|UG|Ssc#S58312732
GO:0034097	response to cytokine stimulus	9 of 582 in the list	225 of 20089 in the genome	1	1.38069	ENSSSCT00000015660,ENSSSCT00000027647,gnl|UG|Ssc#S55326285,gnl|UG|Ssc#S35167552,ENSSSCT00000027852,ENSSSCT00000000272,ENSSSCT00000010018,gnl|UG|Ssc#S58304513,gnl|UG|Ssc#S35164220
GO:0051253	negative regulation of RNA metabolic process	9 of 582 in the list	226 of 20089 in the genome	1	1.37458	gnl|UG|Ssc#S35169748,ENSSSCT00000001082,gnl|UG|Ssc#S38675455,gnl|UG|Ssc#S46880323,ENSSSCT00000027852,gnl|UG|Ssc#S35167435,ENSSSCT00000001800,gnl|UG|Ssc#S23698069,ENSSSCT00000022793
GO:0030003	cellular cation homeostasis	15 of 582 in the list	410 of 20089 in the genome	1	1.26282	gnl|UG|Ssc#S33578952,gnl|UG|Ssc#S58303928,gnl|UG|Ssc#S17509922,ENSSSCT00000004097,gnl|UG|Ssc#S58310055,ENSSSCT00000024067,gnl|UG|Ssc#S46877462,gnl|UG|Ssc#S58303329,gnl|UG|Ssc#S20116204,ENSSSCT00000006768,gnl|UG|Ssc#S35171257,ENSSSCT00000008065,gnl|UG|Ssc#S55322715,ENSSSCT00000017636,gnl|UG|Ssc#S20116222
GO:0061448	connective tissue development	3 of 582 in the list	55 of 20089 in the genome	1	1.88276	ENSSSCT00000023043,ENSSSCT00000018780,ENSSSCT00000009194
GO:0097006	regulation of plasma lipoprotein particle levels	3 of 582 in the list	55 of 20089 in the genome	1	1.88276	gnl|UG|Ssc#S58303928,gnl|UG|Ssc#S35167435,ENSSSCT00000027427
GO:0003001	generation of a signal involved in cell-cell signaling	9 of 582 in the list	227 of 20089 in the genome	1	1.36852	ENSSSCT00000004097,gnl|UG|Ssc#S58310055,ENSSSCT00000000232,gnl|UG|Ssc#S35171789,gnl|UG|Ssc#S55321252,ENSSSCT00000030392,ENSSSCT00000015183,gnl|UG|Ssc#S58311058,gnl|UG|Ssc#S39548544
GO:0023061	signal release	9 of 582 in the list	227 of 20089 in the genome	1	1.36852	ENSSSCT00000004097,gnl|UG|Ssc#S58310055,ENSSSCT00000000232,gnl|UG|Ssc#S35171789,gnl|UG|Ssc#S55321252,ENSSSCT00000030392,ENSSSCT00000015183,gnl|UG|Ssc#S58311058,gnl|UG|Ssc#S39548544
GO:0006801	superoxide metabolic process	2 of 582 in the list	30 of 20089 in the genome	1	2.30115	gnl|UG|Ssc#S35167435,gnl|UG|Ssc#S46878962
GO:0008624	induction of apoptosis by extracellular signals	2 of 582 in the list	30 of 20089 in the genome	1	2.30115	gnl|UG|Ssc#S20116204,gnl|UG|Ssc#S35167552
GO:0045785	positive regulation of cell adhesion	2 of 582 in the list	30 of 20089 in the genome	1	2.30115	ENSSSCT00000027647,ENSSSCT00000027852
GO:0046470	phosphatidylcholine metabolic process	2 of 582 in the list	30 of 20089 in the genome	1	2.30115	gnl|UG|Ssc#S58306295,ENSSSCT00000009852
GO:0045934	negative regulation of nucleobase-containing compound metabolic process	9 of 582 in the list	228 of 20089 in the genome	1	1.36252	gnl|UG|Ssc#S35169748,ENSSSCT00000001082,gnl|UG|Ssc#S38675455,gnl|UG|Ssc#S46880323,ENSSSCT00000027852,gnl|UG|Ssc#S35167435,ENSSSCT00000001800,gnl|UG|Ssc#S23698069,ENSSSCT00000022793
GO:0051172	negative regulation of nitrogen compound metabolic process	9 of 582 in the list	228 of 20089 in the genome	1	1.36252	gnl|UG|Ssc#S35169748,ENSSSCT00000001082,gnl|UG|Ssc#S38675455,gnl|UG|Ssc#S46880323,ENSSSCT00000027852,gnl|UG|Ssc#S35167435,ENSSSCT00000001800,gnl|UG|Ssc#S23698069,ENSSSCT00000022793
GO:2000113	negative regulation of cellular macromolecule biosynthetic process	9 of 582 in the list	228 of 20089 in the genome	1	1.36252	gnl|UG|Ssc#S35169748,ENSSSCT00000001082,gnl|UG|Ssc#S38675455,gnl|UG|Ssc#S46880323,ENSSSCT00000027852,gnl|UG|Ssc#S35167435,ENSSSCT00000001800,gnl|UG|Ssc#S23698069,ENSSSCT00000022793
GO:0042981	regulation of apoptotic process	25 of 582 in the list	729 of 20089 in the genome	1	1.18372	ENSSSCT00000005328,ENSSSCT00000014460,gnl|UG|Ssc#S55327799,gnl|UG|Ssc#S35165559,ENSSSCT00000032169,gnl|UG|Ssc#S35167552,ENSSSCT00000016389,ENSSSCT00000004670,gnl|UG|Ssc#S58301570,ENSSSCT00000027852,gnl|UG|Ssc#S55327564,gnl|UG|Ssc#S35170857,ENSSSCT00000010018,gnl|UG|Ssc#S58302555,ENSSSCT00000027647,gnl|UG|Ssc#S32235123,gnl|UG|Ssc#S58315276,ENSSSCT00000010578,ENSSSCT00000000219,gnl|UG|Ssc#S20116204…
GO:0016051	carbohydrate biosynthetic process	4 of 582 in the list	83 of 20089 in the genome	1	1.66348	ENSSSCT00000005328,gnl|UG|Ssc#S18386615,ENSSSCT00000003786,gnl|UG|Ssc#S46879644
GO:0044092	negative regulation of molecular function	18 of 582 in the list	508 of 20089 in the genome	1	1.22305	gnl|UG|Ssc#S33578952,ENSSSCT00000032022,gnl|UG|Ssc#S58309291,ENSSSCT00000012851,ENSSSCT00000016389,gnl|UG|Ssc#S58301570,gnl|UG|Ssc#S46879163,gnl|UG|Ssc#S43678669,ENSSSCT00000010018,ENSSSCT00000022529,ENSSSCT00000027647,gnl|UG|Ssc#S35169748,gnl|UG|Ssc#S55318850,gnl|UG|Ssc#S32235123,ENSSSCT00000006641,ENSSSCT00000027336,gnl|UG|Ssc#S35165293,ENSSSCT00000009458
GO:0009746	response to hexose stimulus	5 of 582 in the list	112 of 20089 in the genome	1	1.54095	ENSSSCT00000005328,ENSSSCT00000004631,ENSSSCT00000015660,gnl|UG|Ssc#S58311058,ENSSSCT00000012233
GO:0030334	regulation of cell migration	5 of 582 in the list	112 of 20089 in the genome	1	1.54095	ENSSSCT00000009890,ENSSSCT00000027852,gnl|UG|Ssc#S40565039,ENSSSCT00000015421,ENSSSCT00000017171
GO:0034284	response to monosaccharide stimulus	5 of 582 in the list	112 of 20089 in the genome	1	1.54095	ENSSSCT00000005328,ENSSSCT00000004631,ENSSSCT00000015660,gnl|UG|Ssc#S58311058,ENSSSCT00000012233
GO:0010883	regulation of lipid storage	2 of 582 in the list	31 of 20089 in the genome	1	2.22691	ENSSSCT00000014036,gnl|UG|Ssc#S48857139
GO:0046823	negative regulation of nucleocytoplasmic transport	2 of 582 in the list	31 of 20089 in the genome	1	2.22691	gnl|UG|Ssc#S35167435,ENSSSCT00000003786
GO:0032319	regulation of Rho GTPase activity	4 of 582 in the list	84 of 20089 in the genome	1	1.64368	ENSSSCT00000027647,gnl|UG|Ssc#S55325243,ENSSSCT00000004097,ENSSSCT00000003786
GO:0048167	regulation of synaptic plasticity	4 of 582 in the list	84 of 20089 in the genome	1	1.64368	gnl|UG|Ssc#S23691765,ENSSSCT00000015660,ENSSSCT00000028010,ENSSSCT00000007094
GO:0050796	regulation of insulin secretion	4 of 582 in the list	84 of 20089 in the genome	1	1.64368	ENSSSCT00000030392,gnl|UG|Ssc#S58302462,ENSSSCT00000027647,gnl|UG|Ssc#S55326961
GO:0048608	reproductive structure development	6 of 582 in the list	142 of 20089 in the genome	1	1.45847	ENSSSCT00000017400,ENSSSCT00000031604,ENSSSCT00000027647,ENSSSCT00000027852,gnl|UG|Ssc#S38675455,ENSSSCT00000018780
GO:0002526	acute inflammatory response	4 of 582 in the list	85 of 20089 in the genome	1	1.62434	ENSSSCT00000005328,ENSSSCT00000004097,gnl|UG|Ssc#S46879163,gnl|UG|Ssc#S35165293
GO:0035023	regulation of Rho protein signal transduction	4 of 582 in the list	85 of 20089 in the genome	1	1.62434	ENSSSCT00000027647,gnl|UG|Ssc#S55325243,ENSSSCT00000004097,ENSSSCT00000003786
GO:0016125	sterol metabolic process	6 of 582 in the list	143 of 20089 in the genome	1	1.44827	gnl|UG|Ssc#S35168666,gnl|UG|Ssc#S18386615,ENSSSCT00000027336,ENSSSCT00000027427,ENSSSCT00000006553,ENSSSCT00000016684
GO:0018904	organic ether metabolic process	6 of 582 in the list	143 of 20089 in the genome	1	1.44827	gnl|UG|Ssc#S33578952,gnl|UG|Ssc#S35167435,gnl|UG|Ssc#S43509724,gnl|UG|Ssc#S55323286,ENSSSCT00000010112,gnl|UG|Ssc#S55321252
GO:0040012	regulation of locomotion	6 of 582 in the list	143 of 20089 in the genome	1	1.44827	ENSSSCT00000009890,ENSSSCT00000027852,gnl|UG|Ssc#S40565039,ENSSSCT00000015421,gnl|UG|Ssc#S23162129,ENSSSCT00000017171
GO:0006575	cellular modified amino acid metabolic process	5 of 582 in the list	114 of 20089 in the genome	1	1.51391	ENSSSCT00000014114,gnl|UG|Ssc#S35168504,gnl|UG|Ssc#S50182029,gnl|UG|Ssc#S35165470,gnl|UG|Ssc#S30930815
GO:0014812	muscle cell migration	3 of 582 in the list	58 of 20089 in the genome	1	1.78537	ENSSSCT00000007701,ENSSSCT00000011287,ENSSSCT00000015421
GO:0030595	leukocyte chemotaxis	3 of 582 in the list	58 of 20089 in the genome	1	1.78537	gnl|UG|Ssc#S40565039,gnl|UG|Ssc#S23162129,gnl|UG|Ssc#S55324186
GO:0060326	cell chemotaxis	3 of 582 in the list	58 of 20089 in the genome	1	1.78537	gnl|UG|Ssc#S40565039,gnl|UG|Ssc#S23162129,gnl|UG|Ssc#S55324186
GO:0090305	nucleic acid phosphodiester bond hydrolysis	3 of 582 in the list	58 of 20089 in the genome	1	1.78537	ENSSSCT00000027647,ENSSSCT00000004670,gnl|UG|Ssc#S35167552
GO:0006692	prostanoid metabolic process	2 of 582 in the list	32 of 20089 in the genome	1	2.15732	gnl|UG|Ssc#S58310055,gnl|UG|Ssc#S55243118
GO:0021885	forebrain cell migration	2 of 582 in the list	32 of 20089 in the genome	1	2.15732	ENSSSCT00000023713,ENSSSCT00000006081
GO:0032387	negative regulation of intracellular transport	2 of 582 in the list	32 of 20089 in the genome	1	2.15732	gnl|UG|Ssc#S35167435,ENSSSCT00000003786
GO:0032612	interleukin-1 production	2 of 582 in the list	32 of 20089 in the genome	1	2.15732	gnl|UG|Ssc#S46877462,ENSSSCT00000027427
GO:0048742	regulation of skeletal muscle fiber development	2 of 582 in the list	32 of 20089 in the genome	1	2.15732	ENSSSCT00000018780,gnl|UG|Ssc#S58309494
GO:0048878	chemical homeostasis	30 of 582 in the list	902 of 20089 in the genome	1	1.14802	gnl|UG|Ssc#S33578952,ENSSSCT00000031039,ENSSSCT00000004097,gnl|UG|Ssc#S58310055,ENSSSCT00000000232,ENSSSCT00000029331,gnl|UG|Ssc#S35171789,gnl|UG|Ssc#S36661000,ENSSSCT00000019444,gnl|UG|Ssc#S35171257,ENSSSCT00000008065,gnl|UG|Ssc#S55322715,gnl|UG|Ssc#S43678669,gnl|UG|Ssc#S20116222,gnl|UG|Ssc#S58303928,gnl|UG|Ssc#S17509922,ENSSSCT00000022921,ENSSSCT00000024067,gnl|UG|Ssc#S46877462,ENSSSCT000000274…
GO:0044403	symbiosis, encompassing mutualism through parasitism	3 of 582 in the list	59 of 20089 in the genome	1	1.75511	gnl|UG|Ssc#S35169748,gnl|UG|Ssc#S35171789,ENSSSCT00000010018
GO:0007268	synaptic transmission	9 of 582 in the list	236 of 20089 in the genome	1	1.31633	ENSSSCT00000014460,ENSSSCT00000026586,ENSSSCT00000028010,ENSSSCT00000000232,ENSSSCT00000012104,ENSSSCT00000030392,ENSSSCT00000015183,gnl|UG|Ssc#S55327569,gnl|UG|Ssc#S46880329
GO:0006171	cAMP biosynthetic process	2 of 582 in the list	33 of 20089 in the genome	1	2.09195	ENSSSCT00000027427,gnl|UG|Ssc#S20116204
GO:0051153	regulation of striated muscle cell differentiation	2 of 582 in the list	33 of 20089 in the genome	1	2.09195	ENSSSCT00000018780,gnl|UG|Ssc#S58309494
GO:0050767	regulation of neurogenesis	7 of 582 in the list	176 of 20089 in the genome	1	1.37284	gnl|UG|Ssc#S55321233,ENSSSCT00000004097,ENSSSCT00000027852,ENSSSCT00000027574,gnl|UG|Ssc#S46879502,gnl|UG|Ssc#S35165274,ENSSSCT00000009458
GO:0007179	transforming growth factor beta receptor signaling pathway	4 of 582 in the list	88 of 20089 in the genome	1	1.56896	ENSSSCT00000007337,gnl|UG|Ssc#S55326285,gnl|UG|Ssc#S34273825,gnl|UG|Ssc#S58303872
GO:0016101	diterpenoid metabolic process	3 of 582 in the list	60 of 20089 in the genome	1	1.72586	ENSSSCT00000009852,ENSSSCT00000031339,gnl|UG|Ssc#S46880757
GO:0051270	regulation of cellular component movement	5 of 582 in the list	117 of 20089 in the genome	1	1.47509	ENSSSCT00000009890,ENSSSCT00000027852,gnl|UG|Ssc#S40565039,ENSSSCT00000015421,ENSSSCT00000017171
GO:2000145	regulation of cell motility	5 of 582 in the list	117 of 20089 in the genome	1	1.47509	ENSSSCT00000009890,ENSSSCT00000027852,gnl|UG|Ssc#S40565039,ENSSSCT00000015421,ENSSSCT00000017171
GO:0031399	regulation of protein modification process	25 of 582 in the list	745 of 20089 in the genome	1	1.15829	gnl|UG|Ssc#S33578952,ENSSSCT00000032022,ENSSSCT00000032169,ENSSSCT00000003786,gnl|UG|Ssc#S36661000,ENSSSCT00000006146,gnl|UG|Ssc#S35167552,gnl|UG|Ssc#S35173132,ENSSSCT00000004631,ENSSSCT00000009890,ENSSSCT00000027852,ENSSSCT00000004670,gnl|UG|Ssc#S35167435,gnl|UG|Ssc#S43509724,ENSSSCT00000011649,ENSSSCT00000017171,ENSSSCT00000018780,ENSSSCT00000025651,ENSSSCT00000027459,gnl|UG|Ssc#S58301623,ENSSS…
GO:0071900	regulation of protein serine/threonine kinase activity	8 of 582 in the list	207 of 20089 in the genome	1	1.334	gnl|UG|Ssc#S33578952,ENSSSCT00000032169,ENSSSCT00000027647,gnl|UG|Ssc#S35167552,gnl|UG|Ssc#S35173132,ENSSSCT00000027852,ENSSSCT00000004670,gnl|UG|Ssc#S43509724
GO:0006520	cellular amino acid metabolic process	17 of 582 in the list	489 of 20089 in the genome	1	1.19998	ENSSSCT00000025651,ENSSSCT00000026586,gnl|UG|Ssc#S35172810,gnl|UG|Ssc#S50182029,gnl|UG|Ssc#S20116808,gnl|UG|Ssc#S38481264,ENSSSCT00000017173,ENSSSCT00000006146,ENSSSCT00000014114,gnl|UG|Ssc#S35170972,gnl|UG|Ssc#S35169135,ENSSSCT00000018618,gnl|UG|Ssc#S35168504,ENSSSCT00000016713,gnl|UG|Ssc#S35165470,gnl|UG|Ssc#S58305891,gnl|UG|Ssc#S30930815
GO:0007610	behavior	16 of 582 in the list	458 of 20089 in the genome	1	1.20584	ENSSSCT00000015660,ENSSSCT00000031039,ENSSSCT00000004097,ENSSSCT00000022921,gnl|UG|Ssc#S58310055,gnl|UG|Ssc#S55327619,ENSSSCT00000000232,gnl|UG|Ssc#S55321252,gnl|UG|Ssc#S35173132,gnl|UG|Ssc#S23691765,ENSSSCT00000030392,ENSSSCT00000006162,gnl|UG|Ssc#S39548544,ENSSSCT00000019532,ENSSSCT00000002650,gnl|UG|Ssc#S55327569
GO:0010941	regulation of cell death	32 of 582 in the list	975 of 20089 in the genome	1	1.13287	ENSSSCT00000014460,gnl|UG|Ssc#S35165559,ENSSSCT00000032169,gnl|UG|Ssc#S35166541,gnl|UG|Ssc#S35167552,ENSSSCT00000016389,gnl|UG|Ssc#S58301570,gnl|UG|Ssc#S58302555,gnl|UG|Ssc#S58315276,ENSSSCT00000010578,ENSSSCT00000000219,gnl|UG|Ssc#S23691765,gnl|UG|Ssc#S35173941,gnl|UG|Ssc#S55327799,ENSSSCT00000005328,gnl|UG|Ssc#S41658116,ENSSSCT00000027852,ENSSSCT00000004670,gnl|UG|Ssc#S55327564,ENSSSCT000000100…
GO:0031016	pancreas development	12 of 582 in the list	332 of 20089 in the genome	1	1.24761	gnl|UG|Ssc#S58302462,gnl|UG|Ssc#S58302106,gnl|UG|Ssc#S55319985,gnl|UG|Ssc#S55325195,gnl|UG|Ssc#S50182861,gnl|UG|Ssc#S40151349,ENSSSCT00000015175,ENSSSCT00000005482,gnl|UG|Ssc#S35166079,ENSSSCT00000027852,gnl|UG|Ssc#S35164089,gnl|UG|Ssc#S40353888
GO:0006470	protein dephosphorylation	4 of 582 in the list	89 of 20089 in the genome	1	1.55133	gnl|UG|Ssc#S35173862,gnl|UG|Ssc#S49953823,ENSSSCT00000026265,gnl|UG|Ssc#S46876762
GO:0051345	positive regulation of hydrolase activity	9 of 582 in the list	239 of 20089 in the genome	1	1.29981	gnl|UG|Ssc#S58303928,ENSSSCT00000027647,gnl|UG|Ssc#S58310055,ENSSSCT00000007081,gnl|UG|Ssc#S35167552,ENSSSCT00000004631,ENSSSCT00000024175,ENSSSCT00000009890,ENSSSCT00000004670
GO:0009132	nucleoside diphosphate metabolic process	2 of 582 in the list	34 of 20089 in the genome	1	2.03042	gnl|UG|Ssc#S6077182,gnl|UG|Ssc#S46877416
GO:0035821	modification of morphology or physiology of other organism	2 of 582 in the list	34 of 20089 in the genome	1	2.03042	gnl|UG|Ssc#S35171789,ENSSSCT00000010018
GO:0050792	regulation of viral reproduction	2 of 582 in the list	34 of 20089 in the genome	1	2.03042	gnl|UG|Ssc#S20116576,ENSSSCT00000010018
GO:0051817	modification of morphology or physiology of other organism involved in symbiotic interaction	2 of 582 in the list	34 of 20089 in the genome	1	2.03042	gnl|UG|Ssc#S35171789,ENSSSCT00000010018
GO:0006950	response to stress	66 of 582 in the list	2103 of 20089 in the genome	1	1.08328	ENSSSCT00000032169,ENSSSCT00000004097,gnl|UG|Ssc#S20116576,gnl|UG|Ssc#S35166541,gnl|UG|Ssc#S35171789,ENSSSCT00000004631,gnl|UG|Ssc#S35173926,gnl|UG|Ssc#S35167068,ENSSSCT00000024067,gnl|UG|Ssc#S58303329,gnl|UG|Ssc#S35172466,gnl|UG|Ssc#S35164136,gnl|UG|Ssc#S35173941,gnl|UG|Ssc#S46878688,gnl|UG|Ssc#S55327569,gnl|UG|Ssc#S58304810,gnl|UG|Ssc#S22415874,ENSSSCT00000018620,gnl|UG|Ssc#S58311058,gnl|UG|Ssc…
GO:0051704	multi-organism process	28 of 582 in the list	847 of 20089 in the genome	1	1.14106	ENSSSCT00000005328,gnl|UG|Ssc#S58310055,gnl|UG|Ssc#S40565039,gnl|UG|Ssc#S55326285,gnl|UG|Ssc#S35171789,ENSSSCT00000006146,ENSSSCT00000009890,ENSSSCT00000027852,gnl|UG|Ssc#S35167435,ENSSSCT00000000272,ENSSSCT00000002650,gnl|UG|Ssc#S55321077,gnl|UG|Ssc#S35173954,ENSSSCT00000010018,ENSSSCT00000025651,ENSSSCT00000014712,gnl|UG|Ssc#S35169748,gnl|UG|Ssc#S58303872,ENSSSCT00000027427,gnl|UG|Ssc#S55326961…
GO:0043623	cellular protein complex assembly	8 of 582 in the list	210 of 20089 in the genome	1	1.31494	ENSSSCT00000010578,ENSSSCT00000003786,ENSSSCT00000016389,gnl|UG|Ssc#S46880438,ENSSSCT00000002929,ENSSSCT00000009521,gnl|UG|Ssc#S55327564,gnl|UG|Ssc#S46876265
GO:0043933	macromolecular complex subunit organization	35 of 582 in the list	1078 of 20089 in the genome	1	1.12069	ENSSSCT00000031039,ENSSSCT00000003786,gnl|UG|Ssc#S46880438,ENSSSCT00000016389,gnl|UG|Ssc#S35168888,gnl|UG|Ssc#S58303384,ENSSSCT00000004688,gnl|UG|Ssc#S46879502,gnl|UG|Ssc#S35171171,gnl|UG|Ssc#S58303928,gnl|UG|Ssc#S46876266,gnl|UG|Ssc#S58307650,ENSSSCT00000010578,gnl|UG|Ssc#S55321252,gnl|UG|Ssc#S40151349,gnl|UG|Ssc#S23691765,gnl|UG|Ssc#S58304620,ENSSSCT00000019053,gnl|UG|Ssc#S35168504,ENSSSCT00000…
GO:0044271	cellular nitrogen compound biosynthetic process	15 of 582 in the list	430 of 20089 in the genome	1	1.20409	gnl|UG|Ssc#S58306295,gnl|UG|Ssc#S55327619,ENSSSCT00000027427,gnl|UG|Ssc#S6077182,gnl|UG|Ssc#S35171789,gnl|UG|Ssc#S23756740,gnl|UG|Ssc#S20116204,gnl|UG|Ssc#S58305044,ENSSSCT00000025245,ENSSSCT00000018618,gnl|UG|Ssc#S58310567,gnl|UG|Ssc#S18546778,gnl|UG|Ssc#S35170353,gnl|UG|Ssc#S35167695,gnl|UG|Ssc#S39802615
GO:0006308	DNA catabolic process	3 of 582 in the list	62 of 20089 in the genome	1	1.67019	ENSSSCT00000027647,ENSSSCT00000004670,gnl|UG|Ssc#S35167552
GO:0010827	regulation of glucose transport	3 of 582 in the list	62 of 20089 in the genome	1	1.67019	ENSSSCT00000005328,gnl|UG|Ssc#S20116204,gnl|UG|Ssc#S36661000
GO:0005976	polysaccharide metabolic process	6 of 582 in the list	150 of 20089 in the genome	1	1.38069	gnl|UG|Ssc#S46880196,gnl|UG|Ssc#S6010568,gnl|UG|Ssc#S18357620,ENSSSCT00000003786,gnl|UG|Ssc#S55319731,ENSSSCT00000012181
GO:0060284	regulation of cell development	10 of 582 in the list	273 of 20089 in the genome	1	1.26437	ENSSSCT00000004097,ENSSSCT00000027574,ENSSSCT00000026537,gnl|UG|Ssc#S55321233,ENSSSCT00000027852,gnl|UG|Ssc#S46879502,gnl|UG|Ssc#S35165274,gnl|UG|Ssc#S58309494,ENSSSCT00000009458,ENSSSCT00000018780
GO:0006754	ATP biosynthetic process	2 of 582 in the list	35 of 20089 in the genome	1	1.97241	ENSSSCT00000025245,gnl|UG|Ssc#S39802615
GO:0009953	dorsal/ventral pattern formation	2 of 582 in the list	35 of 20089 in the genome	1	1.97241	ENSSSCT00000022487,ENSSSCT00000029331
GO:0034754	cellular hormone metabolic process	2 of 582 in the list	35 of 20089 in the genome	1	1.97241	ENSSSCT00000031339,gnl|UG|Ssc#S46880757
GO:0043624	cellular protein complex disassembly	2 of 582 in the list	35 of 20089 in the genome	1	1.97241	ENSSSCT00000017584,gnl|UG|Ssc#S46879502
GO:0031175	neuron projection development	7 of 582 in the list	181 of 20089 in the genome	1	1.33492	ENSSSCT00000017584,ENSSSCT00000023118,gnl|UG|Ssc#S58302462,gnl|UG|Ssc#S58303706,ENSSSCT00000023583,ENSSSCT00000010578,ENSSSCT00000019532
GO:0045767	regulation of anti-apoptosis	3 of 582 in the list	63 of 20089 in the genome	1	1.64368	ENSSSCT00000032169,ENSSSCT00000004097,gnl|UG|Ssc#S55326285
GO:0044106	cellular amine metabolic process	20 of 582 in the list	594 of 20089 in the genome	1	1.16219	gnl|UG|Ssc#S35172810,gnl|UG|Ssc#S50182029,gnl|UG|Ssc#S38481264,ENSSSCT00000006146,ENSSSCT00000014114,ENSSSCT00000016713,gnl|UG|Ssc#S35165470,gnl|UG|Ssc#S58305891,ENSSSCT00000025651,ENSSSCT00000012175,ENSSSCT00000026586,gnl|UG|Ssc#S58306295,gnl|UG|Ssc#S20116808,ENSSSCT00000017173,ENSSSCT00000009852,gnl|UG|Ssc#S35169135,gnl|UG|Ssc#S35170972,ENSSSCT00000018618,gnl|UG|Ssc#S35168504,gnl|UG|Ssc#S309308…
GO:0001816	cytokine production	5 of 582 in the list	122 of 20089 in the genome	1	1.41464	gnl|UG|Ssc#S18386615,ENSSSCT00000027852,gnl|UG|Ssc#S46877462,ENSSSCT00000027427,gnl|UG|Ssc#S55324994
GO:0001912	positive regulation of leukocyte mediated cytotoxicity	2 of 582 in the list	36 of 20089 in the genome	1	1.91762	gnl|UG|Ssc#S58308067,gnl|UG|Ssc#S58314864
GO:0001933	negative regulation of protein phosphorylation	2 of 582 in the list	36 of 20089 in the genome	1	1.91762	ENSSSCT00000027647,gnl|UG|Ssc#S36661000
GO:0006029	proteoglycan metabolic process	2 of 582 in the list	36 of 20089 in the genome	1	1.91762	gnl|UG|Ssc#S46875848,gnl|UG|Ssc#S55319731
GO:0006213	pyrimidine nucleoside metabolic process	2 of 582 in the list	36 of 20089 in the genome	1	1.91762	gnl|UG|Ssc#S35167217,gnl|UG|Ssc#S35167695
GO:0009126	purine nucleoside monophosphate metabolic process	2 of 582 in the list	36 of 20089 in the genome	1	1.91762	gnl|UG|Ssc#S35167217,gnl|UG|Ssc#S58310567
GO:0010563	negative regulation of phosphorus metabolic process	2 of 582 in the list	36 of 20089 in the genome	1	1.91762	ENSSSCT00000027647,gnl|UG|Ssc#S36661000
GO:0042311	vasodilation	2 of 582 in the list	36 of 20089 in the genome	1	1.91762	gnl|UG|Ssc#S58303928,ENSSSCT00000004097
GO:0042326	negative regulation of phosphorylation	2 of 582 in the list	36 of 20089 in the genome	1	1.91762	ENSSSCT00000027647,gnl|UG|Ssc#S36661000
GO:0044259	multicellular organismal macromolecule metabolic process	2 of 582 in the list	36 of 20089 in the genome	1	1.91762	gnl|UG|Ssc#S55318850,gnl|UG|Ssc#S43509724
GO:0045685	regulation of glial cell differentiation	2 of 582 in the list	36 of 20089 in the genome	1	1.91762	ENSSSCT00000027574,ENSSSCT00000009458
GO:0045936	negative regulation of phosphate metabolic process	2 of 582 in the list	36 of 20089 in the genome	1	1.91762	ENSSSCT00000027647,gnl|UG|Ssc#S36661000
GO:0048002	antigen processing and presentation of peptide antigen	2 of 582 in the list	36 of 20089 in the genome	1	1.91762	gnl|UG|Ssc#S58308067,gnl|UG|Ssc#S58314864
GO:0071825	protein-lipid complex subunit organization	2 of 582 in the list	36 of 20089 in the genome	1	1.91762	gnl|UG|Ssc#S58303928,ENSSSCT00000027427
GO:0071827	plasma lipoprotein particle organization	2 of 582 in the list	36 of 20089 in the genome	1	1.91762	gnl|UG|Ssc#S58303928,ENSSSCT00000027427
GO:0019220	regulation of phosphate metabolic process	24 of 582 in the list	726 of 20089 in the genome	1	1.14106	gnl|UG|Ssc#S33578952,ENSSSCT00000032022,ENSSSCT00000032169,ENSSSCT00000003786,gnl|UG|Ssc#S36661000,gnl|UG|Ssc#S35167552,gnl|UG|Ssc#S35173132,ENSSSCT00000004631,ENSSSCT00000009890,ENSSSCT00000027852,ENSSSCT00000004670,gnl|UG|Ssc#S35167435,gnl|UG|Ssc#S58311058,gnl|UG|Ssc#S43509724,ENSSSCT00000011649,ENSSSCT00000017171,ENSSSCT00000018780,ENSSSCT00000027459,gnl|UG|Ssc#S58301623,ENSSSCT00000027647,gnl…
GO:0051174	regulation of phosphorus metabolic process	24 of 582 in the list	726 of 20089 in the genome	1	1.14106	gnl|UG|Ssc#S33578952,ENSSSCT00000032022,ENSSSCT00000032169,ENSSSCT00000003786,gnl|UG|Ssc#S36661000,gnl|UG|Ssc#S35167552,gnl|UG|Ssc#S35173132,ENSSSCT00000004631,ENSSSCT00000009890,ENSSSCT00000027852,ENSSSCT00000004670,gnl|UG|Ssc#S35167435,gnl|UG|Ssc#S58311058,gnl|UG|Ssc#S43509724,ENSSSCT00000011649,ENSSSCT00000017171,ENSSSCT00000018780,ENSSSCT00000027459,gnl|UG|Ssc#S58301623,ENSSSCT00000027647,gnl…
GO:0008629	induction of apoptosis by intracellular signals	3 of 582 in the list	64 of 20089 in the genome	1	1.61799	gnl|UG|Ssc#S32235123,gnl|UG|Ssc#S55327564,gnl|UG|Ssc#S35167552
GO:0071826	ribonucleoprotein complex subunit organization	4 of 582 in the list	93 of 20089 in the genome	1	1.48461	gnl|UG|Ssc#S58304620,gnl|UG|Ssc#S58307650,gnl|UG|Ssc#S35171171,gnl|UG|Ssc#S40151349
GO:0006639	acylglycerol metabolic process	5 of 582 in the list	123 of 20089 in the genome	1	1.40314	gnl|UG|Ssc#S33578952,gnl|UG|Ssc#S35167435,gnl|UG|Ssc#S43509724,ENSSSCT00000010112,gnl|UG|Ssc#S55321252
GO:0009743	response to carbohydrate stimulus	5 of 582 in the list	123 of 20089 in the genome	1	1.40314	ENSSSCT00000005328,ENSSSCT00000004631,ENSSSCT00000015660,gnl|UG|Ssc#S58311058,ENSSSCT00000012233
GO:0042592	homeostatic process	39 of 582 in the list	1223 of 20089 in the genome	1	1.10071	ENSSSCT00000031039,ENSSSCT00000004097,ENSSSCT00000000232,ENSSSCT00000029331,gnl|UG|Ssc#S55323286,gnl|UG|Ssc#S35171789,gnl|UG|Ssc#S35167552,gnl|UG|Ssc#S35166169,gnl|UG|Ssc#S55322715,gnl|UG|Ssc#S58303928,ENSSSCT00000024067,ENSSSCT00000012858,gnl|UG|Ssc#S58303329,gnl|UG|Ssc#S35168504,gnl|UG|Ssc#S39548544,ENSSSCT00000018515,ENSSSCT00000005328,gnl|UG|Ssc#S33578952,ENSSSCT00000031604,gnl|UG|Ssc#S583100…
GO:0007626	locomotory behavior	4 of 582 in the list	94 of 20089 in the genome	1	1.46882	gnl|UG|Ssc#S35173132,ENSSSCT00000006162,gnl|UG|Ssc#S55327619,ENSSSCT00000019532
GO:0050864	regulation of B cell activation	4 of 582 in the list	94 of 20089 in the genome	1	1.46882	ENSSSCT00000032169,ENSSSCT00000027647,ENSSSCT00000009458,gnl|UG|Ssc#S35167552
GO:0006638	neutral lipid metabolic process	5 of 582 in the list	124 of 20089 in the genome	1	1.39182	gnl|UG|Ssc#S33578952,gnl|UG|Ssc#S35167435,gnl|UG|Ssc#S43509724,ENSSSCT00000010112,gnl|UG|Ssc#S55321252
GO:0006662	glycerol ether metabolic process	5 of 582 in the list	124 of 20089 in the genome	1	1.39182	gnl|UG|Ssc#S33578952,gnl|UG|Ssc#S35167435,gnl|UG|Ssc#S43509724,ENSSSCT00000010112,gnl|UG|Ssc#S55321252
GO:0006775	fat-soluble vitamin metabolic process	2 of 582 in the list	37 of 20089 in the genome	1	1.86579	ENSSSCT00000031339,gnl|UG|Ssc#S46880757
GO:0046058	cAMP metabolic process	2 of 582 in the list	37 of 20089 in the genome	1	1.86579	ENSSSCT00000027427,gnl|UG|Ssc#S20116204
GO:0016064	immunoglobulin mediated immune response	3 of 582 in the list	65 of 20089 in the genome	1	1.5931	gnl|UG|Ssc#S58307142,gnl|UG|Ssc#S35166541,gnl|UG|Ssc#S55327564
GO:0043648	dicarboxylic acid metabolic process	3 of 582 in the list	65 of 20089 in the genome	1	1.5931	ENSSSCT00000026586,gnl|UG|Ssc#S20116808,ENSSSCT00000012104
GO:0051924	regulation of calcium ion transport	3 of 582 in the list	65 of 20089 in the genome	1	1.5931	ENSSSCT00000031039,ENSSSCT00000009890,gnl|UG|Ssc#S58311058
GO:0012502	induction of programmed cell death	18 of 582 in the list	536 of 20089 in the genome	1	1.15916	ENSSSCT00000032169,gnl|UG|Ssc#S35166541,gnl|UG|Ssc#S41658116,gnl|UG|Ssc#S35167552,ENSSSCT00000004670,gnl|UG|Ssc#S55327564,ENSSSCT00000010018,ENSSSCT00000006644,gnl|UG|Ssc#S58302555,gnl|UG|Ssc#S32235123,gnl|UG|Ssc#S58315226,gnl|UG|Ssc#S58315276,gnl|UG|Ssc#S35164461,gnl|UG|Ssc#S20116204,gnl|UG|Ssc#S23691765,gnl|UG|Ssc#S46877398,gnl|UG|Ssc#S35164220,gnl|UG|Ssc#S35165338
GO:0007611	learning or memory	5 of 582 in the list	125 of 20089 in the genome	1	1.38069	ENSSSCT00000030392,ENSSSCT00000022921,gnl|UG|Ssc#S55327619,ENSSSCT00000000232,gnl|UG|Ssc#S55327569
GO:0032386	regulation of intracellular transport	5 of 582 in the list	125 of 20089 in the genome	1	1.38069	ENSSSCT00000016389,gnl|UG|Ssc#S19541569,gnl|UG|Ssc#S35167435,gnl|UG|Ssc#S58311058,ENSSSCT00000003786
GO:0010518	positive regulation of phospholipase activity	4 of 582 in the list	95 of 20089 in the genome	1	1.45336	gnl|UG|Ssc#S58303928,ENSSSCT00000009890,gnl|UG|Ssc#S58310055,ENSSSCT00000007081
GO:0060193	positive regulation of lipase activity	4 of 582 in the list	95 of 20089 in the genome	1	1.45336	gnl|UG|Ssc#S58303928,ENSSSCT00000009890,gnl|UG|Ssc#S58310055,ENSSSCT00000007081
GO:0006959	humoral immune response	3 of 582 in the list	66 of 20089 in the genome	1	1.56896	gnl|UG|Ssc#S58307142,gnl|UG|Ssc#S35166541,gnl|UG|Ssc#S46879163
GO:0031279	regulation of cyclase activity	3 of 582 in the list	66 of 20089 in the genome	1	1.56896	ENSSSCT00000009890,ENSSSCT00000004097,ENSSSCT00000007081
GO:0044419	interspecies interaction between organisms	3 of 582 in the list	66 of 20089 in the genome	1	1.56896	gnl|UG|Ssc#S35169748,gnl|UG|Ssc#S35171789,ENSSSCT00000010018
GO:0006066	alcohol metabolic process	11 of 582 in the list	313 of 20089 in the genome	1	1.21306	ENSSSCT00000012175,gnl|UG|Ssc#S18386615,gnl|UG|Ssc#S58306295,ENSSSCT00000027427,ENSSSCT00000009852,gnl|UG|Ssc#S55327261,gnl|UG|Ssc#S35168666,ENSSSCT00000027336,ENSSSCT00000016684,ENSSSCT00000006553,ENSSSCT00000022557
GO:0002437	inflammatory response to antigenic stimulus	2 of 582 in the list	38 of 20089 in the genome	1	1.81669	ENSSSCT00000005328,ENSSSCT00000004097
GO:0006909	phagocytosis	2 of 582 in the list	38 of 20089 in the genome	1	1.81669	ENSSSCT00000027427,gnl|UG|Ssc#S55324994
GO:0030193	regulation of blood coagulation	2 of 582 in the list	38 of 20089 in the genome	1	1.81669	ENSSSCT00000007701,ENSSSCT00000011287
GO:0032846	positive regulation of homeostatic process	2 of 582 in the list	38 of 20089 in the genome	1	1.81669	ENSSSCT00000009890,gnl|UG|Ssc#S58310055
GO:0044236	multicellular organismal metabolic process	2 of 582 in the list	38 of 20089 in the genome	1	1.81669	gnl|UG|Ssc#S55318850,gnl|UG|Ssc#S43509724
GO:0046034	ATP metabolic process	2 of 582 in the list	38 of 20089 in the genome	1	1.81669	ENSSSCT00000025245,gnl|UG|Ssc#S39802615
GO:1900046	regulation of hemostasis	2 of 582 in the list	38 of 20089 in the genome	1	1.81669	ENSSSCT00000007701,ENSSSCT00000011287
GO:0007088	regulation of mitosis	4 of 582 in the list	96 of 20089 in the genome	1	1.43822	ENSSSCT00000031604,ENSSSCT00000006142,gnl|UG|Ssc#S58308347,gnl|UG|Ssc#S35165283
GO:0051783	regulation of nuclear division	4 of 582 in the list	96 of 20089 in the genome	1	1.43822	ENSSSCT00000031604,ENSSSCT00000006142,gnl|UG|Ssc#S58308347,gnl|UG|Ssc#S35165283
GO:0055080	cation homeostasis	16 of 582 in the list	475 of 20089 in the genome	1	1.16268	gnl|UG|Ssc#S33578952,gnl|UG|Ssc#S58303928,gnl|UG|Ssc#S17509922,ENSSSCT00000004097,gnl|UG|Ssc#S58310055,ENSSSCT00000024067,gnl|UG|Ssc#S46877462,gnl|UG|Ssc#S58303329,gnl|UG|Ssc#S20116204,ENSSSCT00000017986,ENSSSCT00000006768,gnl|UG|Ssc#S35171257,ENSSSCT00000008065,gnl|UG|Ssc#S55322715,ENSSSCT00000017636,gnl|UG|Ssc#S20116222
GO:0009755	hormone-mediated signaling pathway	3 of 582 in the list	67 of 20089 in the genome	1	1.54555	gnl|UG|Ssc#S34535466,ENSSSCT00000015465,ENSSSCT00000010018
GO:0042325	regulation of phosphorylation	23 of 582 in the list	705 of 20089 in the genome	1	1.12609	gnl|UG|Ssc#S33578952,ENSSSCT00000032022,ENSSSCT00000032169,ENSSSCT00000003786,gnl|UG|Ssc#S36661000,gnl|UG|Ssc#S35167552,gnl|UG|Ssc#S35173132,ENSSSCT00000004631,ENSSSCT00000009890,ENSSSCT00000027852,ENSSSCT00000004670,gnl|UG|Ssc#S35167435,gnl|UG|Ssc#S43509724,ENSSSCT00000011649,ENSSSCT00000017171,ENSSSCT00000018780,ENSSSCT00000027459,gnl|UG|Ssc#S58301623,ENSSSCT00000027647,gnl|UG|Ssc#S32235123,gnl…
GO:0009112	nucleobase metabolic process	4 of 582 in the list	97 of 20089 in the genome	1	1.42339	gnl|UG|Ssc#S35167217,ENSSSCT00000011774,gnl|UG|Ssc#S58310567,gnl|UG|Ssc#S35167695
GO:0019217	regulation of fatty acid metabolic process	2 of 582 in the list	39 of 20089 in the genome	1	1.77011	ENSSSCT00000010296,gnl|UG|Ssc#S55321252
GO:0007005	mitochondrion organization	5 of 582 in the list	128 of 20089 in the genome	1	1.34833	gnl|UG|Ssc#S32235123,ENSSSCT00000003812,gnl|UG|Ssc#S46877398,ENSSSCT00000019205,gnl|UG|Ssc#S35167552
GO:0050890	cognition	5 of 582 in the list	128 of 20089 in the genome	1	1.34833	ENSSSCT00000030392,ENSSSCT00000022921,gnl|UG|Ssc#S55327619,ENSSSCT00000000232,gnl|UG|Ssc#S55327569
GO:0007165	signal transduction	129 of 582 in the list	4276 of 20089 in the genome	1	1.04133	ENSSSCT00000004200,ENSSSCT00000032169,gnl|UG|Ssc#S23765177,gnl|UG|Ssc#S55326285,gnl|UG|Ssc#S35165163,gnl|UG|Ssc#S58309430,ENSSSCT00000004631,gnl|UG|Ssc#S55327476,ENSSSCT00000017171,gnl|UG|Ssc#S58305438,ENSSSCT00000022487,gnl|UG|Ssc#S35167068,gnl|UG|Ssc#S58311610,gnl|UG|Ssc#S58313495,ENSSSCT00000029547,ENSSSCT00000031604,gnl|UG|Ssc#S55327619,gnl|UG|Ssc#S55325013,ENSSSCT00000003137,ENSSSCT000000118…
GO:0051260	protein homooligomerization	3 of 582 in the list	68 of 20089 in the genome	1	1.52282	gnl|UG|Ssc#S58304639,gnl|UG|Ssc#S58303384,gnl|UG|Ssc#S35168504
GO:0000079	regulation of cyclin-dependent protein kinase activity	2 of 582 in the list	40 of 20089 in the genome	1	1.72586	ENSSSCT00000032169,gnl|UG|Ssc#S35167552
GO:0002377	immunoglobulin production	2 of 582 in the list	40 of 20089 in the genome	1	1.72586	ENSSSCT00000022793,gnl|UG|Ssc#S55327564
GO:0002455	humoral immune response mediated by circulating immunoglobulin	2 of 582 in the list	40 of 20089 in the genome	1	1.72586	gnl|UG|Ssc#S58307142,gnl|UG|Ssc#S35166541
GO:0002700	regulation of production of molecular mediator of immune response	2 of 582 in the list	40 of 20089 in the genome	1	1.72586	ENSSSCT00000027852,gnl|UG|Ssc#S35167435
GO:0014866	skeletal myofibril assembly	2 of 582 in the list	40 of 20089 in the genome	1	1.72586	ENSSSCT00000027470,ENSSSCT00000019053
GO:0031343	positive regulation of cell killing	2 of 582 in the list	40 of 20089 in the genome	1	1.72586	gnl|UG|Ssc#S58308067,gnl|UG|Ssc#S58314864
GO:0070507	regulation of microtubule cytoskeleton organization	2 of 582 in the list	40 of 20089 in the genome	1	1.72586	gnl|UG|Ssc#S33578952,gnl|UG|Ssc#S46879502
GO:0010558	negative regulation of macromolecule biosynthetic process	10 of 582 in the list	288 of 20089 in the genome	1	1.19851	ENSSSCT00000005328,gnl|UG|Ssc#S35169748,ENSSSCT00000001082,gnl|UG|Ssc#S38675455,gnl|UG|Ssc#S46880323,ENSSSCT00000027852,gnl|UG|Ssc#S35167435,ENSSSCT00000001800,gnl|UG|Ssc#S23698069,ENSSSCT00000022793
GO:0007186	G-protein coupled receptor signaling pathway	16 of 582 in the list	483 of 20089 in the genome	1	1.14343	gnl|UG|Ssc#S22340025,gnl|UG|Ssc#S58302358,ENSSSCT00000004097,gnl|UG|Ssc#S55325013,ENSSSCT00000009890,ENSSSCT00000011822,gnl|UG|Ssc#S20116222,gnl|UG|Ssc#S58303928,ENSSSCT00000018418,gnl|UG|Ssc#S6091680,gnl|UG|Ssc#S46877462,ENSSSCT00000006641,gnl|UG|Ssc#S20116204,ENSSSCT00000011790,gnl|UG|Ssc#S39548544,ENSSSCT00000029547
GO:0016044	cellular membrane organization	7 of 582 in the list	194 of 20089 in the genome	1	1.24547	ENSSSCT00000011790,gnl|UG|Ssc#S33578952,gnl|UG|Ssc#S22415872,ENSSSCT00000026150,ENSSSCT00000003812,gnl|UG|Ssc#S58307201,ENSSSCT00000025655
GO:0031324	negative regulation of cellular metabolic process	12 of 582 in the list	355 of 20089 in the genome	1	1.16678	gnl|UG|Ssc#S35169748,ENSSSCT00000027647,ENSSSCT00000001082,gnl|UG|Ssc#S38675455,ENSSSCT00000003786,gnl|UG|Ssc#S36661000,gnl|UG|Ssc#S46880323,ENSSSCT00000027852,gnl|UG|Ssc#S35167435,ENSSSCT00000001800,gnl|UG|Ssc#S23698069,ENSSSCT00000022793
GO:0006220	pyrimidine nucleotide metabolic process	2 of 582 in the list	41 of 20089 in the genome	1	1.68376	gnl|UG|Ssc#S6077182,gnl|UG|Ssc#S46877416
GO:0006635	fatty acid beta-oxidation	2 of 582 in the list	41 of 20089 in the genome	1	1.68376	gnl|UG|Ssc#S55321252,ENSSSCT00000003786
GO:0043241	protein complex disassembly	2 of 582 in the list	41 of 20089 in the genome	1	1.68376	ENSSSCT00000017584,gnl|UG|Ssc#S46879502
GO:0051705	behavioral interaction between organisms	2 of 582 in the list	41 of 20089 in the genome	1	1.68376	gnl|UG|Ssc#S23691765,gnl|UG|Ssc#S58310055
GO:0040008	regulation of growth	6 of 582 in the list	163 of 20089 in the genome	1	1.27057	gnl|UG|Ssc#S58499134,ENSSSCT00000027852,gnl|UG|Ssc#S35167435,gnl|UG|Ssc#S23213185,ENSSSCT00000008870,gnl|UG|Ssc#S20116495
GO:0009308	amine metabolic process	22 of 582 in the list	683 of 20089 in the genome	1	1.11183	gnl|UG|Ssc#S35172810,gnl|UG|Ssc#S50182029,gnl|UG|Ssc#S38481264,ENSSSCT00000006146,ENSSSCT00000014114,ENSSSCT00000016713,gnl|UG|Ssc#S58305891,gnl|UG|Ssc#S35165470,ENSSSCT00000025651,ENSSSCT00000012175,ENSSSCT00000026586,gnl|UG|Ssc#S58306295,gnl|UG|Ssc#S20116808,ENSSSCT00000017173,ENSSSCT00000009852,ENSSSCT00000012181,gnl|UG|Ssc#S35169135,gnl|UG|Ssc#S35170972,ENSSSCT00000018618,gnl|UG|Ssc#S35168504…
GO:0009123	nucleoside monophosphate metabolic process	5 of 582 in the list	132 of 20089 in the genome	1	1.30747	gnl|UG|Ssc#S35167217,gnl|UG|Ssc#S58310567,ENSSSCT00000027427,gnl|UG|Ssc#S20116204,gnl|UG|Ssc#S58305044
GO:0032268	regulation of cellular protein metabolic process	26 of 582 in the list	816 of 20089 in the genome	1	1.09981	gnl|UG|Ssc#S33578952,ENSSSCT00000032022,ENSSSCT00000032169,ENSSSCT00000003786,gnl|UG|Ssc#S36661000,ENSSSCT00000006146,gnl|UG|Ssc#S35167552,gnl|UG|Ssc#S35173132,ENSSSCT00000004631,ENSSSCT00000009890,ENSSSCT00000027852,ENSSSCT00000004670,gnl|UG|Ssc#S35167435,gnl|UG|Ssc#S43509724,ENSSSCT00000011649,ENSSSCT00000017171,ENSSSCT00000018780,ENSSSCT00000025651,ENSSSCT00000027459,gnl|UG|Ssc#S58301623,ENSSS…
GO:0061024	membrane organization	7 of 582 in the list	196 of 20089 in the genome	1	1.23276	ENSSSCT00000011790,gnl|UG|Ssc#S33578952,gnl|UG|Ssc#S22415872,ENSSSCT00000026150,ENSSSCT00000003812,gnl|UG|Ssc#S58307201,ENSSSCT00000025655
GO:0032844	regulation of homeostatic process	5 of 582 in the list	133 of 20089 in the genome	1	1.29764	ENSSSCT00000031039,ENSSSCT00000009890,gnl|UG|Ssc#S58310055,gnl|UG|Ssc#S39548544,gnl|UG|Ssc#S58311058
GO:0043066	negative regulation of apoptotic process	13 of 582 in the list	390 of 20089 in the genome	1	1.15057	ENSSSCT00000005328,gnl|UG|Ssc#S55327799,gnl|UG|Ssc#S35165559,ENSSSCT00000027647,ENSSSCT00000010578,ENSSSCT00000000219,gnl|UG|Ssc#S23691765,ENSSSCT00000016389,gnl|UG|Ssc#S35173941,ENSSSCT00000027336,gnl|UG|Ssc#S58301570,ENSSSCT00000010018,ENSSSCT00000012037
GO:0043069	negative regulation of programmed cell death	13 of 582 in the list	390 of 20089 in the genome	1	1.15057	ENSSSCT00000005328,gnl|UG|Ssc#S55327799,gnl|UG|Ssc#S35165559,ENSSSCT00000027647,ENSSSCT00000010578,ENSSSCT00000000219,gnl|UG|Ssc#S23691765,ENSSSCT00000016389,gnl|UG|Ssc#S35173941,ENSSSCT00000027336,gnl|UG|Ssc#S58301570,ENSSSCT00000010018,ENSSSCT00000012037
GO:0060548	negative regulation of cell death	13 of 582 in the list	390 of 20089 in the genome	1	1.15057	ENSSSCT00000005328,gnl|UG|Ssc#S55327799,gnl|UG|Ssc#S35165559,ENSSSCT00000027647,ENSSSCT00000010578,ENSSSCT00000000219,gnl|UG|Ssc#S23691765,ENSSSCT00000016389,gnl|UG|Ssc#S35173941,ENSSSCT00000027336,gnl|UG|Ssc#S58301570,ENSSSCT00000010018,ENSSSCT00000012037
GO:0009896	positive regulation of catabolic process	4 of 582 in the list	102 of 20089 in the genome	1	1.35361	ENSSSCT00000014464,ENSSSCT00000004688,ENSSSCT00000027852,ENSSSCT00000018780
GO:0006955	immune response	10 of 582 in the list	293 of 20089 in the genome	1	1.17806	ENSSSCT00000012175,ENSSSCT00000005328,gnl|UG|Ssc#S58307142,ENSSSCT00000004097,gnl|UG|Ssc#S35166541,gnl|UG|Ssc#S55324994,ENSSSCT00000027852,gnl|UG|Ssc#S55327564,gnl|UG|Ssc#S46879163,ENSSSCT00000010018
GO:0007051	spindle organization	2 of 582 in the list	42 of 20089 in the genome	1	1.64368	ENSSSCT00000002929,gnl|UG|Ssc#S55327564
GO:0007292	female gamete generation	2 of 582 in the list	42 of 20089 in the genome	1	1.64368	ENSSSCT00000022529,gnl|UG|Ssc#S55327564
GO:0007618	mating	2 of 582 in the list	42 of 20089 in the genome	1	1.64368	ENSSSCT00000009890,gnl|UG|Ssc#S58310055
GO:0008344	adult locomotory behavior	2 of 582 in the list	42 of 20089 in the genome	1	1.64368	gnl|UG|Ssc#S35173132,ENSSSCT00000019532
GO:0015908	fatty acid transport	2 of 582 in the list	42 of 20089 in the genome	1	1.64368	gnl|UG|Ssc#S20116393,gnl|UG|Ssc#S35167435
GO:0030203	glycosaminoglycan metabolic process	2 of 582 in the list	42 of 20089 in the genome	1	1.64368	gnl|UG|Ssc#S55319731,ENSSSCT00000012181
GO:0031214	biomineral tissue development	2 of 582 in the list	42 of 20089 in the genome	1	1.64368	ENSSSCT00000001129,gnl|UG|Ssc#S58304810
GO:0042113	B cell activation	2 of 582 in the list	42 of 20089 in the genome	1	1.64368	ENSSSCT00000022793,ENSSSCT00000010018
GO:0043405	regulation of MAP kinase activity	6 of 582 in the list	165 of 20089 in the genome	1	1.25517	gnl|UG|Ssc#S35173132,gnl|UG|Ssc#S33578952,ENSSSCT00000027647,ENSSSCT00000004670,ENSSSCT00000027852,gnl|UG|Ssc#S43509724
GO:0048511	rhythmic process	8 of 582 in the list	229 of 20089 in the genome	1	1.20584	gnl|UG|Ssc#S58499134,ENSSSCT00000011358,gnl|UG|Ssc#S58310320,ENSSSCT00000004097,gnl|UG|Ssc#S55322529,ENSSSCT00000027852,gnl|UG|Ssc#S39548544,gnl|UG|Ssc#S55324378
GO:0051098	regulation of binding	8 of 582 in the list	229 of 20089 in the genome	1	1.20584	gnl|UG|Ssc#S46879539,gnl|UG|Ssc#S35169748,gnl|UG|Ssc#S55318850,gnl|UG|Ssc#S6077182,gnl|UG|Ssc#S43678669,ENSSSCT00000006641,ENSSSCT00000010018,ENSSSCT00000009458
GO:0001818	negative regulation of cytokine production	5 of 582 in the list	134 of 20089 in the genome	1	1.28795	ENSSSCT00000005328,gnl|UG|Ssc#S35165559,gnl|UG|Ssc#S58301570,gnl|UG|Ssc#S58306205,ENSSSCT00000010018
GO:0007599	hemostasis	20 of 582 in the list	622 of 20089 in the genome	1	1.10988	ENSSSCT00000003165,ENSSSCT00000000383,ENSSSCT00000003812,gnl|UG|Ssc#S58303384,gnl|UG|Ssc#S35167435,gnl|UG|Ssc#S46879163,ENSSSCT00000017171,ENSSSCT00000012175,gnl|UG|Ssc#S35167068,gnl|UG|Ssc#S58307650,gnl|UG|Ssc#S55324994,ENSSSCT00000029733,gnl|UG|Ssc#S23691765,ENSSSCT00000004347,gnl|UG|Ssc#S55324486,ENSSSCT00000005113,gnl|UG|Ssc#S46876265,ENSSSCT00000013143,ENSSSCT00000016695,gnl|UG|Ssc#S58304810
GO:0019080	viral genome expression	9 of 582 in the list	263 of 20089 in the genome	1	1.1812	gnl|UG|Ssc#S55319985,gnl|UG|Ssc#S55325195,gnl|UG|Ssc#S50182861,gnl|UG|Ssc#S40151349,ENSSSCT00000015175,gnl|UG|Ssc#S35166079,ENSSSCT00000005482,gnl|UG|Ssc#S35164089,gnl|UG|Ssc#S40353888
GO:0001910	regulation of leukocyte mediated cytotoxicity	2 of 582 in the list	43 of 20089 in the genome	1	1.60545	gnl|UG|Ssc#S58308067,gnl|UG|Ssc#S58314864
GO:0006939	smooth muscle contraction	2 of 582 in the list	43 of 20089 in the genome	1	1.60545	ENSSSCT00000031039,ENSSSCT00000009890
GO:0019395	fatty acid oxidation	2 of 582 in the list	43 of 20089 in the genome	1	1.60545	gnl|UG|Ssc#S55321252,ENSSSCT00000003786
GO:0034440	lipid oxidation	2 of 582 in the list	43 of 20089 in the genome	1	1.60545	gnl|UG|Ssc#S55321252,ENSSSCT00000003786
GO:0043409	negative regulation of MAPK cascade	2 of 582 in the list	43 of 20089 in the genome	1	1.60545	gnl|UG|Ssc#S58303872,gnl|UG|Ssc#S43678669
GO:0071103	DNA conformation change	2 of 582 in the list	43 of 20089 in the genome	1	1.60545	gnl|UG|Ssc#S20116576,gnl|UG|Ssc#S58303632
GO:0010517	regulation of phospholipase activity	4 of 582 in the list	104 of 20089 in the genome	1	1.32758	gnl|UG|Ssc#S58303928,ENSSSCT00000009890,gnl|UG|Ssc#S58310055,ENSSSCT00000007081
GO:0050954	sensory perception of mechanical stimulus	6 of 582 in the list	168 of 20089 in the genome	1	1.23276	ENSSSCT00000015183,gnl|UG|Ssc#S35168751,gnl|UG|Ssc#S58302133,gnl|UG|Ssc#S18554899,gnl|UG|Ssc#S58304810,gnl|UG|Ssc#S35167552
GO:0018130	heterocycle biosynthetic process	11 of 582 in the list	330 of 20089 in the genome	1	1.15057	gnl|UG|Ssc#S55327619,ENSSSCT00000027427,gnl|UG|Ssc#S6077182,gnl|UG|Ssc#S35171789,gnl|UG|Ssc#S23756740,gnl|UG|Ssc#S20116204,gnl|UG|Ssc#S58305044,ENSSSCT00000025245,gnl|UG|Ssc#S58310567,gnl|UG|Ssc#S18546778,gnl|UG|Ssc#S39802615
GO:0072593	reactive oxygen species metabolic process	3 of 582 in the list	74 of 20089 in the genome	1	1.39935	gnl|UG|Ssc#S20116198,gnl|UG|Ssc#S35167435,gnl|UG|Ssc#S46878962
GO:0034621	cellular macromolecular complex subunit organization	16 of 582 in the list	495 of 20089 in the genome	1	1.11571	ENSSSCT00000011293,ENSSSCT00000003786,gnl|UG|Ssc#S46880438,ENSSSCT00000016389,gnl|UG|Ssc#S46879502,gnl|UG|Ssc#S35171171,gnl|UG|Ssc#S55327564,gnl|UG|Ssc#S58307650,gnl|UG|Ssc#S58303632,ENSSSCT00000010578,gnl|UG|Ssc#S40151349,ENSSSCT00000017584,gnl|UG|Ssc#S58304620,ENSSSCT00000002929,ENSSSCT00000009521,gnl|UG|Ssc#S46876265
GO:0043434	response to peptide hormone stimulus	8 of 582 in the list	233 of 20089 in the genome	1	1.18514	ENSSSCT00000005328,ENSSSCT00000015660,gnl|UG|Ssc#S55326285,ENSSSCT00000003786,gnl|UG|Ssc#S36661000,ENSSSCT00000029733,gnl|UG|Ssc#S35167435,gnl|UG|Ssc#S35168504
GO:0051716	cellular response to stimulus	143 of 582 in the list	4801 of 20089 in the genome	1	1.02811	ENSSSCT00000004200,ENSSSCT00000032169,gnl|UG|Ssc#S23765177,gnl|UG|Ssc#S55326285,gnl|UG|Ssc#S35165163,gnl|UG|Ssc#S58309430,ENSSSCT00000004631,gnl|UG|Ssc#S55327476,ENSSSCT00000017171,gnl|UG|Ssc#S58305438,ENSSSCT00000022487,gnl|UG|Ssc#S35167068,gnl|UG|Ssc#S58311610,gnl|UG|Ssc#S58313495,ENSSSCT00000029547,ENSSSCT00000031604,gnl|UG|Ssc#S55327619,gnl|UG|Ssc#S55325013,ENSSSCT00000003137,ENSSSCT000000118…
GO:0015988	energy coupled proton transport, against electrochemical gradient	2 of 582 in the list	44 of 20089 in the genome	1	1.56896	gnl|UG|Ssc#S55327619,gnl|UG|Ssc#S55322715
GO:0019751	polyol metabolic process	2 of 582 in the list	44 of 20089 in the genome	1	1.56896	ENSSSCT00000022557,gnl|UG|Ssc#S55327261
GO:0019827	stem cell maintenance	2 of 582 in the list	44 of 20089 in the genome	1	1.56896	ENSSSCT00000006644,ENSSSCT00000027647
GO:0032102	negative regulation of response to external stimulus	2 of 582 in the list	44 of 20089 in the genome	1	1.56896	ENSSSCT00000022921,gnl|UG|Ssc#S39548544
GO:0048864	stem cell development	2 of 582 in the list	44 of 20089 in the genome	1	1.56896	ENSSSCT00000006644,ENSSSCT00000027647
GO:0050818	regulation of coagulation	2 of 582 in the list	44 of 20089 in the genome	1	1.56896	ENSSSCT00000007701,ENSSSCT00000011287
GO:0051641	cellular localization	48 of 582 in the list	1570 of 20089 in the genome	1	1.0553	ENSSSCT00000015170,ENSSSCT00000004097,ENSSSCT00000028010,gnl|UG|Ssc#S46877407,ENSSSCT00000000383,ENSSSCT00000000232,gnl|UG|Ssc#S35171789,gnl|UG|Ssc#S46878962,gnl|UG|Ssc#S58308031,gnl|UG|Ssc#S58309430,ENSSSCT00000025655,ENSSSCT00000015183,ENSSSCT00000004631,gnl|UG|Ssc#S35173926,gnl|UG|Ssc#S58303384,gnl|UG|Ssc#S35166169,gnl|UG|Ssc#S35173205,ENSSSCT00000017171,gnl|UG|Ssc#S58313925,gnl|UG|Ssc#S351670…
GO:0007249	I-kappaB kinase/NF-kappaB cascade	8 of 582 in the list	235 of 20089 in the genome	1	1.17505	ENSSSCT00000004200,ENSSSCT00000004688,ENSSSCT00000006142,gnl|UG|Ssc#S35166169,gnl|UG|Ssc#S35167435,gnl|UG|Ssc#S58305438,ENSSSCT00000018432,gnl|UG|Ssc#S35164220
GO:0001508	regulation of action potential	4 of 582 in the list	107 of 20089 in the genome	1	1.29036	ENSSSCT00000019444,ENSSSCT00000031039,ENSSSCT00000012858,ENSSSCT00000018515
GO:0006720	isoprenoid metabolic process	4 of 582 in the list	107 of 20089 in the genome	1	1.29036	gnl|UG|Ssc#S35168666,ENSSSCT00000009852,ENSSSCT00000031339,gnl|UG|Ssc#S46880757
GO:0022415	viral reproductive process	12 of 582 in the list	367 of 20089 in the genome	1	1.12863	gnl|UG|Ssc#S55319985,gnl|UG|Ssc#S55325195,gnl|UG|Ssc#S50182861,gnl|UG|Ssc#S55325641,gnl|UG|Ssc#S40151349,ENSSSCT00000015175,gnl|UG|Ssc#S58308067,ENSSSCT00000005482,gnl|UG|Ssc#S35166079,gnl|UG|Ssc#S35164089,gnl|UG|Ssc#S40353888,gnl|UG|Ssc#S6091051
GO:0031348	negative regulation of defense response	2 of 582 in the list	45 of 20089 in the genome	1	1.5341	ENSSSCT00000005328,gnl|UG|Ssc#S35167217
GO:0031400	negative regulation of protein modification process	2 of 582 in the list	45 of 20089 in the genome	1	1.5341	ENSSSCT00000027647,gnl|UG|Ssc#S36661000
GO:0010629	negative regulation of gene expression	10 of 582 in the list	302 of 20089 in the genome	1	1.14295	gnl|UG|Ssc#S35169748,ENSSSCT00000001082,gnl|UG|Ssc#S38675455,gnl|UG|Ssc#S46880323,ENSSSCT00000027852,gnl|UG|Ssc#S35167435,ENSSSCT00000001800,gnl|UG|Ssc#S23698069,ENSSSCT00000022793,gnl|UG|Ssc#S46877398
GO:0050804	regulation of synaptic transmission	7 of 582 in the list	204 of 20089 in the genome	1	1.18441	gnl|UG|Ssc#S23691765,ENSSSCT00000015660,ENSSSCT00000031039,ENSSSCT00000004097,ENSSSCT00000028010,ENSSSCT00000007094,gnl|UG|Ssc#S46878688
GO:0016032	viral reproduction	12 of 582 in the list	369 of 20089 in the genome	1	1.12251	gnl|UG|Ssc#S55319985,gnl|UG|Ssc#S55325195,gnl|UG|Ssc#S50182861,gnl|UG|Ssc#S55325641,gnl|UG|Ssc#S40151349,ENSSSCT00000015175,gnl|UG|Ssc#S58308067,ENSSSCT00000005482,gnl|UG|Ssc#S35166079,gnl|UG|Ssc#S35164089,gnl|UG|Ssc#S40353888,gnl|UG|Ssc#S6091051
GO:0006793	phosphorus metabolic process	31 of 582 in the list	1005 of 20089 in the genome	1	1.06471	gnl|UG|Ssc#S35173862,ENSSSCT00000014464,ENSSSCT00000011287,gnl|UG|Ssc#S50182029,gnl|UG|Ssc#S58314078,gnl|UG|Ssc#S58309430,ENSSSCT00000009194,ENSSSCT00000032185,ENSSSCT00000006142,ENSSSCT00000007529,ENSSSCT00000027852,ENSSSCT00000014666,gnl|UG|Ssc#S35170353,ENSSSCT00000008589,gnl|UG|Ssc#S35165470,gnl|UG|Ssc#S35170857,gnl|UG|Ssc#S46876762,ENSSSCT00000018418,ENSSSCT00000027459,gnl|UG|Ssc#S58313582,g…
GO:0050878	regulation of body fluid levels	22 of 582 in the list	703 of 20089 in the genome	1	1.0802	ENSSSCT00000003165,ENSSSCT00000000383,ENSSSCT00000003812,gnl|UG|Ssc#S35171789,gnl|UG|Ssc#S58303384,gnl|UG|Ssc#S35167435,gnl|UG|Ssc#S46879163,ENSSSCT00000017171,ENSSSCT00000012175,gnl|UG|Ssc#S35167068,gnl|UG|Ssc#S58307650,gnl|UG|Ssc#S6077182,gnl|UG|Ssc#S55324994,gnl|UG|Ssc#S23691765,ENSSSCT00000029733,ENSSSCT00000004347,gnl|UG|Ssc#S55324486,ENSSSCT00000005113,gnl|UG|Ssc#S46876265,ENSSSCT0000001314…
GO:0019724	B cell mediated immunity	3 of 582 in the list	77 of 20089 in the genome	1	1.34483	gnl|UG|Ssc#S58307142,gnl|UG|Ssc#S35166541,gnl|UG|Ssc#S55327564
GO:0006778	porphyrin-containing compound metabolic process	2 of 582 in the list	46 of 20089 in the genome	1	1.50075	ENSSSCT00000002535,gnl|UG|Ssc#S46880097
GO:0002682	regulation of immune system process	25 of 582 in the list	804 of 20089 in the genome	1	1.0733	ENSSSCT00000032169,gnl|UG|Ssc#S40565039,gnl|UG|Ssc#S35166541,ENSSSCT00000003786,gnl|UG|Ssc#S58302860,gnl|UG|Ssc#S35167552,ENSSSCT00000009890,ENSSSCT00000027852,gnl|UG|Ssc#S35167435,ENSSSCT00000017171,gnl|UG|Ssc#S46879163,ENSSSCT00000002650,gnl|UG|Ssc#S35169493,ENSSSCT00000010018,ENSSSCT00000006644,ENSSSCT00000027647,gnl|UG|Ssc#S49953823,ENSSSCT00000029853,gnl|UG|Ssc#S58314864,gnl|UG|Ssc#S58308067…
GO:0009607	response to biotic stimulus	16 of 582 in the list	503 of 20089 in the genome	1	1.09796	ENSSSCT00000005328,gnl|UG|Ssc#S40565039,gnl|UG|Ssc#S55326285,ENSSSCT00000027852,ENSSSCT00000009890,gnl|UG|Ssc#S35167435,ENSSSCT00000002650,gnl|UG|Ssc#S35173954,ENSSSCT00000025651,gnl|UG|Ssc#S58303872,ENSSSCT00000027427,gnl|UG|Ssc#S55326961,gnl|UG|Ssc#S58314864,gnl|UG|Ssc#S55322529,gnl|UG|Ssc#S58303891,gnl|UG|Ssc#S55327569
GO:0051707	response to other organism	15 of 582 in the list	470 of 20089 in the genome	1	1.10161	ENSSSCT00000025651,ENSSSCT00000005328,gnl|UG|Ssc#S40565039,gnl|UG|Ssc#S55326285,gnl|UG|Ssc#S58303872,ENSSSCT00000027427,gnl|UG|Ssc#S55326961,gnl|UG|Ssc#S55322529,ENSSSCT00000027852,ENSSSCT00000009890,gnl|UG|Ssc#S35167435,gnl|UG|Ssc#S58303891,ENSSSCT00000002650,gnl|UG|Ssc#S55327569,gnl|UG|Ssc#S35173954
GO:0009124	nucleoside monophosphate biosynthetic process	4 of 582 in the list	109 of 20089 in the genome	1	1.26669	gnl|UG|Ssc#S58310567,ENSSSCT00000027427,gnl|UG|Ssc#S20116204,gnl|UG|Ssc#S58305044
GO:0042698	ovulation cycle	4 of 582 in the list	109 of 20089 in the genome	1	1.26669	gnl|UG|Ssc#S58499134,ENSSSCT00000004097,ENSSSCT00000027852,gnl|UG|Ssc#S55324378
GO:0006996	organelle organization	63 of 582 in the list	2093 of 20089 in the genome	1	1.03898	ENSSSCT00000015170,gnl|UG|Ssc#S50180456,gnl|UG|Ssc#S48857139,ENSSSCT00000028010,gnl|UG|Ssc#S20116576,gnl|UG|Ssc#S46877407,gnl|UG|Ssc#S58303206,gnl|UG|Ssc#S55327534,gnl|UG|Ssc#S17513706,gnl|UG|Ssc#S35171789,ENSSSCT00000014835,ENSSSCT00000019205,ENSSSCT00000003786,ENSSSCT00000025655,ENSSSCT00000005302,gnl|UG|Ssc#S35167552,ENSSSCT00000016389,gnl|UG|Ssc#S22415872,gnl|UG|Ssc#S46880445,gnl|UG|Ssc#S4687…
GO:0031341	regulation of cell killing	2 of 582 in the list	47 of 20089 in the genome	1	1.46882	gnl|UG|Ssc#S58308067,gnl|UG|Ssc#S58314864
GO:0042439	ethanolamine-containing compound metabolic process	2 of 582 in the list	47 of 20089 in the genome	1	1.46882	gnl|UG|Ssc#S58306295,ENSSSCT00000009852
GO:0051046	regulation of secretion	7 of 582 in the list	208 of 20089 in the genome	1	1.16164	ENSSSCT00000030392,gnl|UG|Ssc#S58302462,ENSSSCT00000027647,ENSSSCT00000004097,ENSSSCT00000024067,gnl|UG|Ssc#S39548544,gnl|UG|Ssc#S55326961
GO:0033673	negative regulation of kinase activity	4 of 582 in the list	111 of 20089 in the genome	1	1.24386	gnl|UG|Ssc#S33578952,ENSSSCT00000032022,ENSSSCT00000027647,gnl|UG|Ssc#S32235123
GO:0010741	negative regulation of intracellular protein kinase cascade	3 of 582 in the list	79 of 20089 in the genome	1	1.31078	gnl|UG|Ssc#S33578952,gnl|UG|Ssc#S58303872,gnl|UG|Ssc#S43678669
GO:0050790	regulation of catalytic activity	40 of 582 in the list	1318 of 20089 in the genome	1	1.04756	ENSSSCT00000032022,ENSSSCT00000032169,gnl|UG|Ssc#S58309291,ENSSSCT00000004097,gnl|UG|Ssc#S58305091,ENSSSCT00000003786,gnl|UG|Ssc#S35167552,ENSSSCT00000015183,ENSSSCT00000016389,ENSSSCT00000004631,ENSSSCT00000009890,ENSSSCT00000014456,gnl|UG|Ssc#S43509724,ENSSSCT00000027459,gnl|UG|Ssc#S58303928,gnl|UG|Ssc#S55325243,ENSSSCT00000024175,gnl|UG|Ssc#S35164136,gnl|UG|Ssc#S35165293,gnl|UG|Ssc#S33578952,g…
GO:0044087	regulation of cellular component biogenesis	5 of 582 in the list	144 of 20089 in the genome	1	1.19851	ENSSSCT00000030392,gnl|UG|Ssc#S35164136,gnl|UG|Ssc#S55320415,ENSSSCT00000027647,ENSSSCT00000003786
GO:0019226	transmission of nerve impulse	10 of 582 in the list	309 of 20089 in the genome	1	1.11706	ENSSSCT00000014460,ENSSSCT00000026586,ENSSSCT00000028010,ENSSSCT00000000232,ENSSSCT00000012858,ENSSSCT00000012104,ENSSSCT00000015183,ENSSSCT00000030392,gnl|UG|Ssc#S55327569,gnl|UG|Ssc#S46880329
GO:0035637	multicellular organismal signaling	10 of 582 in the list	309 of 20089 in the genome	1	1.11706	ENSSSCT00000014460,ENSSSCT00000026586,ENSSSCT00000028010,ENSSSCT00000000232,ENSSSCT00000012858,ENSSSCT00000012104,ENSSSCT00000015183,ENSSSCT00000030392,gnl|UG|Ssc#S55327569,gnl|UG|Ssc#S46880329
GO:0006364	rRNA processing	2 of 582 in the list	48 of 20089 in the genome	1	1.43822	ENSSSCT00000009511,gnl|UG|Ssc#S40151349
GO:0010469	regulation of receptor activity	2 of 582 in the list	48 of 20089 in the genome	1	1.43822	gnl|UG|Ssc#S58303384,gnl|UG|Ssc#S55324994
GO:0002699	positive regulation of immune effector process	3 of 582 in the list	80 of 20089 in the genome	1	1.29439	gnl|UG|Ssc#S58308067,gnl|UG|Ssc#S35166541,gnl|UG|Ssc#S58314864
GO:0006310	DNA recombination	5 of 582 in the list	145 of 20089 in the genome	1	1.19025	gnl|UG|Ssc#S20116576,gnl|UG|Ssc#S35166169,ENSSSCT00000022793,gnl|UG|Ssc#S55327564,ENSSSCT00000010018
GO:0009056	catabolic process	52 of 582 in the list	1731 of 20089 in the genome	1	1.03691	ENSSSCT00000010886,gnl|UG|Ssc#S20116576,gnl|UG|Ssc#S55327534,ENSSSCT00000019205,ENSSSCT00000003786,ENSSSCT00000005302,gnl|UG|Ssc#S35167552,gnl|UG|Ssc#S46880438,ENSSSCT00000015183,gnl|UG|Ssc#S35171851,gnl|UG|Ssc#S58305438,gnl|UG|Ssc#S43134858,gnl|UG|Ssc#S35167217,ENSSSCT00000002187,gnl|UG|Ssc#S46875786,gnl|UG|Ssc#S55321252,ENSSSCT00000017173,ENSSSCT00000003795,ENSSSCT00000029733,gnl|UG|Ssc#S236917…
GO:0002449	lymphocyte mediated immunity	4 of 582 in the list	113 of 20089 in the genome	1	1.22185	ENSSSCT00000012175,gnl|UG|Ssc#S58307142,gnl|UG|Ssc#S35166541,gnl|UG|Ssc#S55327564
GO:0005977	glycogen metabolic process	2 of 582 in the list	49 of 20089 in the genome	1	1.40886	gnl|UG|Ssc#S46880196,ENSSSCT00000003786
GO:0006112	energy reserve metabolic process	2 of 582 in the list	49 of 20089 in the genome	1	1.40886	gnl|UG|Ssc#S46880196,ENSSSCT00000003786
GO:0008637	apoptotic mitochondrial changes	2 of 582 in the list	49 of 20089 in the genome	1	1.40886	gnl|UG|Ssc#S32235123,gnl|UG|Ssc#S35167552
GO:0009116	nucleoside metabolic process	2 of 582 in the list	49 of 20089 in the genome	1	1.40886	gnl|UG|Ssc#S35167217,gnl|UG|Ssc#S35167695
GO:0021782	glial cell development	2 of 582 in the list	49 of 20089 in the genome	1	1.40886	ENSSSCT00000027574,ENSSSCT00000009458
GO:0033013	tetrapyrrole metabolic process	2 of 582 in the list	49 of 20089 in the genome	1	1.40886	ENSSSCT00000002535,gnl|UG|Ssc#S46880097
GO:0072376	protein activation cascade	2 of 582 in the list	49 of 20089 in the genome	1	1.40886	gnl|UG|Ssc#S35166541,gnl|UG|Ssc#S46879163
GO:0006766	vitamin metabolic process	4 of 582 in the list	114 of 20089 in the genome	1	1.21113	ENSSSCT00000031339,ENSSSCT00000027869,gnl|UG|Ssc#S36661000,gnl|UG|Ssc#S46880757
GO:0016050	vesicle organization	4 of 582 in the list	114 of 20089 in the genome	1	1.21113	ENSSSCT00000011790,ENSSSCT00000028010,ENSSSCT00000027427,gnl|UG|Ssc#S35171789
GO:0031401	positive regulation of protein modification process	6 of 582 in the list	180 of 20089 in the genome	1	1.15057	ENSSSCT00000027852,gnl|UG|Ssc#S35167435,ENSSSCT00000015421,ENSSSCT00000017171,ENSSSCT00000003786,gnl|UG|Ssc#S58308211
GO:0002252	immune effector process	8 of 582 in the list	247 of 20089 in the genome	1	1.11797	ENSSSCT00000012175,gnl|UG|Ssc#S58307142,gnl|UG|Ssc#S58303891,gnl|UG|Ssc#S35166541,gnl|UG|Ssc#S46877398,gnl|UG|Ssc#S46879163,gnl|UG|Ssc#S55327564,ENSSSCT00000010018
GO:0001894	tissue homeostasis	3 of 582 in the list	82 of 20089 in the genome	1	1.26282	gnl|UG|Ssc#S20116204,gnl|UG|Ssc#S20116222,ENSSSCT00000018780
GO:0006418	tRNA aminoacylation for protein translation	3 of 582 in the list	82 of 20089 in the genome	1	1.26282	gnl|UG|Ssc#S35170972,gnl|UG|Ssc#S35172810,gnl|UG|Ssc#S58305891
GO:0019932	second-messenger-mediated signaling	3 of 582 in the list	82 of 20089 in the genome	1	1.26282	gnl|UG|Ssc#S58303928,gnl|UG|Ssc#S58310055,gnl|UG|Ssc#S35167435
GO:0043038	amino acid activation	3 of 582 in the list	82 of 20089 in the genome	1	1.26282	gnl|UG|Ssc#S35170972,gnl|UG|Ssc#S35172810,gnl|UG|Ssc#S58305891
GO:0043039	tRNA aminoacylation	3 of 582 in the list	82 of 20089 in the genome	1	1.26282	gnl|UG|Ssc#S35170972,gnl|UG|Ssc#S35172810,gnl|UG|Ssc#S58305891
GO:0051259	protein oligomerization	10 of 582 in the list	314 of 20089 in the genome	1	1.09927	gnl|UG|Ssc#S58304639,ENSSSCT00000031039,gnl|UG|Ssc#S49953823,gnl|UG|Ssc#S55321252,gnl|UG|Ssc#S23691765,ENSSSCT00000016389,ENSSSCT00000019444,gnl|UG|Ssc#S58303384,ENSSSCT00000015421,gnl|UG|Ssc#S35168504
GO:0051173	positive regulation of nitrogen compound metabolic process	5 of 582 in the list	148 of 20089 in the genome	1	1.16612	ENSSSCT00000009890,ENSSSCT00000004097,ENSSSCT00000027852,gnl|UG|Ssc#S55327569,ENSSSCT00000007081
GO:0006796	phosphate-containing compound metabolic process	30 of 582 in the list	991 of 20089 in the genome	1	1.04492	gnl|UG|Ssc#S35173862,ENSSSCT00000014464,ENSSSCT00000011287,gnl|UG|Ssc#S50182029,gnl|UG|Ssc#S58314078,gnl|UG|Ssc#S58309430,ENSSSCT00000009194,ENSSSCT00000032185,ENSSSCT00000006142,ENSSSCT00000007529,ENSSSCT00000027852,ENSSSCT00000014666,gnl|UG|Ssc#S35170353,ENSSSCT00000008589,gnl|UG|Ssc#S35165470,gnl|UG|Ssc#S35170857,gnl|UG|Ssc#S46876762,ENSSSCT00000018418,ENSSSCT00000027459,gnl|UG|Ssc#S58313582,g…
GO:0023052	signaling	170 of 582 in the list	5790 of 20089 in the genome	1	1.01346	ENSSSCT00000004200,ENSSSCT00000032169,gnl|UG|Ssc#S23765177,gnl|UG|Ssc#S55326285,ENSSSCT00000013532,gnl|UG|Ssc#S35165163,gnl|UG|Ssc#S58309430,gnl|UG|Ssc#S23212825,ENSSSCT00000004631,ENSSSCT00000026150,gnl|UG|Ssc#S55327476,ENSSSCT00000017171,gnl|UG|Ssc#S58305438,ENSSSCT00000022487,gnl|UG|Ssc#S35167068,gnl|UG|Ssc#S58311610,gnl|UG|Ssc#S58313495,ENSSSCT00000029547,ENSSSCT00000031604,gnl|UG|Ssc#S553276…
GO:0031327	negative regulation of cellular biosynthetic process	9 of 582 in the list	283 of 20089 in the genome	1	1.09772	gnl|UG|Ssc#S35169748,ENSSSCT00000001082,gnl|UG|Ssc#S38675455,gnl|UG|Ssc#S46880323,ENSSSCT00000027852,gnl|UG|Ssc#S35167435,ENSSSCT00000001800,gnl|UG|Ssc#S23698069,ENSSSCT00000022793
GO:0007162	negative regulation of cell adhesion	2 of 582 in the list	51 of 20089 in the genome	1	1.35361	gnl|UG|Ssc#S49953823,ENSSSCT00000010018
GO:0009309	amine biosynthetic process	2 of 582 in the list	51 of 20089 in the genome	1	1.35361	gnl|UG|Ssc#S58306295,ENSSSCT00000018618
GO:0015992	proton transport	2 of 582 in the list	51 of 20089 in the genome	1	1.35361	gnl|UG|Ssc#S55327619,gnl|UG|Ssc#S55322715
GO:0010001	glial cell differentiation	3 of 582 in the list	84 of 20089 in the genome	1	1.23276	ENSSSCT00000027574,ENSSSCT00000018780,ENSSSCT00000009458
GO:0019058	viral infectious cycle	10 of 582 in the list	318 of 20089 in the genome	1	1.08545	gnl|UG|Ssc#S55319985,gnl|UG|Ssc#S55325195,gnl|UG|Ssc#S50182861,gnl|UG|Ssc#S40151349,ENSSSCT00000015175,ENSSSCT00000005482,gnl|UG|Ssc#S35166079,gnl|UG|Ssc#S35164089,gnl|UG|Ssc#S40353888,gnl|UG|Ssc#S6091051
GO:0032270	positive regulation of cellular protein metabolic process	6 of 582 in the list	184 of 20089 in the genome	1	1.12556	ENSSSCT00000027852,gnl|UG|Ssc#S35167435,ENSSSCT00000015421,ENSSSCT00000017171,ENSSSCT00000003786,gnl|UG|Ssc#S58308211
GO:0009987	cellular process	457 of 582 in the list	15708 of 20089 in the genome	1	1.00422	gnl|UG|Ssc#S58302462,gnl|UG|Ssc#S48857139,ENSSSCT00000001082,gnl|UG|Ssc#S58309720,gnl|UG|Ssc#S55327534,gnl|UG|Ssc#S35166541,gnl|UG|Ssc#S35165163,gnl|UG|Ssc#S46877613,ENSSSCT00000004631,gnl|UG|Ssc#S35172271,gnl|UG|Ssc#S22415872,gnl|UG|Ssc#S35173926,gnl|UG|Ssc#S35167746,gnl|UG|Ssc#S55327476,gnl|UG|Ssc#S58305891,gnl|UG|Ssc#S58305438,ENSSSCT00000022487,gnl|UG|Ssc#S35167068,gnl|UG|Ssc#S55325125,gnl|UG…
GO:0043086	negative regulation of catalytic activity	11 of 582 in the list	353 of 20089 in the genome	1	1.07561	gnl|UG|Ssc#S33578952,ENSSSCT00000032022,gnl|UG|Ssc#S58309291,ENSSSCT00000027647,gnl|UG|Ssc#S32235123,ENSSSCT00000012851,ENSSSCT00000016389,ENSSSCT00000027336,gnl|UG|Ssc#S46879163,ENSSSCT00000010018,gnl|UG|Ssc#S35165293
GO:0051348	negative regulation of transferase activity	4 of 582 in the list	118 of 20089 in the genome	1	1.17007	gnl|UG|Ssc#S33578952,ENSSSCT00000032022,ENSSSCT00000027647,gnl|UG|Ssc#S32235123
GO:0022618	ribonucleoprotein complex assembly	3 of 582 in the list	85 of 20089 in the genome	1	1.21825	gnl|UG|Ssc#S58304620,gnl|UG|Ssc#S35171171,gnl|UG|Ssc#S40151349
GO:0030902	hindbrain development	3 of 582 in the list	85 of 20089 in the genome	1	1.21825	ENSSSCT00000019256,ENSSSCT00000011358,gnl|UG|Ssc#S20116576
GO:0035264	multicellular organism growth	3 of 582 in the list	85 of 20089 in the genome	1	1.21825	gnl|UG|Ssc#S18386615,gnl|UG|Ssc#S38675455,ENSSSCT00000029331
GO:0042742	defense response to bacterium	3 of 582 in the list	85 of 20089 in the genome	1	1.21825	gnl|UG|Ssc#S40565039,gnl|UG|Ssc#S35167435,gnl|UG|Ssc#S55326961
GO:0010863	positive regulation of phospholipase C activity	3 of 582 in the list	86 of 20089 in the genome	1	1.20409	ENSSSCT00000009890,gnl|UG|Ssc#S58310055,ENSSSCT00000007081
GO:1900274	regulation of phospholipase C activity	3 of 582 in the list	86 of 20089 in the genome	1	1.20409	ENSSSCT00000009890,gnl|UG|Ssc#S58310055,ENSSSCT00000007081
GO:0030258	lipid modification	2 of 582 in the list	53 of 20089 in the genome	1	1.30254	gnl|UG|Ssc#S55321252,ENSSSCT00000003786
GO:0030888	regulation of B cell proliferation	2 of 582 in the list	53 of 20089 in the genome	1	1.30254	ENSSSCT00000032169,gnl|UG|Ssc#S35167552
GO:0002460	adaptive immune response based on somatic recombination of immune receptors built from immunoglobulin superfamily domains	4 of 582 in the list	120 of 20089 in the genome	1	1.15057	ENSSSCT00000012175,gnl|UG|Ssc#S58307142,gnl|UG|Ssc#S35166541,gnl|UG|Ssc#S55327564
GO:0009890	negative regulation of biosynthetic process	10 of 582 in the list	323 of 20089 in the genome	1	1.06864	ENSSSCT00000005328,gnl|UG|Ssc#S35169748,ENSSSCT00000001082,gnl|UG|Ssc#S38675455,gnl|UG|Ssc#S46880323,ENSSSCT00000027852,gnl|UG|Ssc#S35167435,ENSSSCT00000001800,gnl|UG|Ssc#S23698069,ENSSSCT00000022793
GO:0006897	endocytosis	6 of 582 in the list	188 of 20089 in the genome	1	1.10161	ENSSSCT00000023621,ENSSSCT00000009223,gnl|UG|Ssc#S35167068,ENSSSCT00000027427,gnl|UG|Ssc#S35173991,gnl|UG|Ssc#S55324994
GO:0007043	cell-cell junction assembly	2 of 582 in the list	54 of 20089 in the genome	1	1.27841	gnl|UG|Ssc#S35168751,ENSSSCT00000004688
GO:0019221	cytokine-mediated signaling pathway	4 of 582 in the list	121 of 20089 in the genome	1	1.14106	ENSSSCT00000015660,ENSSSCT00000000272,gnl|UG|Ssc#S58304513,gnl|UG|Ssc#S35164220
GO:0071345	cellular response to cytokine stimulus	4 of 582 in the list	121 of 20089 in the genome	1	1.14106	ENSSSCT00000015660,ENSSSCT00000000272,gnl|UG|Ssc#S58304513,gnl|UG|Ssc#S35164220
GO:0010605	negative regulation of macromolecule metabolic process	13 of 582 in the list	428 of 20089 in the genome	1	1.04842	ENSSSCT00000005328,gnl|UG|Ssc#S35169748,ENSSSCT00000027647,ENSSSCT00000001082,gnl|UG|Ssc#S38675455,gnl|UG|Ssc#S36661000,gnl|UG|Ssc#S46880323,ENSSSCT00000027852,gnl|UG|Ssc#S35167435,gnl|UG|Ssc#S23698069,ENSSSCT00000001800,ENSSSCT00000022793,gnl|UG|Ssc#S46877398
GO:0002683	negative regulation of immune system process	3 of 582 in the list	88 of 20089 in the genome	1	1.17672	ENSSSCT00000030592,gnl|UG|Ssc#S58302860,gnl|UG|Ssc#S35167552
GO:2000021	regulation of ion homeostasis	3 of 582 in the list	88 of 20089 in the genome	1	1.17672	ENSSSCT00000031039,ENSSSCT00000009890,gnl|UG|Ssc#S58311058
GO:0002250	adaptive immune response	4 of 582 in the list	122 of 20089 in the genome	1	1.13171	ENSSSCT00000012175,gnl|UG|Ssc#S58307142,gnl|UG|Ssc#S35166541,gnl|UG|Ssc#S55327564
GO:0019216	regulation of lipid metabolic process	4 of 582 in the list	122 of 20089 in the genome	1	1.13171	gnl|UG|Ssc#S58303928,ENSSSCT00000014036,ENSSSCT00000010296,gnl|UG|Ssc#S55321252
GO:0010564	regulation of cell cycle process	8 of 582 in the list	258 of 20089 in the genome	1	1.0703	ENSSSCT00000029046,ENSSSCT00000031604,ENSSSCT00000006142,ENSSSCT00000027852,gnl|UG|Ssc#S20116576,gnl|UG|Ssc#S58308347,gnl|UG|Ssc#S35165283,ENSSSCT00000010018
GO:0009416	response to light stimulus	6 of 582 in the list	191 of 20089 in the genome	1	1.08431	gnl|UG|Ssc#S58310320,ENSSSCT00000032169,gnl|UG|Ssc#S55327619,gnl|UG|Ssc#S46878688,gnl|UG|Ssc#S35171789,gnl|UG|Ssc#S35167552
GO:0032318	regulation of Ras GTPase activity	6 of 582 in the list	191 of 20089 in the genome	1	1.08431	ENSSSCT00000024175,ENSSSCT00000027647,gnl|UG|Ssc#S55325243,ENSSSCT00000004097,gnl|UG|Ssc#S49953823,ENSSSCT00000003786
GO:0030099	myeloid cell differentiation	3 of 582 in the list	89 of 20089 in the genome	1	1.1635	ENSSSCT00000010018,ENSSSCT00000009458,gnl|UG|Ssc#S40151349
GO:0015833	peptide transport	5 of 582 in the list	158 of 20089 in the genome	1	1.09232	ENSSSCT00000004097,gnl|UG|Ssc#S39548544,gnl|UG|Ssc#S58311058,gnl|UG|Ssc#S55321252,ENSSSCT00000022765
GO:0016072	rRNA metabolic process	2 of 582 in the list	56 of 20089 in the genome	1	1.23276	ENSSSCT00000009511,gnl|UG|Ssc#S40151349
GO:0019752	carboxylic acid metabolic process	29 of 582 in the list	983 of 20089 in the genome	1	1.01831	gnl|UG|Ssc#S58310055,gnl|UG|Ssc#S35172810,gnl|UG|Ssc#S50182029,gnl|UG|Ssc#S38481264,ENSSSCT00000003786,ENSSSCT00000006146,ENSSSCT00000014114,gnl|UG|Ssc#S35167435,ENSSSCT00000016713,gnl|UG|Ssc#S43509724,gnl|UG|Ssc#S55243118,gnl|UG|Ssc#S58305891,gnl|UG|Ssc#S35165470,gnl|UG|Ssc#S20116575,ENSSSCT00000025651,ENSSSCT00000026586,ENSSSCT00000010125,gnl|UG|Ssc#S20116808,gnl|UG|Ssc#S55321252,ENSSSCT0000001…
GO:0006954	inflammatory response	5 of 582 in the list	159 of 20089 in the genome	1	1.08545	ENSSSCT00000005328,ENSSSCT00000004097,gnl|UG|Ssc#S46879163,gnl|UG|Ssc#S35165293,gnl|UG|Ssc#S46878838
GO:0051649	establishment of localization in cell	41 of 582 in the list	1398 of 20089 in the genome	1	1.01231	ENSSSCT00000015170,ENSSSCT00000004097,ENSSSCT00000028010,gnl|UG|Ssc#S46877407,ENSSSCT00000000383,ENSSSCT00000000232,gnl|UG|Ssc#S35171789,gnl|UG|Ssc#S58308031,ENSSSCT00000015183,ENSSSCT00000004631,gnl|UG|Ssc#S35173926,gnl|UG|Ssc#S58303384,gnl|UG|Ssc#S35173205,ENSSSCT00000017171,gnl|UG|Ssc#S58313925,gnl|UG|Ssc#S35167068,ENSSSCT00000002187,gnl|UG|Ssc#S58307650,ENSSSCT00000010578,gnl|UG|Ssc#S55321252…
GO:0006952	defense response	19 of 582 in the list	641 of 20089 in the genome	1	1.02313	ENSSSCT00000005328,gnl|UG|Ssc#S35173373,ENSSSCT00000004097,gnl|UG|Ssc#S40565039,gnl|UG|Ssc#S35166541,ENSSSCT00000027852,gnl|UG|Ssc#S35167435,ENSSSCT00000011649,gnl|UG|Ssc#S46879163,gnl|UG|Ssc#S55324186,gnl|UG|Ssc#S58307142,gnl|UG|Ssc#S58303872,gnl|UG|Ssc#S46877462,gnl|UG|Ssc#S55326961,gnl|UG|Ssc#S23162129,gnl|UG|Ssc#S58303891,gnl|UG|Ssc#S46878688,gnl|UG|Ssc#S35165293,gnl|UG|Ssc#S46878838
GO:0007059	chromosome segregation	3 of 582 in the list	91 of 20089 in the genome	1	1.13793	gnl|UG|Ssc#S20116576,gnl|UG|Ssc#S55327564,ENSSSCT00000018620
GO:0055085	transmembrane transport	11 of 582 in the list	366 of 20089 in the genome	1	1.0374	ENSSSCT00000010886,gnl|UG|Ssc#S55327619,gnl|UG|Ssc#S58303329,gnl|UG|Ssc#S35171789,gnl|UG|Ssc#S55321252,ENSSSCT00000030392,ENSSSCT00000004688,gnl|UG|Ssc#S33389640,ENSSSCT00000015144,gnl|UG|Ssc#S55322715,ENSSSCT00000018515
GO:0051301	cell division	2 of 582 in the list	57 of 20089 in the genome	1	1.21113	gnl|UG|Ssc#S46875786,gnl|UG|Ssc#S38675455
GO:0046879	hormone secretion	5 of 582 in the list	160 of 20089 in the genome	1	1.07866	ENSSSCT00000004097,gnl|UG|Ssc#S39548544,gnl|UG|Ssc#S58311058,gnl|UG|Ssc#S35171789,gnl|UG|Ssc#S55321252
GO:0043436	oxoacid metabolic process	29 of 582 in the list	988 of 20089 in the genome	1	1.01316	gnl|UG|Ssc#S58310055,gnl|UG|Ssc#S35172810,gnl|UG|Ssc#S50182029,gnl|UG|Ssc#S38481264,ENSSSCT00000003786,ENSSSCT00000006146,ENSSSCT00000014114,gnl|UG|Ssc#S35167435,ENSSSCT00000016713,gnl|UG|Ssc#S43509724,gnl|UG|Ssc#S55243118,gnl|UG|Ssc#S58305891,gnl|UG|Ssc#S35165470,gnl|UG|Ssc#S20116575,ENSSSCT00000025651,ENSSSCT00000026586,ENSSSCT00000010125,gnl|UG|Ssc#S20116808,gnl|UG|Ssc#S55321252,ENSSSCT0000001…
[truncated: 353 more rows]

## Sheet: YK40vsYK55
GO_ID	GO_Term	Cluster frequency	Genome frequency of use	FDR	enrichment	Gene_list
[truncated: 390 more rows]

## Sheet: YK55vsYK63
GO_ID	GO_Term	Cluster frequency	Genome frequency of use	FDR	enrichment	Gene_list
[truncated: 949 more rows]

## Sheet: YK63vsYK70
GO_ID	GO_Term	Cluster frequency	Genome frequency of use	FDR	enrichment	Gene_list
[truncated: 806 more rows]

[truncated: 6 more sheets: YK70vsYK90, YK90vsYK105, YK105vsYK0, YK0vsYK1, YK1vsYK3, YK3vsYK5]
