# Supplementary material for: Dynamic transcriptome profiles of skeletal muscle tissue across 11 developmental stages for both Tongcheng and Yorkshire pigs
Source: BMC Genomics. 2015 May 12;16(1):377. doi: 10.1186/s12864-015-1580-7 (PMC4437458; doi:10.1186/s12864-015-1580-7)
Supplement: Additional file 9: Table S5. — Pathways of all DE genes in TC and YK. [file 12864_2015_1580_MOESM9_ESM.xlsx]

## Sheet: TC pathway
Path_ID	Path_name	Number of DEGs	Number of all genes	FDR	enrichment	Gene_list
ko04260	Cardiac muscle contraction	41	141	0.000800808	2.41564	ENSSSCT00000000146;ENSSSCT00000005302;gnl|UG|Ssc#S18549664;gnl|UG|Ssc#S20116409;gnl|UG|Ssc#S35164979;ENSSSCT00000010859;gnl|UG|Ssc#S58311859;gnl|UG|Ssc#S55320113;gnl|UG|Ssc#S40222147;gnl|UG|Ssc#S58310949;gnl|UG|Ssc#S55327619;gnl|UG|Ssc#S39770049;gnl|UG|Ssc#S40141028;ENSSSCT00000030609;ENSSSCT00000026600;ENSSSCT00000028700;gnl|UG|Ssc#S58312469;ENSSSCT00000023281;ENSSSCT00000019063;gnl|UG|Ssc#S6048…
ko05012	Parkinson's disease	66	290	0.00173704	1.89066	ENSSSCT00000011308;gnl|UG|Ssc#S18549664;gnl|UG|Ssc#S17499681;gnl|UG|Ssc#S55305704;ENSSSCT00000017559;gnl|UG|Ssc#S46879303;ENSSSCT00000010859;ENSSSCT00000011089;ENSSSCT00000019205;gnl|UG|Ssc#S58308593;ENSSSCT00000029845;gnl|UG|Ssc#S40222147;gnl|UG|Ssc#S24455924;ENSSSCT00000013802;gnl|UG|Ssc#S58310949;gnl|UG|Ssc#S39770049;gnl|UG|Ssc#S40141028;ENSSSCT00000017392;ENSSSCT00000030609;gnl|UG|Ssc#S583124…
ko04510	Focal adhesion	117	629	0.00430904	1.54526	ENSSSCT00000006055;ENSSSCT00000015421;gnl|UG|Ssc#S58302318;gnl|UG|Ssc#S55325639;ENSSSCT00000026312;ENSSSCT00000018111;gnl|UG|Ssc#S55325256;ENSSSCT00000010463;ENSSSCT00000003617;ENSSSCT00000018048;gnl|UG|Ssc#S55325570;ENSSSCT00000004324;gnl|UG|Ssc#S58301550;gnl|UG|Ssc#S20116692;gnl|UG|Ssc#S55323549;ENSSSCT00000001892;gnl|UG|Ssc#S58306247;ENSSSCT00000008973;ENSSSCT00000011289;ENSSSCT00000019061;gnl…
ko04974	Protein digestion and absorption	55	247	0.0159576	1.84984	gnl|UG|Ssc#S55324074;ENSSSCT00000002577;gnl|UG|Ssc#S58308053;ENSSSCT00000010463;gnl|UG|Ssc#S55325570;gnl|UG|Ssc#S55320113;ENSSSCT00000016254;ENSSSCT00000005517;gnl|UG|Ssc#S58306247;gnl|UG|Ssc#S24317995;gnl|UG|Ssc#S58305307;gnl|UG|Ssc#S58314313;ENSSSCT00000018027;gnl|UG|Ssc#S58308065;ENSSSCT00000026483;gnl|UG|Ssc#S55327619;gnl|UG|Ssc#S58301952;ENSSSCT00000008277;gnl|UG|Ssc#S46880549;ENSSSCT0000001…
ko04727	GABAergic synapse	39	153	0.01657	2.11759	ENSSSCT00000029733;ENSSSCT00000023000;gnl|UG|Ssc#S58304029;gnl|UG|Ssc#S35170426;ENSSSCT00000024515;ENSSSCT00000003617;gnl|UG|Ssc#S35173413;gnl|UG|Ssc#S46878884;ENSSSCT00000009103;ENSSSCT00000001355;ENSSSCT00000023223;ENSSSCT00000029344;ENSSSCT00000008040;ENSSSCT00000028700;gnl|UG|Ssc#S55320173;ENSSSCT00000000184;gnl|UG|Ssc#S58305082;ENSSSCT00000012104;ENSSSCT00000026586;gnl|UG|Ssc#S58312032;ENSSS…
ko04360	Axon guidance	79	418	0.0612196	1.57007	ENSSSCT00000009572;gnl|UG|Ssc#S35165596;ENSSSCT00000026829;gnl|UG|Ssc#S55325639;ENSSSCT00000000980;ENSSSCT00000007068;ENSSSCT00000018111;ENSSSCT00000010536;ENSSSCT00000005517;ENSSSCT00000028593;ENSSSCT00000012478;gnl|UG|Ssc#S55327629;ENSSSCT00000006943;ENSSSCT00000000491;gnl|UG|Ssc#S58315292;gnl|UG|Ssc#S35170179;ENSSSCT00000011710;ENSSSCT00000018061;ENSSSCT00000023714;gnl|UG|Ssc#S58306332;ENSSSCT…
ko04512	ECM-receptor interaction	63	320	0.0990152	1.63553	ENSSSCT00000026336;ENSSSCT00000006055;ENSSSCT00000015421;gnl|UG|Ssc#S58302318;gnl|UG|Ssc#S58311041;ENSSSCT00000010463;gnl|UG|Ssc#S55325570;ENSSSCT00000007304;gnl|UG|Ssc#S58306247;gnl|UG|Ssc#S24317995;gnl|UG|Ssc#S58311437;ENSSSCT00000017020;gnl|UG|Ssc#S58305307;gnl|UG|Ssc#S58314313;gnl|UG|Ssc#S46880415;gnl|UG|Ssc#S58308065;ENSSSCT00000012455;ENSSSCT00000026483;gnl|UG|Ssc#S58301952;gnl|UG|Ssc#S5830…
ko04010	MAPK signaling pathway	99	578	0.227554	1.4229	gnl|UG|Ssc#S39984448;ENSSSCT00000014589;ENSSSCT00000000146;gnl|UG|Ssc#S20116409;gnl|UG|Ssc#S21929814;ENSSSCT00000008941;gnl|UG|Ssc#S55326680;ENSSSCT00000024088;ENSSSCT00000018509;gnl|UG|Ssc#S46877393;ENSSSCT00000003617;ENSSSCT00000018048;gnl|UG|Ssc#S58311859;gnl|UG|Ssc#S58301550;gnl|UG|Ssc#S20116692;gnl|UG|Ssc#S58304311;ENSSSCT00000018847;ENSSSCT00000019061;ENSSSCT00000009103;ENSSSCT00000031238;g…
ko00020	Citrate cycle (TCA cycle)	16	51	0.396988	2.60626	gnl|UG|Ssc#S55322708;ENSSSCT00000030494;ENSSSCT00000002248;ENSSSCT00000009033;ENSSSCT00000029845;ENSSSCT00000010304;gnl|UG|Ssc#S35167472;ENSSSCT00000012586;ENSSSCT00000000070;gnl|UG|Ssc#S40667284;ENSSSCT00000028089;ENSSSCT00000022684;gnl|UG|Ssc#S32933969;ENSSSCT00000027692;ENSSSCT00000001968;gnl|UG|Ssc#S55325398
ko00330	Arginine and proline metabolism	27	113	0.454328	1.98497	gnl|UG|Ssc#S55319767;ENSSSCT00000017594;gnl|UG|Ssc#S55324407;gnl|UG|Ssc#S35168504;gnl|UG|Ssc#S35173413;gnl|UG|Ssc#S58314164;gnl|UG|Ssc#S55324084;ENSSSCT00000011746;gnl|UG|Ssc#S35169682;gnl|UG|Ssc#S35172014;gnl|UG|Ssc#S20116624;gnl|UG|Ssc#S35168240;ENSSSCT00000029896;ENSSSCT00000005158;gnl|UG|Ssc#S35170367;ENSSSCT00000003518;gnl|UG|Ssc#S35167988;gnl|UG|Ssc#S35168404;gnl|UG|Ssc#S31107148;gnl|UG|Ssc…
ko00071	Fatty acid metabolism	24	98	0.600972	2.03448	ENSSSCT00000010866;gnl|UG|Ssc#S35167577;ENSSSCT00000010058;ENSSSCT00000004179;gnl|UG|Ssc#S16769591;ENSSSCT00000011734;ENSSSCT00000012169;ENSSSCT00000026713;gnl|UG|Ssc#S30065897;ENSSSCT00000030141;ENSSSCT00000003518;ENSSSCT00000015595;gnl|UG|Ssc#S58308417;gnl|UG|Ssc#S46881281;gnl|UG|Ssc#S22363562;ENSSSCT00000017187;ENSSSCT00000015570;ENSSSCT00000001092;ENSSSCT00000017589;gnl|UG|Ssc#S35173194;ENSSS…
ko05410	Hypertrophic cardiomyopathy (HCM)	52	275	0.631716	1.57086	ENSSSCT00000000146;ENSSSCT00000005302;ENSSSCT00000026336;gnl|UG|Ssc#S20116409;ENSSSCT00000004249;gnl|UG|Ssc#S35164979;ENSSSCT00000014456;gnl|UG|Ssc#S58311859;gnl|UG|Ssc#S35173549;ENSSSCT00000008973;gnl|UG|Ssc#S58305520;ENSSSCT00000031485;gnl|UG|Ssc#S58303082;gnl|UG|Ssc#S55320309;ENSSSCT00000017887;ENSSSCT00000026600;ENSSSCT00000028700;gnl|UG|Ssc#S35167803;ENSSSCT00000023281;gnl|UG|Ssc#S58312779;E…
ko00190	Oxidative phosphorylation	52	279	0.81618	1.54834	gnl|UG|Ssc#S18549664;gnl|UG|Ssc#S17499681;gnl|UG|Ssc#S55305704;ENSSSCT00000017559;gnl|UG|Ssc#S46879303;ENSSSCT00000010859;ENSSSCT00000018941;ENSSSCT00000003074;gnl|UG|Ssc#S58308593;ENSSSCT00000029845;gnl|UG|Ssc#S40222147;gnl|UG|Ssc#S58310949;gnl|UG|Ssc#S39770049;gnl|UG|Ssc#S40141028;ENSSSCT00000017392;ENSSSCT00000030609;gnl|UG|Ssc#S58312469;gnl|UG|Ssc#S35174207;gnl|UG|Ssc#S58314309;gnl|UG|Ssc#S60…
ko04910	Insulin signaling pathway	60	334	0.865712	1.49236	ENSSSCT00000026312;ENSSSCT00000002248;gnl|UG|Ssc#S58313268;ENSSSCT00000011982;ENSSSCT00000004249;ENSSSCT00000004324;ENSSSCT00000003786;gnl|UG|Ssc#S35171216;ENSSSCT00000019061;gnl|UG|Ssc#S43678671;gnl|UG|Ssc#S35169637;gnl|UG|Ssc#S58306134;ENSSSCT00000025989;gnl|UG|Ssc#S6010568;ENSSSCT00000007549;gnl|UG|Ssc#S58303048;ENSSSCT00000023906;ENSSSCT00000010107;gnl|UG|Ssc#S55327094;ENSSSCT00000031243;gnl|…
ko04012	ErbB signaling pathway	41	208	0.907192	1.63753	gnl|UG|Ssc#S21929814;ENSSSCT00000026312;ENSSSCT00000003617;ENSSSCT00000004324;gnl|UG|Ssc#S20116692;ENSSSCT00000003786;gnl|UG|Ssc#S55323860;ENSSSCT00000019061;ENSSSCT00000009103;ENSSSCT00000019611;ENSSSCT00000009909;ENSSSCT00000006275;ENSSSCT00000025989;ENSSSCT00000023906;ENSSSCT00000010107;gnl|UG|Ssc#S55327094;ENSSSCT00000018948;ENSSSCT00000015217;gnl|UG|Ssc#S35168385;ENSSSCT00000014043;ENSSSCT00…
ko04728	Dopaminergic synapse	49	266	1	1.53032	ENSSSCT00000016414;gnl|UG|Ssc#S34507293;ENSSSCT00000025841;ENSSSCT00000029733;gnl|UG|Ssc#S55325284;ENSSSCT00000003617;gnl|UG|Ssc#S35171216;ENSSSCT00000009103;ENSSSCT00000031238;gnl|UG|Ssc#S58309223;ENSSSCT00000023118;ENSSSCT00000029344;ENSSSCT00000023906;ENSSSCT00000010107;gnl|UG|Ssc#S46888458;gnl|UG|Ssc#S55320173;gnl|UG|Ssc#S55327094;gnl|UG|Ssc#S43509714;gnl|UG|Ssc#S20116624;ENSSSCT00000011790;E…
ko05100	Bacterial invasion of epithelial cells	37	189	1	1.62633	ENSSSCT00000026312;ENSSSCT00000018111;gnl|UG|Ssc#S40551206;ENSSSCT00000004324;gnl|UG|Ssc#S58301550;gnl|UG|Ssc#S35166290;ENSSSCT00000008973;ENSSSCT00000011289;ENSSSCT00000008349;gnl|UG|Ssc#S35174022;gnl|UG|Ssc#S40040406;ENSSSCT00000009909;ENSSSCT00000015666;ENSSSCT00000017887;ENSSSCT00000009036;gnl|UG|Ssc#S58308825;gnl|UG|Ssc#S23213517;ENSSSCT00000015217;gnl|UG|Ssc#S58302754;gnl|UG|Ssc#S43509650;g…
ko03050	Proteasome	17	68	1	2.07686	ENSSSCT00000024405;gnl|UG|Ssc#S18353912;gnl|UG|Ssc#S17515838;gnl|UG|Ssc#S55326866;gnl|UG|Ssc#S55321636;ENSSSCT00000002703;gnl|UG|Ssc#S35173567;ENSSSCT00000014459;ENSSSCT00000006146;gnl|UG|Ssc#S23213237;gnl|UG|Ssc#S35168390;ENSSSCT00000029706;gnl|UG|Ssc#S58304667;gnl|UG|Ssc#S55326065;gnl|UG|Ssc#S58311255;ENSSSCT00000019042;ENSSSCT00000018803
ko05010	Alzheimer's disease	66	394	1	1.3916	gnl|UG|Ssc#S18549664;ENSSSCT00000026829;gnl|UG|Ssc#S17499681;ENSSSCT00000018811;gnl|UG|Ssc#S55305704;ENSSSCT00000017559;gnl|UG|Ssc#S46879303;ENSSSCT00000010859;gnl|UG|Ssc#S35171216;ENSSSCT00000018847;gnl|UG|Ssc#S58308593;ENSSSCT00000029845;gnl|UG|Ssc#S40222147;gnl|UG|Ssc#S24455924;ENSSSCT00000015979;ENSSSCT00000008553;gnl|UG|Ssc#S35172469;gnl|UG|Ssc#S58310949;gnl|UG|Ssc#S35171967;gnl|UG|Ssc#S3977…
ko04145	Phagosome	78	482	1	1.34436	ENSSSCT00000015421;gnl|UG|Ssc#S35171270;gnl|UG|Ssc#S55325840;ENSSSCT00000024760;gnl|UG|Ssc#S55321680;ENSSSCT00000012163;gnl|UG|Ssc#S35172762;ENSSSCT00000032017;gnl|UG|Ssc#S35169432;ENSSSCT00000018941;ENSSSCT00000010605;ENSSSCT00000008973;gnl|UG|Ssc#S58305096;ENSSSCT00000003074;ENSSSCT00000014793;ENSSSCT00000017020;gnl|UG|Ssc#S35174022;ENSSSCT00000007733;gnl|UG|Ssc#S20116742;gnl|UG|Ssc#S58309878;g…
ko03320	PPAR signaling pathway	35	186	1	1.56323	gnl|UG|Ssc#S58304645;ENSSSCT00000011546;ENSSSCT00000002248;gnl|UG|Ssc#S55318219;gnl|UG|Ssc#S58313593;ENSSSCT00000025655;ENSSSCT00000024406;ENSSSCT00000004179;gnl|UG|Ssc#S35169669;gnl|UG|Ssc#S35172490;gnl|UG|Ssc#S16769591;ENSSSCT00000027002;ENSSSCT00000014760;gnl|UG|Ssc#S34535466;gnl|UG|Ssc#S30065897;gnl|UG|Ssc#S58303048;gnl|UG|Ssc#S23212825;ENSSSCT00000005381;ENSSSCT00000015595;gnl|UG|Ssc#S583084…
ko04141	Protein processing in endoplasmic reticulum	61	366	1	1.38458	ENSSSCT00000010838;ENSSSCT00000009214;gnl|UG|Ssc#S55325148;ENSSSCT00000012037;gnl|UG|Ssc#S46879745;ENSSSCT00000018811;gnl|UG|Ssc#S35170631;gnl|UG|Ssc#S55323286;ENSSSCT00000012163;gnl|UG|Ssc#S37959691;ENSSSCT00000014757;gnl|UG|Ssc#S35171040;ENSSSCT00000016389;gnl|UG|Ssc#S46880035;ENSSSCT00000017469;gnl|UG|Ssc#S46877471;gnl|UG|Ssc#S35171967;ENSSSCT00000003122;ENSSSCT00000023906;ENSSSCT00000010107;g…
ko05412	Arrhythmogenic right ventricular cardiomyopathy (ARVC)	38	209	1	1.51045	ENSSSCT00000000146;ENSSSCT00000026336;gnl|UG|Ssc#S20116409;gnl|UG|Ssc#S40551206;gnl|UG|Ssc#S58311859;gnl|UG|Ssc#S35173549;ENSSSCT00000008973;gnl|UG|Ssc#S58305520;gnl|UG|Ssc#S58303384;ENSSSCT00000015666;ENSSSCT00000017887;gnl|UG|Ssc#S58311304;ENSSSCT00000009036;ENSSSCT00000028700;ENSSSCT00000023281;ENSSSCT00000007115;ENSSSCT00000019063;gnl|UG|Ssc#S20116741;ENSSSCT00000019141;ENSSSCT00000011578;ENS…
ko04964	Proximal tubule bicarbonate reclamation	9	29	1	2.57817	ENSSSCT00000002248;gnl|UG|Ssc#S55320113;gnl|UG|Ssc#S35167472;gnl|UG|Ssc#S55327619;gnl|UG|Ssc#S35171789;ENSSSCT00000013785;gnl|UG|Ssc#S55320446;ENSSSCT00000017481;ENSSSCT00000006901
ko00270	Cysteine and methionine metabolism	15	63	1	1.97796	ENSSSCT00000026549;gnl|UG|Ssc#S35169862;ENSSSCT00000023785;ENSSSCT00000015030;gnl|UG|Ssc#S35166787;gnl|UG|Ssc#S35172014;ENSSSCT00000029896;ENSSSCT00000014923;ENSSSCT00000015537;gnl|UG|Ssc#S35166898;gnl|UG|Ssc#S46881263;ENSSSCT00000018551;gnl|UG|Ssc#S35166426;gnl|UG|Ssc#S55318252;gnl|UG|Ssc#S20116808
ko05169	Epstein-Barr virus infection	76	483	1	1.30718	gnl|UG|Ssc#S58309953;ENSSSCT00000008433;ENSSSCT00000010685;ENSSSCT00000024584;ENSSSCT00000024405;gnl|UG|Ssc#S21929814;gnl|UG|Ssc#S35171270;gnl|UG|Ssc#S55325840;ENSSSCT00000026312;ENSSSCT00000008664;gnl|UG|Ssc#S55321680;ENSSSCT00000004324;gnl|UG|Ssc#S33209438;ENSSSCT00000031238;ENSSSCT00000019611;ENSSSCT00000002703;gnl|UG|Ssc#S6090752;gnl|UG|Ssc#S35166701;ENSSSCT00000028217;gnl|UG|Ssc#S35173205;EN…
ko05200	Pathways in cancer	109	730	1	1.24043	ENSSSCT00000025452;ENSSSCT00000006055;gnl|UG|Ssc#S21929814;ENSSSCT00000026312;gnl|UG|Ssc#S35165172;ENSSSCT00000018111;ENSSSCT00000018509;gnl|UG|Ssc#S40551206;ENSSSCT00000010463;gnl|UG|Ssc#S58304913;ENSSSCT00000029331;ENSSSCT00000003617;gnl|UG|Ssc#S55325570;ENSSSCT00000004324;ENSSSCT00000012703;gnl|UG|Ssc#S20116692;ENSSSCT00000003786;gnl|UG|Ssc#S55323549;ENSSSCT00000030510;ENSSSCT00000001892;gnl|U…
ko04920	Adipocytokine signaling pathway	29	155	1	1.5543	ENSSSCT00000002248;ENSSSCT00000004249;gnl|UG|Ssc#S58313593;ENSSSCT00000003786;gnl|UG|Ssc#S43678671;gnl|UG|Ssc#S35169637;gnl|UG|Ssc#S16769591;gnl|UG|Ssc#S35172469;ENSSSCT00000027002;gnl|UG|Ssc#S34535466;gnl|UG|Ssc#S30065897;ENSSSCT00000023906;ENSSSCT00000010107;gnl|UG|Ssc#S55327094;ENSSSCT00000015595;ENSSSCT00000006410;ENSSSCT00000006417;gnl|UG|Ssc#S58301537;gnl|UG|Ssc#S22363562;gnl|UG|Ssc#S583018…
ko00010	Glycolysis / Gluconeogenesis	24	122	1	1.63425	ENSSSCT00000002248;ENSSSCT00000011982;gnl|UG|Ssc#S35169862;ENSSSCT00000010058;gnl|UG|Ssc#S39982552;gnl|UG|Ssc#S58304639;gnl|UG|Ssc#S23699925;ENSSSCT00000003518;gnl|UG|Ssc#S58308454;gnl|UG|Ssc#S17515625;gnl|UG|Ssc#S35173954;ENSSSCT00000007971;ENSSSCT00000011222;gnl|UG|Ssc#S43134858;gnl|UG|Ssc#S46878740;gnl|UG|Ssc#S35171851;gnl|UG|Ssc#S35166397;gnl|UG|Ssc#S55325370;gnl|UG|Ssc#S55326250;ENSSSCT00000…
ko04721	Synaptic vesicle cycle	30	162	1	1.53842	gnl|UG|Ssc#S55237678;ENSSSCT00000015183;ENSSSCT00000018941;ENSSSCT00000003074;ENSSSCT00000014499;ENSSSCT00000019570;ENSSSCT00000003581;gnl|UG|Ssc#S40040406;ENSSSCT00000004730;gnl|UG|Ssc#S58304422;ENSSSCT00000008040;gnl|UG|Ssc#S58305082;gnl|UG|Ssc#S58314309;gnl|UG|Ssc#S58314017;gnl|UG|Ssc#S55319614;gnl|UG|Ssc#S35170643;ENSSSCT00000016265;ENSSSCT00000028010;ENSSSCT00000001037;ENSSSCT00000028491;gnl…
ko05414	Dilated cardiomyopathy	57	357	1	1.3264	ENSSSCT00000000146;ENSSSCT00000005302;ENSSSCT00000026336;gnl|UG|Ssc#S20116409;gnl|UG|Ssc#S55321680;gnl|UG|Ssc#S35164979;ENSSSCT00000014456;gnl|UG|Ssc#S58311859;gnl|UG|Ssc#S35173549;ENSSSCT00000008973;gnl|UG|Ssc#S58305520;ENSSSCT00000031485;gnl|UG|Ssc#S58303082;gnl|UG|Ssc#S55320309;ENSSSCT00000029344;ENSSSCT00000017887;ENSSSCT00000026600;ENSSSCT00000028700;gnl|UG|Ssc#S46888458;gnl|UG|Ssc#S35167803…
ko00650	Butanoate metabolism	12	50	1	1.99379	ENSSSCT00000010866;gnl|UG|Ssc#S35167577;ENSSSCT00000012169;ENSSSCT00000012104;ENSSSCT00000026586;gnl|UG|Ssc#S46881281;ENSSSCT00000015570;gnl|UG|Ssc#S58302476;ENSSSCT00000022684;gnl|UG|Ssc#S35171287;gnl|UG|Ssc#S58315190;ENSSSCT00000001650
ko01100	Metabolic pathways	302	2246	1	1.11703	gnl|UG|Ssc#S58313424;gnl|UG|Ssc#S58304645;gnl|UG|Ssc#S35170100;gnl|UG|Ssc#S58303120;gnl|UG|Ssc#S55325148;gnl|UG|Ssc#S55322708;gnl|UG|Ssc#S18549664;ENSSSCT00000011151;ENSSSCT00000005225;ENSSSCT00000030494;ENSSSCT00000024584;gnl|UG|Ssc#S35169976;gnl|UG|Ssc#S17499681;ENSSSCT00000026549;ENSSSCT00000002248;ENSSSCT00000010866;gnl|UG|Ssc#S55305704;gnl|UG|Ssc#S55319655;ENSSSCT00000017559;ENSSSCT000000119…
ko04540	Gap junction	35	202	1	1.43941	ENSSSCT00000016414;ENSSSCT00000010130;ENSSSCT00000003617;gnl|UG|Ssc#S20116692;ENSSSCT00000019061;ENSSSCT00000014793;ENSSSCT00000009103;ENSSSCT00000027953;ENSSSCT00000025989;ENSSSCT00000029344;ENSSSCT00000002929;ENSSSCT00000009710;gnl|UG|Ssc#S46888458;gnl|UG|Ssc#S55320173;ENSSSCT00000000184;gnl|UG|Ssc#S35164565;ENSSSCT00000026377;gnl|UG|Ssc#S46879122;gnl|UG|Ssc#S14900924;gnl|UG|Ssc#S35173257;gnl|U…
ko05210	Colorectal cancer	24	128	1	1.55765	gnl|UG|Ssc#S21929814;ENSSSCT00000026312;ENSSSCT00000004324;ENSSSCT00000030510;gnl|UG|Ssc#S58304311;gnl|UG|Ssc#S58315292;gnl|UG|Ssc#S24455924;ENSSSCT00000023714;gnl|UG|Ssc#S35174022;ENSSSCT00000025989;ENSSSCT00000023906;ENSSSCT00000010107;gnl|UG|Ssc#S35167803;gnl|UG|Ssc#S55327094;ENSSSCT00000015217;gnl|UG|Ssc#S35168385;gnl|UG|Ssc#S58306026;gnl|UG|Ssc#S49953823;gnl|UG|Ssc#S58311443;gnl|UG|Ssc#S5831…
ko00640	Propanoate metabolism	15	71	1	1.7551	gnl|UG|Ssc#S35169862;ENSSSCT00000009033;ENSSSCT00000010304;ENSSSCT00000004179;ENSSSCT00000012169;ENSSSCT00000023313;ENSSSCT00000003518;gnl|UG|Ssc#S46881281;ENSSSCT00000012586;ENSSSCT00000007971;ENSSSCT00000015570;gnl|UG|Ssc#S35171287;gnl|UG|Ssc#S46878829;gnl|UG|Ssc#S55318252;gnl|UG|Ssc#S58315190
ko04725	Cholinergic synapse	33	193	1	1.42044	ENSSSCT00000029733;gnl|UG|Ssc#S55325639;ENSSSCT00000026312;gnl|UG|Ssc#S55325284;ENSSSCT00000001958;ENSSSCT00000003617;ENSSSCT00000004324;ENSSSCT00000009103;ENSSSCT00000025989;ENSSSCT00000029344;ENSSSCT00000028700;gnl|UG|Ssc#S55320173;gnl|UG|Ssc#S55327094;ENSSSCT00000000184;ENSSSCT00000015217;gnl|UG|Ssc#S58312032;ENSSSCT00000007491;ENSSSCT00000011285;gnl|UG|Ssc#S58301511;ENSSSCT00000016782;gnl|UG|…
ko05146	Amoebiasis	60	388	1	1.28466	ENSSSCT00000006055;ENSSSCT00000026312;gnl|UG|Ssc#S55321680;ENSSSCT00000010463;ENSSSCT00000003617;gnl|UG|Ssc#S55325570;ENSSSCT00000004324;gnl|UG|Ssc#S58306247;ENSSSCT00000011289;gnl|UG|Ssc#S35166257;gnl|UG|Ssc#S24317995;ENSSSCT00000009103;gnl|UG|Ssc#S58305307;gnl|UG|Ssc#S58303384;gnl|UG|Ssc#S58314313;gnl|UG|Ssc#S58308065;ENSSSCT00000012455;ENSSSCT00000026483;gnl|UG|Ssc#S58301952;gnl|UG|Ssc#S583113…
ko04520	Adherens junction	38	229	1	1.37853	gnl|UG|Ssc#S55325639;ENSSSCT00000018111;gnl|UG|Ssc#S40551206;gnl|UG|Ssc#S58304311;ENSSSCT00000008973;ENSSSCT00000011289;gnl|UG|Ssc#S58308492;gnl|UG|Ssc#S35174022;gnl|UG|Ssc#S58303384;ENSSSCT00000004443;ENSSSCT00000015666;ENSSSCT00000017887;gnl|UG|Ssc#S58311304;gnl|UG|Ssc#S58303048;ENSSSCT00000009036;ENSSSCT00000014869;gnl|UG|Ssc#S58310499;gnl|UG|Ssc#S58302561;ENSSSCT00000027330;ENSSSCT00000011578…
ko04115	p53 signaling pathway	27	153	1	1.46602	gnl|UG|Ssc#S55327323;ENSSSCT00000025302;ENSSSCT00000013239;gnl|UG|Ssc#S35173658;gnl|UG|Ssc#S24455924;ENSSSCT00000023522;ENSSSCT00000015585;gnl|UG|Ssc#S33578949;gnl|UG|Ssc#S58315065;gnl|UG|Ssc#S58307281;ENSSSCT00000009845;gnl|UG|Ssc#S35166728;gnl|UG|Ssc#S35168298;gnl|UG|Ssc#S55324056;gnl|UG|Ssc#S55325088;gnl|UG|Ssc#S35169437;ENSSSCT00000018536;ENSSSCT00000012851;ENSSSCT00000032169;gnl|UG|Ssc#S5532…
ko04962	Vasopressin-regulated water reabsorption	19	99	1	1.59436	gnl|UG|Ssc#S55325284;gnl|UG|Ssc#S58329905;ENSSSCT00000019570;gnl|UG|Ssc#S58313226;ENSSSCT00000024152;gnl|UG|Ssc#S46878838;ENSSSCT00000014569;gnl|UG|Ssc#S58304422;gnl|UG|Ssc#S46888458;ENSSSCT00000028386;ENSSSCT00000000184;gnl|UG|Ssc#S58305082;ENSSSCT00000017365;gnl|UG|Ssc#S58301045;ENSSSCT00000024720;ENSSSCT00000010854;gnl|UG|Ssc#S58304306;ENSSSCT00000015046;ENSSSCT00000013710
ko05030	Cocaine addiction	19	100	1	1.57842	ENSSSCT00000016414;ENSSSCT00000026829;gnl|UG|Ssc#S55325284;gnl|UG|Ssc#S19541070;gnl|UG|Ssc#S58310779;ENSSSCT00000031238;ENSSSCT00000029344;gnl|UG|Ssc#S46888458;gnl|UG|Ssc#S55320173;gnl|UG|Ssc#S43509714;gnl|UG|Ssc#S20116624;ENSSSCT00000015217;gnl|UG|Ssc#S58309329;ENSSSCT00000012068;ENSSSCT00000016782;gnl|UG|Ssc#S58305628;gnl|UG|Ssc#S58306181;ENSSSCT00000022356;ENSSSCT00000015046
ko05016	Huntington's disease	63	415	1	1.26113	ENSSSCT00000011308;gnl|UG|Ssc#S18549664;ENSSSCT00000024584;gnl|UG|Ssc#S17499681;gnl|UG|Ssc#S55305704;ENSSSCT00000017559;gnl|UG|Ssc#S46879303;gnl|UG|Ssc#S55325284;ENSSSCT00000010859;gnl|UG|Ssc#S58308593;ENSSSCT00000029845;gnl|UG|Ssc#S40222147;gnl|UG|Ssc#S24455924;gnl|UG|Ssc#S35164643;gnl|UG|Ssc#S35169637;ENSSSCT00000013802;gnl|UG|Ssc#S58310949;gnl|UG|Ssc#S39770049;gnl|UG|Ssc#S40141028;ENSSSCT00000…
ko00534	Glycosaminoglycan biosynthesis - heparan sulfate	9	37	1	2.02073	gnl|UG|Ssc#S46880220;gnl|UG|Ssc#S58304513;gnl|UG|Ssc#S46880203;ENSSSCT00000004898;gnl|UG|Ssc#S35164232;ENSSSCT00000008587;gnl|UG|Ssc#S55323460;ENSSSCT00000024170;ENSSSCT00000016628
ko05221	Acute myeloid leukemia	22	121	1	1.51045	gnl|UG|Ssc#S21929814;ENSSSCT00000026312;gnl|UG|Ssc#S58304913;ENSSSCT00000004324;ENSSSCT00000003786;ENSSSCT00000019061;ENSSSCT00000025989;gnl|UG|Ssc#S55327094;ENSSSCT00000018948;ENSSSCT00000015217;gnl|UG|Ssc#S35168385;ENSSSCT00000024309;gnl|UG|Ssc#S49953823;gnl|UG|Ssc#S46879539;gnl|UG|Ssc#S58311443;ENSSSCT00000010202;ENSSSCT00000014113;gnl|UG|Ssc#S52128921;gnl|UG|Ssc#S46880618;ENSSSCT00000018731;g…
ko05213	Endometrial cancer	21	115	1	1.51701	gnl|UG|Ssc#S21929814;ENSSSCT00000026312;gnl|UG|Ssc#S40551206;ENSSSCT00000004324;gnl|UG|Ssc#S20116692;ENSSSCT00000030510;ENSSSCT00000019061;ENSSSCT00000025989;ENSSSCT00000015666;ENSSSCT00000009036;gnl|UG|Ssc#S55327094;ENSSSCT00000015217;gnl|UG|Ssc#S35168385;ENSSSCT00000027926;gnl|UG|Ssc#S49953823;gnl|UG|Ssc#S58311443;gnl|UG|Ssc#S52128921;gnl|UG|Ssc#S46880618;ENSSSCT00000018731;gnl|UG|Ssc#S58304887…
ko04723	Retrograde endocannabinoid signaling	31	186	1	1.38458	ENSSSCT00000029733;ENSSSCT00000023000;ENSSSCT00000003617;ENSSSCT00000009103;ENSSSCT00000004730;ENSSSCT00000029344;ENSSSCT00000008040;ENSSSCT00000028700;ENSSSCT00000023906;ENSSSCT00000010107;gnl|UG|Ssc#S55320173;ENSSSCT00000000184;gnl|UG|Ssc#S58312032;ENSSSCT00000007491;gnl|UG|Ssc#S35174086;ENSSSCT00000030785;ENSSSCT00000016782;ENSSSCT00000018537;gnl|UG|Ssc#S58312765;ENSSSCT00000031430;ENSSSCT0000…
ko04530	Tight junction	80	549	1	1.21056	gnl|UG|Ssc#S34507293;ENSSSCT00000023465;ENSSSCT00000024760;gnl|UG|Ssc#S58302320;gnl|UG|Ssc#S58304401;gnl|UG|Ssc#S40551206;ENSSSCT00000003617;gnl|UG|Ssc#S58310037;gnl|UG|Ssc#S35166290;ENSSSCT00000009246;ENSSSCT00000008973;ENSSSCT00000025301;ENSSSCT00000004640;gnl|UG|Ssc#S55295965;gnl|UG|Ssc#S40831913;ENSSSCT00000009103;ENSSSCT00000015585;gnl|UG|Ssc#S46877680;gnl|UG|Ssc#S58303384;gnl|UG|Ssc#S435096…
ko04670	Leukocyte transendothelial migration	50	326	1	1.27415	gnl|UG|Ssc#S35167068;ENSSSCT00000026312;gnl|UG|Ssc#S40551206;ENSSSCT00000003617;ENSSSCT00000004324;ENSSSCT00000008973;ENSSSCT00000011289;ENSSSCT00000016488;ENSSSCT00000009103;gnl|UG|Ssc#S35174022;gnl|UG|Ssc#S58303384;gnl|UG|Ssc#S58305344;gnl|UG|Ssc#S50180456;ENSSSCT00000004443;ENSSSCT00000027448;gnl|UG|Ssc#S18359204;ENSSSCT00000015666;ENSSSCT00000022976;ENSSSCT00000017887;gnl|UG|Ssc#S58311304;ENS…
ko05034	Alcoholism	44	282	1	1.2962	ENSSSCT00000003901;ENSSSCT00000016414;gnl|UG|Ssc#S58310606;ENSSSCT00000029733;gnl|UG|Ssc#S55325284;gnl|UG|Ssc#S35171216;ENSSSCT00000019061;gnl|UG|Ssc#S58310779;ENSSSCT00000031238;gnl|UG|Ssc#S46878223;ENSSSCT00000025989;ENSSSCT00000029344;gnl|UG|Ssc#S46888458;gnl|UG|Ssc#S55320173;gnl|UG|Ssc#S43509714;gnl|UG|Ssc#S20116624;gnl|UG|Ssc#S46876806;ENSSSCT00000015217;gnl|UG|Ssc#S35168385;gnl|UG|Ssc#S5830…
ko04722	Neurotrophin signaling pathway	51	334	1	1.2685	ENSSSCT00000008433;ENSSSCT00000026312;gnl|UG|Ssc#S49954467;ENSSSCT00000009457;gnl|UG|Ssc#S58329905;ENSSSCT00000004324;gnl|UG|Ssc#S35171216;ENSSSCT00000019061;gnl|UG|Ssc#S35174022;ENSSSCT00000009909;ENSSSCT00000006275;ENSSSCT00000025989;gnl|UG|Ssc#S58301127;ENSSSCT00000013470;gnl|UG|Ssc#S35166701;gnl|UG|Ssc#S35173205;ENSSSCT00000023906;ENSSSCT00000010107;gnl|UG|Ssc#S55327094;gnl|UG|Ssc#S17514753;E…
ko04142	Lysosome	37	232	1	1.3249	gnl|UG|Ssc#S55320621;ENSSSCT00000002023;ENSSSCT00000018941;ENSSSCT00000003496;gnl|UG|Ssc#S35168449;ENSSSCT00000003074;ENSSSCT00000007733;gnl|UG|Ssc#S46877416;gnl|UG|Ssc#S35173684;gnl|UG|Ssc#S23213494;ENSSSCT00000032579;ENSSSCT00000018736;ENSSSCT00000011814;gnl|UG|Ssc#S35172440;gnl|UG|Ssc#S23213046;gnl|UG|Ssc#S55319614;gnl|UG|Ssc#S35171357;gnl|UG|Ssc#S58310528;ENSSSCT00000032550;ENSSSCT00000012233…
ko04930	Type II diabetes mellitus	18	98	1	1.52586	ENSSSCT00000026312;gnl|UG|Ssc#S58313593;ENSSSCT00000004324;ENSSSCT00000003786;gnl|UG|Ssc#S6666019;ENSSSCT00000014612;gnl|UG|Ssc#S43678671;ENSSSCT00000027002;ENSSSCT00000023906;ENSSSCT00000010107;ENSSSCT00000015217;ENSSSCT00000000994;ENSSSCT00000011222;gnl|UG|Ssc#S46878740;gnl|UG|Ssc#S35166397;gnl|UG|Ssc#S58312765;gnl|UG|Ssc#S50674927;gnl|UG|Ssc#S55325318
ko00250	Alanine, aspartate and glutamate metabolism	11	52	1	1.75735	gnl|UG|Ssc#S55319767;ENSSSCT00000017594;gnl|UG|Ssc#S35173413;gnl|UG|Ssc#S58314164;gnl|UG|Ssc#S35172014;ENSSSCT00000012104;ENSSSCT00000026586;ENSSSCT00000016713;gnl|UG|Ssc#S38479071;ENSSSCT00000017481;gnl|UG|Ssc#S20116808
ko04110	Cell cycle	37	235	1	1.30798	ENSSSCT00000008433;gnl|UG|Ssc#S21929814;gnl|UG|Ssc#S55326680;ENSSSCT00000012745;ENSSSCT00000006872;gnl|UG|Ssc#S35168312;ENSSSCT00000013239;ENSSSCT00000015585;gnl|UG|Ssc#S33578949;gnl|UG|Ssc#S30686599;ENSSSCT00000006275;gnl|UG|Ssc#S35166701;gnl|UG|Ssc#S35173205;ENSSSCT00000031444;gnl|UG|Ssc#S35167803;ENSSSCT00000014901;gnl|UG|Ssc#S58308825;gnl|UG|Ssc#S58301570;ENSSSCT00000012721;ENSSSCT00000013823…
ko00062	Fatty acid elongation	10	47	1	1.76754	gnl|UG|Ssc#S35167577;gnl|UG|Ssc#S35164672;ENSSSCT00000028339;ENSSSCT00000012169;gnl|UG|Ssc#S46879090;gnl|UG|Ssc#S35166512;ENSSSCT00000002974;ENSSSCT00000009375;gnl|UG|Ssc#S35171287;gnl|UG|Ssc#S58315190
ko00620	Pyruvate metabolism	17	94	1	1.50241	gnl|UG|Ssc#S58307449;ENSSSCT00000002248;gnl|UG|Ssc#S35169862;gnl|UG|Ssc#S35167472;gnl|UG|Ssc#S35172038;ENSSSCT00000023313;ENSSSCT00000003518;gnl|UG|Ssc#S46881281;ENSSSCT00000007971;gnl|UG|Ssc#S58306663;gnl|UG|Ssc#S46878740;gnl|UG|Ssc#S50165076;ENSSSCT00000015570;gnl|UG|Ssc#S58309537;ENSSSCT00000028089;ENSSSCT00000022684;gnl|UG|Ssc#S55318252
ko04914	Progesterone-mediated oocyte maturation	30	186	1	1.33991	ENSSSCT00000026312;gnl|UG|Ssc#S55326680;ENSSSCT00000012745;ENSSSCT00000004324;gnl|UG|Ssc#S35168312;ENSSSCT00000013239;gnl|UG|Ssc#S30686599;ENSSSCT00000025989;ENSSSCT00000029344;ENSSSCT00000023906;ENSSSCT00000010107;gnl|UG|Ssc#S55320173;gnl|UG|Ssc#S58308825;gnl|UG|Ssc#S55327094;ENSSSCT00000000184;ENSSSCT00000009556;ENSSSCT00000015217;gnl|UG|Ssc#S35168385;gnl|UG|Ssc#S55326940;ENSSSCT00000001901;ENS…
ko00052	Galactose metabolism	10	49	1	1.6954	ENSSSCT00000005225;ENSSSCT00000012040;gnl|UG|Ssc#S35172038;gnl|UG|Ssc#S58305744;ENSSSCT00000028713;gnl|UG|Ssc#S58308454;ENSSSCT00000011222;gnl|UG|Ssc#S35166397;gnl|UG|Ssc#S55325370;gnl|UG|Ssc#S55325393
ko05222	Small cell lung cancer	34	218	1	1.29566	ENSSSCT00000025452;ENSSSCT00000006055;gnl|UG|Ssc#S21929814;ENSSSCT00000026312;ENSSSCT00000010463;gnl|UG|Ssc#S55325570;ENSSSCT00000004324;gnl|UG|Ssc#S55323549;gnl|UG|Ssc#S24455924;ENSSSCT00000015585;gnl|UG|Ssc#S58305307;ENSSSCT00000012455;ENSSSCT00000026483;gnl|UG|Ssc#S58301952;gnl|UG|Ssc#S34535466;gnl|UG|Ssc#S55327094;ENSSSCT00000015217;gnl|UG|Ssc#S58315033;gnl|UG|Ssc#S58302754;gnl|UG|Ssc#S351682…
ko05160	Hepatitis C	40	263	1	1.26349	gnl|UG|Ssc#S34507293;ENSSSCT00000025452;ENSSSCT00000026312;gnl|UG|Ssc#S35173459;ENSSSCT00000004324;gnl|UG|Ssc#S20116692;gnl|UG|Ssc#S24318161;ENSSSCT00000019061;gnl|UG|Ssc#S20116742;ENSSSCT00000006622;gnl|UG|Ssc#S58305344;gnl|UG|Ssc#S6090752;gnl|UG|Ssc#S35172469;ENSSSCT00000025989;ENSSSCT00000023906;ENSSSCT00000010107;gnl|UG|Ssc#S55327094;gnl|UG|Ssc#S35174267;ENSSSCT00000015217;gnl|UG|Ssc#S3516838…
ko04961	Endocrine and other factor-regulated calcium reabsorption	18	104	1	1.43783	ENSSSCT00000003617;gnl|UG|Ssc#S55320113;ENSSSCT00000009103;gnl|UG|Ssc#S40040406;gnl|UG|Ssc#S55327619;gnl|UG|Ssc#S46888458;ENSSSCT00000000184;gnl|UG|Ssc#S58314017;gnl|UG|Ssc#S55319614;ENSSSCT00000013785;ENSSSCT00000024720;ENSSSCT00000028491;ENSSSCT00000011464;ENSSSCT00000019230;ENSSSCT00000006901;ENSSSCT00000015046;gnl|UG|Ssc#S55324455;gnl|UG|Ssc#S56448572
ko05032	Morphine addiction	27	169	1	1.32723	ENSSSCT00000029733;ENSSSCT00000023000;ENSSSCT00000003617;ENSSSCT00000009103;ENSSSCT00000001355;gnl|UG|Ssc#S34522670;ENSSSCT00000029344;ENSSSCT00000000318;ENSSSCT00000008040;gnl|UG|Ssc#S46888458;gnl|UG|Ssc#S55320173;ENSSSCT00000000184;gnl|UG|Ssc#S58312032;ENSSSCT00000007491;gnl|UG|Ssc#S43509655;ENSSSCT00000030785;ENSSSCT00000016782;gnl|UG|Ssc#S58304479;ENSSSCT00000018537;ENSSSCT00000031430;ENSSSCT…
ko00280	Valine, leucine and isoleucine degradation	19	112	1	1.4093	ENSSSCT00000010866;gnl|UG|Ssc#S35167577;ENSSSCT00000004179;ENSSSCT00000005273;ENSSSCT00000011734;ENSSSCT00000012169;ENSSSCT00000029315;ENSSSCT00000005714;ENSSSCT00000003518;gnl|UG|Ssc#S46881281;gnl|UG|Ssc#S46880063;ENSSSCT00000015570;gnl|UG|Ssc#S58302476;ENSSSCT00000027068;ENSSSCT00000009375;gnl|UG|Ssc#S35171287;gnl|UG|Ssc#S46878829;gnl|UG|Ssc#S58315190;ENSSSCT00000001650
ko05031	Amphetamine addiction	28	177	1	1.31417	gnl|UG|Ssc#S55325284;ENSSSCT00000003617;gnl|UG|Ssc#S35171216;gnl|UG|Ssc#S58310779;ENSSSCT00000009103;ENSSSCT00000031238;ENSSSCT00000029344;gnl|UG|Ssc#S46888458;gnl|UG|Ssc#S43509714;gnl|UG|Ssc#S20116624;ENSSSCT00000015217;gnl|UG|Ssc#S58309329;ENSSSCT00000011285;gnl|UG|Ssc#S58301511;ENSSSCT00000012068;gnl|UG|Ssc#S58305628;ENSSSCT00000031715;gnl|UG|Ssc#S35171867;ENSSSCT00000008457;ENSSSCT00000011464…
ko04130	SNARE interactions in vesicular transport	11	58	1	1.57555	ENSSSCT00000019570;gnl|UG|Ssc#S58304422;ENSSSCT00000004629;ENSSSCT00000030392;ENSSSCT00000011055;ENSSSCT00000015026;gnl|UG|Ssc#S58301510;ENSSSCT00000023473;ENSSSCT00000008457;ENSSSCT00000029547;ENSSSCT00000005220
ko04666	Fc gamma R-mediated phagocytosis	48	328	1	1.21572	ENSSSCT00000026312;gnl|UG|Ssc#S55321680;ENSSSCT00000003617;ENSSSCT00000004324;ENSSSCT00000009103;ENSSSCT00000008349;ENSSSCT00000007529;gnl|UG|Ssc#S35168191;gnl|UG|Ssc#S35174022;ENSSSCT00000025955;gnl|UG|Ssc#S40040406;gnl|UG|Ssc#S55318348;gnl|UG|Ssc#S43509763;ENSSSCT00000022976;ENSSSCT00000018931;ENSSSCT00000014875;gnl|UG|Ssc#S55327094;gnl|UG|Ssc#S35167235;gnl|UG|Ssc#S23213517;ENSSSCT00000015217;E…
ko00900	Terpenoid backbone biosynthesis	7	32	1	1.81725	gnl|UG|Ssc#S55326128;ENSSSCT00000015381;gnl|UG|Ssc#S46881281;gnl|UG|Ssc#S35168666;ENSSSCT00000015570;gnl|UG|Ssc#S58302476;gnl|UG|Ssc#S23213221
ko04614	Renin-angiotensin system	6	26	1	1.9171	gnl|UG|Ssc#S58303928;gnl|UG|Ssc#S34273825;gnl|UG|Ssc#S20116695;gnl|UG|Ssc#S46876867;gnl|UG|Ssc#S58303896;ENSSSCT00000013779
ko04144	Endocytosis	78	562	1	1.15299	gnl|UG|Ssc#S58309953;gnl|UG|Ssc#S35171270;gnl|UG|Ssc#S58302488;gnl|UG|Ssc#S55325840;ENSSSCT00000024760;gnl|UG|Ssc#S43678670;ENSSSCT00000018111;gnl|UG|Ssc#S55325570;gnl|UG|Ssc#S58301996;gnl|UG|Ssc#S58301550;gnl|UG|Ssc#S20116692;gnl|UG|Ssc#S58304311;gnl|UG|Ssc#S23698058;gnl|UG|Ssc#S58313226;gnl|UG|Ssc#S55324726;gnl|UG|Ssc#S40040406;gnl|UG|Ssc#S55318348;ENSSSCT00000006484;gnl|UG|Ssc#S58312351;ENSSSC…
ko04810	Regulation of actin cytoskeleton	74	533	1	1.15338	ENSSSCT00000026312;ENSSSCT00000018509;ENSSSCT00000004324;gnl|UG|Ssc#S20116692;ENSSSCT00000030510;ENSSSCT00000008973;ENSSSCT00000011289;gnl|UG|Ssc#S35170816;ENSSSCT00000008349;ENSSSCT00000007911;gnl|UG|Ssc#S46877263;gnl|UG|Ssc#S35174022;gnl|UG|Ssc#S58303384;ENSSSCT00000029012;ENSSSCT00000025955;gnl|UG|Ssc#S50180456;gnl|UG|Ssc#S58308480;ENSSSCT00000027448;gnl|UG|Ssc#S18359204;ENSSSCT00000025989;gnl…
ko00480	Glutathione metabolism	16	95	1	1.39915	gnl|UG|Ssc#S55322708;gnl|UG|Ssc#S40583395;ENSSSCT00000007472;gnl|UG|Ssc#S35169682;ENSSSCT00000029896;ENSSSCT00000030961;gnl|UG|Ssc#S35170367;gnl|UG|Ssc#S35164912;gnl|UG|Ssc#S58301989;gnl|UG|Ssc#S55321214;gnl|UG|Ssc#S31107148;ENSSSCT00000002537;ENSSSCT00000002915;ENSSSCT00000014100;gnl|UG|Ssc#S35167829;ENSSSCT00000006933
ko04973	Carbohydrate digestion and absorption	13	74	1	1.45942	ENSSSCT00000029556;ENSSSCT00000026312;gnl|UG|Ssc#S55320113;ENSSSCT00000004324;gnl|UG|Ssc#S55327619;gnl|UG|Ssc#S55327094;ENSSSCT00000015217;ENSSSCT00000013785;ENSSSCT00000011222;gnl|UG|Ssc#S35166397;gnl|UG|Ssc#S52128921;gnl|UG|Ssc#S55325318;ENSSSCT00000006901
ko00430	Taurine and hypotaurine metabolism	4	15	1	2.21532	ENSSSCT00000012104;ENSSSCT00000026586;ENSSSCT00000015537;gnl|UG|Ssc#S58301989
ko05220	Chronic myeloid leukemia	28	183	1	1.27109	gnl|UG|Ssc#S21929814;ENSSSCT00000026312;ENSSSCT00000004324;gnl|UG|Ssc#S58304311;ENSSSCT00000019061;ENSSSCT00000031238;ENSSSCT00000015585;ENSSSCT00000006275;ENSSSCT00000025989;gnl|UG|Ssc#S35167803;gnl|UG|Ssc#S55327094;ENSSSCT00000018948;ENSSSCT00000015217;gnl|UG|Ssc#S35168385;gnl|UG|Ssc#S58304589;gnl|UG|Ssc#S58309329;ENSSSCT00000012068;gnl|UG|Ssc#S46880007;gnl|UG|Ssc#S47626223;gnl|UG|Ssc#S46880436…
ko00760	Nicotinate and nicotinamide metabolism	12	68	1	1.46602	gnl|UG|Ssc#S58309953;gnl|UG|Ssc#S35169317;gnl|UG|Ssc#S35167217;gnl|UG|Ssc#S27600966;gnl|UG|Ssc#S46877187;gnl|UG|Ssc#S35172154;ENSSSCT00000012769;gnl|UG|Ssc#S58303592;gnl|UG|Ssc#S41350327;ENSSSCT00000019647;ENSSSCT00000015597;ENSSSCT00000016652
ko04610	Complement and coagulation cascades	32	215	1	1.23646	ENSSSCT00000007701;ENSSSCT00000029479;gnl|UG|Ssc#S58304616;gnl|UG|Ssc#S58309878;ENSSSCT00000031311;gnl|UG|Ssc#S46876551;ENSSSCT00000026784;gnl|UG|Ssc#S42951501;ENSSSCT00000028670;gnl|UG|Ssc#S35167400;ENSSSCT00000026459;ENSSSCT00000026025;gnl|UG|Ssc#S55324056;ENSSSCT00000016695;gnl|UG|Ssc#S35171683;gnl|UG|Ssc#S35167947;ENSSSCT00000012851;gnl|UG|Ssc#S20116701;ENSSSCT00000027047;gnl|UG|Ssc#S58301598…
ko05216	Thyroid cancer	11	62	1	1.4739	gnl|UG|Ssc#S21929814;gnl|UG|Ssc#S35165172;ENSSSCT00000025989;gnl|UG|Ssc#S34535466;ENSSSCT00000013085;ENSSSCT00000007081;gnl|UG|Ssc#S46880318;ENSSSCT00000027926;gnl|UG|Ssc#S49953823;gnl|UG|Ssc#S58311443;gnl|UG|Ssc#S55326688
ko00030	Pentose phosphate pathway	9	50	1	1.49534	ENSSSCT00000011982;gnl|UG|Ssc#S39982552;gnl|UG|Ssc#S58304639;gnl|UG|Ssc#S55321397;gnl|UG|Ssc#S58308454;gnl|UG|Ssc#S17515625;gnl|UG|Ssc#S55325370;gnl|UG|Ssc#S55326250;gnl|UG|Ssc#S55325393
ko05214	Glioma	25	168	1	1.23623	ENSSSCT00000026312;ENSSSCT00000003617;ENSSSCT00000004324;gnl|UG|Ssc#S20116692;ENSSSCT00000003786;gnl|UG|Ssc#S35171216;ENSSSCT00000019061;ENSSSCT00000009103;ENSSSCT00000015585;ENSSSCT00000025989;gnl|UG|Ssc#S55327094;ENSSSCT00000015217;gnl|UG|Ssc#S35168385;ENSSSCT00000011285;gnl|UG|Ssc#S58301511;gnl|UG|Ssc#S46880007;gnl|UG|Ssc#S49953823;ENSSSCT00000032169;gnl|UG|Ssc#S35171867;ENSSSCT00000011464;ENS…
ko00350	Tyrosine metabolism	12	73	1	1.36561	gnl|UG|Ssc#S40008013;ENSSSCT00000010058;ENSSSCT00000022979;gnl|UG|Ssc#S35172014;gnl|UG|Ssc#S20116624;ENSSSCT00000016157;ENSSSCT00000008456;ENSSSCT00000027328;gnl|UG|Ssc#S46880757;gnl|UG|Ssc#S55327569;gnl|UG|Ssc#S20116808;gnl|UG|Ssc#S17525027
ko05215	Prostate cancer	25	170	1	1.22168	ENSSSCT00000026312;gnl|UG|Ssc#S55325284;ENSSSCT00000004324;gnl|UG|Ssc#S20116692;ENSSSCT00000003786;ENSSSCT00000019061;ENSSSCT00000025989;gnl|UG|Ssc#S55327094;ENSSSCT00000015217;gnl|UG|Ssc#S35168385;gnl|UG|Ssc#S38675455;ENSSSCT00000001901;gnl|UG|Ssc#S49953823;ENSSSCT00000032169;gnl|UG|Ssc#S58311443;gnl|UG|Ssc#S35165853;gnl|UG|Ssc#S20116287;ENSSSCT00000024403;gnl|UG|Ssc#S52128921;gnl|UG|Ssc#S468806…
ko00410	beta-Alanine metabolism	10	59	1	1.40804	ENSSSCT00000004179;ENSSSCT00000012169;ENSSSCT00000029896;ENSSSCT00000012104;ENSSSCT00000026586;ENSSSCT00000003518;gnl|UG|Ssc#S46880757;gnl|UG|Ssc#S35171287;gnl|UG|Ssc#S46878829;gnl|UG|Ssc#S58315190
ko00532	Glycosaminoglycan biosynthesis - chondroitin sulfate	8	45	1	1.47688	gnl|UG|Ssc#S55319731;gnl|UG|Ssc#S58304513;gnl|UG|Ssc#S55324678;ENSSSCT00000023627;ENSSSCT00000030579;ENSSSCT00000004906;ENSSSCT00000024170;ENSSSCT00000016628
ko05219	Bladder cancer	12	74	1	1.34715	gnl|UG|Ssc#S21929814;gnl|UG|Ssc#S20116692;ENSSSCT00000001892;ENSSSCT00000015585;ENSSSCT00000025989;gnl|UG|Ssc#S35168385;gnl|UG|Ssc#S50838379;ENSSSCT00000027926;gnl|UG|Ssc#S49953823;ENSSSCT00000032169;ENSSSCT00000011984;gnl|UG|Ssc#S58304887
ko05218	Melanoma	20	135	1	1.23073	ENSSSCT00000026312;ENSSSCT00000018111;ENSSSCT00000018509;ENSSSCT00000004324;gnl|UG|Ssc#S20116692;ENSSSCT00000015585;ENSSSCT00000029012;ENSSSCT00000025989;gnl|UG|Ssc#S55327094;ENSSSCT00000015217;ENSSSCT00000003482;gnl|UG|Ssc#S35168385;ENSSSCT00000010445;ENSSSCT00000027926;gnl|UG|Ssc#S49953823;ENSSSCT00000032169;ENSSSCT00000024403;gnl|UG|Ssc#S52128921;gnl|UG|Ssc#S58312163;ENSSSCT00000023418
ko00072	Synthesis and degradation of ketone bodies	4	19	1	1.74894	gnl|UG|Ssc#S46881281;ENSSSCT00000015570;gnl|UG|Ssc#S58302476;ENSSSCT00000001650
ko04977	Vitamin digestion and absorption	12	76	1	1.3117	gnl|UG|Ssc#S35173373;gnl|UG|Ssc#S58303804;gnl|UG|Ssc#S35169317;gnl|UG|Ssc#S58311107;gnl|UG|Ssc#S20116742;ENSSSCT00000009852;ENSSSCT00000031257;ENSSSCT00000012769;ENSSSCT00000006678;ENSSSCT00000030872;ENSSSCT00000027628;gnl|UG|Ssc#S20116221
ko05014	Amyotrophic lateral sclerosis (ALS)	21	144	1	1.2115	gnl|UG|Ssc#S55324394;ENSSSCT00000006768;gnl|UG|Ssc#S58313043;gnl|UG|Ssc#S24455924;gnl|UG|Ssc#S35164643;gnl|UG|Ssc#S35174022;gnl|UG|Ssc#S35172469;ENSSSCT00000032273;ENSSSCT00000010578;gnl|UG|Ssc#S46877258;ENSSSCT00000002253;gnl|UG|Ssc#S35168298;ENSSSCT00000000208;ENSSSCT00000006912;gnl|UG|Ssc#S46876594;gnl|UG|Ssc#S55325517;gnl|UG|Ssc#S46877407;ENSSSCT00000014836;gnl|UG|Ssc#S46881263;ENSSSCT0000002…
ko00524	Butirosin and neomycin biosynthesis	2	7	1	2.37356	ENSSSCT00000011222;gnl|UG|Ssc#S35166397
ko04966	Collecting duct acid secretion	7	41	1	1.41835	ENSSSCT00000018941;ENSSSCT00000003074;gnl|UG|Ssc#S58314309;gnl|UG|Ssc#S35170643;gnl|UG|Ssc#S35174174;ENSSSCT00000002549;ENSSSCT00000013040
ko05212	Pancreatic cancer	22	154	1	1.18678	ENSSSCT00000026312;ENSSSCT00000004324;gnl|UG|Ssc#S20116692;ENSSSCT00000001892;gnl|UG|Ssc#S58304311;ENSSSCT00000015585;gnl|UG|Ssc#S35174022;gnl|UG|Ssc#S6090752;ENSSSCT00000025989;ENSSSCT00000023906;ENSSSCT00000010107;gnl|UG|Ssc#S35167803;gnl|UG|Ssc#S55327094;ENSSSCT00000015217;gnl|UG|Ssc#S35168385;ENSSSCT00000010245;ENSSSCT00000024299;gnl|UG|Ssc#S58306026;gnl|UG|Ssc#S49953823;gnl|UG|Ssc#S58312765;…
ko05033	Nicotine addiction	9	56	1	1.33513	ENSSSCT00000023000;ENSSSCT00000008040;ENSSSCT00000030785;ENSSSCT00000007170;ENSSSCT00000018537;ENSSSCT00000031430;ENSSSCT00000005329;ENSSSCT00000022356;ENSSSCT00000027751
ko04270	Vascular smooth muscle contraction	42	311	1	1.12191	gnl|UG|Ssc#S35173719;gnl|UG|Ssc#S23757521;ENSSSCT00000003617;ENSSSCT00000009246;gnl|UG|Ssc#S35171216;ENSSSCT00000009103;ENSSSCT00000007911;gnl|UG|Ssc#S46879990;gnl|UG|Ssc#S58308480;ENSSSCT00000022976;ENSSSCT00000029344;ENSSSCT00000009710;ENSSSCT00000028700;ENSSSCT00000011432;gnl|UG|Ssc#S46888458;ENSSSCT00000000184;gnl|UG|Ssc#S35168385;gnl|UG|Ssc#S58303928;ENSSSCT00000009890;gnl|UG|Ssc#S18280739;E…
ko05223	Non-small cell lung cancer	18	125	1	1.19627	ENSSSCT00000026312;ENSSSCT00000003617;ENSSSCT00000004324;gnl|UG|Ssc#S20116692;ENSSSCT00000019061;ENSSSCT00000009103;ENSSSCT00000015585;ENSSSCT00000025989;gnl|UG|Ssc#S34535466;gnl|UG|Ssc#S55327094;ENSSSCT00000015217;gnl|UG|Ssc#S35168385;gnl|UG|Ssc#S49953823;ENSSSCT00000011464;gnl|UG|Ssc#S52128921;gnl|UG|Ssc#S46880618;ENSSSCT00000018731;gnl|UG|Ssc#S58304887
ko04150	mTOR signaling pathway	18	125	1	1.19627	ENSSSCT00000026312;ENSSSCT00000004249;ENSSSCT00000004324;ENSSSCT00000003786;ENSSSCT00000001892;gnl|UG|Ssc#S55327094;ENSSSCT00000015217;ENSSSCT00000010296;ENSSSCT00000010681;gnl|UG|Ssc#S23213520;ENSSSCT00000023747;ENSSSCT00000013304;ENSSSCT00000002640;ENSSSCT00000014113;gnl|UG|Ssc#S52128921;ENSSSCT00000017738;gnl|UG|Ssc#S55323237;gnl|UG|Ssc#S23763505
ko05211	Renal cell carcinoma	19	133	1	1.18678	ENSSSCT00000026312;ENSSSCT00000018111;ENSSSCT00000004324;ENSSSCT00000001892;ENSSSCT00000019061;gnl|UG|Ssc#S35174022;ENSSSCT00000012659;ENSSSCT00000009909;ENSSSCT00000025989;gnl|UG|Ssc#S35167803;gnl|UG|Ssc#S55327094;ENSSSCT00000015217;gnl|UG|Ssc#S35168385;ENSSSCT00000002196;gnl|UG|Ssc#S47626223;gnl|UG|Ssc#S49953823;gnl|UG|Ssc#S52128921;gnl|UG|Ssc#S46880618;ENSSSCT00000018731
ko00520	Amino sugar and nucleotide sugar metabolism	14	95	1	1.22426	gnl|UG|Ssc#S35172045;gnl|UG|Ssc#S35167182;gnl|UG|Ssc#S58310415;gnl|UG|Ssc#S58311544;gnl|UG|Ssc#S35166229;gnl|UG|Ssc#S46877746;gnl|UG|Ssc#S58305744;gnl|UG|Ssc#S55322173;ENSSSCT00000026582;ENSSSCT00000028713;gnl|UG|Ssc#S58308454;ENSSSCT00000011222;gnl|UG|Ssc#S35166397;gnl|UG|Ssc#S55326250
ko04971	Gastric acid secretion	25	180	1	1.15381	ENSSSCT00000003617;gnl|UG|Ssc#S55320113;gnl|UG|Ssc#S35171216;ENSSSCT00000009103;ENSSSCT00000007911;gnl|UG|Ssc#S58308480;gnl|UG|Ssc#S55327619;ENSSSCT00000029344;gnl|UG|Ssc#S46888458;gnl|UG|Ssc#S55320173;ENSSSCT00000000184;gnl|UG|Ssc#S39995197;ENSSSCT00000013785;ENSSSCT00000011285;gnl|UG|Ssc#S58301511;gnl|UG|Ssc#S46878986;ENSSSCT00000016782;gnl|UG|Ssc#S35171867;gnl|UG|Ssc#S46881263;ENSSSCT000000114…
ko00061	Fatty acid biosynthesis	3	15	1	1.66149	ENSSSCT00000023313;ENSSSCT00000000282;gnl|UG|Ssc#S38794848
ko04976	Bile secretion	19	137	1	1.15213	gnl|UG|Ssc#S55320113;ENSSSCT00000011876;ENSSSCT00000024152;gnl|UG|Ssc#S20116742;gnl|UG|Ssc#S35167355;gnl|UG|Ssc#S55327619;ENSSSCT00000029344;gnl|UG|Ssc#S35171789;gnl|UG|Ssc#S46888458;gnl|UG|Ssc#S35168028;ENSSSCT00000000184;ENSSSCT00000004260;ENSSSCT00000015381;ENSSSCT00000013785;gnl|UG|Ssc#S35165311;ENSSSCT00000005763;ENSSSCT00000018619;ENSSSCT00000006901;ENSSSCT00000015046
ko04330	Notch signaling pathway	15	106	1	1.17558	ENSSSCT00000025080;ENSSSCT00000024966;gnl|UG|Ssc#S33209438;ENSSSCT00000024788;ENSSSCT00000023819;ENSSSCT00000000484;ENSSSCT00000014365;ENSSSCT00000011882;gnl|UG|Ssc#S55326202;gnl|UG|Ssc#S58311009;gnl|UG|Ssc#S46880436;gnl|UG|Ssc#S55324145;gnl|UG|Ssc#S58303492;gnl|UG|Ssc#S58307643;gnl|UG|Ssc#S51750135
ko01040	Biosynthesis of unsaturated fatty acids	8	53	1	1.25395	ENSSSCT00000011546;gnl|UG|Ssc#S35164672;ENSSSCT00000005381;gnl|UG|Ssc#S46879090;gnl|UG|Ssc#S35166512;ENSSSCT00000002974;gnl|UG|Ssc#S35171287;ENSSSCT00000010125
ko00630	Glyoxylate and dicarboxylate metabolism	8	53	1	1.25395	ENSSSCT00000030494;gnl|UG|Ssc#S35173413;gnl|UG|Ssc#S35167472;gnl|UG|Ssc#S46881281;ENSSSCT00000000070;ENSSSCT00000015570;ENSSSCT00000028089;gnl|UG|Ssc#S58311649
ko00100	Steroid biosynthesis	6	38	1	1.3117	ENSSSCT00000009697;ENSSSCT00000016684;ENSSSCT00000027336;ENSSSCT00000026020;gnl|UG|Ssc#S35167185;gnl|UG|Ssc#S58302274
ko05145	Toxoplasmosis	37	282	1	1.08998	ENSSSCT00000006055;ENSSSCT00000011308;ENSSSCT00000026312;ENSSSCT00000004324;gnl|UG|Ssc#S35169432;gnl|UG|Ssc#S55323549;gnl|UG|Ssc#S24455924;gnl|UG|Ssc#S6090752;gnl|UG|Ssc#S35172469;ENSSSCT00000012455;ENSSSCT00000023906;ENSSSCT00000010107;gnl|UG|Ssc#S35167803;gnl|UG|Ssc#S55320173;ENSSSCT00000024540;gnl|UG|Ssc#S55327094;ENSSSCT00000015217;gnl|UG|Ssc#S58315033;ENSSSCT00000004260;gnl|UG|Ssc#S20116741;…
ko03030	DNA replication	9	61	1	1.22569	ENSSSCT00000006872;ENSSSCT00000012916;gnl|UG|Ssc#S35164623;ENSSSCT00000012721;gnl|UG|Ssc#S55318829;ENSSSCT00000028815;gnl|UG|Ssc#S35172143;gnl|UG|Ssc#S35165561;gnl|UG|Ssc#S58313774
ko04724	Glutamatergic synapse	36	275	1	1.08752	ENSSSCT00000029733;gnl|UG|Ssc#S35172811;gnl|UG|Ssc#S55322211;ENSSSCT00000003617;gnl|UG|Ssc#S19541070;gnl|UG|Ssc#S35173413;ENSSSCT00000009103;gnl|UG|Ssc#S55318348;ENSSSCT00000029344;gnl|UG|Ssc#S46888458;gnl|UG|Ssc#S55320173;ENSSSCT00000000184;gnl|UG|Ssc#S58312032;ENSSSCT00000007491;gnl|UG|Ssc#S55320446;gnl|UG|Ssc#S46878329;ENSSSCT00000001072;ENSSSCT00000016782;gnl|UG|Ssc#S58309772;ENSSSCT000000126…
ko00970	Aminoacyl-tRNA biosynthesis	14	102	1	1.14024	gnl|UG|Ssc#S58307449;gnl|UG|Ssc#S17510698;ENSSSCT00000007486;ENSSSCT00000011838;gnl|UG|Ssc#S58301587;gnl|UG|Ssc#S55326401;gnl|UG|Ssc#S50699622;gnl|UG|Ssc#S35170972;gnl|UG|Ssc#S55322840;ENSSSCT00000025926;gnl|UG|Ssc#S58311620;gnl|UG|Ssc#S35169455;gnl|UG|Ssc#S58314949;ENSSSCT00000024516
ko03013	RNA transport	49	385	1	1.05731	gnl|UG|Ssc#S35169302;ENSSSCT00000010685;ENSSSCT00000007068;gnl|UG|Ssc#S58310340;gnl|UG|Ssc#S58306332;gnl|UG|Ssc#S17514632;ENSSSCT00000001088;gnl|UG|Ssc#S58314373;ENSSSCT00000006622;ENSSSCT00000014769;gnl|UG|Ssc#S46877155;ENSSSCT00000013820;ENSSSCT00000032273;gnl|UG|Ssc#S58313422;gnl|UG|Ssc#S55325134;gnl|UG|Ssc#S46879584;ENSSSCT00000012338;ENSSSCT00000024980;ENSSSCT00000008546;gnl|UG|Ssc#S35171606…
ko03020	RNA polymerase	9	64	1	1.16824	ENSSSCT00000024584;ENSSSCT00000024456;gnl|UG|Ssc#S26645409;ENSSSCT00000023399;gnl|UG|Ssc#S46877888;gnl|UG|Ssc#S57704942;gnl|UG|Ssc#S58305494;gnl|UG|Ssc#S23162129;gnl|UG|Ssc#S58311260
ko04380	Osteoclast differentiation	37	289	1	1.06358	gnl|UG|Ssc#S55325639;ENSSSCT00000026312;gnl|UG|Ssc#S55325284;ENSSSCT00000004324;gnl|UG|Ssc#S58304311;ENSSSCT00000019061;gnl|UG|Ssc#S35174022;ENSSSCT00000009650;gnl|UG|Ssc#S6090752;gnl|UG|Ssc#S35172469;ENSSSCT00000023906;ENSSSCT00000010107;ENSSSCT00000024540;gnl|UG|Ssc#S55327094;ENSSSCT00000015217;gnl|UG|Ssc#S58312758;gnl|UG|Ssc#S23213046;ENSSSCT00000006410;ENSSSCT00000006417;gnl|UG|Ssc#S46879471;…
ko05132	Salmonella infection	30	234	1	1.06506	ENSSSCT00000018048;gnl|UG|Ssc#S58313897;ENSSSCT00000008973;gnl|UG|Ssc#S35170816;ENSSSCT00000008349;gnl|UG|Ssc#S35174022;ENSSSCT00000017887;ENSSSCT00000023906;ENSSSCT00000010107;ENSSSCT00000019264;gnl|UG|Ssc#S23213517;gnl|UG|Ssc#S58303991;gnl|UG|Ssc#S35167988;ENSSSCT00000017365;gnl|UG|Ssc#S35171141;ENSSSCT00000011578;gnl|UG|Ssc#S42149929;ENSSSCT00000001072;gnl|UG|Ssc#S58304577;gnl|UG|Ssc#S58304306…
ko00051	Fructose and mannose metabolism	11	81	1	1.12817	ENSSSCT00000011982;gnl|UG|Ssc#S58314078;gnl|UG|Ssc#S39982552;gnl|UG|Ssc#S35172038;gnl|UG|Ssc#S58304639;gnl|UG|Ssc#S58302206;gnl|UG|Ssc#S17515625;ENSSSCT00000011222;gnl|UG|Ssc#S35166397;gnl|UG|Ssc#S55325370;gnl|UG|Ssc#S55325393
ko00230	Purine metabolism	45	359	1	1.04132	ENSSSCT00000024584;ENSSSCT00000025899;gnl|UG|Ssc#S58314217;ENSSSCT00000023555;gnl|UG|Ssc#S58307372;gnl|UG|Ssc#S46879990;gnl|UG|Ssc#S46877416;gnl|UG|Ssc#S34522670;gnl|UG|Ssc#S55319290;gnl|UG|Ssc#S35166313;ENSSSCT00000029344;ENSSSCT00000028217;ENSSSCT00000000318;ENSSSCT00000009710;ENSSSCT00000024456;gnl|UG|Ssc#S58304196;gnl|UG|Ssc#S35167217;ENSSSCT00000000184;ENSSSCT00000024663;gnl|UG|Ssc#S58310567…
ko00500	Starch and sucrose metabolism	13	99	1	1.09088	ENSSSCT00000005225;gnl|UG|Ssc#S35168449;gnl|UG|Ssc#S58311544;gnl|UG|Ssc#S6010568;gnl|UG|Ssc#S46880196;gnl|UG|Ssc#S58313828;ENSSSCT00000026582;gnl|UG|Ssc#S58308454;ENSSSCT00000011222;gnl|UG|Ssc#S35166397;gnl|UG|Ssc#S55326250;gnl|UG|Ssc#S46881320;gnl|UG|Ssc#S58311260
ko00471	D-Glutamine and D-glutamate metabolism	1	4	1	2.07686	ENSSSCT00000017481
ko04310	Wnt signaling pathway	41	331	1	1.02902	gnl|UG|Ssc#S34507293;gnl|UG|Ssc#S21929814;ENSSSCT00000003617;ENSSSCT00000012703;ENSSSCT00000030510;gnl|UG|Ssc#S43509648;gnl|UG|Ssc#S40006504;ENSSSCT00000009103;gnl|UG|Ssc#S35174022;ENSSSCT00000023906;ENSSSCT00000010107;gnl|UG|Ssc#S58313966;ENSSSCT00000017441;ENSSSCT00000027647;gnl|UG|Ssc#S58307117;gnl|UG|Ssc#S58303012;ENSSSCT00000011285;gnl|UG|Ssc#S58301511;gnl|UG|Ssc#S31606740;ENSSSCT00000009861…
ko04062	Chemokine signaling pathway	39	317	1	1.02205	ENSSSCT00000029733;ENSSSCT00000026312;ENSSSCT00000004324;ENSSSCT00000019061;ENSSSCT00000012002;gnl|UG|Ssc#S35174022;gnl|UG|Ssc#S58309223;ENSSSCT00000025989;ENSSSCT00000022976;ENSSSCT00000029344;gnl|UG|Ssc#S55320173;ENSSSCT00000019264;gnl|UG|Ssc#S55327094;ENSSSCT00000000184;ENSSSCT00000018948;ENSSSCT00000015217;gnl|UG|Ssc#S58312032;ENSSSCT00000007491;gnl|UG|Ssc#S55323935;ENSSSCT00000016439;ENSSSCT…
ko04744	Phototransduction	10	78	1	1.06506	gnl|UG|Ssc#S58313043;gnl|UG|Ssc#S35171216;gnl|UG|Ssc#S17527479;gnl|UG|Ssc#S58310861;ENSSSCT00000025815;gnl|UG|Ssc#S35171867;gnl|UG|Ssc#S58304479;ENSSSCT00000018515;ENSSSCT00000031940;gnl|UG|Ssc#S58311028
ko00670	One carbon pool by folate	5	37	1	1.12263	gnl|UG|Ssc#S55319655;gnl|UG|Ssc#S35166313;gnl|UG|Ssc#S35167328;ENSSSCT00000003805;ENSSSCT00000002527
ko05166	HTLV-I infection	76	624	1	1.0118	ENSSSCT00000010685;gnl|UG|Ssc#S16890173;gnl|UG|Ssc#S21929814;gnl|UG|Ssc#S35171270;gnl|UG|Ssc#S55325840;ENSSSCT00000026312;gnl|UG|Ssc#S55325284;gnl|UG|Ssc#S55325256;ENSSSCT00000004324;ENSSSCT00000012703;ENSSSCT00000005517;gnl|UG|Ssc#S35169432;ENSSSCT00000030510;gnl|UG|Ssc#S58304311;ENSSSCT00000031238;gnl|UG|Ssc#S35166941;ENSSSCT00000015585;ENSSSCT00000019611;ENSSSCT00000012153;ENSSSCT00000013802;g…
ko00565	Ether lipid metabolism	13	103	1	1.04851	ENSSSCT00000007529;gnl|UG|Ssc#S55318348;ENSSSCT00000014875;ENSSSCT00000002490;gnl|UG|Ssc#S58308642;gnl|UG|Ssc#S20116342;gnl|UG|Ssc#S35167889;gnl|UG|Ssc#S55324661;ENSSSCT00000014666;ENSSSCT00000001927;gnl|UG|Ssc#S46880958;ENSSSCT00000018418;ENSSSCT00000027329
ko00533	Glycosaminoglycan biosynthesis - keratan sulfate	3	21	1	1.18678	ENSSSCT00000012040;ENSSSCT00000006526;ENSSSCT00000014145
ko00400	Phenylalanine, tyrosine and tryptophan biosynthesis	2	13	1	1.27807	gnl|UG|Ssc#S35172014;gnl|UG|Ssc#S20116808
ko04210	Apoptosis	22	179	1	1.02103	ENSSSCT00000026312;ENSSSCT00000004324;gnl|UG|Ssc#S55323549;gnl|UG|Ssc#S24455924;gnl|UG|Ssc#S58306134;gnl|UG|Ssc#S35172469;gnl|UG|Ssc#S35171967;gnl|UG|Ssc#S55327094;gnl|UG|Ssc#S20116737;ENSSSCT00000015217;ENSSSCT00000007081;gnl|UG|Ssc#S35168298;ENSSSCT00000006410;ENSSSCT00000006417;gnl|UG|Ssc#S41658118;gnl|UG|Ssc#S34273825;ENSSSCT00000008274;gnl|UG|Ssc#S52128921;gnl|UG|Ssc#S35168166;ENSSSCT0000001…
ko00740	Riboflavin metabolism	3	22	1	1.13283	ENSSSCT00000012775;ENSSSCT00000009389;gnl|UG|Ssc#S35169167
ko04726	Serotonergic synapse	29	239	1	1.00802	ENSSSCT00000029733;ENSSSCT00000003617;ENSSSCT00000009103;ENSSSCT00000027953;gnl|UG|Ssc#S55324899;ENSSSCT00000025989;ENSSSCT00000029344;ENSSSCT00000028700;gnl|UG|Ssc#S46888458;gnl|UG|Ssc#S55320173;gnl|UG|Ssc#S20116624;gnl|UG|Ssc#S35168385;gnl|UG|Ssc#S35168397;gnl|UG|Ssc#S58312032;ENSSSCT00000007491;ENSSSCT00000025253;ENSSSCT00000030785;ENSSSCT00000016782;gnl|UG|Ssc#S49953823;ENSSSCT00000016697;gnl…
ko00310	Lysine degradation	20	164	1	1.0131	ENSSSCT00000022506;gnl|UG|Ssc#S35167577;gnl|UG|Ssc#S46879930;ENSSSCT00000014088;ENSSSCT00000012169;gnl|UG|Ssc#S34522670;ENSSSCT00000032273;ENSSSCT00000003811;ENSSSCT00000003518;gnl|UG|Ssc#S58304229;gnl|UG|Ssc#S46881281;ENSSSCT00000010295;ENSSSCT00000015570;gnl|UG|Ssc#S35173194;gnl|UG|Ssc#S58312734;gnl|UG|Ssc#S55325820;gnl|UG|Ssc#S35171287;gnl|UG|Ssc#S55325398;gnl|UG|Ssc#S58315190;ENSSSCT000000126…
ko04710	Circadian rhythm - mammal	5	39	1	1.06506	ENSSSCT00000030248;ENSSSCT00000029985;gnl|UG|Ssc#S58305365;ENSSSCT00000019569;gnl|UG|Ssc#S35166281
ko04912	GnRH signaling pathway	27	223	1	1.00583	gnl|UG|Ssc#S35171216;ENSSSCT00000019061;ENSSSCT00000019611;gnl|UG|Ssc#S55318348;ENSSSCT00000025989;ENSSSCT00000002281;ENSSSCT00000029344;ENSSSCT00000028700;ENSSSCT00000023906;ENSSSCT00000010107;gnl|UG|Ssc#S46888458;ENSSSCT00000000184;ENSSSCT00000011285;gnl|UG|Ssc#S58301511;gnl|UG|Ssc#S50838379;gnl|UG|Ssc#S49953823;gnl|UG|Ssc#S35171867;gnl|UG|Ssc#S58312765;gnl|UG|Ssc#S17512154;ENSSSCT00000031940;g…
ko00260	Glycine, serine and threonine metabolism	10	82	1	1.0131	gnl|UG|Ssc#S55319655;gnl|UG|Ssc#S20116624;gnl|UG|Ssc#S23699925;ENSSSCT00000001837;ENSSSCT00000005158;gnl|UG|Ssc#S35170371;gnl|UG|Ssc#S35167988;gnl|UG|Ssc#S35168404;gnl|UG|Ssc#S35166426;ENSSSCT00000013502
ko00510	N-Glycan biosynthesis	12	99	1	1.00696	gnl|UG|Ssc#S58303120;gnl|UG|Ssc#S55325148;gnl|UG|Ssc#S35165682;ENSSSCT00000012040;ENSSSCT00000017469;ENSSSCT00000015510;gnl|UG|Ssc#S55319204;ENSSSCT00000018694;gnl|UG|Ssc#S23213468;ENSSSCT00000030331;ENSSSCT00000010279;ENSSSCT00000002038
ko03060	Protein export	5	40	1	1.03843	ENSSSCT00000012163;gnl|UG|Ssc#S46877471;ENSSSCT00000002187;ENSSSCT00000005420;ENSSSCT00000004844
ko03410	Base excision repair	8	66	1	1.00696	ENSSSCT00000025705;ENSSSCT00000002397;ENSSSCT00000028077;ENSSSCT00000010221;gnl|UG|Ssc#S20347646;gnl|UG|Ssc#S35165561;gnl|UG|Ssc#S58313774;ENSSSCT00000008810
ko00290	Valine, leucine and isoleucine biosynthesis	1	6	1	1.38458	ENSSSCT00000022684
ko05133	Pertussis	21	178	1	0.980092	gnl|UG|Ssc#S35171216;gnl|UG|Ssc#S58309878;gnl|UG|Ssc#S43509763;ENSSSCT00000023906;ENSSSCT00000010107;ENSSSCT00000026784;gnl|UG|Ssc#S55320173;gnl|UG|Ssc#S42951501;gnl|UG|Ssc#S35167400;gnl|UG|Ssc#S20116741;ENSSSCT00000001196;gnl|UG|Ssc#S35171683;gnl|UG|Ssc#S20116701;ENSSSCT00000016782;gnl|UG|Ssc#S35171867;gnl|UG|Ssc#S58312765;ENSSSCT00000031940;gnl|UG|Ssc#S35167044;ENSSSCT00000015600;ENSSSCT0000000…
ko03430	Mismatch repair	4	33	1	1.00696	ENSSSCT00000012916;gnl|UG|Ssc#S55318829;ENSSSCT00000028815;gnl|UG|Ssc#S35165561
ko04960	Aldosterone-regulated sodium reabsorption	12	102	1	0.977347	ENSSSCT00000026312;ENSSSCT00000003617;gnl|UG|Ssc#S55320113;ENSSSCT00000004324;ENSSSCT00000009103;gnl|UG|Ssc#S55327619;ENSSSCT00000025989;gnl|UG|Ssc#S47626205;ENSSSCT00000015217;ENSSSCT00000013785;ENSSSCT00000011464;ENSSSCT00000006901
ko00600	Sphingolipid metabolism	10	85	1	0.977347	gnl|UG|Ssc#S58312863;ENSSSCT00000011065;ENSSSCT00000007529;ENSSSCT00000014875;ENSSSCT00000024726;ENSSSCT00000029306;ENSSSCT00000014666;gnl|UG|Ssc#S46880958;ENSSSCT00000002673;ENSSSCT00000018418
ko00514	Other types of O-glycan biosynthesis	10	85	1	0.977347	ENSSSCT00000013222;ENSSSCT00000011876;ENSSSCT00000012040;gnl|UG|Ssc#S55319204;ENSSSCT00000018694;gnl|UG|Ssc#S58308365;gnl|UG|Ssc#S58305327;ENSSSCT00000019344;ENSSSCT00000001896;gnl|UG|Ssc#S55325125
ko04350	TGF-beta signaling pathway	21	179	1	0.974617	gnl|UG|Ssc#S34507293;ENSSSCT00000015421;gnl|UG|Ssc#S21929814;ENSSSCT00000009306;gnl|UG|Ssc#S58304311;ENSSSCT00000017020;ENSSSCT00000009458;gnl|UG|Ssc#S35167803;ENSSSCT00000005288;ENSSSCT00000009900;gnl|UG|Ssc#S55327228;gnl|UG|Ssc#S58303012;ENSSSCT00000007145;gnl|UG|Ssc#S20116293;ENSSSCT00000004436;gnl|UG|Ssc#S55324077;gnl|UG|Ssc#S58303888;ENSSSCT00000022487;ENSSSCT00000014113;ENSSSCT00000027574;g…
ko00340	Histidine metabolism	6	51	1	0.977347	gnl|UG|Ssc#S20116624;ENSSSCT00000003518;ENSSSCT00000023632;ENSSSCT00000008456;ENSSSCT00000027328;gnl|UG|Ssc#S46880757
ko00380	Tryptophan metabolism	10	86	1	0.965983	gnl|UG|Ssc#S35167577;ENSSSCT00000012169;gnl|UG|Ssc#S20116624;ENSSSCT00000003518;gnl|UG|Ssc#S46881281;ENSSSCT00000015570;gnl|UG|Ssc#S35173194;gnl|UG|Ssc#S35171287;gnl|UG|Ssc#S55325398;gnl|UG|Ssc#S58315190
ko00562	Inositol phosphate metabolism	16	138	1	0.963183	gnl|UG|Ssc#S35170100;ENSSSCT00000026312;ENSSSCT00000003332;ENSSSCT00000022557;gnl|UG|Ssc#S35172271;ENSSSCT00000013167;gnl|UG|Ssc#S20116663;gnl|UG|Ssc#S46877094;gnl|UG|Ssc#S23213461;ENSSSCT00000019097;gnl|UG|Ssc#S55322202;ENSSSCT00000016162;gnl|UG|Ssc#S58308605;gnl|UG|Ssc#S55323212;ENSSSCT00000028613;gnl|UG|Ssc#S46878829
ko03040	Spliceosome	39	334	1	0.970032	gnl|UG|Ssc#S35167855;ENSSSCT00000005147;gnl|UG|Ssc#S39987126;gnl|UG|Ssc#S35171226;ENSSSCT00000011880;ENSSSCT00000022436;gnl|UG|Ssc#S58314373;ENSSSCT00000019391;ENSSSCT00000025710;gnl|UG|Ssc#S23212843;ENSSSCT00000013820;gnl|UG|Ssc#S58305833;gnl|UG|Ssc#S46880662;gnl|UG|Ssc#S35172722;gnl|UG|Ssc#S35165919;ENSSSCT00000001161;gnl|UG|Ssc#S35167733;gnl|UG|Ssc#S58312923;gnl|UG|Ssc#S55319815;ENSSSCT0000001…
ko00730	Thiamine metabolism	1	7	1	1.18678	ENSSSCT00000016844
ko00360	Phenylalanine metabolism	5	43	1	0.965983	gnl|UG|Ssc#S40008013;gnl|UG|Ssc#S35172014;gnl|UG|Ssc#S20116624;gnl|UG|Ssc#S46880757;gnl|UG|Ssc#S20116808
ko04146	Peroxisome	21	182	1	0.958552	gnl|UG|Ssc#S58309953;gnl|UG|Ssc#S58304645;gnl|UG|Ssc#S55322708;gnl|UG|Ssc#S35169976;gnl|UG|Ssc#S55323680;gnl|UG|Ssc#S35164643;gnl|UG|Ssc#S35172490;gnl|UG|Ssc#S30065897;gnl|UG|Ssc#S46881156;ENSSSCT00000015595;ENSSSCT00000001196;gnl|UG|Ssc#S35167988;gnl|UG|Ssc#S58303592;ENSSSCT00000017187;gnl|UG|Ssc#S58311709;ENSSSCT00000001092;ENSSSCT00000015597;ENSSSCT00000022362;ENSSSCT00000023638;ENSSSCT0000000…
ko05168	Herpes simplex infection	44	378	1	0.967005	gnl|UG|Ssc#S35171270;gnl|UG|Ssc#S55325840;ENSSSCT00000008664;gnl|UG|Ssc#S35173459;gnl|UG|Ssc#S35169432;gnl|UG|Ssc#S24318161;gnl|UG|Ssc#S24455924;gnl|UG|Ssc#S6090752;gnl|UG|Ssc#S35172469;gnl|UG|Ssc#S58304198;ENSSSCT00000025710;gnl|UG|Ssc#S58310458;ENSSSCT00000023906;ENSSSCT00000010107;ENSSSCT00000024540;ENSSSCT00000030224;gnl|UG|Ssc#S35174267;gnl|UG|Ssc#S58308067;gnl|UG|Ssc#S35166632;ENSSSCT000000…
ko04114	Oocyte meiosis	29	251	1	0.959825	gnl|UG|Ssc#S34507293;ENSSSCT00000008433;ENSSSCT00000012745;gnl|UG|Ssc#S35171216;gnl|UG|Ssc#S30686599;gnl|UG|Ssc#S35166701;ENSSSCT00000029344;gnl|UG|Ssc#S35173205;gnl|UG|Ssc#S58308825;ENSSSCT00000000184;gnl|UG|Ssc#S58301570;ENSSSCT00000009556;ENSSSCT00000004506;gnl|UG|Ssc#S58303012;ENSSSCT00000008079;ENSSSCT00000011285;gnl|UG|Ssc#S58301511;gnl|UG|Ssc#S49953823;ENSSSCT00000014227;ENSSSCT00000013304…
ko05134	Legionellosis	16	140	1	0.949423	gnl|UG|Ssc#S20116351;gnl|UG|Ssc#S24455924;gnl|UG|Ssc#S58304616;gnl|UG|Ssc#S17514632;ENSSSCT00000002113;ENSSSCT00000011185;gnl|UG|Ssc#S58310942;ENSSSCT00000026459;gnl|UG|Ssc#S35168298;gnl|UG|Ssc#S35169680;gnl|UG|Ssc#S35169553;gnl|UG|Ssc#S20116701;gnl|UG|Ssc#S14897845;gnl|UG|Ssc#S19690473;ENSSSCT00000030128;gnl|UG|Ssc#S22487175
ko00040	Pentose and glucuronate interconversions	5	44	1	0.944028	gnl|UG|Ssc#S20116575;gnl|UG|Ssc#S35168449;gnl|UG|Ssc#S35172038;ENSSSCT00000003518;ENSSSCT00000026582
ko04970	Salivary secretion	24	209	1	0.953966	ENSSSCT00000010130;ENSSSCT00000003617;gnl|UG|Ssc#S55320113;gnl|UG|Ssc#S35171216;ENSSSCT00000024637;ENSSSCT00000009103;ENSSSCT00000019570;gnl|UG|Ssc#S55327619;ENSSSCT00000029344;gnl|UG|Ssc#S58304422;ENSSSCT00000009710;gnl|UG|Ssc#S46888458;ENSSSCT00000000184;ENSSSCT00000026377;gnl|UG|Ssc#S35172154;ENSSSCT00000013785;gnl|UG|Ssc#S35171867;ENSSSCT00000011464;ENSSSCT00000031940;ENSSSCT00000027339;ENSSS…
ko04120	Ubiquitin mediated proteolysis	37	324	1	0.94869	gnl|UG|Ssc#S58309953;ENSSSCT00000025452;ENSSSCT00000012745;ENSSSCT00000030140;gnl|UG|Ssc#S55323549;gnl|UG|Ssc#S55324384;ENSSSCT00000014314;gnl|UG|Ssc#S58304736;gnl|UG|Ssc#S58313333;ENSSSCT00000010835;ENSSSCT00000012659;gnl|UG|Ssc#S30686599;ENSSSCT00000013245;ENSSSCT00000001847;gnl|UG|Ssc#S58314835;gnl|UG|Ssc#S58307937;gnl|UG|Ssc#S58314047;ENSSSCT00000002634;gnl|UG|Ssc#S35166728;gnl|UG|Ssc#S583022…
ko04975	Fat digestion and absorption	12	108	1	0.92305	ENSSSCT00000007529;gnl|UG|Ssc#S20116742;gnl|UG|Ssc#S35169877;ENSSSCT00000014875;ENSSSCT00000006406;ENSSSCT00000027427;gnl|UG|Ssc#S55324661;ENSSSCT00000014666;gnl|UG|Ssc#S46880958;ENSSSCT00000018418;gnl|UG|Ssc#S20116808;gnl|UG|Ssc#S35167435
ko05144	Malaria	23	204	1	0.936624	gnl|UG|Ssc#S35167068;ENSSSCT00000015421;gnl|UG|Ssc#S58311041;ENSSSCT00000018111;gnl|UG|Ssc#S58304616;gnl|UG|Ssc#S35166941;ENSSSCT00000017020;ENSSSCT00000007029;gnl|UG|Ssc#S35167803;gnl|UG|Ssc#S35172635;ENSSSCT00000005288;ENSSSCT00000007515;gnl|UG|Ssc#S58306442;ENSSSCT00000026459;gnl|UG|Ssc#S55325846;gnl|UG|Ssc#S58303107;ENSSSCT00000003987;ENSSSCT00000007145;ENSSSCT00000004436;ENSSSCT00000016076;E…
ko00564	Glycerophospholipid metabolism	20	178	1	0.933421	gnl|UG|Ssc#S58306295;ENSSSCT00000013239;ENSSSCT00000007529;gnl|UG|Ssc#S55318348;gnl|UG|Ssc#S35169877;ENSSSCT00000014875;ENSSSCT00000006406;ENSSSCT00000002490;ENSSSCT00000024963;ENSSSCT00000014824;gnl|UG|Ssc#S58308642;ENSSSCT00000014483;gnl|UG|Ssc#S55324661;gnl|UG|Ssc#S55323435;ENSSSCT00000014666;gnl|UG|Ssc#S46880958;ENSSSCT00000018418;gnl|UG|Ssc#S35167101;ENSSSCT00000025158;gnl|UG|Ssc#S55324140
ko04730	Long-term depression	20	178	1	0.933421	gnl|UG|Ssc#S34507293;ENSSSCT00000010130;ENSSSCT00000003617;ENSSSCT00000009103;ENSSSCT00000025989;ENSSSCT00000009710;gnl|UG|Ssc#S46888458;gnl|UG|Ssc#S55320173;ENSSSCT00000026377;gnl|UG|Ssc#S35168385;gnl|UG|Ssc#S58303012;ENSSSCT00000011007;ENSSSCT00000016782;gnl|UG|Ssc#S49953823;ENSSSCT00000003285;ENSSSCT00000011464;ENSSSCT00000018149;gnl|UG|Ssc#S55324661;ENSSSCT00000022356;ENSSSCT00000030629
ko03010	Ribosome	41	359	1	0.948762	gnl|UG|Ssc#S40498907;gnl|UG|Ssc#S35173188;ENSSSCT00000018499;ENSSSCT00000006776;gnl|UG|Ssc#S35164754;ENSSSCT00000025655;ENSSSCT00000026411;ENSSSCT00000014851;ENSSSCT00000027316;ENSSSCT00000001703;gnl|UG|Ssc#S35168709;gnl|UG|Ssc#S34529668;ENSSSCT00000011306;gnl|UG|Ssc#S35164164;ENSSSCT00000026890;gnl|UG|Ssc#S34499802;gnl|UG|Ssc#S40353888;gnl|UG|Ssc#S35164467;gnl|UG|Ssc#S35169878;gnl|UG|Ssc#S351660…
ko00601	Glycosphingolipid biosynthesis - lacto and neolacto series	4	37	1	0.898103	ENSSSCT00000012040;ENSSSCT00000016598;ENSSSCT00000006069;ENSSSCT00000014145
ko04340	Hedgehog signaling pathway	9	83	1	0.900808	ENSSSCT00000029331;ENSSSCT00000012703;ENSSSCT00000010438;gnl|UG|Ssc#S58305762;ENSSSCT00000018248;gnl|UG|Ssc#S35166281;ENSSSCT00000015046;ENSSSCT00000018039;ENSSSCT00000000632
ko04916	Melanogenesis	22	198	1	0.92305	gnl|UG|Ssc#S55325284;ENSSSCT00000003617;ENSSSCT00000012703;gnl|UG|Ssc#S35171216;ENSSSCT00000009103;ENSSSCT00000025989;ENSSSCT00000029344;gnl|UG|Ssc#S46888458;gnl|UG|Ssc#S55320173;ENSSSCT00000000184;ENSSSCT00000011285;gnl|UG|Ssc#S58301511;ENSSSCT00000016782;gnl|UG|Ssc#S49953823;gnl|UG|Ssc#S58311443;gnl|UG|Ssc#S35171867;ENSSSCT00000003835;ENSSSCT00000011464;ENSSSCT00000031940;ENSSSCT00000018619;ENS…
ko00982	Drug metabolism - cytochrome P450	13	119	1	0.907537	ENSSSCT00000010058;gnl|UG|Ssc#S40583395;ENSSSCT00000007472;gnl|UG|Ssc#S20116624;gnl|UG|Ssc#S35168397;gnl|UG|Ssc#S35167394;gnl|UG|Ssc#S35164912;gnl|UG|Ssc#S55321214;ENSSSCT00000002915;gnl|UG|Ssc#S55320754;ENSSSCT00000014100;gnl|UG|Ssc#S46880757;ENSSSCT00000006933
ko00750	Vitamin B6 metabolism	1	9	1	0.92305	gnl|UG|Ssc#S35170371
ko05164	Influenza A	49	433	1	0.940104	ENSSSCT00000026312;ENSSSCT00000008872;ENSSSCT00000004324;gnl|UG|Ssc#S35169432;gnl|UG|Ssc#S35170586;gnl|UG|Ssc#S24318161;ENSSSCT00000008973;gnl|UG|Ssc#S35171040;gnl|UG|Ssc#S24455924;ENSSSCT00000030501;ENSSSCT00000031238;ENSSSCT00000019611;ENSSSCT00000013802;gnl|UG|Ssc#S6090752;gnl|UG|Ssc#S35172469;ENSSSCT00000017887;ENSSSCT00000023906;ENSSSCT00000010107;gnl|UG|Ssc#S55327094;gnl|UG|Ssc#S38481911;gn…
ko00531	Glycosaminoglycan degradation	3	29	1	0.859391	gnl|UG|Ssc#S35168449;gnl|UG|Ssc#S58303232;gnl|UG|Ssc#S58305248
ko04720	Long-term potentiation	20	182	1	0.912907	ENSSSCT00000003617;gnl|UG|Ssc#S35171216;ENSSSCT00000009103;ENSSSCT00000025989;gnl|UG|Ssc#S35168385;ENSSSCT00000011285;gnl|UG|Ssc#S58301511;gnl|UG|Ssc#S49953823;ENSSSCT00000031715;ENSSSCT00000013304;gnl|UG|Ssc#S35171867;ENSSSCT00000011464;ENSSSCT00000031940;ENSSSCT00000002640;gnl|UG|Ssc#S6090709;ENSSSCT00000022356;gnl|UG|Ssc#S35170363;gnl|UG|Ssc#S18357620;ENSSSCT00000015046;ENSSSCT00000001970
ko02010	ABC transporters	12	112	1	0.890084	ENSSSCT00000016479;gnl|UG|Ssc#S6666019;ENSSSCT00000014612;gnl|UG|Ssc#S58305140;gnl|UG|Ssc#S35168028;ENSSSCT00000027427;gnl|UG|Ssc#S58308067;ENSSSCT00000013585;ENSSSCT00000000617;gnl|UG|Ssc#S58305138;ENSSSCT00000008823;gnl|UG|Ssc#S58309965
ko04070	Phosphatidylinositol signaling system	26	237	1	0.911366	gnl|UG|Ssc#S35170100;ENSSSCT00000026312;ENSSSCT00000003332;ENSSSCT00000003617;ENSSSCT00000022557;ENSSSCT00000004324;gnl|UG|Ssc#S35172271;gnl|UG|Ssc#S35171216;ENSSSCT00000013239;ENSSSCT00000013167;gnl|UG|Ssc#S20116663;ENSSSCT00000009103;gnl|UG|Ssc#S46877094;gnl|UG|Ssc#S23213461;ENSSSCT00000015217;ENSSSCT00000019097;gnl|UG|Ssc#S55322202;gnl|UG|Ssc#S35171867;ENSSSCT00000014483;ENSSSCT00000011464;ENS…
ko00561	Glycerolipid metabolism	14	132	1	0.881093	ENSSSCT00000013239;ENSSSCT00000007529;gnl|UG|Ssc#S35169877;gnl|UG|Ssc#S35172038;ENSSSCT00000014875;ENSSSCT00000006406;ENSSSCT00000014036;ENSSSCT00000003518;ENSSSCT00000014483;ENSSSCT00000014666;gnl|UG|Ssc#S55318473;gnl|UG|Ssc#S46880958;ENSSSCT00000018418;gnl|UG|Ssc#S55324140
ko04621	NOD-like receptor signaling pathway	18	169	1	0.884817	ENSSSCT00000013348;gnl|UG|Ssc#S55323549;gnl|UG|Ssc#S35169612;ENSSSCT00000023906;ENSSSCT00000010107;ENSSSCT00000024540;ENSSSCT00000014043;ENSSSCT00000004968;ENSSSCT00000001196;ENSSSCT00000001901;gnl|UG|Ssc#S46879471;ENSSSCT00000004197;gnl|UG|Ssc#S35165853;gnl|UG|Ssc#S58312765;gnl|UG|Ssc#S58312902;gnl|UG|Ssc#S46880764;ENSSSCT00000014464;ENSSSCT00000028933
ko04514	Cell adhesion molecules (CAMs)	44	399	1	0.91611	gnl|UG|Ssc#S35167068;ENSSSCT00000022921;gnl|UG|Ssc#S58311041;gnl|UG|Ssc#S35171270;gnl|UG|Ssc#S55325840;gnl|UG|Ssc#S58309786;gnl|UG|Ssc#S35169432;gnl|UG|Ssc#S58315292;gnl|UG|Ssc#S35166941;gnl|UG|Ssc#S46879633;gnl|UG|Ssc#S35168191;gnl|UG|Ssc#S58305344;ENSSSCT00000023619;gnl|UG|Ssc#S35172635;ENSSSCT00000017016;ENSSSCT00000007515;gnl|UG|Ssc#S35167235;ENSSSCT00000023021;gnl|UG|Ssc#S20116741;ENSSSCT000…
ko00860	Porphyrin and chlorophyll metabolism	7	70	1	0.830745	gnl|UG|Ssc#S35168449;ENSSSCT00000011838;ENSSSCT00000030325;ENSSSCT00000017636;gnl|UG|Ssc#S55319765;ENSSSCT00000008704;ENSSSCT00000013502
ko00120	Primary bile acid biosynthesis	3	32	1	0.778823	gnl|UG|Ssc#S58304645;gnl|UG|Ssc#S35172490;ENSSSCT00000023638
ko04140	Regulation of autophagy	6	62	1	0.803947	gnl|UG|Ssc#S35170426;ENSSSCT00000004249;ENSSSCT00000024515;ENSSSCT00000010681;gnl|UG|Ssc#S35168501;gnl|UG|Ssc#S35170969
ko00240	Pyrimidine metabolism	20	191	1	0.86989	ENSSSCT00000024584;gnl|UG|Ssc#S55326703;gnl|UG|Ssc#S46877416;ENSSSCT00000028217;gnl|UG|Ssc#S35167328;ENSSSCT00000024456;gnl|UG|Ssc#S35167217;gnl|UG|Ssc#S26645409;gnl|UG|Ssc#S40198684;gnl|UG|Ssc#S46877187;gnl|UG|Ssc#S35164377;ENSSSCT00000023399;ENSSSCT00000002178;gnl|UG|Ssc#S46877888;gnl|UG|Ssc#S35164461;ENSSSCT00000019647;gnl|UG|Ssc#S57704942;gnl|UG|Ssc#S58305494;gnl|UG|Ssc#S23162129;gnl|UG|Ssc#S…
ko00603	Glycosphingolipid biosynthesis - globo series	2	23	1	0.722387	gnl|UG|Ssc#S58310416;ENSSSCT00000006526
ko00460	Cyanoamino acid metabolism	1	12	1	0.692288	gnl|UG|Ssc#S58301989
ko00980	Metabolism of xenobiotics by cytochrome P450	13	130	1	0.830745	ENSSSCT00000011876;ENSSSCT00000010058;gnl|UG|Ssc#S40583395;gnl|UG|Ssc#S35167355;ENSSSCT00000007472;gnl|UG|Ssc#S35168397;gnl|UG|Ssc#S35164912;gnl|UG|Ssc#S55321214;ENSSSCT00000002915;gnl|UG|Ssc#S55320754;ENSSSCT00000014100;gnl|UG|Ssc#S46880757;ENSSSCT00000006933
ko05217	Basal cell carcinoma	9	93	1	0.803947	ENSSSCT00000029331;ENSSSCT00000012703;ENSSSCT00000030510;ENSSSCT00000018248;gnl|UG|Ssc#S58311443;ENSSSCT00000003835;ENSSSCT00000018039;ENSSSCT00000000632;gnl|UG|Ssc#S55326688
ko03420	Nucleotide excision repair	8	84	1	0.791186	ENSSSCT00000014314;ENSSSCT00000012916;gnl|UG|Ssc#S35166728;gnl|UG|Ssc#S55320967;ENSSSCT00000010475;ENSSSCT00000028815;gnl|UG|Ssc#S35165561;ENSSSCT00000015562
ko03018	RNA degradation	18	177	1	0.844825	gnl|UG|Ssc#S58307449;ENSSSCT00000018417;ENSSSCT00000023949;ENSSSCT00000015665;ENSSSCT00000014769;gnl|UG|Ssc#S46880662;gnl|UG|Ssc#S46879584;gnl|UG|Ssc#S35168298;gnl|UG|Ssc#S58308585;ENSSSCT00000012370;gnl|UG|Ssc#S35173954;ENSSSCT00000002178;gnl|UG|Ssc#S43134858;gnl|UG|Ssc#S35171851;ENSSSCT00000015302;gnl|UG|Ssc#S38753734;ENSSSCT00000009896;ENSSSCT00000029334
ko04950	Maturity onset diabetes of the young	3	35	1	0.712067	gnl|UG|Ssc#S58313509;gnl|UG|Ssc#S58307051;gnl|UG|Ssc#S46880523
ko04320	Dorso-ventral axis formation	8	85	1	0.781878	ENSSSCT00000024966;ENSSSCT00000019061;ENSSSCT00000025989;ENSSSCT00000009556;gnl|UG|Ssc#S49953823;gnl|UG|Ssc#S46880618;ENSSSCT00000018731;gnl|UG|Ssc#S35164379
ko00472	D-Arginine and D-ornithine metabolism	1	13	1	0.639035	gnl|UG|Ssc#S35167988
ko03015	mRNA surveillance pathway	22	217	1	0.84223	gnl|UG|Ssc#S34507293;ENSSSCT00000025841;gnl|UG|Ssc#S58313945;ENSSSCT00000008872;ENSSSCT00000013468;gnl|UG|Ssc#S58314373;ENSSSCT00000014769;gnl|UG|Ssc#S55325134;gnl|UG|Ssc#S46879584;ENSSSCT00000001161;gnl|UG|Ssc#S35172635;gnl|UG|Ssc#S58308585;gnl|UG|Ssc#S58303012;gnl|UG|Ssc#S58302461;gnl|UG|Ssc#S40834166;ENSSSCT00000027694;ENSSSCT00000014227;ENSSSCT00000018679;gnl|UG|Ssc#S6041850;gnl|UG|Ssc#S35170…
ko00563	Glycosylphosphatidylinositol(GPI)-anchor biosynthesis	3	37	1	0.673577	gnl|UG|Ssc#S58307069;gnl|UG|Ssc#S25791156;gnl|UG|Ssc#S35167321
ko00512	Mucin type O-Glycan biosynthesis	5	58	1	0.716159	gnl|UG|Ssc#S58313424;ENSSSCT00000011151;ENSSSCT00000018588;ENSSSCT00000006526;ENSSSCT00000010641
ko04620	Toll-like receptor signaling pathway	19	192	1	0.822091	ENSSSCT00000026312;ENSSSCT00000004324;gnl|UG|Ssc#S35174022;ENSSSCT00000019611;ENSSSCT00000023906;ENSSSCT00000010107;ENSSSCT00000024540;gnl|UG|Ssc#S55327094;gnl|UG|Ssc#S55327280;ENSSSCT00000015217;gnl|UG|Ssc#S23213046;ENSSSCT00000002804;gnl|UG|Ssc#S46879471;gnl|UG|Ssc#S49953823;ENSSSCT00000009832;gnl|UG|Ssc#S58312765;gnl|UG|Ssc#S52128921;ENSSSCT00000014840;ENSSSCT00000002650
ko04978	Mineral absorption	9	98	1	0.762929	gnl|UG|Ssc#S55320113;gnl|UG|Ssc#S55327619;ENSSSCT00000017636;ENSSSCT00000032489;ENSSSCT00000013785;ENSSSCT00000013520;gnl|UG|Ssc#S55319765;ENSSSCT00000008704;ENSSSCT00000006901
ko04370	VEGF signaling pathway	16	166	1	0.800718	ENSSSCT00000026312;ENSSSCT00000003617;ENSSSCT00000004324;ENSSSCT00000009103;gnl|UG|Ssc#S35174022;ENSSSCT00000025989;gnl|UG|Ssc#S55327094;ENSSSCT00000015217;ENSSSCT00000012495;gnl|UG|Ssc#S35166016;gnl|UG|Ssc#S49953823;ENSSSCT00000008184;ENSSSCT00000011464;gnl|UG|Ssc#S55324661;gnl|UG|Ssc#S52128921;ENSSSCT00000001970
ko04742	Taste transduction	3	40	1	0.623059	gnl|UG|Ssc#S46888458;ENSSSCT00000000184;ENSSSCT00000015046
ko03008	Ribosome biogenesis in eukaryotes	15	160	1	0.778823	ENSSSCT00000010685;gnl|UG|Ssc#S58301276;ENSSSCT00000001088;ENSSSCT00000028168;gnl|UG|Ssc#S46876310;gnl|UG|Ssc#S46877532;ENSSSCT00000013835;ENSSSCT00000031737;gnl|UG|Ssc#S48803429;gnl|UG|Ssc#S46878780;gnl|UG|Ssc#S55325756;ENSSSCT00000026390;gnl|UG|Ssc#S55319630;ENSSSCT00000007950;gnl|UG|Ssc#S58311260
ko00511	Other glycan degradation	2	29	1	0.572928	gnl|UG|Ssc#S58313593;ENSSSCT00000027002
ko03440	Homologous recombination	4	52	1	0.639035	gnl|UG|Ssc#S35173567;gnl|UG|Ssc#S55318829;ENSSSCT00000002559;gnl|UG|Ssc#S58307766
ko04060	Cytokine-cytokine receptor interaction	31	312	1	0.82542	ENSSSCT00000018111;gnl|UG|Ssc#S58302636;gnl|UG|Ssc#S20116692;gnl|UG|Ssc#S58304311;ENSSSCT00000022979;ENSSSCT00000012002;gnl|UG|Ssc#S35172469;ENSSSCT00000031460;gnl|UG|Ssc#S41658116;gnl|UG|Ssc#S35167803;ENSSSCT00000019264;gnl|UG|Ssc#S58305744;ENSSSCT00000000768;gnl|UG|Ssc#S41658117;gnl|UG|Ssc#S55324186;gnl|UG|Ssc#S58312353;gnl|UG|Ssc#S34273825;ENSSSCT00000015634;gnl|UG|Ssc#S23213185;gnl|UG|Ssc#S42…
ko04122	Sulfur relay system	1	17	1	0.488674	ENSSSCT00000002178
ko04972	Pancreatic secretion	21	223	1	0.782316	ENSSSCT00000003617;gnl|UG|Ssc#S55320113;ENSSSCT00000024637;ENSSSCT00000009103;ENSSSCT00000008553;gnl|UG|Ssc#S35174022;ENSSSCT00000018027;gnl|UG|Ssc#S55327619;ENSSSCT00000029344;gnl|UG|Ssc#S46888458;ENSSSCT00000000184;gnl|UG|Ssc#S35172154;ENSSSCT00000013785;ENSSSCT00000024720;gnl|UG|Ssc#S6091501;ENSSSCT00000011464;gnl|UG|Ssc#S55324661;gnl|UG|Ssc#S20116438;ENSSSCT00000018619;ENSSSCT00000006901;gnl|…
ko05020	Prion diseases	8	97	1	0.685151	gnl|UG|Ssc#S55325639;ENSSSCT00000014712;gnl|UG|Ssc#S35164643;ENSSSCT00000026784;gnl|UG|Ssc#S49953823;ENSSSCT00000015046;ENSSSCT00000015660;ENSSSCT00000016411
ko05202	Transcriptional misregulation in cancer	53	518	1	0.84999	gnl|UG|Ssc#S21929814;ENSSSCT00000004536;gnl|UG|Ssc#S35169168;gnl|UG|Ssc#S55321680;gnl|UG|Ssc#S35165172;ENSSSCT00000018111;gnl|UG|Ssc#S55327323;gnl|UG|Ssc#S58304913;ENSSSCT00000007701;ENSSSCT00000009429;ENSSSCT00000007590;gnl|UG|Ssc#S58301381;gnl|UG|Ssc#S55326492;gnl|UG|Ssc#S58304311;gnl|UG|Ssc#S58304367;gnl|UG|Ssc#S35173658;gnl|UG|Ssc#S35166941;gnl|UG|Ssc#S20116349;ENSSSCT00000001187;ENSSSCT00000…
ko05142	Chagas disease (American trypanosomiasis)	27	281	1	0.798225	gnl|UG|Ssc#S34507293;ENSSSCT00000026312;ENSSSCT00000004324;gnl|UG|Ssc#S58304311;gnl|UG|Ssc#S35166941;ENSSSCT00000019611;gnl|UG|Ssc#S35172469;ENSSSCT00000023906;ENSSSCT00000010107;gnl|UG|Ssc#S46888458;gnl|UG|Ssc#S35167803;ENSSSCT00000026784;gnl|UG|Ssc#S55320173;gnl|UG|Ssc#S55327094;ENSSSCT00000015217;ENSSSCT00000015020;gnl|UG|Ssc#S55324056;gnl|UG|Ssc#S58303012;ENSSSCT00000006913;gnl|UG|Ssc#S342738…
ko00790	Folate biosynthesis	1	19	1	0.437234	ENSSSCT00000002178
ko05416	Viral myocarditis	54	531	1	0.844825	ENSSSCT00000026336;gnl|UG|Ssc#S55325639;gnl|UG|Ssc#S35171270;gnl|UG|Ssc#S55325840;ENSSSCT00000024760;gnl|UG|Ssc#S55321680;gnl|UG|Ssc#S58304401;gnl|UG|Ssc#S35173549;gnl|UG|Ssc#S35169432;ENSSSCT00000008973;ENSSSCT00000025301;gnl|UG|Ssc#S55295965;gnl|UG|Ssc#S40831913;gnl|UG|Ssc#S24455924;gnl|UG|Ssc#S35166941;gnl|UG|Ssc#S58305520;gnl|UG|Ssc#S46877680;gnl|UG|Ssc#S35174022;gnl|UG|Ssc#S43509666;gnl|UG|S…
ko05140	Leishmaniasis	18	199	1	0.751428	gnl|UG|Ssc#S55321680;gnl|UG|Ssc#S35169432;gnl|UG|Ssc#S58304616;gnl|UG|Ssc#S6090752;gnl|UG|Ssc#S35167803;ENSSSCT00000024540;ENSSSCT00000026459;gnl|UG|Ssc#S20116741;gnl|UG|Ssc#S55322726;gnl|UG|Ssc#S46879471;gnl|UG|Ssc#S42149929;gnl|UG|Ssc#S20116701;ENSSSCT00000001634;ENSSSCT00000024674;gnl|UG|Ssc#S55327476;gnl|UG|Ssc#S6089840;ENSSSCT00000001609;ENSSSCT00000002650
ko03450	Non-homologous end-joining	1	20	1	0.415373	gnl|UG|Ssc#S58313774
ko04664	Fc epsilon RI signaling pathway	22	239	1	0.764703	gnl|UG|Ssc#S55325639;ENSSSCT00000026312;gnl|UG|Ssc#S55321680;ENSSSCT00000004324;ENSSSCT00000019061;gnl|UG|Ssc#S35174022;ENSSSCT00000019611;ENSSSCT00000025989;ENSSSCT00000022976;ENSSSCT00000023906;ENSSSCT00000010107;gnl|UG|Ssc#S55327094;ENSSSCT00000015217;ENSSSCT00000016439;gnl|UG|Ssc#S49953823;gnl|UG|Ssc#S58312765;gnl|UG|Ssc#S55324661;gnl|UG|Ssc#S52128921;gnl|UG|Ssc#S46880618;gnl|UG|Ssc#S6089840;…
ko00604	Glycosphingolipid biosynthesis - ganglio series	2	34	1	0.488674	ENSSSCT00000006526;gnl|UG|Ssc#S58310088
ko04020	Calcium signaling pathway	56	556	1	0.836722	ENSSSCT00000002577;ENSSSCT00000011308;gnl|UG|Ssc#S55321680;ENSSSCT00000003332;ENSSSCT00000003617;gnl|UG|Ssc#S35171216;ENSSSCT00000024637;gnl|UG|Ssc#S20116663;ENSSSCT00000009103;gnl|UG|Ssc#S35166941;ENSSSCT00000007911;ENSSSCT00000008553;ENSSSCT00000027953;ENSSSCT00000013802;ENSSSCT00000018052;gnl|UG|Ssc#S58308480;gnl|UG|Ssc#S34522670;ENSSSCT00000000318;ENSSSCT00000028700;ENSSSCT00000000088;gnl|UG|…
ko00770	Pantothenate and CoA biosynthesis	2	35	1	0.474711	gnl|UG|Ssc#S46876938;ENSSSCT00000016362
ko00140	Steroid hormone biosynthesis	6	83	1	0.600539	ENSSSCT00000018621;ENSSSCT00000016157;gnl|UG|Ssc#S35166512;gnl|UG|Ssc#S35170693;ENSSSCT00000002974;gnl|UG|Ssc#S55327569
ko04622	RIG-I-like receptor signaling pathway	10	126	1	0.659321	ENSSSCT00000028884;ENSSSCT00000023906;ENSSSCT00000010107;ENSSSCT00000006410;ENSSSCT00000002804;ENSSSCT00000006417;ENSSSCT00000009832;gnl|UG|Ssc#S58312765;ENSSSCT00000018960;ENSSSCT00000029764
ko04662	B cell receptor signaling pathway	21	237	1	0.736103	ENSSSCT00000026312;gnl|UG|Ssc#S55321680;ENSSSCT00000004324;ENSSSCT00000019061;ENSSSCT00000014650;gnl|UG|Ssc#S35174022;ENSSSCT00000025989;ENSSSCT00000022976;gnl|UG|Ssc#S55327094;ENSSSCT00000015217;ENSSSCT00000016439;gnl|UG|Ssc#S49953823;ENSSSCT00000008184;ENSSSCT00000016162;gnl|UG|Ssc#S52128921;gnl|UG|Ssc#S46880618;gnl|UG|Ssc#S6089840;ENSSSCT00000018731;ENSSSCT00000010913;ENSSSCT00000001970;ENSSSC…
ko04612	Antigen processing and presentation	22	249	1	0.733992	gnl|UG|Ssc#S58314864;gnl|UG|Ssc#S35171270;gnl|UG|Ssc#S55325840;gnl|UG|Ssc#S55325284;gnl|UG|Ssc#S35169432;gnl|UG|Ssc#S35166941;gnl|UG|Ssc#S58308067;ENSSSCT00000015020;gnl|UG|Ssc#S35166632;gnl|UG|Ssc#S55320042;ENSSSCT00000012233;gnl|UG|Ssc#S35169680;gnl|UG|Ssc#S55320406;gnl|UG|Ssc#S55322726;gnl|UG|Ssc#S35169553;ENSSSCT00000001901;gnl|UG|Ssc#S35172999;gnl|UG|Ssc#S14897845;ENSSSCT00000001634;gnl|UG|S…
ko00053	Ascorbate and aldarate metabolism	2	38	1	0.437234	ENSSSCT00000003518;ENSSSCT00000026582
ko04623	Cytosolic DNA-sensing pathway	8	112	1	0.593389	ENSSSCT00000019264;ENSSSCT00000017418;gnl|UG|Ssc#S46877888;ENSSSCT00000009832;gnl|UG|Ssc#S57704942;gnl|UG|Ssc#S58305494;gnl|UG|Ssc#S23162129;gnl|UG|Ssc#S58311260
ko04640	Hematopoietic cell lineage	20	236	1	0.704021	gnl|UG|Ssc#S35165363;gnl|UG|Ssc#S55321680;gnl|UG|Ssc#S58304616;ENSSSCT00000022979;gnl|UG|Ssc#S46880415;ENSSSCT00000017016;gnl|UG|Ssc#S58305744;ENSSSCT00000026459;ENSSSCT00000026025;gnl|UG|Ssc#S58312304;gnl|UG|Ssc#S35169670;gnl|UG|Ssc#S58303896;ENSSSCT00000010202;ENSSSCT00000028938;gnl|UG|Ssc#S6089840;ENSSSCT00000010913;ENSSSCT00000012960;ENSSSCT00000008939;gnl|UG|Ssc#S35167435;ENSSSCT00000000314
ko05152	Tuberculosis	50	524	1	0.792696	ENSSSCT00000024760;gnl|UG|Ssc#S55321680;gnl|UG|Ssc#S55325284;ENSSSCT00000019322;gnl|UG|Ssc#S35169432;ENSSSCT00000018941;gnl|UG|Ssc#S35171216;gnl|UG|Ssc#S58305096;ENSSSCT00000003074;gnl|UG|Ssc#S24455924;gnl|UG|Ssc#S58304616;ENSSSCT00000015665;ENSSSCT00000007733;gnl|UG|Ssc#S6090752;gnl|UG|Ssc#S35172469;ENSSSCT00000022976;ENSSSCT00000023906;ENSSSCT00000010107;ENSSSCT00000028386;gnl|UG|Ssc#S35167803;…
ko03022	Basal transcription factors	6	91	1	0.547744	gnl|UG|Ssc#S58304198;ENSSSCT00000030224;gnl|UG|Ssc#S55320967;ENSSSCT00000030804;ENSSSCT00000019273;gnl|UG|Ssc#S55323663
ko04630	Jak-STAT signaling pathway	23	268	1	0.712953	ENSSSCT00000025452;gnl|UG|Ssc#S21929814;ENSSSCT00000026312;ENSSSCT00000004324;ENSSSCT00000019061;ENSSSCT00000022979;gnl|UG|Ssc#S46877762;gnl|UG|Ssc#S6090752;gnl|UG|Ssc#S55327094;gnl|UG|Ssc#S58305744;ENSSSCT00000018948;ENSSSCT00000015217;ENSSSCT00000000994;gnl|UG|Ssc#S42149929;gnl|UG|Ssc#S58307187;ENSSSCT00000012011;ENSSSCT00000028898;ENSSSCT00000031143;gnl|UG|Ssc#S52128921;gnl|UG|Ssc#S46880618;EN…
ko00830	Retinol metabolism	8	115	1	0.57791	gnl|UG|Ssc#S35169976;gnl|UG|Ssc#S58303804;ENSSSCT00000010058;ENSSSCT00000009852;gnl|UG|Ssc#S58311449;ENSSSCT00000001196;ENSSSCT00000031257;gnl|UG|Ssc#S55320754
ko05143	African trypanosomiasis	10	139	1	0.597658	gnl|UG|Ssc#S55321680;ENSSSCT00000003617;ENSSSCT00000009103;ENSSSCT00000007515;gnl|UG|Ssc#S58315033;gnl|UG|Ssc#S55325846;gnl|UG|Ssc#S34273825;ENSSSCT00000011464;ENSSSCT00000016076;gnl|UG|Ssc#S6089840
ko04940	Type I diabetes mellitus	14	188	1	0.61864	gnl|UG|Ssc#S36164941;gnl|UG|Ssc#S35171270;gnl|UG|Ssc#S55325840;gnl|UG|Ssc#S58302725;gnl|UG|Ssc#S35169432;gnl|UG|Ssc#S35166941;ENSSSCT00000012104;ENSSSCT00000026586;gnl|UG|Ssc#S55322726;gnl|UG|Ssc#S34273825;gnl|UG|Ssc#S35172999;ENSSSCT00000001634;ENSSSCT00000001609;gnl|UG|Ssc#S58309094
ko00983	Drug metabolism - other enzymes	3	62	1	0.401973	gnl|UG|Ssc#S35168449;ENSSSCT00000023555;gnl|UG|Ssc#S58304196
ko04080	Neuroactive ligand-receptor interaction	35	401	1	0.725089	ENSSSCT00000016414;gnl|UG|Ssc#S16890173;ENSSSCT00000023000;ENSSSCT00000001958;ENSSSCT00000017737;gnl|UG|Ssc#S19541070;ENSSSCT00000015390;ENSSSCT00000027953;gnl|UG|Ssc#S46878838;ENSSSCT00000001355;gnl|UG|Ssc#S58303928;gnl|UG|Ssc#S58311449;ENSSSCT00000009890;ENSSSCT00000019032;ENSSSCT00000031039;ENSSSCT00000030785;gnl|UG|Ssc#S34273825;ENSSSCT00000017736;ENSSSCT00000009731;gnl|UG|Ssc#S58301045;gnl|U…
ko05340	Primary immunodeficiency	9	136	1	0.549758	gnl|UG|Ssc#S55321680;gnl|UG|Ssc#S35168191;gnl|UG|Ssc#S35167235;gnl|UG|Ssc#S58308067;gnl|UG|Ssc#S35170580;gnl|UG|Ssc#S55327159;gnl|UG|Ssc#S6089840;gnl|UG|Ssc#S58309889;ENSSSCT00000003865
ko04660	T cell receptor signaling pathway	29	347	1	0.694283	gnl|UG|Ssc#S55325639;ENSSSCT00000026312;ENSSSCT00000004324;ENSSSCT00000019061;gnl|UG|Ssc#S35166941;ENSSSCT00000015585;gnl|UG|Ssc#S35168191;ENSSSCT00000009650;ENSSSCT00000025989;ENSSSCT00000022976;gnl|UG|Ssc#S55327094;gnl|UG|Ssc#S35167235;ENSSSCT00000015217;ENSSSCT00000014043;ENSSSCT00000000645;gnl|UG|Ssc#S55324672;ENSSSCT00000006913;ENSSSCT00000016439;gnl|UG|Ssc#S35170580;gnl|UG|Ssc#S49953823;ENS…
ko00590	Arachidonic acid metabolism	10	153	1	0.542971	gnl|UG|Ssc#S46881172;ENSSSCT00000030961;gnl|UG|Ssc#S58301989;gnl|UG|Ssc#S55319385;ENSSSCT00000002537;gnl|UG|Ssc#S55243118;gnl|UG|Ssc#S55324661;gnl|UG|Ssc#S55320754;gnl|UG|Ssc#S35167829;ENSSSCT00000006084
ko00450	Selenocompound metabolism	1	38	1	0.218617	gnl|UG|Ssc#S58302627
ko05323	Rheumatoid arthritis	23	304	1	0.628524	gnl|UG|Ssc#S55321680;gnl|UG|Ssc#S35169432;ENSSSCT00000001892;ENSSSCT00000018941;ENSSSCT00000003074;gnl|UG|Ssc#S35166941;gnl|UG|Ssc#S35167803;gnl|UG|Ssc#S58314309;gnl|UG|Ssc#S23213046;gnl|UG|Ssc#S35170643;gnl|UG|Ssc#S41658117;ENSSSCT00000012233;gnl|UG|Ssc#S55322726;gnl|UG|Ssc#S35174174;ENSSSCT00000002549;ENSSSCT00000013040;ENSSSCT00000001634;ENSSSCT00000016909;gnl|UG|Ssc#S55321278;ENSSSCT000000056…
ko04650	Natural killer cell mediated cytotoxicity	24	317	1	0.628955	gnl|UG|Ssc#S55325639;ENSSSCT00000026312;gnl|UG|Ssc#S55321680;ENSSSCT00000003617;ENSSSCT00000004324;ENSSSCT00000019061;ENSSSCT00000009103;gnl|UG|Ssc#S35174022;ENSSSCT00000025989;ENSSSCT00000022976;ENSSSCT00000015217;gnl|UG|Ssc#S35168385;ENSSSCT00000006913;ENSSSCT00000016439;gnl|UG|Ssc#S34273825;gnl|UG|Ssc#S46880007;gnl|UG|Ssc#S42149929;gnl|UG|Ssc#S49953823;ENSSSCT00000008184;ENSSSCT00000011464;gnl…
ko05150	Staphylococcus aureus infection	20	279	1	0.595516	gnl|UG|Ssc#S55321680;gnl|UG|Ssc#S35172762;gnl|UG|Ssc#S35169432;ENSSSCT00000029479;gnl|UG|Ssc#S35166941;gnl|UG|Ssc#S58309878;gnl|UG|Ssc#S35172635;ENSSSCT00000026784;gnl|UG|Ssc#S42951501;gnl|UG|Ssc#S35167400;gnl|UG|Ssc#S55322726;gnl|UG|Ssc#S20116701;ENSSSCT00000001634;gnl|UG|Ssc#S35167044;ENSSSCT00000001564;gnl|UG|Ssc#S58313413;gnl|UG|Ssc#S6089840;ENSSSCT00000001609;ENSSSCT00000011910;gnl|UG|Ssc#S5…
ko00592	alpha-Linolenic acid metabolism	2	63	1	0.263729	ENSSSCT00000005381;gnl|UG|Ssc#S55324661
ko03460	Fanconi anemia pathway	4	94	1	0.353509	gnl|UG|Ssc#S46878298;ENSSSCT00000022781;ENSSSCT00000003974;gnl|UG|Ssc#S58304279
ko05332	Graft-versus-host disease	10	173	1	0.480199	gnl|UG|Ssc#S35171270;gnl|UG|Ssc#S55325840;gnl|UG|Ssc#S35169432;gnl|UG|Ssc#S35166941;gnl|UG|Ssc#S55322726;gnl|UG|Ssc#S34273825;gnl|UG|Ssc#S35172999;ENSSSCT00000001634;ENSSSCT00000001609;gnl|UG|Ssc#S58309094
ko00591	Linoleic acid metabolism	2	73	1	0.227601	gnl|UG|Ssc#S55324661;gnl|UG|Ssc#S55320754
ko05322	Systemic lupus erythematosus	26	381	1	0.566913	ENSSSCT00000003901;gnl|UG|Ssc#S58310606;gnl|UG|Ssc#S55321680;gnl|UG|Ssc#S35169432;gnl|UG|Ssc#S35166941;gnl|UG|Ssc#S58303384;gnl|UG|Ssc#S58309878;gnl|UG|Ssc#S46878223;gnl|UG|Ssc#S58311304;ENSSSCT00000026784;gnl|UG|Ssc#S42951501;gnl|UG|Ssc#S46876806;gnl|UG|Ssc#S35167400;gnl|UG|Ssc#S55322726;gnl|UG|Ssc#S20116701;gnl|UG|Ssc#S35171385;gnl|UG|Ssc#S58304517;ENSSSCT00000001634;ENSSSCT00000010974;gnl|UG|S…
ko04064	NF-kappa B signaling pathway	22	336	1	0.54394	ENSSSCT00000025452;gnl|UG|Ssc#S55321680;ENSSSCT00000013348;gnl|UG|Ssc#S55323549;ENSSSCT00000012002;gnl|UG|Ssc#S35166941;gnl|UG|Ssc#S35172469;gnl|UG|Ssc#S58308297;ENSSSCT00000019264;ENSSSCT00000024540;ENSSSCT00000007515;ENSSSCT00000000768;ENSSSCT00000006410;ENSSSCT00000002804;ENSSSCT00000006417;gnl|UG|Ssc#S46879471;gnl|UG|Ssc#S55321278;gnl|UG|Ssc#S55319630;ENSSSCT00000028898;ENSSSCT00000011287;gnl…
ko05162	Measles	29	428	1	0.562888	gnl|UG|Ssc#S55325639;ENSSSCT00000026312;gnl|UG|Ssc#S55321680;ENSSSCT00000004324;gnl|UG|Ssc#S35170586;gnl|UG|Ssc#S24318161;gnl|UG|Ssc#S35166941;ENSSSCT00000015585;gnl|UG|Ssc#S55325309;gnl|UG|Ssc#S6090752;ENSSSCT00000024456;gnl|UG|Ssc#S55327094;ENSSSCT00000018948;gnl|UG|Ssc#S35174267;ENSSSCT00000015217;ENSSSCT00000017418;gnl|UG|Ssc#S35169680;gnl|UG|Ssc#S35169553;gnl|UG|Ssc#S34273825;gnl|UG|Ssc#S351…
ko04672	Intestinal immune network for IgA production	12	244	1	0.408563	gnl|UG|Ssc#S55321680;gnl|UG|Ssc#S35169432;gnl|UG|Ssc#S35166941;ENSSSCT00000023021;ENSSSCT00000000768;gnl|UG|Ssc#S41658117;gnl|UG|Ssc#S55322726;ENSSSCT00000001634;gnl|UG|Ssc#S6089840;ENSSSCT00000001609;gnl|UG|Ssc#S58309889;ENSSSCT00000003865
ko05330	Allograft rejection	12	248	1	0.401973	gnl|UG|Ssc#S35171270;gnl|UG|Ssc#S55325840;gnl|UG|Ssc#S55321680;gnl|UG|Ssc#S35169432;gnl|UG|Ssc#S35166941;gnl|UG|Ssc#S55322726;gnl|UG|Ssc#S34273825;gnl|UG|Ssc#S35172999;ENSSSCT00000001634;gnl|UG|Ssc#S6089840;ENSSSCT00000001609;gnl|UG|Ssc#S58309094
ko05320	Autoimmune thyroid disease	13	277	1	0.38988	gnl|UG|Ssc#S35171270;gnl|UG|Ssc#S55325840;gnl|UG|Ssc#S55321680;gnl|UG|Ssc#S35169432;ENSSSCT00000022979;gnl|UG|Ssc#S35166941;gnl|UG|Ssc#S55322726;gnl|UG|Ssc#S34273825;gnl|UG|Ssc#S35172999;ENSSSCT00000001634;gnl|UG|Ssc#S6089840;ENSSSCT00000001609;gnl|UG|Ssc#S58309094
ko05310	Asthma	7	209	1	0.27824	gnl|UG|Ssc#S55321680;gnl|UG|Ssc#S35169432;gnl|UG|Ssc#S35166941;gnl|UG|Ssc#S55322726;ENSSSCT00000001634;gnl|UG|Ssc#S6089840;ENSSSCT00000001609
ko04740	Olfactory transduction	16	1353	1	0.0982404	ENSSSCT00000030573;gnl|UG|Ssc#S58314597;ENSSSCT00000025899;ENSSSCT00000010130;gnl|UG|Ssc#S35171216;ENSSSCT00000026377;gnl|UG|Ssc#S55326203;gnl|UG|Ssc#S46881211;ENSSSCT00000011285;gnl|UG|Ssc#S58301511;gnl|UG|Ssc#S35170580;gnl|UG|Ssc#S35169713;gnl|UG|Ssc#S35171867;ENSSSCT00000031940;gnl|UG|Ssc#S20116438;ENSSSCT00000015046

## Sheet: YK pathway
Path_ID	Path_name	Number of DEGs	Number of all genes	FDR	enrichment	Gene_list
ko05012	Parkinson's disease	59	290	1.95753e-09	2.95903	gnl|UG|Ssc#S35171183;ENSSSCT00000011308;gnl|UG|Ssc#S35167552;gnl|UG|Ssc#S18549664;gnl|UG|Ssc#S55324162;gnl|UG|Ssc#S48853753;ENSSSCT00000006559;gnl|UG|Ssc#S31106893;gnl|UG|Ssc#S58311200;gnl|UG|Ssc#S55305704;ENSSSCT00000017559;gnl|UG|Ssc#S46879303;ENSSSCT00000010859;gnl|UG|Ssc#S55326735;ENSSSCT00000013422;ENSSSCT00000019682;ENSSSCT00000014449;ENSSSCT00000019205;ENSSSCT00000003212;gnl|UG|Ssc#S397790…
ko04260	Cardiac muscle contraction	33	141	4.324e-06	3.40401	ENSSSCT00000005302;gnl|UG|Ssc#S18549664;gnl|UG|Ssc#S20116409;gnl|UG|Ssc#S31106893;gnl|UG|Ssc#S58311200;gnl|UG|Ssc#S35164979;ENSSSCT00000010859;gnl|UG|Ssc#S55320113;gnl|UG|Ssc#S35164136;gnl|UG|Ssc#S17509922;ENSSSCT00000003212;gnl|UG|Ssc#S40222147;ENSSSCT00000029520;ENSSSCT00000018801;gnl|UG|Ssc#S55327619;gnl|UG|Ssc#S17512154;gnl|UG|Ssc#S46877554;gnl|UG|Ssc#S40141028;gnl|UG|Ssc#S55323983;gnl|UG|Ssc…
ko00190	Oxidative phosphorylation	47	279	4.1308e-05	2.45013	gnl|UG|Ssc#S35165523;gnl|UG|Ssc#S18549664;gnl|UG|Ssc#S55324162;gnl|UG|Ssc#S48853753;ENSSSCT00000006559;gnl|UG|Ssc#S31106893;gnl|UG|Ssc#S58311200;gnl|UG|Ssc#S55305704;ENSSSCT00000017559;gnl|UG|Ssc#S46879303;ENSSSCT00000010859;ENSSSCT00000013422;ENSSSCT00000019682;ENSSSCT00000014449;gnl|UG|Ssc#S35171257;ENSSSCT00000003212;gnl|UG|Ssc#S39779033;ENSSSCT00000029845;gnl|UG|Ssc#S40222147;ENSSSCT000000295…
ko05016	Huntington's disease	55	415	0.0030613	1.92757	gnl|UG|Ssc#S35171183;ENSSSCT00000011308;gnl|UG|Ssc#S35167552;gnl|UG|Ssc#S18549664;gnl|UG|Ssc#S55324162;ENSSSCT00000006559;gnl|UG|Ssc#S31106893;gnl|UG|Ssc#S58311200;gnl|UG|Ssc#S55305704;ENSSSCT00000017559;ENSSSCT00000023399;gnl|UG|Ssc#S46879303;ENSSSCT00000010859;gnl|UG|Ssc#S55326735;ENSSSCT00000013422;ENSSSCT00000014449;ENSSSCT00000003212;gnl|UG|Ssc#S39779033;ENSSSCT00000029845;gnl|UG|Ssc#S402221…
ko03008	Ribosome biogenesis in eukaryotes	28	160	0.0065504	2.54527	ENSSSCT00000010685;gnl|UG|Ssc#S55327298;ENSSSCT00000028839;gnl|UG|Ssc#S48803429;ENSSSCT00000015328;ENSSSCT00000029302;ENSSSCT00000025035;ENSSSCT00000023504;ENSSSCT00000012852;ENSSSCT00000028168;ENSSSCT00000027161;gnl|UG|Ssc#S46876310;ENSSSCT00000022770;ENSSSCT00000026390;gnl|UG|Ssc#S58315100;gnl|UG|Ssc#S55319630;gnl|UG|Ssc#S58308229;ENSSSCT00000029669;gnl|UG|Ssc#S46877532;ENSSSCT00000017461;gnl|U…
ko01100	Metabolic pathways	206	2246	0.007544	1.33399	gnl|UG|Ssc#S35167457;gnl|UG|Ssc#S55324445;gnl|UG|Ssc#S35170100;gnl|UG|Ssc#S55325148;gnl|UG|Ssc#S35165523;gnl|UG|Ssc#S18549664;ENSSSCT00000010112;ENSSSCT00000015537;gnl|UG|Ssc#S55324162;ENSSSCT00000011151;ENSSSCT00000030494;gnl|UG|Ssc#S35167185;gnl|UG|Ssc#S6077182;gnl|UG|Ssc#S35165260;gnl|UG|Ssc#S48853753;gnl|UG|Ssc#S58308454;ENSSSCT00000004395;ENSSSCT00000006559;gnl|UG|Ssc#S31106893;ENSSSCT000000…
ko05010	Alzheimer's disease	50	394	0.019826	1.84574	gnl|UG|Ssc#S35167552;gnl|UG|Ssc#S18549664;gnl|UG|Ssc#S55324162;ENSSSCT00000006559;gnl|UG|Ssc#S31106893;gnl|UG|Ssc#S58311200;gnl|UG|Ssc#S55305704;ENSSSCT00000017559;ENSSSCT00000028639;gnl|UG|Ssc#S46879303;ENSSSCT00000010859;ENSSSCT00000013422;ENSSSCT00000014449;ENSSSCT00000018847;ENSSSCT00000003212;gnl|UG|Ssc#S39779033;ENSSSCT00000029845;gnl|UG|Ssc#S40222147;gnl|UG|Ssc#S24455924;ENSSSCT00000029520…
ko00010	Glycolysis / Gluconeogenesis	22	122	0.031004	2.62276	gnl|UG|Ssc#S58308454;ENSSSCT00000002248;ENSSSCT00000011982;gnl|UG|Ssc#S35174175;gnl|UG|Ssc#S35169862;gnl|UG|Ssc#S35173954;gnl|UG|Ssc#S43134858;gnl|UG|Ssc#S46878740;gnl|UG|Ssc#S35171851;ENSSSCT00000010058;gnl|UG|Ssc#S55325370;gnl|UG|Ssc#S39982552;gnl|UG|Ssc#S55326250;gnl|UG|Ssc#S35164231;gnl|UG|Ssc#S58304639;ENSSSCT00000022684;gnl|UG|Ssc#S23699925;gnl|UG|Ssc#S35171973;gnl|UG|Ssc#S46880757;gnl|UG|S…
ko00020	Citrate cycle (TCA cycle)	13	51	0.042458	3.7074	gnl|UG|Ssc#S55324162;ENSSSCT00000030494;ENSSSCT00000002248;ENSSSCT00000029845;ENSSSCT00000000425;ENSSSCT00000000070;gnl|UG|Ssc#S35167472;ENSSSCT00000028089;ENSSSCT00000022684;ENSSSCT00000027692;ENSSSCT00000001968;gnl|UG|Ssc#S55325398;ENSSSCT00000027771
ko03050	Proteasome	15	68	0.055246	3.20832	ENSSSCT00000024405;gnl|UG|Ssc#S18353912;gnl|UG|Ssc#S17515838;gnl|UG|Ssc#S55326866;gnl|UG|Ssc#S55321636;ENSSSCT00000006146;ENSSSCT00000025651;gnl|UG|Ssc#S35168390;ENSSSCT00000029706;gnl|UG|Ssc#S35164185;gnl|UG|Ssc#S58304667;gnl|UG|Ssc#S35173567;ENSSSCT00000019042;gnl|UG|Ssc#S46876352;ENSSSCT00000018803
ko04512	ECM-receptor interaction	41	320	0.068977	1.8635	gnl|UG|Ssc#S46879763;ENSSSCT00000003987;ENSSSCT00000006055;ENSSSCT00000015421;ENSSSCT00000012090;gnl|UG|Ssc#S58307059;ENSSSCT00000022716;gnl|UG|Ssc#S55325570;gnl|UG|Ssc#S58314129;gnl|UG|Ssc#S58308641;gnl|UG|Ssc#S58306247;ENSSSCT00000007145;gnl|UG|Ssc#S46880329;ENSSSCT00000027047;ENSSSCT00000030803;ENSSSCT00000008101;gnl|UG|Ssc#S43509724;gnl|UG|Ssc#S58308537;gnl|UG|Ssc#S24317996;gnl|UG|Ssc#S583135…
ko00330	Arginine and proline metabolism	19	113	0.183425	2.44552	gnl|UG|Ssc#S35167457;gnl|UG|Ssc#S35168404;ENSSSCT00000017594;gnl|UG|Ssc#S31107148;gnl|UG|Ssc#S35168504;gnl|UG|Ssc#S35173413;gnl|UG|Ssc#S55324084;gnl|UG|Ssc#S58315061;gnl|UG|Ssc#S50182029;gnl|UG|Ssc#S35169682;gnl|UG|Ssc#S35172014;gnl|UG|Ssc#S35168058;gnl|UG|Ssc#S35168240;gnl|UG|Ssc#S35165470;ENSSSCT00000029896;gnl|UG|Ssc#S35167458;gnl|UG|Ssc#S30930815;ENSSSCT00000002555;gnl|UG|Ssc#S20116808
ko04510	Focal adhesion	66	629	0.23276	1.52612	gnl|UG|Ssc#S46877613;gnl|UG|Ssc#S46879763;ENSSSCT00000006055;gnl|UG|Ssc#S58313817;ENSSSCT00000015421;gnl|UG|Ssc#S58310425;ENSSSCT00000013443;ENSSSCT00000012090;ENSSSCT00000016439;gnl|UG|Ssc#S58307059;gnl|UG|Ssc#S58310880;gnl|UG|Ssc#S58311039;ENSSSCT00000022716;ENSSSCT00000018048;gnl|UG|Ssc#S55325570;gnl|UG|Ssc#S58314129;gnl|UG|Ssc#S58308641;gnl|UG|Ssc#S20116692;gnl|UG|Ssc#S58306247;gnl|UG|Ssc#S49…
ko04974	Protein digestion and absorption	31	247	0.47219	1.82541	gnl|UG|Ssc#S46879763;ENSSSCT00000002577;gnl|UG|Ssc#S58308053;gnl|UG|Ssc#S58311039;gnl|UG|Ssc#S55325570;gnl|UG|Ssc#S58301938;gnl|UG|Ssc#S55320113;gnl|UG|Ssc#S58314129;gnl|UG|Ssc#S58308641;gnl|UG|Ssc#S58306247;gnl|UG|Ssc#S58315141;ENSSSCT00000017111;ENSSSCT00000029893;gnl|UG|Ssc#S24317996;gnl|UG|Ssc#S35171754;gnl|UG|Ssc#S58305307;gnl|UG|Ssc#S46880230;gnl|UG|Ssc#S58303896;gnl|UG|Ssc#S58313725;gnl|UG…
ko05410	Hypertrophic cardiomyopathy (HCM)	33	275	0.65987	1.74533	ENSSSCT00000004091;ENSSSCT00000032134;ENSSSCT00000005302;ENSSSCT00000012090;gnl|UG|Ssc#S20116409;gnl|UG|Ssc#S17526193;ENSSSCT00000019141;gnl|UG|Ssc#S35164979;ENSSSCT00000014456;gnl|UG|Ssc#S35164136;gnl|UG|Ssc#S17509922;gnl|UG|Ssc#S58301848;gnl|UG|Ssc#S23213371;ENSSSCT00000030803;ENSSSCT00000018801;gnl|UG|Ssc#S58303082;gnl|UG|Ssc#S23213148;gnl|UG|Ssc#S17513706;gnl|UG|Ssc#S55320309;gnl|UG|Ssc#S1751…
ko04115	p53 signaling pathway	21	153	0.93702	1.99629	ENSSSCT00000028794;gnl|UG|Ssc#S35167552;gnl|UG|Ssc#S58301303;gnl|UG|Ssc#S55327323;gnl|UG|Ssc#S35169437;ENSSSCT00000012851;ENSSSCT00000025302;gnl|UG|Ssc#S58315226;ENSSSCT00000032169;gnl|UG|Ssc#S24455924;ENSSSCT00000023522;gnl|UG|Ssc#S58315065;gnl|UG|Ssc#S55323330;ENSSSCT00000009845;ENSSSCT00000024175;gnl|UG|Ssc#S20116789;gnl|UG|Ssc#S35166728;ENSSSCT00000003452;ENSSSCT00000022902;gnl|UG|Ssc#S322351…
ko04964	Proximal tubule bicarbonate reclamation	7	29	1	3.51072	ENSSSCT00000002248;gnl|UG|Ssc#S55320446;gnl|UG|Ssc#S55320113;gnl|UG|Ssc#S35167472;gnl|UG|Ssc#S55327619;gnl|UG|Ssc#S35171789;ENSSSCT00000006901
ko05169	Epstein-Barr virus infection	49	483	1	1.47552	gnl|UG|Ssc#S58309953;ENSSSCT00000006410;gnl|UG|Ssc#S35169680;gnl|UG|Ssc#S35169797;ENSSSCT00000010685;ENSSSCT00000006417;ENSSSCT00000024405;gnl|UG|Ssc#S21929814;gnl|UG|Ssc#S35171270;gnl|UG|Ssc#S55325840;ENSSSCT00000011305;gnl|UG|Ssc#S35169553;gnl|UG|Ssc#S55321680;ENSSSCT00000023399;gnl|UG|Ssc#S35164220;gnl|UG|Ssc#S33209438;gnl|UG|Ssc#S35166016;ENSSSCT00000028506;ENSSSCT00000018330;ENSSSCT000000321…
ko00480	Glutathione metabolism	14	95	1	2.14338	gnl|UG|Ssc#S35167457;gnl|UG|Ssc#S35164912;gnl|UG|Ssc#S46876513;gnl|UG|Ssc#S55321214;gnl|UG|Ssc#S20116198;gnl|UG|Ssc#S31107148;ENSSSCT00000007472;gnl|UG|Ssc#S35169682;gnl|UG|Ssc#S18386615;gnl|UG|Ssc#S35168058;ENSSSCT00000014100;ENSSSCT00000029896;gnl|UG|Ssc#S35172232;gnl|UG|Ssc#S35167446
ko00240	Pyrimidine metabolism	23	191	1	1.75142	gnl|UG|Ssc#S40198684;gnl|UG|Ssc#S20116432;gnl|UG|Ssc#S6077182;ENSSSCT00000004395;ENSSSCT00000011305;ENSSSCT00000023399;gnl|UG|Ssc#S58306747;ENSSSCT00000028506;gnl|UG|Ssc#S46877888;ENSSSCT00000010548;ENSSSCT00000026408;gnl|UG|Ssc#S35164461;gnl|UG|Ssc#S55326703;gnl|UG|Ssc#S46877416;gnl|UG|Ssc#S57704942;gnl|UG|Ssc#S35167328;ENSSSCT00000024456;gnl|UG|Ssc#S35167217;gnl|UG|Ssc#S55327501;gnl|UG|Ssc#S351…
ko04610	Complement and coagulation cascades	25	215	1	1.69121	gnl|UG|Ssc#S35166541;gnl|UG|Ssc#S35165293;ENSSSCT00000016695;gnl|UG|Ssc#S35171683;ENSSSCT00000007701;ENSSSCT00000012851;gnl|UG|Ssc#S20116517;ENSSSCT00000029479;gnl|UG|Ssc#S55325641;ENSSSCT00000027047;ENSSSCT00000031311;ENSSSCT00000019112;gnl|UG|Ssc#S35167144;gnl|UG|Ssc#S46879163;gnl|UG|Ssc#S46876551;gnl|UG|Ssc#S46879111;ENSSSCT00000001564;ENSSSCT00000026784;ENSSSCT00000011287;gnl|UG|Ssc#S42951501…
ko00030	Pentose phosphate pathway	9	50	1	2.61799	gnl|UG|Ssc#S58308454;ENSSSCT00000011982;gnl|UG|Ssc#S55325370;gnl|UG|Ssc#S39982552;gnl|UG|Ssc#S55326250;gnl|UG|Ssc#S35164231;gnl|UG|Ssc#S18386615;gnl|UG|Ssc#S58304639;gnl|UG|Ssc#S55325393
ko03320	PPAR signaling pathway	22	186	1	1.7203	gnl|UG|Ssc#S58308417;ENSSSCT00000011546;ENSSSCT00000002248;gnl|UG|Ssc#S55318219;gnl|UG|Ssc#S58313593;gnl|UG|Ssc#S20116393;ENSSSCT00000025655;ENSSSCT00000017187;ENSSSCT00000024406;gnl|UG|Ssc#S58303593;ENSSSCT00000004179;gnl|UG|Ssc#S55321252;ENSSSCT00000014760;gnl|UG|Ssc#S50674927;gnl|UG|Ssc#S34535466;gnl|UG|Ssc#S30065897;gnl|UG|Ssc#S35164729;ENSSSCT00000014853;gnl|UG|Ssc#S58307251;gnl|UG|Ssc#S2321…
ko00250	Alanine, aspartate and glutamate metabolism	9	52	1	2.5173	ENSSSCT00000016713;ENSSSCT00000017594;gnl|UG|Ssc#S35173413;gnl|UG|Ssc#S38479071;gnl|UG|Ssc#S37366458;gnl|UG|Ssc#S35172014;ENSSSCT00000012104;ENSSSCT00000026586;gnl|UG|Ssc#S20116808
ko00630	Glyoxylate and dicarboxylate metabolism	9	53	1	2.4698	ENSSSCT00000030494;ENSSSCT00000014528;gnl|UG|Ssc#S35173413;ENSSSCT00000000425;ENSSSCT00000000070;ENSSSCT00000015570;gnl|UG|Ssc#S35167472;ENSSSCT00000028089;gnl|UG|Ssc#S58311649
ko00270	Cysteine and methionine metabolism	10	63	1	2.30863	ENSSSCT00000015537;gnl|UG|Ssc#S35169862;gnl|UG|Ssc#S58315061;gnl|UG|Ssc#S35166787;gnl|UG|Ssc#S46881263;gnl|UG|Ssc#S35172014;gnl|UG|Ssc#S35168058;ENSSSCT00000029896;gnl|UG|Ssc#S55318252;gnl|UG|Ssc#S20116808
ko04141	Protein processing in endoplasmic reticulum	37	366	1	1.47034	ENSSSCT00000010838;ENSSSCT00000006410;gnl|UG|Ssc#S35169680;gnl|UG|Ssc#S55320406;gnl|UG|Ssc#S55325148;ENSSSCT00000012037;ENSSSCT00000006417;gnl|UG|Ssc#S46879745;gnl|UG|Ssc#S35165260;gnl|UG|Ssc#S35169553;gnl|UG|Ssc#S55323286;gnl|UG|Ssc#S37959691;gnl|UG|Ssc#S58311104;ENSSSCT00000014757;ENSSSCT00000016389;gnl|UG|Ssc#S14897845;gnl|UG|Ssc#S46880035;ENSSSCT00000030998;gnl|UG|Ssc#S35164146;gnl|UG|Ssc#S60…
ko03020	RNA polymerase	10	64	1	2.27256	ENSSSCT00000011305;ENSSSCT00000023399;ENSSSCT00000028506;gnl|UG|Ssc#S46877888;ENSSSCT00000010548;ENSSSCT00000026408;gnl|UG|Ssc#S57704942;ENSSSCT00000024456;gnl|UG|Ssc#S23162129;ENSSSCT00000008590
ko00620	Pyruvate metabolism	13	94	1	2.01146	ENSSSCT00000002248;gnl|UG|Ssc#S35169862;gnl|UG|Ssc#S46878740;gnl|UG|Ssc#S50165076;ENSSSCT00000015570;gnl|UG|Ssc#S35167472;gnl|UG|Ssc#S35172038;gnl|UG|Ssc#S58309537;ENSSSCT00000028089;ENSSSCT00000022684;ENSSSCT00000023313;gnl|UG|Ssc#S55318252;ENSSSCT00000027771
ko05412	Arrhythmogenic right ventricular cardiomyopathy (ARVC)	23	209	1	1.60058	ENSSSCT00000032134;ENSSSCT00000012090;gnl|UG|Ssc#S20116409;ENSSSCT00000019141;ENSSSCT00000010018;gnl|UG|Ssc#S23213371;ENSSSCT00000030803;ENSSSCT00000004688;ENSSSCT00000018801;gnl|UG|Ssc#S58311443;gnl|UG|Ssc#S23213148;gnl|UG|Ssc#S58303384;ENSSSCT00000010974;gnl|UG|Ssc#S17512154;gnl|UG|Ssc#S46880445;gnl|UG|Ssc#S58307201;ENSSSCT00000028700;ENSSSCT00000007115;gnl|UG|Ssc#S58303774;ENSSSCT00000009152;g…
ko04920	Adipocytokine signaling pathway	18	155	1	1.68903	ENSSSCT00000006410;ENSSSCT00000006417;ENSSSCT00000002248;gnl|UG|Ssc#S35164220;gnl|UG|Ssc#S58313593;ENSSSCT00000003786;gnl|UG|Ssc#S58301848;ENSSSCT00000017187;gnl|UG|Ssc#S23016576;gnl|UG|Ssc#S43678671;gnl|UG|Ssc#S35169637;gnl|UG|Ssc#S55321252;gnl|UG|Ssc#S50674927;gnl|UG|Ssc#S34535466;gnl|UG|Ssc#S30065897;gnl|UG|Ssc#S52128921;gnl|UG|Ssc#S55327094;gnl|UG|Ssc#S35167435
ko05414	Dilated cardiomyopathy	35	357	1	1.42592	ENSSSCT00000004091;ENSSSCT00000032134;ENSSSCT00000005302;ENSSSCT00000012090;gnl|UG|Ssc#S20116409;gnl|UG|Ssc#S17526193;ENSSSCT00000019141;gnl|UG|Ssc#S55321680;gnl|UG|Ssc#S35164979;ENSSSCT00000014456;gnl|UG|Ssc#S35164136;gnl|UG|Ssc#S17509922;gnl|UG|Ssc#S23213371;ENSSSCT00000030803;ENSSSCT00000018801;gnl|UG|Ssc#S58303082;gnl|UG|Ssc#S23213148;gnl|UG|Ssc#S17513706;gnl|UG|Ssc#S55320309;gnl|UG|Ssc#S1751…
ko00970	Aminoacyl-tRNA biosynthesis	13	102	1	1.8537	ENSSSCT00000011813;ENSSSCT00000011838;gnl|UG|Ssc#S58301587;gnl|UG|Ssc#S55319837;gnl|UG|Ssc#S50699622;gnl|UG|Ssc#S35170972;ENSSSCT00000026684;gnl|UG|Ssc#S35172810;ENSSSCT00000015019;gnl|UG|Ssc#S58314949;gnl|UG|Ssc#S58312334;ENSSSCT00000024516;gnl|UG|Ssc#S58305891
ko00350	Tyrosine metabolism	10	73	1	1.99238	gnl|UG|Ssc#S55324445;gnl|UG|Ssc#S40008013;ENSSSCT00000010058;gnl|UG|Ssc#S35172014;ENSSSCT00000018839;ENSSSCT00000027328;gnl|UG|Ssc#S46880757;gnl|UG|Ssc#S55327569;gnl|UG|Ssc#S20116808;gnl|UG|Ssc#S17525027
ko04614	Renin-angiotensin system	5	26	1	2.797	gnl|UG|Ssc#S34273825;gnl|UG|Ssc#S20116695;gnl|UG|Ssc#S46876867;gnl|UG|Ssc#S58303896;gnl|UG|Ssc#S58303928
ko00071	Fatty acid metabolism	12	98	1	1.78095	gnl|UG|Ssc#S58308417;ENSSSCT00000010866;ENSSSCT00000017187;ENSSSCT00000010058;ENSSSCT00000004179;ENSSSCT00000015570;gnl|UG|Ssc#S55321252;ENSSSCT00000011734;ENSSSCT00000026713;gnl|UG|Ssc#S30065897;ENSSSCT00000030141;ENSSSCT00000009375
ko04350	TGF-beta signaling pathway	19	179	1	1.54382	ENSSSCT00000015421;ENSSSCT00000013443;gnl|UG|Ssc#S21929814;ENSSSCT00000022716;ENSSSCT00000007145;ENSSSCT00000009458;gnl|UG|Ssc#S20116293;ENSSSCT00000004436;gnl|UG|Ssc#S55324077;ENSSSCT00000022487;gnl|UG|Ssc#S35173096;gnl|UG|Ssc#S35167803;ENSSSCT00000005288;ENSSSCT00000015202;ENSSSCT00000008212;gnl|UG|Ssc#S55318850;gnl|UG|Ssc#S55327228;ENSSSCT00000027574;gnl|UG|Ssc#S22415837
ko05216	Thyroid cancer	8	62	1	1.8767	gnl|UG|Ssc#S21929814;ENSSSCT00000022716;ENSSSCT00000010018;gnl|UG|Ssc#S49953823;gnl|UG|Ssc#S58311443;gnl|UG|Ssc#S34535466;ENSSSCT00000013085;ENSSSCT00000007081
ko05219	Bladder cancer	9	74	1	1.76891	gnl|UG|Ssc#S58313817;gnl|UG|Ssc#S21929814;gnl|UG|Ssc#S58311039;gnl|UG|Ssc#S50838379;gnl|UG|Ssc#S20116692;gnl|UG|Ssc#S49953823;ENSSSCT00000032169;ENSSSCT00000017171;gnl|UG|Ssc#S58304887
ko00900	Terpenoid backbone biosynthesis	5	32	1	2.27256	ENSSSCT00000003739;ENSSSCT00000022340;gnl|UG|Ssc#S35168666;ENSSSCT00000015570;gnl|UG|Ssc#S23213221
ko00290	Valine, leucine and isoleucine biosynthesis	2	6	1	4.84813	ENSSSCT00000022684;ENSSSCT00000027771
ko00430	Taurine and hypotaurine metabolism	3	15	1	2.90888	ENSSSCT00000015537;ENSSSCT00000012104;ENSSSCT00000026586
ko05134	Legionellosis	14	140	1	1.45444	gnl|UG|Ssc#S35169680;gnl|UG|Ssc#S35167552;ENSSSCT00000017523;gnl|UG|Ssc#S35169553;gnl|UG|Ssc#S24455924;gnl|UG|Ssc#S14897845;gnl|UG|Ssc#S17514632;gnl|UG|Ssc#S19690473;ENSSSCT00000030128;gnl|UG|Ssc#S58310942;gnl|UG|Ssc#S58308898;gnl|UG|Ssc#S55325605;ENSSSCT00000026459;gnl|UG|Ssc#S58305657
ko00051	Fructose and mannose metabolism	9	81	1	1.61604	ENSSSCT00000011982;gnl|UG|Ssc#S58314078;gnl|UG|Ssc#S58305512;gnl|UG|Ssc#S55325370;gnl|UG|Ssc#S39982552;gnl|UG|Ssc#S35164231;gnl|UG|Ssc#S35172038;gnl|UG|Ssc#S58304639;gnl|UG|Ssc#S55325393
ko00410	beta-Alanine metabolism	7	59	1	1.72561	ENSSSCT00000004179;gnl|UG|Ssc#S35168058;ENSSSCT00000029896;gnl|UG|Ssc#S46880757;ENSSSCT00000012104;gnl|UG|Ssc#S46878829;ENSSSCT00000026586
ko00230	Purine metabolism	31	359	1	1.25592	gnl|UG|Ssc#S40198684;gnl|UG|Ssc#S6077182;gnl|UG|Ssc#S58308454;ENSSSCT00000025899;ENSSSCT00000011305;ENSSSCT00000023399;gnl|UG|Ssc#S58314217;gnl|UG|Ssc#S58306747;ENSSSCT00000028506;gnl|UG|Ssc#S46878740;gnl|UG|Ssc#S46877888;ENSSSCT00000001159;ENSSSCT00000010548;ENSSSCT00000026408;gnl|UG|Ssc#S35164461;gnl|UG|Ssc#S38479071;gnl|UG|Ssc#S35173677;gnl|UG|Ssc#S46877416;gnl|UG|Ssc#S34522670;gnl|UG|Ssc#S553…
ko05222	Small cell lung cancer	20	218	1	1.33435	ENSSSCT00000006410;ENSSSCT00000025452;ENSSSCT00000006055;ENSSSCT00000006417;gnl|UG|Ssc#S21929814;gnl|UG|Ssc#S55325570;ENSSSCT00000018330;gnl|UG|Ssc#S46880329;gnl|UG|Ssc#S24455924;gnl|UG|Ssc#S55325584;gnl|UG|Ssc#S58308537;gnl|UG|Ssc#S58305307;gnl|UG|Ssc#S35173398;ENSSSCT00000028898;gnl|UG|Ssc#S34535466;gnl|UG|Ssc#S52128921;gnl|UG|Ssc#S55327094;gnl|UG|Ssc#S58315033;gnl|UG|Ssc#S58302754;ENSSSCT00000…
ko04142	Lysosome	21	232	1	1.31652	gnl|UG|Ssc#S35165523;gnl|UG|Ssc#S55320621;gnl|UG|Ssc#S46878290;ENSSSCT00000007660;ENSSSCT00000003496;gnl|UG|Ssc#S58307289;ENSSSCT00000018603;ENSSSCT00000007733;ENSSSCT00000006674;gnl|UG|Ssc#S58305248;gnl|UG|Ssc#S46877416;gnl|UG|Ssc#S35171430;ENSSSCT00000000383;ENSSSCT00000011814;ENSSSCT00000017173;ENSSSCT00000003995;ENSSSCT00000009223;gnl|UG|Ssc#S23213046;gnl|UG|Ssc#S35171357;ENSSSCT00000016280;E…
ko00052	Galactose metabolism	6	49	1	1.78095	gnl|UG|Ssc#S58308454;gnl|UG|Ssc#S55325370;gnl|UG|Ssc#S35164231;gnl|UG|Ssc#S35172038;gnl|UG|Ssc#S58305744;gnl|UG|Ssc#S55325393
ko00650	Butanoate metabolism	6	50	1	1.74533	ENSSSCT00000010866;ENSSSCT00000015570;ENSSSCT00000022684;ENSSSCT00000012104;ENSSSCT00000026586;ENSSSCT00000027771
ko00750	Vitamin B6 metabolism	2	9	1	3.23209	gnl|UG|Ssc#S55318974;gnl|UG|Ssc#S35170371
ko03018	RNA degradation	16	177	1	1.31475	gnl|UG|Ssc#S55319111;ENSSSCT00000031741;ENSSSCT00000012370;gnl|UG|Ssc#S35173954;gnl|UG|Ssc#S43134858;gnl|UG|Ssc#S35171851;ENSSSCT00000015665;gnl|UG|Ssc#S42528236;gnl|UG|Ssc#S38753734;ENSSSCT00000014769;gnl|UG|Ssc#S35166914;gnl|UG|Ssc#S58309560;gnl|UG|Ssc#S46879584;ENSSSCT00000005453;ENSSSCT00000007781;ENSSSCT00000018620
ko05146	Amoebiasis	32	388	1	1.19954	gnl|UG|Ssc#S46879763;ENSSSCT00000006055;gnl|UG|Ssc#S35167552;gnl|UG|Ssc#S55321680;gnl|UG|Ssc#S55325570;gnl|UG|Ssc#S58314129;ENSSSCT00000012851;gnl|UG|Ssc#S58308641;gnl|UG|Ssc#S35166016;gnl|UG|Ssc#S58306247;gnl|UG|Ssc#S46880329;gnl|UG|Ssc#S58308537;gnl|UG|Ssc#S24317996;gnl|UG|Ssc#S58305307;gnl|UG|Ssc#S58303384;gnl|UG|Ssc#S58313725;gnl|UG|Ssc#S58308065;ENSSSCT00000010974;ENSSSCT00000011464;gnl|UG|S…
ko05144	Malaria	18	204	1	1.28333	gnl|UG|Ssc#S35167068;gnl|UG|Ssc#S58303107;ENSSSCT00000003987;ENSSSCT00000015421;gnl|UG|Ssc#S58310880;ENSSSCT00000007145;gnl|UG|Ssc#S46875685;ENSSSCT00000008101;ENSSSCT00000004436;ENSSSCT00000019290;gnl|UG|Ssc#S35167803;ENSSSCT00000018893;ENSSSCT00000005288;ENSSSCT00000015202;ENSSSCT00000007515;ENSSSCT00000026459;gnl|UG|Ssc#S55325846;gnl|UG|Ssc#S35167435
ko04010	MAPK signaling pathway	46	578	1	1.15751	ENSSSCT00000014589;ENSSSCT00000006410;gnl|UG|Ssc#S35169680;ENSSSCT00000028794;gnl|UG|Ssc#S35167552;ENSSSCT00000006417;ENSSSCT00000019284;gnl|UG|Ssc#S20116409;gnl|UG|Ssc#S21929814;gnl|UG|Ssc#S55326680;gnl|UG|Ssc#S35169553;gnl|UG|Ssc#S34273825;gnl|UG|Ssc#S58312732;ENSSSCT00000028639;gnl|UG|Ssc#S58311039;gnl|UG|Ssc#S35169437;gnl|UG|Ssc#S46877393;ENSSSCT00000018048;gnl|UG|Ssc#S35174061;gnl|UG|Ssc#S20…
ko04727	GABAergic synapse	14	153	1	1.33086	ENSSSCT00000029733;ENSSSCT00000030785;gnl|UG|Ssc#S35170426;gnl|UG|Ssc#S55320446;ENSSSCT00000016782;gnl|UG|Ssc#S35173413;ENSSSCT00000026800;ENSSSCT00000016697;gnl|UG|Ssc#S17512154;ENSSSCT00000011464;ENSSSCT00000023223;ENSSSCT00000028700;ENSSSCT00000012104;ENSSSCT00000026586
ko05210	Colorectal cancer	12	128	1	1.36354	gnl|UG|Ssc#S35167552;gnl|UG|Ssc#S21929814;ENSSSCT00000010018;gnl|UG|Ssc#S49953823;gnl|UG|Ssc#S58315292;gnl|UG|Ssc#S24455924;gnl|UG|Ssc#S58311443;gnl|UG|Ssc#S35167803;gnl|UG|Ssc#S52128921;gnl|UG|Ssc#S55327094;gnl|UG|Ssc#S55327564;ENSSSCT00000002650
ko05014	Amyotrophic lateral sclerosis (ALS)	13	144	1	1.31304	ENSSSCT00000000208;gnl|UG|Ssc#S35167552;gnl|UG|Ssc#S55324394;ENSSSCT00000028639;ENSSSCT00000014528;ENSSSCT00000006768;gnl|UG|Ssc#S24455924;gnl|UG|Ssc#S35164643;ENSSSCT00000012852;gnl|UG|Ssc#S46877407;ENSSSCT00000014836;gnl|UG|Ssc#S46881263;ENSSSCT00000010578
ko00740	Riboflavin metabolism	3	22	1	1.98333	gnl|UG|Ssc#S58313582;ENSSSCT00000032085;gnl|UG|Ssc#S36661000
ko04145	Phagosome	38	482	1	1.14665	ENSSSCT00000015421;gnl|UG|Ssc#S35165523;gnl|UG|Ssc#S35171270;gnl|UG|Ssc#S46879122;gnl|UG|Ssc#S55325840;gnl|UG|Ssc#S55322726;gnl|UG|Ssc#S55321680;gnl|UG|Ssc#S35169432;gnl|UG|Ssc#S58305096;gnl|UG|Ssc#S58304577;gnl|UG|Ssc#S35171257;ENSSSCT00000007145;ENSSSCT00000014793;ENSSSCT00000007733;ENSSSCT00000001634;ENSSSCT00000004436;gnl|UG|Ssc#S46877883;ENSSSCT00000002929;ENSSSCT00000024674;ENSSSCT000000148…
ko05200	Pathways in cancer	56	730	1	1.11573	ENSSSCT00000006410;ENSSSCT00000025452;ENSSSCT00000006055;gnl|UG|Ssc#S58313817;gnl|UG|Ssc#S35167552;ENSSSCT00000006417;gnl|UG|Ssc#S21929814;ENSSSCT00000002196;gnl|UG|Ssc#S34273825;gnl|UG|Ssc#S58310880;gnl|UG|Ssc#S58311039;ENSSSCT00000029331;ENSSSCT00000022716;gnl|UG|Ssc#S55325570;gnl|UG|Ssc#S50838379;gnl|UG|Ssc#S20116692;ENSSSCT00000003786;ENSSSCT00000014045;ENSSSCT00000018330;ENSSSCT00000010018;g…
ko03040	Spliceosome	27	334	1	1.17574	ENSSSCT00000001706;gnl|UG|Ssc#S35169680;ENSSSCT00000004100;gnl|UG|Ssc#S35167855;gnl|UG|Ssc#S35169041;gnl|UG|Ssc#S35169553;ENSSSCT00000009286;gnl|UG|Ssc#S39987126;ENSSSCT00000011880;gnl|UG|Ssc#S14897845;ENSSSCT00000018679;gnl|UG|Ssc#S55323320;ENSSSCT00000004039;gnl|UG|Ssc#S23212843;gnl|UG|Ssc#S58305833;ENSSSCT00000022923;gnl|UG|Ssc#S35164033;gnl|UG|Ssc#S58308031;ENSSSCT00000001161;ENSSSCT000000148…
ko05145	Toxoplasmosis	23	282	1	1.18625	gnl|UG|Ssc#S35169680;ENSSSCT00000006055;ENSSSCT00000011308;gnl|UG|Ssc#S35167552;gnl|UG|Ssc#S55322726;gnl|UG|Ssc#S35169553;ENSSSCT00000005763;gnl|UG|Ssc#S35167344;gnl|UG|Ssc#S35169432;ENSSSCT00000016782;gnl|UG|Ssc#S46880329;gnl|UG|Ssc#S24455924;gnl|UG|Ssc#S14897845;gnl|UG|Ssc#S58308537;gnl|UG|Ssc#S6090752;ENSSSCT00000001634;gnl|UG|Ssc#S35167803;gnl|UG|Ssc#S52128921;gnl|UG|Ssc#S55327094;gnl|UG|Ssc#…
ko05164	Influenza A	34	433	1	1.14205	gnl|UG|Ssc#S35169680;gnl|UG|Ssc#S55322726;gnl|UG|Ssc#S35169553;gnl|UG|Ssc#S34273825;ENSSSCT00000008215;ENSSSCT00000025711;gnl|UG|Ssc#S55326735;gnl|UG|Ssc#S35169432;gnl|UG|Ssc#S24318161;gnl|UG|Ssc#S49953823;gnl|UG|Ssc#S24455924;gnl|UG|Ssc#S14897845;ENSSSCT00000009832;ENSSSCT00000030998;ENSSSCT00000013802;ENSSSCT00000027161;gnl|UG|Ssc#S6090752;ENSSSCT00000001634;ENSSSCT00000019290;gnl|UG|Ssc#S39880…
ko00400	Phenylalanine, tyrosine and tryptophan biosynthesis	2	13	1	2.2376	gnl|UG|Ssc#S35172014;gnl|UG|Ssc#S20116808
ko00280	Valine, leucine and isoleucine degradation	10	112	1	1.29861	ENSSSCT00000010866;gnl|UG|Ssc#S46880952;gnl|UG|Ssc#S35169135;gnl|UG|Ssc#S46880063;ENSSSCT00000004179;ENSSSCT00000015570;ENSSSCT00000011734;ENSSSCT00000009375;ENSSSCT00000005627;gnl|UG|Ssc#S46878829
ko00564	Glycerophospholipid metabolism	15	178	1	1.22565	ENSSSCT00000010112;gnl|UG|Ssc#S35323076;gnl|UG|Ssc#S58306295;ENSSSCT00000007529;gnl|UG|Ssc#S58302173;gnl|UG|Ssc#S35169877;gnl|UG|Ssc#S55323435;ENSSSCT00000030030;ENSSSCT00000014666;gnl|UG|Ssc#S58305261;ENSSSCT00000018418;gnl|UG|Ssc#S35167101;ENSSSCT00000025158;gnl|UG|Ssc#S55324140;ENSSSCT00000024963
ko00563	Glycosylphosphatidylinositol(GPI)-anchor biosynthesis	4	37	1	1.57237	gnl|UG|Ssc#S51750614;gnl|UG|Ssc#S58307069;gnl|UG|Ssc#S35171275;gnl|UG|Ssc#S35167321
ko00450	Selenocompound metabolism	4	38	1	1.53099	gnl|UG|Ssc#S20116432;gnl|UG|Ssc#S35174095;gnl|UG|Ssc#S35170353;ENSSSCT00000026684
ko00100	Steroid biosynthesis	4	38	1	1.53099	gnl|UG|Ssc#S35167185;gnl|UG|Ssc#S58302274;ENSSSCT00000016684;ENSSSCT00000027336
ko05213	Endometrial cancer	10	115	1	1.26473	gnl|UG|Ssc#S21929814;gnl|UG|Ssc#S58311039;gnl|UG|Ssc#S20116692;ENSSSCT00000010018;gnl|UG|Ssc#S49953823;gnl|UG|Ssc#S58311443;gnl|UG|Ssc#S52128921;gnl|UG|Ssc#S55327094;gnl|UG|Ssc#S55327564;gnl|UG|Ssc#S58304887
ko04910	Insulin signaling pathway	26	334	1	1.1322	ENSSSCT00000002248;ENSSSCT00000011982;ENSSSCT00000003786;ENSSSCT00000003145;gnl|UG|Ssc#S49953823;gnl|UG|Ssc#S58301848;ENSSSCT00000003352;gnl|UG|Ssc#S46881323;gnl|UG|Ssc#S43678671;gnl|UG|Ssc#S58303593;gnl|UG|Ssc#S35169637;ENSSSCT00000032198;gnl|UG|Ssc#S6010568;gnl|UG|Ssc#S35170857;ENSSSCT00000007549;ENSSSCT00000018118;gnl|UG|Ssc#S38794848;gnl|UG|Ssc#S18943248;gnl|UG|Ssc#S52128921;gnl|UG|Ssc#S55327…
ko00061	Fatty acid biosynthesis	2	15	1	1.93925	gnl|UG|Ssc#S38794848;ENSSSCT00000023313
ko00561	Glycerolipid metabolism	11	132	1	1.21203	ENSSSCT00000010112;ENSSSCT00000023900;ENSSSCT00000007529;gnl|UG|Ssc#S58302173;gnl|UG|Ssc#S35169877;gnl|UG|Ssc#S35172038;ENSSSCT00000014666;gnl|UG|Ssc#S58305261;ENSSSCT00000014036;ENSSSCT00000018418;gnl|UG|Ssc#S55324140
ko00982	Drug metabolism - cytochrome P450	10	119	1	1.22222	gnl|UG|Ssc#S35164912;gnl|UG|Ssc#S46876513;gnl|UG|Ssc#S55321214;ENSSSCT00000010058;ENSSSCT00000007472;ENSSSCT00000014100;gnl|UG|Ssc#S46880757;gnl|UG|Ssc#S35168397;gnl|UG|Ssc#S35167394;gnl|UG|Ssc#S35167446
ko04666	Fc gamma R-mediated phagocytosis	25	328	1	1.10857	ENSSSCT00000016439;gnl|UG|Ssc#S35171141;gnl|UG|Ssc#S55321680;gnl|UG|Ssc#S35170580;gnl|UG|Ssc#S49953823;ENSSSCT00000016232;ENSSSCT00000008349;ENSSSCT00000007529;gnl|UG|Ssc#S35168191;ENSSSCT00000012643;ENSSSCT00000032353;ENSSSCT00000018282;gnl|UG|Ssc#S40040406;ENSSSCT00000011464;ENSSSCT00000024674;gnl|UG|Ssc#S52128921;gnl|UG|Ssc#S55327094;ENSSSCT00000014666;gnl|UG|Ssc#S6089840;gnl|UG|Ssc#S35167235;…
ko00360	Phenylalanine metabolism	4	43	1	1.35297	gnl|UG|Ssc#S40008013;gnl|UG|Ssc#S35172014;gnl|UG|Ssc#S46880757;gnl|UG|Ssc#S20116808
ko00860	Porphyrin and chlorophyll metabolism	6	70	1	1.24666	ENSSSCT00000011813;gnl|UG|Ssc#S55324409;ENSSSCT00000011838;gnl|UG|Ssc#S55319765;ENSSSCT00000017636;ENSSSCT00000013502
ko00640	Propanoate metabolism	6	71	1	1.2291	gnl|UG|Ssc#S35169862;ENSSSCT00000004179;ENSSSCT00000015570;ENSSSCT00000023313;gnl|UG|Ssc#S46878829;gnl|UG|Ssc#S55318252
ko04623	Cytosolic DNA-sensing pathway	9	112	1	1.16875	ENSSSCT00000011305;ENSSSCT00000028506;gnl|UG|Ssc#S46877888;ENSSSCT00000009832;ENSSSCT00000010548;ENSSSCT00000026408;gnl|UG|Ssc#S57704942;gnl|UG|Ssc#S23162129;ENSSSCT00000008590
ko04810	Regulation of actin cytoskeleton	39	533	1	1.06422	gnl|UG|Ssc#S46877613;ENSSSCT00000013443;ENSSSCT00000012090;ENSSSCT00000016439;gnl|UG|Ssc#S35171141;gnl|UG|Ssc#S58312732;gnl|UG|Ssc#S58311039;ENSSSCT00000022716;gnl|UG|Ssc#S20116692;gnl|UG|Ssc#S49953823;ENSSSCT00000016232;gnl|UG|Ssc#S35170816;ENSSSCT00000030803;ENSSSCT00000008349;ENSSSCT00000007911;gnl|UG|Ssc#S58303384;ENSSSCT00000012643;gnl|UG|Ssc#S17513706;gnl|UG|Ssc#S58315276;gnl|UG|Ssc#S468812…
ko00532	Glycosaminoglycan biosynthesis - chondroitin sulfate	4	45	1	1.29284	gnl|UG|Ssc#S55319731;gnl|UG|Ssc#S58304513;ENSSSCT00000016628;ENSSSCT00000023627
ko05215	Prostate cancer	13	170	1	1.11222	gnl|UG|Ssc#S58311039;gnl|UG|Ssc#S20116692;ENSSSCT00000003786;ENSSSCT00000010018;gnl|UG|Ssc#S49953823;ENSSSCT00000032169;gnl|UG|Ssc#S58311443;gnl|UG|Ssc#S20116287;ENSSSCT00000002815;gnl|UG|Ssc#S52128921;gnl|UG|Ssc#S55327094;gnl|UG|Ssc#S38675455;gnl|UG|Ssc#S58304887
ko04060	Cytokine-cytokine receptor interaction	23	312	1	1.07218	gnl|UG|Ssc#S55324186;gnl|UG|Ssc#S34273825;ENSSSCT00000015634;gnl|UG|Ssc#S58310880;gnl|UG|Ssc#S58311039;gnl|UG|Ssc#S55323233;gnl|UG|Ssc#S23213185;gnl|UG|Ssc#S58302636;ENSSSCT00000025711;gnl|UG|Ssc#S20116692;ENSSSCT00000017171;ENSSSCT00000009832;ENSSSCT00000012002;ENSSSCT00000018351;gnl|UG|Ssc#S20116293;ENSSSCT00000019290;gnl|UG|Ssc#S41658116;gnl|UG|Ssc#S35167803;gnl|UG|Ssc#S58305744;ENSSSCT0000002…
ko04973	Carbohydrate digestion and absorption	6	74	1	1.17928	ENSSSCT00000029556;gnl|UG|Ssc#S55320113;gnl|UG|Ssc#S55327619;gnl|UG|Ssc#S52128921;gnl|UG|Ssc#S55327094;ENSSSCT00000006901
ko03430	Mismatch repair	3	33	1	1.32222	gnl|UG|Ssc#S58306747;gnl|UG|Ssc#S55327564;gnl|UG|Ssc#S55318829
ko05168	Herpes simplex infection	27	378	1	1.03889	ENSSSCT00000006410;gnl|UG|Ssc#S35167552;ENSSSCT00000006417;gnl|UG|Ssc#S35171270;gnl|UG|Ssc#S55325840;gnl|UG|Ssc#S55322726;gnl|UG|Ssc#S34273825;ENSSSCT00000009286;gnl|UG|Ssc#S35169432;ENSSSCT00000018330;gnl|UG|Ssc#S24318161;gnl|UG|Ssc#S24455924;gnl|UG|Ssc#S35169832;ENSSSCT00000030998;gnl|UG|Ssc#S6090752;ENSSSCT00000001634;gnl|UG|Ssc#S55319630;ENSSSCT00000019290;gnl|UG|Ssc#S39880810;gnl|UG|Ssc#S351…
ko04612	Antigen processing and presentation	18	249	1	1.0514	gnl|UG|Ssc#S35169680;gnl|UG|Ssc#S55320406;gnl|UG|Ssc#S58314864;gnl|UG|Ssc#S35171270;gnl|UG|Ssc#S55325840;gnl|UG|Ssc#S55322726;gnl|UG|Ssc#S35169553;gnl|UG|Ssc#S35169432;gnl|UG|Ssc#S14897845;ENSSSCT00000001634;ENSSSCT00000002815;ENSSSCT00000003995;gnl|UG|Ssc#S58308067;gnl|UG|Ssc#S58309094;gnl|UG|Ssc#S35166632;gnl|UG|Ssc#S55325605;gnl|UG|Ssc#S58305657;ENSSSCT00000012233
ko04110	Cell cycle	17	235	1	1.05215	ENSSSCT00000028794;gnl|UG|Ssc#S21929814;gnl|UG|Ssc#S55326680;gnl|UG|Ssc#S58301303;ENSSSCT00000012745;gnl|UG|Ssc#S35169437;ENSSSCT00000018330;ENSSSCT00000032169;gnl|UG|Ssc#S20116287;gnl|UG|Ssc#S35173205;ENSSSCT00000031444;gnl|UG|Ssc#S35167803;gnl|UG|Ssc#S58301570;ENSSSCT00000012721;gnl|UG|Ssc#S55326940;ENSSSCT00000014652;gnl|UG|Ssc#S32235123
ko05221	Acute myeloid leukemia	9	121	1	1.08181	gnl|UG|Ssc#S21929814;ENSSSCT00000003786;ENSSSCT00000014045;ENSSSCT00000010018;gnl|UG|Ssc#S49953823;gnl|UG|Ssc#S46879539;gnl|UG|Ssc#S58311443;gnl|UG|Ssc#S52128921;gnl|UG|Ssc#S55327094
ko04012	ErbB signaling pathway	15	208	1	1.04887	gnl|UG|Ssc#S21929814;gnl|UG|Ssc#S58311039;gnl|UG|Ssc#S20116692;ENSSSCT00000003786;gnl|UG|Ssc#S55323860;gnl|UG|Ssc#S49953823;ENSSSCT00000016232;ENSSSCT00000032169;ENSSSCT00000027288;ENSSSCT00000011464;gnl|UG|Ssc#S52128921;gnl|UG|Ssc#S55327094;ENSSSCT00000014043;gnl|UG|Ssc#S58304887;gnl|UG|Ssc#S35169482
ko04971	Gastric acid secretion	13	180	1	1.05043	gnl|UG|Ssc#S46877613;gnl|UG|Ssc#S55320113;ENSSSCT00000016782;gnl|UG|Ssc#S55325641;ENSSSCT00000007911;gnl|UG|Ssc#S46881263;gnl|UG|Ssc#S58308480;gnl|UG|Ssc#S55327619;ENSSSCT00000011464;gnl|UG|Ssc#S57704942;gnl|UG|Ssc#S6091051;gnl|UG|Ssc#S46888458;ENSSSCT00000006901
ko04976	Bile secretion	10	137	1	1.06163	ENSSSCT00000015531;ENSSSCT00000005763;gnl|UG|Ssc#S55320113;gnl|UG|Ssc#S35167344;ENSSSCT00000024152;ENSSSCT00000005078;gnl|UG|Ssc#S55327619;gnl|UG|Ssc#S35171789;gnl|UG|Ssc#S46888458;ENSSSCT00000006901
ko00340	Histidine metabolism	4	51	1	1.14074	ENSSSCT00000018839;ENSSSCT00000027328;gnl|UG|Ssc#S46880757;ENSSSCT00000023632
ko00534	Glycosaminoglycan biosynthesis - heparan sulfate	3	37	1	1.17928	ENSSSCT00000022924;gnl|UG|Ssc#S58304513;ENSSSCT00000016628
ko04670	Leukocyte transendothelial migration	23	326	1	1.02614	gnl|UG|Ssc#S35167068;ENSSSCT00000013443;ENSSSCT00000016439;gnl|UG|Ssc#S20445836;ENSSSCT00000012858;ENSSSCT00000022716;gnl|UG|Ssc#S50838379;ENSSSCT00000016782;ENSSSCT00000016488;gnl|UG|Ssc#S58303384;gnl|UG|Ssc#S17513706;gnl|UG|Ssc#S50180456;ENSSSCT00000004443;ENSSSCT00000010974;ENSSSCT00000027448;ENSSSCT00000011464;gnl|UG|Ssc#S18359204;gnl|UG|Ssc#S46880445;ENSSSCT00000024674;gnl|UG|Ssc#S55327476;E…
ko00562	Inositol phosphate metabolism	10	138	1	1.05394	gnl|UG|Ssc#S35170100;ENSSSCT00000019097;ENSSSCT00000022557;ENSSSCT00000024067;gnl|UG|Ssc#S35172271;gnl|UG|Ssc#S20116663;gnl|UG|Ssc#S55325928;gnl|UG|Ssc#S23213461;gnl|UG|Ssc#S46878829;ENSSSCT00000008969
ko04514	Cell adhesion molecules (CAMs)	28	399	1	1.02066	gnl|UG|Ssc#S35167068;ENSSSCT00000003987;ENSSSCT00000022921;ENSSSCT00000012090;gnl|UG|Ssc#S35171270;gnl|UG|Ssc#S55325840;gnl|UG|Ssc#S20445836;ENSSSCT00000012858;gnl|UG|Ssc#S55322726;gnl|UG|Ssc#S35169432;gnl|UG|Ssc#S35170580;gnl|UG|Ssc#S58315292;ENSSSCT00000030803;gnl|UG|Ssc#S46875685;ENSSSCT00000008101;ENSSSCT00000015440;gnl|UG|Ssc#S35168191;ENSSSCT00000001634;gnl|UG|Ssc#S58303706;gnl|UG|Ssc#S3517…
ko03013	RNA transport	27	385	1	1.02	ENSSSCT00000011680;ENSSSCT00000018378;ENSSSCT00000010685;gnl|UG|Ssc#S26710672;ENSSSCT00000008215;ENSSSCT00000022716;ENSSSCT00000027720;gnl|UG|Ssc#S58310340;gnl|UG|Ssc#S17514632;ENSSSCT00000018679;gnl|UG|Ssc#S58304584;ENSSSCT00000030998;ENSSSCT00000009494;ENSSSCT00000027161;gnl|UG|Ssc#S55320270;gnl|UG|Ssc#S46878435;ENSSSCT00000032198;ENSSSCT00000014769;gnl|UG|Ssc#S46877155;ENSSSCT00000022923;gnl|U…
ko05223	Non-small cell lung cancer	9	125	1	1.0472	gnl|UG|Ssc#S58311039;gnl|UG|Ssc#S20116692;gnl|UG|Ssc#S49953823;ENSSSCT00000011464;gnl|UG|Ssc#S34535466;gnl|UG|Ssc#S52128921;gnl|UG|Ssc#S55327094;gnl|UG|Ssc#S58304887;ENSSSCT00000017044
ko04150	mTOR signaling pathway	9	125	1	1.0472	gnl|UG|Ssc#S58313817;ENSSSCT00000023747;ENSSSCT00000003786;ENSSSCT00000017171;ENSSSCT00000032198;gnl|UG|Ssc#S52128921;gnl|UG|Ssc#S55327094;ENSSSCT00000024175;ENSSSCT00000010296
ko04144	Endocytosis	39	562	1	1.00931	gnl|UG|Ssc#S58309953;gnl|UG|Ssc#S35169680;gnl|UG|Ssc#S35164870;gnl|UG|Ssc#S35171270;gnl|UG|Ssc#S55325840;gnl|UG|Ssc#S35169553;gnl|UG|Ssc#S58312732;gnl|UG|Ssc#S58310880;ENSSSCT00000005763;gnl|UG|Ssc#S58311039;ENSSSCT00000028797;gnl|UG|Ssc#S55325570;ENSSSCT00000031416;gnl|UG|Ssc#S46877199;gnl|UG|Ssc#S35167344;gnl|UG|Ssc#S20116692;gnl|UG|Ssc#S58302292;gnl|UG|Ssc#S14897845;gnl|UG|Ssc#S55324726;ENSSSC…
ko03010	Ribosome	25	359	1	1.01284	gnl|UG|Ssc#S58303701;gnl|UG|Ssc#S55319985;gnl|UG|Ssc#S40498907;gnl|UG|Ssc#S35326767;ENSSSCT00000006776;ENSSSCT00000025655;gnl|UG|Ssc#S35172018;ENSSSCT00000027316;ENSSSCT00000001703;gnl|UG|Ssc#S35168709;ENSSSCT00000011306;gnl|UG|Ssc#S35164630;ENSSSCT00000027250;gnl|UG|Ssc#S55325457;ENSSSCT00000026890;gnl|UG|Ssc#S40353888;gnl|UG|Ssc#S17516435;ENSSSCT00000015175;gnl|UG|Ssc#S50182861;gnl|UG|Ssc#S3516…
ko05020	Prion diseases	7	97	1	1.0496	gnl|UG|Ssc#S35166541;ENSSSCT00000014712;gnl|UG|Ssc#S49953823;gnl|UG|Ssc#S35164643;ENSSSCT00000026784;ENSSSCT00000015660;ENSSSCT00000016411
ko00760	Nicotinate and nicotinamide metabolism	5	68	1	1.06944	gnl|UG|Ssc#S58309953;ENSSSCT00000012769;gnl|UG|Ssc#S35167217;gnl|UG|Ssc#S36661000;gnl|UG|Ssc#S27600966
ko04710	Circadian rhythm - mammal	3	39	1	1.1188	ENSSSCT00000030248;gnl|UG|Ssc#S58310320;gnl|UG|Ssc#S58304055
ko04978	Mineral absorption	7	98	1	1.03889	gnl|UG|Ssc#S55320113;ENSSSCT00000013520;gnl|UG|Ssc#S55327619;gnl|UG|Ssc#S55319765;ENSSSCT00000017636;ENSSSCT00000032489;ENSSSCT00000006901
ko00500	Starch and sucrose metabolism	7	99	1	1.02839	gnl|UG|Ssc#S58308454;gnl|UG|Ssc#S46881323;gnl|UG|Ssc#S55326250;gnl|UG|Ssc#S6010568;gnl|UG|Ssc#S46880196;gnl|UG|Ssc#S58313828;gnl|UG|Ssc#S36661000
ko04540	Gap junction	14	202	1	1.00803	ENSSSCT00000027181;gnl|UG|Ssc#S46879122;gnl|UG|Ssc#S58311039;gnl|UG|Ssc#S20116692;ENSSSCT00000016782;gnl|UG|Ssc#S49953823;ENSSSCT00000014793;ENSSSCT00000004688;ENSSSCT00000027953;ENSSSCT00000011464;ENSSSCT00000002929;gnl|UG|Ssc#S46888458;ENSSSCT00000030572;gnl|UG|Ssc#S46876265
ko00980	Metabolism of xenobiotics by cytochrome P450	9	130	1	1.00692	gnl|UG|Ssc#S35164912;gnl|UG|Ssc#S46876513;gnl|UG|Ssc#S55321214;ENSSSCT00000010058;ENSSSCT00000007472;ENSSSCT00000014100;gnl|UG|Ssc#S46880757;gnl|UG|Ssc#S35168397;gnl|UG|Ssc#S35167446
ko05160	Hepatitis C	18	263	1	0.995434	ENSSSCT00000006410;ENSSSCT00000025452;ENSSSCT00000006417;ENSSSCT00000012858;ENSSSCT00000005763;gnl|UG|Ssc#S58311039;gnl|UG|Ssc#S35164220;gnl|UG|Ssc#S35167344;gnl|UG|Ssc#S20116692;gnl|UG|Ssc#S24318161;ENSSSCT00000032169;ENSSSCT00000030998;gnl|UG|Ssc#S6090752;ENSSSCT00000028898;gnl|UG|Ssc#S39880810;gnl|UG|Ssc#S52128921;gnl|UG|Ssc#S55327094;ENSSSCT00000005627
ko04966	Collecting duct acid secretion	3	41	1	1.06422	gnl|UG|Ssc#S35165523;gnl|UG|Ssc#S35171257;gnl|UG|Ssc#S58314309
ko04640	Hematopoietic cell lineage	16	236	1	0.986061	gnl|UG|Ssc#S35165363;gnl|UG|Ssc#S55321680;gnl|UG|Ssc#S55323233;gnl|UG|Ssc#S20116517;gnl|UG|Ssc#S55325641;gnl|UG|Ssc#S58313532;gnl|UG|Ssc#S35169670;gnl|UG|Ssc#S58303896;gnl|UG|Ssc#S46880415;ENSSSCT00000017016;gnl|UG|Ssc#S58305744;ENSSSCT00000028938;gnl|UG|Ssc#S6089840;ENSSSCT00000026459;ENSSSCT00000012960;gnl|UG|Ssc#S35167435
ko05211	Renal cell carcinoma	9	133	1	0.984207	gnl|UG|Ssc#S58313817;ENSSSCT00000002196;gnl|UG|Ssc#S58310880;gnl|UG|Ssc#S49953823;ENSSSCT00000016232;ENSSSCT00000017171;gnl|UG|Ssc#S35167803;gnl|UG|Ssc#S52128921;gnl|UG|Ssc#S55327094
ko04130	SNARE interactions in vesicular transport	4	58	1	1.00306	ENSSSCT00000015026;ENSSSCT00000023473;ENSSSCT00000029547;ENSSSCT00000030392
ko04210	Apoptosis	12	179	1	0.975043	ENSSSCT00000006410;gnl|UG|Ssc#S35167552;ENSSSCT00000006417;gnl|UG|Ssc#S34273825;ENSSSCT00000028639;gnl|UG|Ssc#S35164220;ENSSSCT00000025711;gnl|UG|Ssc#S24455924;gnl|UG|Ssc#S52128921;gnl|UG|Ssc#S55327094;ENSSSCT00000007081;gnl|UG|Ssc#S35167069
ko04961	Endocrine and other factor-regulated calcium reabsorption	7	104	1	0.97895	gnl|UG|Ssc#S20116222;gnl|UG|Ssc#S55320113;gnl|UG|Ssc#S40040406;gnl|UG|Ssc#S55327619;ENSSSCT00000011464;gnl|UG|Ssc#S46888458;ENSSSCT00000006901
ko04360	Axon guidance	28	418	1	0.974266	ENSSSCT00000012476;ENSSSCT00000013443;ENSSSCT00000028639;gnl|UG|Ssc#S58310880;gnl|UG|Ssc#S46878688;ENSSSCT00000022716;gnl|UG|Ssc#S46880554;ENSSSCT00000028593;gnl|UG|Ssc#S55327629;ENSSSCT00000016782;ENSSSCT00000000491;gnl|UG|Ssc#S58315292;ENSSSCT00000016232;gnl|UG|Ssc#S58303206;gnl|UG|Ssc#S35174017;ENSSSCT00000011469;gnl|UG|Ssc#S58307914;gnl|UG|Ssc#S58301623;gnl|UG|Ssc#S46880415;gnl|UG|Ssc#S583146…
ko04330	Notch signaling pathway	7	106	1	0.960479	ENSSSCT00000024966;gnl|UG|Ssc#S33209438;gnl|UG|Ssc#S55324378;gnl|UG|Ssc#S55324145;ENSSSCT00000014365;ENSSSCT00000011882;gnl|UG|Ssc#S51750135
ko00511	Other glycan degradation	2	29	1	1.00306	gnl|UG|Ssc#S58313593;ENSSSCT00000017173
ko04977	Vitamin digestion and absorption	5	76	1	0.956868	ENSSSCT00000012769;gnl|UG|Ssc#S35173373;gnl|UG|Ssc#S58311107;ENSSSCT00000030872;ENSSSCT00000009852
ko04520	Adherens junction	15	229	1	0.95269	ENSSSCT00000014869;ENSSSCT00000027181;gnl|UG|Ssc#S58310880;ENSSSCT00000010018;gnl|UG|Ssc#S58311443;gnl|UG|Ssc#S58303384;gnl|UG|Ssc#S58303593;ENSSSCT00000004443;ENSSSCT00000010974;gnl|UG|Ssc#S55319630;gnl|UG|Ssc#S35170857;gnl|UG|Ssc#S46880445;gnl|UG|Ssc#S58307251;ENSSSCT00000009152;gnl|UG|Ssc#S58304887
ko05032	Morphine addiction	11	169	1	0.946677	ENSSSCT00000029733;ENSSSCT00000030785;ENSSSCT00000016782;ENSSSCT00000026800;ENSSSCT00000016697;ENSSSCT00000011464;gnl|UG|Ssc#S35173677;gnl|UG|Ssc#S34522670;gnl|UG|Ssc#S46888458;gnl|UG|Ssc#S58306777;ENSSSCT00000028701
ko04975	Fat digestion and absorption	7	108	1	0.942692	ENSSSCT00000007529;gnl|UG|Ssc#S35169877;ENSSSCT00000014666;ENSSSCT00000027427;ENSSSCT00000018418;gnl|UG|Ssc#S20116808;gnl|UG|Ssc#S35167435
ko05212	Pancreatic cancer	10	154	1	0.944441	gnl|UG|Ssc#S58313817;gnl|UG|Ssc#S58311039;gnl|UG|Ssc#S20116692;gnl|UG|Ssc#S49953823;ENSSSCT00000017171;gnl|UG|Ssc#S6090752;gnl|UG|Ssc#S35167803;gnl|UG|Ssc#S52128921;gnl|UG|Ssc#S55327094;gnl|UG|Ssc#S58304887
ko05217	Basal cell carcinoma	6	93	1	0.938348	ENSSSCT00000029331;ENSSSCT00000010018;gnl|UG|Ssc#S58311443;gnl|UG|Ssc#S58307225;ENSSSCT00000027852;ENSSSCT00000006641
ko00520	Amino sugar and nucleotide sugar metabolism	6	95	1	0.918593	gnl|UG|Ssc#S58308454;gnl|UG|Ssc#S35166229;gnl|UG|Ssc#S55326250;gnl|UG|Ssc#S46877746;gnl|UG|Ssc#S58305744;gnl|UG|Ssc#S46879644
ko05132	Salmonella infection	15	234	1	0.932333	ENSSSCT00000013443;ENSSSCT00000027181;gnl|UG|Ssc#S35171141;ENSSSCT00000022716;ENSSSCT00000018048;gnl|UG|Ssc#S58304577;gnl|UG|Ssc#S35170816;ENSSSCT00000008349;ENSSSCT00000012643;gnl|UG|Ssc#S19690473;gnl|UG|Ssc#S58307650;gnl|UG|Ssc#S23213517;ENSSSCT00000009152;ENSSSCT00000024950;ENSSSCT00000002650
ko04270	Vascular smooth muscle contraction	20	311	1	0.935331	gnl|UG|Ssc#S46877613;gnl|UG|Ssc#S35173719;ENSSSCT00000013443;gnl|UG|Ssc#S23757521;ENSSSCT00000022716;gnl|UG|Ssc#S49953823;ENSSSCT00000007911;gnl|UG|Ssc#S46881263;gnl|UG|Ssc#S46880073;gnl|UG|Ssc#S58308480;gnl|UG|Ssc#S17512154;ENSSSCT00000011464;gnl|UG|Ssc#S58310055;gnl|UG|Ssc#S57704942;ENSSSCT00000028700;ENSSSCT00000011432;gnl|UG|Ssc#S46888458;ENSSSCT00000005861;gnl|UG|Ssc#S58303928;ENSSSCT0000000…
ko04020	Calcium signaling pathway	36	556	1	0.941724	gnl|UG|Ssc#S46877613;gnl|UG|Ssc#S35171183;ENSSSCT00000002577;ENSSSCT00000011308;ENSSSCT00000028639;gnl|UG|Ssc#S55321680;ENSSSCT00000024067;gnl|UG|Ssc#S55326735;ENSSSCT00000003145;gnl|UG|Ssc#S20116663;ENSSSCT00000007911;ENSSSCT00000008553;gnl|UG|Ssc#S50210731;ENSSSCT00000027953;ENSSSCT00000013802;gnl|UG|Ssc#S46881263;ENSSSCT00000019444;ENSSSCT00000027288;gnl|UG|Ssc#S58308480;gnl|UG|Ssc#S17512154;E…
ko04930	Type II diabetes mellitus	6	98	1	0.890473	gnl|UG|Ssc#S58313593;ENSSSCT00000003786;gnl|UG|Ssc#S46878740;gnl|UG|Ssc#S6666019;gnl|UG|Ssc#S43678671;gnl|UG|Ssc#S50674927
ko03410	Base excision repair	4	66	1	0.881479	gnl|UG|Ssc#S58306747;gnl|UG|Ssc#S20347646;ENSSSCT00000002397;ENSSSCT00000028077
ko05030	Cocaine addiction	6	100	1	0.872664	ENSSSCT00000016782;gnl|UG|Ssc#S58310779;gnl|UG|Ssc#S35167905;gnl|UG|Ssc#S46888458;gnl|UG|Ssc#S43509714;ENSSSCT00000032297
ko03420	Nucleotide excision repair	5	84	1	0.865738	gnl|UG|Ssc#S58306747;gnl|UG|Ssc#S46875786;gnl|UG|Ssc#S58315329;gnl|UG|Ssc#S35166728;gnl|UG|Ssc#S55320967
ko05202	Transcriptional misregulation in cancer	33	518	1	0.926574	ENSSSCT00000007099;gnl|UG|Ssc#S23213158;gnl|UG|Ssc#S21929814;gnl|UG|Ssc#S55321680;gnl|UG|Ssc#S58310880;gnl|UG|Ssc#S55327323;ENSSSCT00000007701;ENSSSCT00000009429;ENSSSCT00000007590;gnl|UG|Ssc#S55326492;ENSSSCT00000014045;ENSSSCT00000012922;ENSSSCT00000032169;gnl|UG|Ssc#S35171385;gnl|UG|Ssc#S20116349;gnl|UG|Ssc#S46879539;ENSSSCT00000014533;gnl|UG|Ssc#S20116287;gnl|UG|Ssc#S34535466;gnl|UG|Ssc#S4687…
ko04530	Tight junction	35	549	1	0.927238	ENSSSCT00000027181;ENSSSCT00000012858;gnl|UG|Ssc#S58304401;ENSSSCT00000016782;ENSSSCT00000004640;gnl|UG|Ssc#S55295965;gnl|UG|Ssc#S40831913;gnl|UG|Ssc#S58303384;gnl|UG|Ssc#S17513706;gnl|UG|Ssc#S43509666;gnl|UG|Ssc#S22415874;gnl|UG|Ssc#S50180456;ENSSSCT00000004443;ENSSSCT00000010974;ENSSSCT00000027448;ENSSSCT00000011464;gnl|UG|Ssc#S18359204;gnl|UG|Ssc#S55321662;gnl|UG|Ssc#S55325074;gnl|UG|Ssc#S5531…
ko00600	Sphingolipid metabolism	5	85	1	0.855553	ENSSSCT00000007660;ENSSSCT00000007529;ENSSSCT00000029306;ENSSSCT00000014666;ENSSSCT00000018418
ko03440	Homologous recombination	3	52	1	0.8391	gnl|UG|Ssc#S58306747;gnl|UG|Ssc#S35173567;gnl|UG|Ssc#S55318829
ko05218	Melanoma	8	135	1	0.86189	gnl|UG|Ssc#S58310880;gnl|UG|Ssc#S58311039;gnl|UG|Ssc#S20116692;gnl|UG|Ssc#S49953823;ENSSSCT00000032169;gnl|UG|Ssc#S52128921;gnl|UG|Ssc#S55327094;ENSSSCT00000003482
ko00670	One carbon pool by folate	2	37	1	0.786184	gnl|UG|Ssc#S35167328;ENSSSCT00000003805
ko00072	Synthesis and degradation of ketone bodies	1	19	1	0.765495	ENSSSCT00000015570
ko05143	African trypanosomiasis	8	139	1	0.837088	gnl|UG|Ssc#S34273825;gnl|UG|Ssc#S55321680;gnl|UG|Ssc#S46875685;ENSSSCT00000011464;gnl|UG|Ssc#S6089840;ENSSSCT00000007515;gnl|UG|Ssc#S58315033;gnl|UG|Ssc#S55325846
ko05033	Nicotine addiction	3	56	1	0.779164	ENSSSCT00000030785;ENSSSCT00000026800;ENSSSCT00000032297
ko04940	Type I diabetes mellitus	11	188	1	0.851002	gnl|UG|Ssc#S36164941;gnl|UG|Ssc#S35171270;gnl|UG|Ssc#S55325840;gnl|UG|Ssc#S55322726;gnl|UG|Ssc#S34273825;gnl|UG|Ssc#S58302725;gnl|UG|Ssc#S35169432;ENSSSCT00000001634;ENSSSCT00000012104;gnl|UG|Ssc#S58309094;ENSSSCT00000026586
ko05166	HTLV-I infection	39	624	1	0.909025	gnl|UG|Ssc#S35171183;ENSSSCT00000010685;ENSSSCT00000027181;gnl|UG|Ssc#S21929814;gnl|UG|Ssc#S35171270;gnl|UG|Ssc#S55325840;gnl|UG|Ssc#S55322726;ENSSSCT00000028639;gnl|UG|Ssc#S46878688;gnl|UG|Ssc#S55326735;gnl|UG|Ssc#S35169432;gnl|UG|Ssc#S58306747;ENSSSCT00000032169;ENSSSCT00000025489;ENSSSCT00000013802;gnl|UG|Ssc#S52535116;gnl|UG|Ssc#S6090752;ENSSSCT00000001634;gnl|UG|Ssc#S35173026;ENSSSCT00000022…
ko05100	Bacterial invasion of epithelial cells	11	189	1	0.846499	gnl|UG|Ssc#S35171141;gnl|UG|Ssc#S58310880;ENSSSCT00000008349;ENSSSCT00000012643;gnl|UG|Ssc#S40040406;ENSSSCT00000023621;gnl|UG|Ssc#S23213517;gnl|UG|Ssc#S58302754;ENSSSCT00000009152;gnl|UG|Ssc#S33578952;ENSSSCT00000024950
ko04062	Chemokine signaling pathway	19	317	1	0.871746	ENSSSCT00000013443;ENSSSCT00000016439;ENSSSCT00000029733;ENSSSCT00000015634;ENSSSCT00000022716;ENSSSCT00000016782;gnl|UG|Ssc#S27599556;gnl|UG|Ssc#S49953823;ENSSSCT00000016232;ENSSSCT00000009832;ENSSSCT00000012002;gnl|UG|Ssc#S58315276;ENSSSCT00000016697;ENSSSCT00000019290;gnl|UG|Ssc#S19690473;ENSSSCT00000023621;ENSSSCT00000024674;gnl|UG|Ssc#S52128921;gnl|UG|Ssc#S55327094
ko04726	Serotonergic synapse	14	239	1	0.851973	gnl|UG|Ssc#S35167552;ENSSSCT00000015531;ENSSSCT00000029733;ENSSSCT00000030785;ENSSSCT00000016782;gnl|UG|Ssc#S49953823;ENSSSCT00000027953;ENSSSCT00000016697;gnl|UG|Ssc#S17512154;ENSSSCT00000011464;ENSSSCT00000028700;gnl|UG|Ssc#S46888458;ENSSSCT00000006084;gnl|UG|Ssc#S35168397
ko03060	Protein export	2	40	1	0.72722	ENSSSCT00000002187;ENSSSCT00000017033
ko04725	Cholinergic synapse	11	193	1	0.828955	ENSSSCT00000029733;ENSSSCT00000016782;gnl|UG|Ssc#S49953823;ENSSSCT00000016697;gnl|UG|Ssc#S17512154;ENSSSCT00000011464;ENSSSCT00000028700;gnl|UG|Ssc#S52128921;gnl|UG|Ssc#S55327094;ENSSSCT00000025158;ENSSSCT00000002650
ko03030	DNA replication	3	61	1	0.715298	gnl|UG|Ssc#S58306747;ENSSSCT00000012721;gnl|UG|Ssc#S55318829
ko05416	Viral myocarditis	32	531	1	0.876498	ENSSSCT00000032134;gnl|UG|Ssc#S35167552;gnl|UG|Ssc#S35171270;gnl|UG|Ssc#S55325840;ENSSSCT00000019141;gnl|UG|Ssc#S55322726;gnl|UG|Ssc#S55321680;gnl|UG|Ssc#S58304401;gnl|UG|Ssc#S20116517;gnl|UG|Ssc#S35169432;gnl|UG|Ssc#S55325641;gnl|UG|Ssc#S55295965;gnl|UG|Ssc#S40831913;gnl|UG|Ssc#S23213371;gnl|UG|Ssc#S24455924;gnl|UG|Ssc#S23213148;ENSSSCT00000013143;gnl|UG|Ssc#S43509666;gnl|UG|Ssc#S22415874;ENSSSC…
ko05140	Leishmaniasis	11	199	1	0.803962	gnl|UG|Ssc#S55322726;gnl|UG|Ssc#S55321680;gnl|UG|Ssc#S35169432;gnl|UG|Ssc#S6090752;ENSSSCT00000001634;gnl|UG|Ssc#S35167803;ENSSSCT00000024674;gnl|UG|Ssc#S55327476;gnl|UG|Ssc#S6089840;ENSSSCT00000026459;ENSSSCT00000002650
ko00040	Pentose and glucuronate interconversions	2	44	1	0.661109	gnl|UG|Ssc#S20116575;gnl|UG|Ssc#S35172038
ko04962	Vasopressin-regulated water reabsorption	5	99	1	0.734565	gnl|UG|Ssc#S58301045;ENSSSCT00000010854;ENSSSCT00000024152;gnl|UG|Ssc#S46878838;gnl|UG|Ssc#S46888458
ko04728	Dopaminergic synapse	15	266	1	0.820173	ENSSSCT00000029733;ENSSSCT00000028639;ENSSSCT00000016782;gnl|UG|Ssc#S58302358;ENSSSCT00000016697;ENSSSCT00000023118;ENSSSCT00000011464;gnl|UG|Ssc#S35167905;gnl|UG|Ssc#S46888458;gnl|UG|Ssc#S52128921;gnl|UG|Ssc#S55327094;gnl|UG|Ssc#S43509714;ENSSSCT00000011790;gnl|UG|Ssc#S55327569;ENSSSCT00000002650
ko00260	Glycine, serine and threonine metabolism	4	82	1	0.709483	gnl|UG|Ssc#S35168404;gnl|UG|Ssc#S23699925;ENSSSCT00000013502;gnl|UG|Ssc#S35170371
ko04340	Hedgehog signaling pathway	4	83	1	0.700935	ENSSSCT00000029331;gnl|UG|Ssc#S58307225;ENSSSCT00000027852;ENSSSCT00000008212
ko05340	Primary immunodeficiency	7	136	1	0.748609	gnl|UG|Ssc#S55321680;gnl|UG|Ssc#S35170580;gnl|UG|Ssc#S35168191;gnl|UG|Ssc#S6089840;gnl|UG|Ssc#S35167235;gnl|UG|Ssc#S58308067;gnl|UG|Ssc#S58309889
ko04960	Aldosterone-regulated sodium reabsorption	5	102	1	0.712961	gnl|UG|Ssc#S55320113;gnl|UG|Ssc#S55327619;ENSSSCT00000011464;ENSSSCT00000006901;gnl|UG|Ssc#S32235123
ko00514	Other types of O-glycan biosynthesis	4	85	1	0.684442	ENSSSCT00000013222;gnl|UG|Ssc#S55324378;gnl|UG|Ssc#S55325125;ENSSSCT00000019344
ko04380	Osteoclast differentiation	16	289	1	0.805226	ENSSSCT00000006410;ENSSSCT00000006417;ENSSSCT00000028639;gnl|UG|Ssc#S58308599;gnl|UG|Ssc#S49953823;gnl|UG|Ssc#S35165176;gnl|UG|Ssc#S6090752;gnl|UG|Ssc#S46875746;ENSSSCT00000024674;gnl|UG|Ssc#S52128921;gnl|UG|Ssc#S55327094;gnl|UG|Ssc#S55327476;ENSSSCT00000014174;gnl|UG|Ssc#S58312758;gnl|UG|Ssc#S23213046;ENSSSCT00000002650
ko04120	Ubiquitin mediated proteolysis	18	324	1	0.808022	gnl|UG|Ssc#S58309953;ENSSSCT00000025452;ENSSSCT00000003450;ENSSSCT00000012745;ENSSSCT00000018330;gnl|UG|Ssc#S35164146;ENSSSCT00000028898;ENSSSCT00000013245;ENSSSCT00000007328;gnl|UG|Ssc#S58314835;gnl|UG|Ssc#S35169748;gnl|UG|Ssc#S58307937;gnl|UG|Ssc#S55321733;gnl|UG|Ssc#S58302998;gnl|UG|Ssc#S35165464;gnl|UG|Ssc#S35166728;gnl|UG|Ssc#S55326940;gnl|UG|Ssc#S46877419
ko04310	Wnt signaling pathway	18	331	1	0.790934	ENSSSCT00000013443;gnl|UG|Ssc#S21929814;ENSSSCT00000028639;gnl|UG|Ssc#S46878688;ENSSSCT00000022716;ENSSSCT00000010018;ENSSSCT00000009861;ENSSSCT00000015686;gnl|UG|Ssc#S58311443;gnl|UG|Ssc#S35166211;ENSSSCT00000011464;gnl|UG|Ssc#S55319630;ENSSSCT00000000671;ENSSSCT00000014174;ENSSSCT00000027852;gnl|UG|Ssc#S43678669;ENSSSCT00000027647;ENSSSCT00000006641
ko00531	Glycosaminoglycan degradation	1	29	1	0.501531	gnl|UG|Ssc#S58305248
ko00920	Sulfur metabolism	1	29	1	0.501531	gnl|UG|Ssc#S35170353
ko05034	Alcoholism	15	282	1	0.773638	ENSSSCT00000029733;ENSSSCT00000016782;gnl|UG|Ssc#S49953823;gnl|UG|Ssc#S35167664;gnl|UG|Ssc#S35171385;gnl|UG|Ssc#S58310779;ENSSSCT00000016697;gnl|UG|Ssc#S50165637;gnl|UG|Ssc#S35167905;gnl|UG|Ssc#S46888458;gnl|UG|Ssc#S43509714;gnl|UG|Ssc#S58315177;ENSSSCT00000005975;ENSSSCT00000032297;ENSSSCT00000015725
ko01040	Biosynthesis of unsaturated fatty acids	2	53	1	0.548845	ENSSSCT00000011546;ENSSSCT00000010125
ko02010	ABC transporters	5	112	1	0.649303	gnl|UG|Ssc#S6666019;ENSSSCT00000027427;gnl|UG|Ssc#S58308067;gnl|UG|Ssc#S58305138;gnl|UG|Ssc#S58309965
ko05323	Rheumatoid arthritis	16	304	1	0.765495	gnl|UG|Ssc#S58313817;gnl|UG|Ssc#S35165523;gnl|UG|Ssc#S55322726;gnl|UG|Ssc#S55321680;gnl|UG|Ssc#S35169432;gnl|UG|Ssc#S35171257;ENSSSCT00000001634;ENSSSCT00000019290;ENSSSCT00000005647;gnl|UG|Ssc#S35167803;gnl|UG|Ssc#S58314309;gnl|UG|Ssc#S6089840;gnl|UG|Ssc#S23213046;gnl|UG|Ssc#S41658117;ENSSSCT00000002650;ENSSSCT00000012233
ko04070	Phosphatidylinositol signaling system	12	237	1	0.736425	gnl|UG|Ssc#S35170100;ENSSSCT00000019097;ENSSSCT00000022557;ENSSSCT00000024067;gnl|UG|Ssc#S35172271;gnl|UG|Ssc#S20116663;gnl|UG|Ssc#S55325928;ENSSSCT00000011464;gnl|UG|Ssc#S23213461;gnl|UG|Ssc#S58305261;ENSSSCT00000008969;gnl|UG|Ssc#S55324140
ko05214	Glioma	8	168	1	0.69259	gnl|UG|Ssc#S58311039;gnl|UG|Ssc#S20116692;ENSSSCT00000003786;gnl|UG|Ssc#S49953823;ENSSSCT00000032169;ENSSSCT00000011464;gnl|UG|Ssc#S52128921;gnl|UG|Ssc#S55327094
ko04914	Progesterone-mediated oocyte maturation	9	186	1	0.703761	gnl|UG|Ssc#S55326680;gnl|UG|Ssc#S58301303;ENSSSCT00000012745;ENSSSCT00000016782;gnl|UG|Ssc#S49953823;ENSSSCT00000002815;gnl|UG|Ssc#S52128921;gnl|UG|Ssc#S55327094;gnl|UG|Ssc#S55326940
ko04723	Retrograde endocannabinoid signaling	9	186	1	0.703761	ENSSSCT00000029733;ENSSSCT00000030785;ENSSSCT00000016782;ENSSSCT00000026800;ENSSSCT00000016697;gnl|UG|Ssc#S17512154;ENSSSCT00000011464;ENSSSCT00000028700;gnl|UG|Ssc#S35174086
ko04744	Phototransduction	3	78	1	0.5594	gnl|UG|Ssc#S58310861;ENSSSCT00000025815;ENSSSCT00000018515
ko00604	Glycosphingolipid biosynthesis - ganglio series	1	34	1	0.427776	ENSSSCT00000006188
ko00510	N-Glycan biosynthesis	4	99	1	0.587652	gnl|UG|Ssc#S55325148;gnl|UG|Ssc#S35165260;ENSSSCT00000002038;gnl|UG|Ssc#S23213468
ko00512	Mucin type O-Glycan biosynthesis	2	58	1	0.501531	ENSSSCT00000011151;ENSSSCT00000010641
ko00770	Pantothenate and CoA biosynthesis	1	35	1	0.415554	gnl|UG|Ssc#S36661000
ko05031	Amphetamine addiction	8	177	1	0.657374	ENSSSCT00000028639;gnl|UG|Ssc#S58310779;ENSSSCT00000011464;gnl|UG|Ssc#S35167905;gnl|UG|Ssc#S46888458;gnl|UG|Ssc#S43509714;ENSSSCT00000032297;ENSSSCT00000002650
ko00565	Ether lipid metabolism	4	103	1	0.564831	ENSSSCT00000007529;ENSSSCT00000014666;ENSSSCT00000001927;ENSSSCT00000018418
ko00601	Glycosphingolipid biosynthesis - lacto and neolacto series	1	37	1	0.393092	ENSSSCT00000006069
ko04721	Synaptic vesicle cycle	7	162	1	0.628462	gnl|UG|Ssc#S35165523;ENSSSCT00000016265;ENSSSCT00000028010;ENSSSCT00000015183;gnl|UG|Ssc#S35171257;gnl|UG|Ssc#S40040406;gnl|UG|Ssc#S58314309
ko00983	Drug metabolism - other enzymes	2	62	1	0.469174	gnl|UG|Ssc#S35166737;gnl|UG|Ssc#S35167695
ko03015	mRNA surveillance pathway	10	217	1	0.670249	ENSSSCT00000015664;gnl|UG|Ssc#S58302461;gnl|UG|Ssc#S46875685;ENSSSCT00000018679;ENSSSCT00000027161;ENSSSCT00000014769;ENSSSCT00000022923;gnl|UG|Ssc#S46879584;gnl|UG|Ssc#S35164033;ENSSSCT00000001161
ko04146	Peroxisome	8	182	1	0.639314	gnl|UG|Ssc#S58309953;ENSSSCT00000014528;ENSSSCT00000017187;gnl|UG|Ssc#S35164643;gnl|UG|Ssc#S35167959;gnl|UG|Ssc#S37366458;gnl|UG|Ssc#S30065897;ENSSSCT00000031745
ko04320	Dorso-ventral axis formation	3	85	1	0.513332	gnl|UG|Ssc#S40241659;ENSSSCT00000024966;gnl|UG|Ssc#S49953823
ko00310	Lysine degradation	7	164	1	0.620797	gnl|UG|Ssc#S46879930;ENSSSCT00000015570;gnl|UG|Ssc#S35173677;gnl|UG|Ssc#S34522670;ENSSSCT00000003811;gnl|UG|Ssc#S55325820;gnl|UG|Ssc#S55325398
ko04622	RIG-I-like receptor signaling pathway	5	126	1	0.577159	ENSSSCT00000006410;ENSSSCT00000006417;ENSSSCT00000028884;gnl|UG|Ssc#S35164220;ENSSSCT00000009832
ko05220	Chronic myeloid leukemia	8	183	1	0.635821	gnl|UG|Ssc#S21929814;gnl|UG|Ssc#S49953823;ENSSSCT00000032169;gnl|UG|Ssc#S20116287;gnl|UG|Ssc#S35167803;gnl|UG|Ssc#S52128921;gnl|UG|Ssc#S55327094;gnl|UG|Ssc#S58303872
ko05162	Measles	22	428	1	0.747609	gnl|UG|Ssc#S35169680;gnl|UG|Ssc#S35169553;gnl|UG|Ssc#S34273825;gnl|UG|Ssc#S55321680;ENSSSCT00000025711;gnl|UG|Ssc#S24318161;gnl|UG|Ssc#S14897845;gnl|UG|Ssc#S26396588;ENSSSCT00000030998;gnl|UG|Ssc#S6090752;gnl|UG|Ssc#S55319630;gnl|UG|Ssc#S20116287;gnl|UG|Ssc#S39880810;ENSSSCT00000024456;gnl|UG|Ssc#S52128921;ENSSSCT00000014831;gnl|UG|Ssc#S55327094;gnl|UG|Ssc#S6089840;ENSSSCT00000005627;gnl|UG|Ssc#S…
ko00380	Tryptophan metabolism	3	86	1	0.507363	ENSSSCT00000014528;ENSSSCT00000015570;gnl|UG|Ssc#S55325398
ko04370	VEGF signaling pathway	7	166	1	0.613318	ENSSSCT00000028639;gnl|UG|Ssc#S46878688;gnl|UG|Ssc#S35166016;gnl|UG|Ssc#S49953823;ENSSSCT00000011464;gnl|UG|Ssc#S52128921;gnl|UG|Ssc#S55327094
ko04742	Taste transduction	1	40	1	0.36361	gnl|UG|Ssc#S46888458
ko05332	Graft-versus-host disease	7	173	1	0.588502	gnl|UG|Ssc#S35171270;gnl|UG|Ssc#S55325840;gnl|UG|Ssc#S55322726;gnl|UG|Ssc#S34273825;gnl|UG|Ssc#S35169432;ENSSSCT00000001634;gnl|UG|Ssc#S58309094
ko04630	Jak-STAT signaling pathway	12	268	1	0.651242	ENSSSCT00000025452;gnl|UG|Ssc#S21929814;gnl|UG|Ssc#S55323233;ENSSSCT00000018351;gnl|UG|Ssc#S6090752;ENSSSCT00000028898;ENSSSCT00000007328;gnl|UG|Ssc#S52128921;gnl|UG|Ssc#S55327094;gnl|UG|Ssc#S58305744;ENSSSCT00000028938;gnl|UG|Ssc#S55327476
ko00830	Retinol metabolism	4	115	1	0.505892	ENSSSCT00000010058;ENSSSCT00000009852;gnl|UG|Ssc#S58311449;ENSSSCT00000031339
ko03460	Fanconi anemia pathway	3	94	1	0.464183	gnl|UG|Ssc#S58302292;gnl|UG|Ssc#S58315329;gnl|UG|Ssc#S55327564
ko04916	Melanogenesis	8	198	1	0.587652	ENSSSCT00000010018;ENSSSCT00000016782;gnl|UG|Ssc#S49953823;gnl|UG|Ssc#S58311443;ENSSSCT00000011464;gnl|UG|Ssc#S46888458;ENSSSCT00000027852;ENSSSCT00000006641
ko00062	Fatty acid elongation	1	47	1	0.309455	ENSSSCT00000009375
ko04724	Glutamatergic synapse	12	275	1	0.634665	ENSSSCT00000029733;ENSSSCT00000028639;gnl|UG|Ssc#S55322211;gnl|UG|Ssc#S55320446;gnl|UG|Ssc#S46878329;ENSSSCT00000016782;gnl|UG|Ssc#S35173413;ENSSSCT00000012643;ENSSSCT00000016697;ENSSSCT00000011464;gnl|UG|Ssc#S46888458;ENSSSCT00000032297
ko04080	Neuroactive ligand-receptor interaction	19	401	1	0.689136	ENSSSCT00000030785;gnl|UG|Ssc#S34273825;gnl|UG|Ssc#S58301045;ENSSSCT00000017737;gnl|UG|Ssc#S20116222;gnl|UG|Ssc#S46877462;ENSSSCT00000027953;ENSSSCT00000028035;ENSSSCT00000019444;gnl|UG|Ssc#S58311020;ENSSSCT00000026800;gnl|UG|Ssc#S46878838;gnl|UG|Ssc#S58310055;gnl|UG|Ssc#S58303928;gnl|UG|Ssc#S58311449;ENSSSCT00000009890;ENSSSCT00000031039;ENSSSCT00000032297;ENSSSCT00000028701
ko05150	Staphylococcus aureus infection	12	279	1	0.625565	gnl|UG|Ssc#S55322726;gnl|UG|Ssc#S55321680;gnl|UG|Ssc#S35169432;ENSSSCT00000029479;gnl|UG|Ssc#S46875685;ENSSSCT00000001634;ENSSSCT00000001564;ENSSSCT00000026784;gnl|UG|Ssc#S42951501;gnl|UG|Ssc#S58313413;gnl|UG|Ssc#S6089840;gnl|UG|Ssc#S58307142
ko04722	Neurotrophin signaling pathway	15	334	1	0.653191	ENSSSCT00000013469;gnl|UG|Ssc#S34273825;gnl|UG|Ssc#S49954467;gnl|UG|Ssc#S49953823;gnl|UG|Ssc#S50160240;gnl|UG|Ssc#S58301127;ENSSSCT00000013470;gnl|UG|Ssc#S35173205;gnl|UG|Ssc#S52128921;gnl|UG|Ssc#S55327094;ENSSSCT00000011882;ENSSSCT00000007081;gnl|UG|Ssc#S58301275;gnl|UG|Ssc#S40099458;gnl|UG|Ssc#S50161251
ko04621	NOD-like receptor signaling pathway	6	169	1	0.516369	ENSSSCT00000004968;ENSSSCT00000019290;ENSSSCT00000002815;ENSSSCT00000014043;ENSSSCT00000014464;ENSSSCT00000028933
ko04620	Toll-like receptor signaling pathway	7	192	1	0.530264	gnl|UG|Ssc#S49953823;ENSSSCT00000009832;gnl|UG|Ssc#S52128921;gnl|UG|Ssc#S55327094;gnl|UG|Ssc#S55327280;gnl|UG|Ssc#S23213046;ENSSSCT00000002650
ko00140	Steroid hormone biosynthesis	2	83	1	0.350467	ENSSSCT00000029185;gnl|UG|Ssc#S55327569
ko04660	T cell receptor signaling pathway	15	347	1	0.62872	ENSSSCT00000027181;ENSSSCT00000016439;ENSSSCT00000028639;gnl|UG|Ssc#S46878688;gnl|UG|Ssc#S35170580;gnl|UG|Ssc#S49953823;ENSSSCT00000016232;gnl|UG|Ssc#S35168191;gnl|UG|Ssc#S55326147;gnl|UG|Ssc#S52128921;gnl|UG|Ssc#S55327094;gnl|UG|Ssc#S55327476;gnl|UG|Ssc#S35167235;ENSSSCT00000014043;ENSSSCT00000002650
ko04662	B cell receptor signaling pathway	9	237	1	0.552319	ENSSSCT00000016439;ENSSSCT00000028639;gnl|UG|Ssc#S55321680;gnl|UG|Ssc#S46878688;gnl|UG|Ssc#S49953823;gnl|UG|Ssc#S52128921;gnl|UG|Ssc#S55327094;gnl|UG|Ssc#S6089840;ENSSSCT00000002650
ko05133	Pertussis	6	178	1	0.490261	gnl|UG|Ssc#S35167552;gnl|UG|Ssc#S35171683;ENSSSCT00000016782;ENSSSCT00000026784;gnl|UG|Ssc#S42951501;ENSSSCT00000002650
ko05142	Chagas disease (American trypanosomiasis)	11	281	1	0.569354	gnl|UG|Ssc#S34273825;ENSSSCT00000012851;ENSSSCT00000016782;ENSSSCT00000019290;gnl|UG|Ssc#S46888458;gnl|UG|Ssc#S35167803;ENSSSCT00000026784;gnl|UG|Ssc#S52128921;gnl|UG|Ssc#S55327094;gnl|UG|Ssc#S20116789;ENSSSCT00000002650
ko04672	Intestinal immune network for IgA production	9	244	1	0.536474	gnl|UG|Ssc#S55322726;gnl|UG|Ssc#S55321680;gnl|UG|Ssc#S35169432;ENSSSCT00000001634;gnl|UG|Ssc#S6089840;ENSSSCT00000023021;ENSSSCT00000000768;gnl|UG|Ssc#S58309889;gnl|UG|Ssc#S41658117
ko05152	Tuberculosis	24	524	1	0.666156	gnl|UG|Ssc#S35165523;gnl|UG|Ssc#S35167552;gnl|UG|Ssc#S55322726;ENSSSCT00000028639;gnl|UG|Ssc#S55321680;gnl|UG|Ssc#S35164220;gnl|UG|Ssc#S58309379;gnl|UG|Ssc#S35169432;gnl|UG|Ssc#S58305096;gnl|UG|Ssc#S24455924;ENSSSCT00000015665;ENSSSCT00000007733;gnl|UG|Ssc#S6090752;ENSSSCT00000001634;gnl|UG|Ssc#S46877883;gnl|UG|Ssc#S35167803;gnl|UG|Ssc#S52128921;ENSSSCT00000014831;gnl|UG|Ssc#S55327094;gnl|UG|Ssc#…
ko03022	Basal transcription factors	2	91	1	0.319657	gnl|UG|Ssc#S55320967;gnl|UG|Ssc#S46877184
ko04140	Regulation of autophagy	1	62	1	0.234587	gnl|UG|Ssc#S35170426
ko05322	Systemic lupus erythematosus	16	381	1	0.610788	gnl|UG|Ssc#S35166541;ENSSSCT00000004100;gnl|UG|Ssc#S35169041;gnl|UG|Ssc#S55322726;gnl|UG|Ssc#S55321680;gnl|UG|Ssc#S35169432;gnl|UG|Ssc#S35167664;gnl|UG|Ssc#S35171385;gnl|UG|Ssc#S58303384;ENSSSCT00000001634;ENSSSCT00000010974;gnl|UG|Ssc#S50165637;gnl|UG|Ssc#S46880445;ENSSSCT00000026784;gnl|UG|Ssc#S42951501;gnl|UG|Ssc#S6089840
ko05330	Allograft rejection	9	248	1	0.527821	gnl|UG|Ssc#S35171270;gnl|UG|Ssc#S55325840;gnl|UG|Ssc#S55322726;gnl|UG|Ssc#S34273825;gnl|UG|Ssc#S55321680;gnl|UG|Ssc#S35169432;ENSSSCT00000001634;gnl|UG|Ssc#S6089840;gnl|UG|Ssc#S58309094
ko00590	Arachidonic acid metabolism	4	153	1	0.380246	gnl|UG|Ssc#S55243118;gnl|UG|Ssc#S46881172;ENSSSCT00000006084;gnl|UG|Ssc#S35172232
ko04730	Long-term depression	5	178	1	0.40855	ENSSSCT00000016782;gnl|UG|Ssc#S49953823;ENSSSCT00000011464;ENSSSCT00000018149;gnl|UG|Ssc#S46888458
ko04970	Salivary secretion	6	209	1	0.417542	gnl|UG|Ssc#S55320113;gnl|UG|Ssc#S55327619;ENSSSCT00000011464;gnl|UG|Ssc#S46888458;ENSSSCT00000027339;ENSSSCT00000006901
ko04064	NF-kappa B signaling pathway	12	336	1	0.519443	ENSSSCT00000006410;ENSSSCT00000025452;ENSSSCT00000006417;gnl|UG|Ssc#S55321680;gnl|UG|Ssc#S35164220;ENSSSCT00000012002;gnl|UG|Ssc#S55319630;ENSSSCT00000028898;ENSSSCT00000011287;gnl|UG|Ssc#S6089840;ENSSSCT00000007515;ENSSSCT00000000768
ko04650	Natural killer cell mediated cytotoxicity	11	317	1	0.504695	gnl|UG|Ssc#S35167552;ENSSSCT00000016439;gnl|UG|Ssc#S34273825;ENSSSCT00000028639;gnl|UG|Ssc#S55321680;gnl|UG|Ssc#S46878688;ENSSSCT00000025711;gnl|UG|Ssc#S49953823;ENSSSCT00000016232;ENSSSCT00000011464;gnl|UG|Ssc#S6089840
ko05320	Autoimmune thyroid disease	9	277	1	0.472562	gnl|UG|Ssc#S35171270;gnl|UG|Ssc#S55325840;gnl|UG|Ssc#S55322726;gnl|UG|Ssc#S34273825;gnl|UG|Ssc#S55321680;gnl|UG|Ssc#S35169432;ENSSSCT00000001634;gnl|UG|Ssc#S6089840;gnl|UG|Ssc#S58309094
ko04912	GnRH signaling pathway	6	223	1	0.391329	gnl|UG|Ssc#S50838379;gnl|UG|Ssc#S49953823;gnl|UG|Ssc#S17512154;ENSSSCT00000002281;ENSSSCT00000028700;gnl|UG|Ssc#S46888458
ko04972	Pancreatic secretion	6	223	1	0.391329	gnl|UG|Ssc#S55320113;ENSSSCT00000008553;gnl|UG|Ssc#S55327619;ENSSSCT00000011464;gnl|UG|Ssc#S46888458;ENSSSCT00000006901
ko04720	Long-term potentiation	4	182	1	0.319657	ENSSSCT00000028639;gnl|UG|Ssc#S49953823;ENSSSCT00000011464;gnl|UG|Ssc#S18357620
ko05310	Asthma	5	209	1	0.347952	gnl|UG|Ssc#S55322726;gnl|UG|Ssc#S55321680;gnl|UG|Ssc#S35169432;ENSSSCT00000001634;gnl|UG|Ssc#S6089840
ko04664	Fc epsilon RI signaling pathway	6	239	1	0.365131	ENSSSCT00000016439;gnl|UG|Ssc#S55321680;gnl|UG|Ssc#S49953823;gnl|UG|Ssc#S52128921;gnl|UG|Ssc#S55327094;gnl|UG|Ssc#S6089840
ko04114	Oocyte meiosis	5	251	1	0.289729	ENSSSCT00000028639;ENSSSCT00000012745;gnl|UG|Ssc#S49953823;gnl|UG|Ssc#S35173205;gnl|UG|Ssc#S58301570
ko04740	Olfactory transduction	3	1353	1	0.0322492	ENSSSCT00000025899;gnl|UG|Ssc#S35170580;ENSSSCT00000027161
