# Supplementary material for: Dynamic transcriptome profiles of skeletal muscle tissue across 11 developmental stages for both Tongcheng and Yorkshire pigs
Source: BMC Genomics. 2015 May 12;16(1):377. doi: 10.1186/s12864-015-1580-7 (PMC4437458; doi:10.1186/s12864-015-1580-7)
Supplement: Additional file 10: Table S6. — Pathways of DE genes of different comparison libraries in TC. [file 12864_2015_1580_MOESM10_ESM.xlsx]

## Sheet: TC30vsTC40
Path_ID	Path_name	Number of DEGs	Number of all genes	FDR	enrichment	Gene_list
ko04510	Focal adhesion	85	629	9.77601e-07	2.05743	ENSSSCT00000015421;ENSSSCT00000010463;ENSSSCT00000003617;gnl|UG|Ssc#S55325570;ENSSSCT00000011289;ENSSSCT00000019061;ENSSSCT00000007911;ENSSSCT00000005288;gnl|UG|Ssc#S43509650;ENSSSCT00000011578;gnl|UG|Ssc#S46880007;gnl|UG|Ssc#S58313725;gnl|UG|Ssc#S35167513;ENSSSCT00000024403;ENSSSCT00000031143;gnl|UG|Ssc#S58312163;ENSSSCT00000016825;ENSSSCT00000026312;ENSSSCT00000018048;ENSSSCT00000004324;gnl|UG|…
ko04512	ECM-receptor interaction	50	320	3.51286e-05	2.37891	ENSSSCT00000015421;ENSSSCT00000010463;gnl|UG|Ssc#S55325570;gnl|UG|Ssc#S58308297;ENSSSCT00000005288;ENSSSCT00000003987;gnl|UG|Ssc#S58313725;ENSSSCT00000016825;gnl|UG|Ssc#S35167435;gnl|UG|Ssc#S46879562;gnl|UG|Ssc#S58314313;gnl|UG|Ssc#S58301952;gnl|UG|Ssc#S55327280;ENSSSCT00000014043;gnl|UG|Ssc#S46879763;ENSSSCT00000023916;gnl|UG|Ssc#S58314129;gnl|UG|Ssc#S34513996;ENSSSCT00000027047;ENSSSCT000000308…
ko04360	Axon guidance	56	418	0.000541356	2.03971	ENSSSCT00000000190;ENSSSCT00000025955;ENSSSCT00000011822;ENSSSCT00000004792;gnl|UG|Ssc#S46876552;ENSSSCT00000015597;ENSSSCT00000011774;ENSSSCT00000019532;ENSSSCT00000001777;ENSSSCT00000000980;ENSSSCT00000010536;gnl|UG|Ssc#S58315292;ENSSSCT00000011710;gnl|UG|Ssc#S58306365;ENSSSCT00000003233;ENSSSCT00000010245;ENSSSCT00000000991;gnl|UG|Ssc#S39987005;gnl|UG|Ssc#S6076296;gnl|UG|Ssc#S58314676;ENSSSCT0…
ko04974	Protein digestion and absorption	37	247	0.00321287	2.28067	gnl|UG|Ssc#S58308053;ENSSSCT00000010463;gnl|UG|Ssc#S55325570;gnl|UG|Ssc#S58313725;gnl|UG|Ssc#S58307846;ENSSSCT00000006901;gnl|UG|Ssc#S55324074;gnl|UG|Ssc#S58314313;gnl|UG|Ssc#S55327619;gnl|UG|Ssc#S58301952;gnl|UG|Ssc#S46880549;ENSSSCT00000014043;gnl|UG|Ssc#S46879763;gnl|UG|Ssc#S58314129;gnl|UG|Ssc#S34513996;ENSSSCT00000017111;gnl|UG|Ssc#S46880230;gnl|UG|Ssc#S58309157;gnl|UG|Ssc#S58304810;gnl|UG|S…
ko04727	GABAergic synapse	27	153	0.00373728	2.68676	gnl|UG|Ssc#S58304029;ENSSSCT00000003617;ENSSSCT00000023223;gnl|UG|Ssc#S58305082;ENSSSCT00000026586;gnl|UG|Ssc#S35170426;ENSSSCT00000031430;ENSSSCT00000005329;ENSSSCT00000016697;gnl|UG|Ssc#S17512154;gnl|UG|Ssc#S35168501;ENSSSCT00000015046;gnl|UG|Ssc#S46878884;ENSSSCT00000001355;ENSSSCT00000030785;ENSSSCT00000016782;ENSSSCT00000018537;gnl|UG|Ssc#S55325318;ENSSSCT00000029733;ENSSSCT00000023000;ENSSS…
ko05410	Hypertrophic cardiomyopathy (HCM)	38	275	0.0120317	2.10382	gnl|UG|Ssc#S58303082;ENSSSCT00000023627;gnl|UG|Ssc#S55318272;ENSSSCT00000011578;gnl|UG|Ssc#S23770850;ENSSSCT00000024112;gnl|UG|Ssc#S20116409;gnl|UG|Ssc#S58305520;ENSSSCT00000026600;gnl|UG|Ssc#S35167803;gnl|UG|Ssc#S17526193;ENSSSCT00000030803;gnl|UG|Ssc#S26653062;gnl|UG|Ssc#S17513706;gnl|UG|Ssc#S17512154;gnl|UG|Ssc#S58310306;ENSSSCT00000012492;gnl|UG|Ssc#S19541569;ENSSSCT00000030104;ENSSSCT0000000…
ko04010	MAPK signaling pathway	65	578	0.0142255	1.71215	ENSSSCT00000003617;gnl|UG|Ssc#S58304311;ENSSSCT00000019061;ENSSSCT00000029012;ENSSSCT00000031460;ENSSSCT00000024540;ENSSSCT00000026377;gnl|UG|Ssc#S38675455;gnl|UG|Ssc#S35169680;gnl|UG|Ssc#S34273825;gnl|UG|Ssc#S35174061;ENSSSCT00000010445;gnl|UG|Ssc#S14897845;ENSSSCT00000022743;gnl|UG|Ssc#S58304479;ENSSSCT00000003835;ENSSSCT00000024112;gnl|UG|Ssc#S58312163;ENSSSCT00000008939;gnl|UG|Ssc#S20116409;E…
ko04260	Cardiac muscle contraction	23	141	0.0433268	2.48351	gnl|UG|Ssc#S39770049;gnl|UG|Ssc#S40141028;gnl|UG|Ssc#S23770850;ENSSSCT00000024112;ENSSSCT00000006901;gnl|UG|Ssc#S20116409;gnl|UG|Ssc#S55327619;ENSSSCT00000026600;gnl|UG|Ssc#S17512154;gnl|UG|Ssc#S58310306;ENSSSCT00000012492;gnl|UG|Ssc#S19541569;ENSSSCT00000000146;ENSSSCT00000005302;gnl|UG|Ssc#S58311859;ENSSSCT00000013785;gnl|UG|Ssc#S40500672;gnl|UG|Ssc#S55325318;gnl|UG|Ssc#S35164979;gnl|UG|Ssc#S40…
ko04721	Synaptic vesicle cycle	25	162	0.0501052	2.34954	ENSSSCT00000015183;gnl|UG|Ssc#S58304422;gnl|UG|Ssc#S58305082;ENSSSCT00000016265;gnl|UG|Ssc#S35174174;gnl|UG|Ssc#S58314231;ENSSSCT00000003074;ENSSSCT00000019570;ENSSSCT00000002549;ENSSSCT00000019230;ENSSSCT00000007790;ENSSSCT00000003581;ENSSSCT00000028010;ENSSSCT00000028491;ENSSSCT00000013040;gnl|UG|Ssc#S55237678;ENSSSCT00000018941;ENSSSCT00000014499;ENSSSCT00000004730;ENSSSCT00000008040;gnl|UG|Ss…
ko05412	Arrhythmogenic right ventricular cardiomyopathy (ARVC)	29	209	0.0827377	2.11256	ENSSSCT00000011578;ENSSSCT00000024112;gnl|UG|Ssc#S20116409;gnl|UG|Ssc#S58305520;ENSSSCT00000030803;ENSSSCT00000010974;gnl|UG|Ssc#S17512154;gnl|UG|Ssc#S58310306;gnl|UG|Ssc#S6085280;ENSSSCT00000012492;gnl|UG|Ssc#S55326688;ENSSSCT00000030104;ENSSSCT00000000146;gnl|UG|Ssc#S58311859;gnl|UG|Ssc#S58303384;ENSSSCT00000015666;ENSSSCT00000019141;gnl|UG|Ssc#S58304517;gnl|UG|Ssc#S58311443;gnl|UG|Ssc#S5532531…
ko04670	Leukocyte transendothelial migration	39	326	0.137972	1.8214	gnl|UG|Ssc#S35167068;ENSSSCT00000003617;ENSSSCT00000011289;ENSSSCT00000011578;gnl|UG|Ssc#S35167513;ENSSSCT00000026312;ENSSSCT00000004324;ENSSSCT00000004443;ENSSSCT00000007515;ENSSSCT00000010245;gnl|UG|Ssc#S20445836;gnl|UG|Ssc#S17513706;ENSSSCT00000010974;gnl|UG|Ssc#S6085280;gnl|UG|Ssc#S55327476;gnl|UG|Ssc#S58303384;ENSSSCT00000027448;gnl|UG|Ssc#S18359204;ENSSSCT00000015666;ENSSSCT00000022976;ENSS…
ko04728	Dopaminergic synapse	33	266	0.201955	1.88882	gnl|UG|Ssc#S34507293;ENSSSCT00000003617;ENSSSCT00000023118;ENSSSCT00000031940;gnl|UG|Ssc#S6041850;ENSSSCT00000027751;ENSSSCT00000032151;gnl|UG|Ssc#S35171216;ENSSSCT00000023906;gnl|UG|Ssc#S58309329;gnl|UG|Ssc#S58303012;gnl|UG|Ssc#S58301511;gnl|UG|Ssc#S58302358;ENSSSCT00000016697;ENSSSCT00000015046;gnl|UG|Ssc#S55327569;ENSSSCT00000010107;gnl|UG|Ssc#S20116624;ENSSSCT00000016782;ENSSSCT00000022356;gn…
ko04810	Regulation of actin cytoskeleton	55	533	0.3206	1.57106	ENSSSCT00000011289;ENSSSCT00000007911;ENSSSCT00000029012;ENSSSCT00000025955;gnl|UG|Ssc#S55326699;gnl|UG|Ssc#S38675455;ENSSSCT00000011578;ENSSSCT00000010445;gnl|UG|Ssc#S46876552;ENSSSCT00000015597;gnl|UG|Ssc#S35167513;ENSSSCT00000024403;gnl|UG|Ssc#S58312163;ENSSSCT00000026312;ENSSSCT00000004324;gnl|UG|Ssc#S35170816;gnl|UG|Ssc#S58308480;gnl|UG|Ssc#S35168385;ENSSSCT00000010245;ENSSSCT00000030803;gnl…
ko05414	Dilated cardiomyopathy	40	357	0.363881	1.70588	gnl|UG|Ssc#S58303082;ENSSSCT00000023627;gnl|UG|Ssc#S55318272;ENSSSCT00000011578;gnl|UG|Ssc#S23770850;ENSSSCT00000024112;gnl|UG|Ssc#S20116409;gnl|UG|Ssc#S58305520;ENSSSCT00000026600;gnl|UG|Ssc#S35167803;gnl|UG|Ssc#S17526193;ENSSSCT00000030803;gnl|UG|Ssc#S26653062;gnl|UG|Ssc#S17513706;gnl|UG|Ssc#S17512154;gnl|UG|Ssc#S58310306;ENSSSCT00000015046;ENSSSCT00000012492;gnl|UG|Ssc#S19541569;ENSSSCT0000003…
ko05146	Amoebiasis	42	388	0.508151	1.64807	ENSSSCT00000010463;ENSSSCT00000003617;gnl|UG|Ssc#S55325570;ENSSSCT00000011289;gnl|UG|Ssc#S58313725;ENSSSCT00000032227;ENSSSCT00000016825;ENSSSCT00000008939;ENSSSCT00000026312;ENSSSCT00000004324;gnl|UG|Ssc#S58314313;gnl|UG|Ssc#S58301952;gnl|UG|Ssc#S35167803;ENSSSCT00000014043;gnl|UG|Ssc#S46879763;gnl|UG|Ssc#S58314129;ENSSSCT00000012851;gnl|UG|Ssc#S34513996;ENSSSCT00000010974;gnl|UG|Ssc#S6085280;gn…
ko04520	Adherens junction	28	229	0.574332	1.86157	gnl|UG|Ssc#S58304311;ENSSSCT00000011289;gnl|UG|Ssc#S58303048;gnl|UG|Ssc#S58310499;ENSSSCT00000011578;gnl|UG|Ssc#S58303047;ENSSSCT00000004443;ENSSSCT00000014869;ENSSSCT00000010974;gnl|UG|Ssc#S6085280;ENSSSCT00000016652;gnl|UG|Ssc#S55326688;gnl|UG|Ssc#S58308492;gnl|UG|Ssc#S58303384;ENSSSCT00000015666;gnl|UG|Ssc#S58302561;gnl|UG|Ssc#S58304517;gnl|UG|Ssc#S58311443;gnl|UG|Ssc#S58303593;gnl|UG|Ssc#S583…
ko05200	Pathways in cancer	69	730	0.679672	1.43908	ENSSSCT00000010463;ENSSSCT00000003617;gnl|UG|Ssc#S55325570;gnl|UG|Ssc#S58304311;ENSSSCT00000019061;ENSSSCT00000029012;gnl|UG|Ssc#S38675455;ENSSSCT00000002804;gnl|UG|Ssc#S34273825;ENSSSCT00000010445;ENSSSCT00000032169;ENSSSCT00000003835;gnl|UG|Ssc#S58312163;ENSSSCT00000016825;ENSSSCT00000000632;ENSSSCT00000026312;ENSSSCT00000004324;gnl|UG|Ssc#S58315292;gnl|UG|Ssc#S58301952;ENSSSCT00000023906;gnl|U…
ko04723	Retrograde endocannabinoid signaling	23	186	1	1.88266	ENSSSCT00000003617;ENSSSCT00000027751;ENSSSCT00000023906;ENSSSCT00000031430;ENSSSCT00000005329;ENSSSCT00000016697;gnl|UG|Ssc#S17512154;ENSSSCT00000015046;ENSSSCT00000010107;ENSSSCT00000030785;ENSSSCT00000016782;ENSSSCT00000018537;ENSSSCT00000022356;gnl|UG|Ssc#S55325318;ENSSSCT00000029733;ENSSSCT00000023000;ENSSSCT00000004730;ENSSSCT00000029344;ENSSSCT00000008040;ENSSSCT00000007491;gnl|UG|Ssc#S351…
ko04142	Lysosome	27	232	1	1.77188	gnl|UG|Ssc#S35168449;ENSSSCT00000007733;ENSSSCT00000011814;gnl|UG|Ssc#S58310528;ENSSSCT00000007702;gnl|UG|Ssc#S58301444;ENSSSCT00000000798;ENSSSCT00000003074;gnl|UG|Ssc#S35173684;gnl|UG|Ssc#S23213046;ENSSSCT00000002630;gnl|UG|Ssc#S58305248;ENSSSCT00000019230;gnl|UG|Ssc#S35168226;gnl|UG|Ssc#S55320621;ENSSSCT00000002023;gnl|UG|Ssc#S35172440;gnl|UG|Ssc#S35171357;ENSSSCT00000012233;gnl|UG|Ssc#S553266…
ko05100	Bacterial invasion of epithelial cells	23	189	1	1.85278	ENSSSCT00000011289;gnl|UG|Ssc#S58308825;gnl|UG|Ssc#S43509650;gnl|UG|Ssc#S55323935;ENSSSCT00000011578;gnl|UG|Ssc#S46880007;ENSSSCT00000026312;ENSSSCT00000004324;gnl|UG|Ssc#S33578952;ENSSSCT00000023621;ENSSSCT00000019230;gnl|UG|Ssc#S58301550;ENSSSCT00000015666;gnl|UG|Ssc#S58302754;gnl|UG|Ssc#S35167988;ENSSSCT00000001072;ENSSSCT00000028491;ENSSSCT00000000314;ENSSSCT00000009036;ENSSSCT00000015217;gnl…
ko04722	Neurotrophin signaling pathway	35	334	1	1.59543	ENSSSCT00000008433;ENSSSCT00000019061;gnl|UG|Ssc#S58310528;gnl|UG|Ssc#S34273825;gnl|UG|Ssc#S46880007;ENSSSCT00000022743;ENSSSCT00000031940;ENSSSCT00000026312;gnl|UG|Ssc#S49954467;ENSSSCT00000004324;gnl|UG|Ssc#S35171216;ENSSSCT00000023906;gnl|UG|Ssc#S17514753;ENSSSCT00000011882;gnl|UG|Ssc#S58301511;gnl|UG|Ssc#S50160240;gnl|UG|Ssc#S40099458;ENSSSCT00000006275;gnl|UG|Ssc#S35173205;ENSSSCT00000010107…
ko04012	ErbB signaling pathway	24	208	1	1.75673	ENSSSCT00000003617;ENSSSCT00000019061;gnl|UG|Ssc#S46880007;ENSSSCT00000032169;ENSSSCT00000014750;ENSSSCT00000026312;ENSSSCT00000004324;ENSSSCT00000023906;gnl|UG|Ssc#S35168385;ENSSSCT00000014043;ENSSSCT00000000645;gnl|UG|Ssc#S58301511;ENSSSCT00000011324;ENSSSCT00000027288;ENSSSCT00000006275;ENSSSCT00000010107;gnl|UG|Ssc#S49953823;ENSSSCT00000019611;ENSSSCT00000025989;ENSSSCT00000015217;ENSSSCT0000…
ko05033	Nicotine addiction	9	56	1	2.44687	ENSSSCT00000027751;ENSSSCT00000007170;ENSSSCT00000031430;ENSSSCT00000005329;ENSSSCT00000030785;ENSSSCT00000018537;ENSSSCT00000022356;ENSSSCT00000023000;ENSSSCT00000008040
ko05030	Cocaine addiction	13	100	1	1.97925	gnl|UG|Ssc#S58309329;gnl|UG|Ssc#S58306181;ENSSSCT00000015046;gnl|UG|Ssc#S19541070;gnl|UG|Ssc#S20116624;ENSSSCT00000016782;ENSSSCT00000022356;ENSSSCT00000016414;ENSSSCT00000026829;gnl|UG|Ssc#S55325284;ENSSSCT00000029344;ENSSSCT00000015217;gnl|UG|Ssc#S58305628
ko04725	Cholinergic synapse	21	193	1	1.65661	ENSSSCT00000003617;ENSSSCT00000026312;ENSSSCT00000004324;gnl|UG|Ssc#S58301511;ENSSSCT00000007170;ENSSSCT00000016697;gnl|UG|Ssc#S17512154;ENSSSCT00000015046;ENSSSCT00000016782;gnl|UG|Ssc#S49953823;ENSSSCT00000031715;gnl|UG|Ssc#S55325318;ENSSSCT00000029733;gnl|UG|Ssc#S55325284;ENSSSCT00000001958;ENSSSCT00000025989;ENSSSCT00000029344;ENSSSCT00000015217;ENSSSCT00000007491;ENSSSCT00000011285;ENSSSCT00…
ko00330	Arginine and proline metabolism	14	113	1	1.88628	ENSSSCT00000017594;gnl|UG|Ssc#S35165470;gnl|UG|Ssc#S30930815;ENSSSCT00000025928;gnl|UG|Ssc#S35168504;ENSSSCT00000005158;ENSSSCT00000002555;ENSSSCT00000011746;gnl|UG|Ssc#S35169682;gnl|UG|Ssc#S20116624;gnl|UG|Ssc#S35167988;gnl|UG|Ssc#S58314164;gnl|UG|Ssc#S35172014;gnl|UG|Ssc#S50182029
ko00650	Butanoate metabolism	8	50	1	2.436	ENSSSCT00000026586;ENSSSCT00000001650;gnl|UG|Ssc#S35167577;gnl|UG|Ssc#S46881281;gnl|UG|Ssc#S58302476;gnl|UG|Ssc#S58315190;ENSSSCT00000012104;gnl|UG|Ssc#S35171287
ko04530	Tight junction	49	549	1	1.35888	gnl|UG|Ssc#S34507293;ENSSSCT00000003617;gnl|UG|Ssc#S22415874;ENSSSCT00000012581;ENSSSCT00000011578;gnl|UG|Ssc#S35167513;ENSSSCT00000023465;ENSSSCT00000009246;ENSSSCT00000004443;gnl|UG|Ssc#S55321962;gnl|UG|Ssc#S58303012;ENSSSCT00000007427;gnl|UG|Ssc#S17513706;ENSSSCT00000010974;gnl|UG|Ssc#S6085280;gnl|UG|Ssc#S55325415;ENSSSCT00000019595;gnl|UG|Ssc#S58304403;ENSSSCT00000024760;gnl|UG|Ssc#S58302320;…
ko00430	Taurine and hypotaurine metabolism	4	15	1	4.06	ENSSSCT00000026586;ENSSSCT00000015537;gnl|UG|Ssc#S58301989;ENSSSCT00000012104
ko05213	Endometrial cancer	14	115	1	1.85348	ENSSSCT00000019061;ENSSSCT00000026312;ENSSSCT00000004324;gnl|UG|Ssc#S35168385;gnl|UG|Ssc#S55326688;ENSSSCT00000015666;gnl|UG|Ssc#S49953823;gnl|UG|Ssc#S58311443;ENSSSCT00000030510;ENSSSCT00000025989;ENSSSCT00000009036;ENSSSCT00000015217;gnl|UG|Ssc#S46880618;gnl|UG|Ssc#S58304887
ko04910	Insulin signaling pathway	32	334	1	1.45868	ENSSSCT00000019061;gnl|UG|Ssc#S6010568;gnl|UG|Ssc#S58303048;gnl|UG|Ssc#S46880007;ENSSSCT00000011222;gnl|UG|Ssc#S58303047;ENSSSCT00000031940;gnl|UG|Ssc#S35172591;gnl|UG|Ssc#S58311260;gnl|UG|Ssc#S58311235;ENSSSCT00000026312;gnl|UG|Ssc#S58313268;ENSSSCT00000004324;gnl|UG|Ssc#S35171216;gnl|UG|Ssc#S58306134;ENSSSCT00000023906;gnl|UG|Ssc#S55319649;gnl|UG|Ssc#S35168385;ENSSSCT00000000282;gnl|UG|Ssc#S387…
ko03320	PPAR signaling pathway	20	186	1	1.6371	gnl|UG|Ssc#S58304645;ENSSSCT00000011546;gnl|UG|Ssc#S58303048;gnl|UG|Ssc#S58303047;gnl|UG|Ssc#S24223843;gnl|UG|Ssc#S35167435;gnl|UG|Ssc#S35169669;gnl|UG|Ssc#S30065897;gnl|UG|Ssc#S23212825;gnl|UG|Ssc#S17514663;ENSSSCT00000017589;gnl|UG|Ssc#S58313593;ENSSSCT00000027002;gnl|UG|Ssc#S34535466;ENSSSCT00000015595;gnl|UG|Ssc#S58303593;gnl|UG|Ssc#S50674927;gnl|UG|Ssc#S55325470;gnl|UG|Ssc#S35164729;ENSSSCT0…
ko05216	Thyroid cancer	9	62	1	2.21008	gnl|UG|Ssc#S55326688;gnl|UG|Ssc#S34535466;ENSSSCT00000007081;gnl|UG|Ssc#S46880318;gnl|UG|Ssc#S49953823;gnl|UG|Ssc#S58311443;gnl|UG|Ssc#S35165172;ENSSSCT00000025989;ENSSSCT00000013085
ko05210	Colorectal cancer	15	128	1	1.78418	gnl|UG|Ssc#S58304311;ENSSSCT00000026312;ENSSSCT00000004324;gnl|UG|Ssc#S58315292;ENSSSCT00000023906;gnl|UG|Ssc#S35167803;gnl|UG|Ssc#S35168385;gnl|UG|Ssc#S55326688;ENSSSCT00000010107;gnl|UG|Ssc#S49953823;gnl|UG|Ssc#S58311443;ENSSSCT00000030510;ENSSSCT00000025989;ENSSSCT00000015217;gnl|UG|Ssc#S58314958
ko05031	Amphetamine addiction	19	177	1	1.63432	ENSSSCT00000003617;ENSSSCT00000031940;ENSSSCT00000027751;gnl|UG|Ssc#S35171216;gnl|UG|Ssc#S58309329;gnl|UG|Ssc#S58301511;ENSSSCT00000015046;ENSSSCT00000001970;gnl|UG|Ssc#S20116624;ENSSSCT00000031715;ENSSSCT00000022356;gnl|UG|Ssc#S55325318;gnl|UG|Ssc#S55325284;ENSSSCT00000029344;ENSSSCT00000015217;ENSSSCT00000011285;gnl|UG|Ssc#S58305628;ENSSSCT00000008457;ENSSSCT00000011464
ko04540	Gap junction	21	202	1	1.5828	ENSSSCT00000003617;ENSSSCT00000019061;ENSSSCT00000014793;ENSSSCT00000026377;ENSSSCT00000024403;gnl|UG|Ssc#S58312163;ENSSSCT00000002929;ENSSSCT00000030572;ENSSSCT00000015046;gnl|UG|Ssc#S46879122;gnl|UG|Ssc#S14900924;gnl|UG|Ssc#S58308237;ENSSSCT00000016782;gnl|UG|Ssc#S49953823;gnl|UG|Ssc#S46876265;ENSSSCT00000016414;ENSSSCT00000025989;ENSSSCT00000029344;gnl|UG|Ssc#S58308236;ENSSSCT00000011464;gnl|U…
ko04930	Type II diabetes mellitus	12	98	1	1.86429	ENSSSCT00000011222;ENSSSCT00000026312;ENSSSCT00000004324;ENSSSCT00000014612;ENSSSCT00000023906;gnl|UG|Ssc#S58313593;ENSSSCT00000027002;ENSSSCT00000010107;gnl|UG|Ssc#S35166397;gnl|UG|Ssc#S50674927;gnl|UG|Ssc#S55325318;ENSSSCT00000015217
ko05032	Morphine addiction	18	169	1	1.6216	ENSSSCT00000003617;gnl|UG|Ssc#S58304479;ENSSSCT00000031430;ENSSSCT00000005329;ENSSSCT00000016697;ENSSSCT00000015046;ENSSSCT00000001355;gnl|UG|Ssc#S43509655;ENSSSCT00000030785;ENSSSCT00000016782;ENSSSCT00000018537;ENSSSCT00000029733;ENSSSCT00000023000;ENSSSCT00000029344;ENSSSCT00000000318;ENSSSCT00000008040;ENSSSCT00000007491;ENSSSCT00000011464
ko05220	Chronic myeloid leukemia	19	183	1	1.58074	gnl|UG|Ssc#S58304311;ENSSSCT00000019061;gnl|UG|Ssc#S46880007;ENSSSCT00000032169;ENSSSCT00000026312;ENSSSCT00000004324;gnl|UG|Ssc#S35167803;gnl|UG|Ssc#S35168385;gnl|UG|Ssc#S58309329;gnl|UG|Ssc#S46880436;ENSSSCT00000006275;gnl|UG|Ssc#S58304589;ENSSSCT00000004811;gnl|UG|Ssc#S49953823;ENSSSCT00000025989;ENSSSCT00000015217;gnl|UG|Ssc#S58305628;gnl|UG|Ssc#S20116287;gnl|UG|Ssc#S46880618
ko00760	Nicotinate and nicotinamide metabolism	9	68	1	2.01507	ENSSSCT00000012769;ENSSSCT00000015597;gnl|UG|Ssc#S58309953;gnl|UG|Ssc#S35172154;ENSSSCT00000016652;gnl|UG|Ssc#S35169317;gnl|UG|Ssc#S35167217;gnl|UG|Ssc#S27600966;gnl|UG|Ssc#S58303592
ko00534	Glycosaminoglycan biosynthesis - heparan sulfate	6	37	1	2.46892	gnl|UG|Ssc#S46880203;ENSSSCT00000008587;ENSSSCT00000024170;ENSSSCT00000004898;gnl|UG|Ssc#S35164232;ENSSSCT00000016628
ko04145	Phagosome	42	482	1	1.32666	ENSSSCT00000015421;ENSSSCT00000014793;ENSSSCT00000007733;gnl|UG|Ssc#S58309878;ENSSSCT00000005288;gnl|UG|Ssc#S58308067;ENSSSCT00000017365;ENSSSCT00000011578;gnl|UG|Ssc#S35174174;ENSSSCT00000032227;gnl|UG|Ssc#S35167435;gnl|UG|Ssc#S35172762;ENSSSCT00000003074;ENSSSCT00000002929;ENSSSCT00000002549;ENSSSCT00000010846;gnl|UG|Ssc#S55327476;ENSSSCT00000030572;ENSSSCT00000024760;ENSSSCT00000032017;ENSSSCT…
ko00052	Galactose metabolism	7	49	1	2.175	gnl|UG|Ssc#S58305744;gnl|UG|Ssc#S58308454;ENSSSCT00000011222;ENSSSCT00000012040;gnl|UG|Ssc#S35166397;gnl|UG|Ssc#S55325370;gnl|UG|Ssc#S55325393
ko04610	Complement and coagulation cascades	21	215	1	1.48709	gnl|UG|Ssc#S58309878;gnl|UG|Ssc#S46876551;ENSSSCT00000006167;gnl|UG|Ssc#S58307142;ENSSSCT00000031311;ENSSSCT00000026025;ENSSSCT00000012851;ENSSSCT00000027047;gnl|UG|Ssc#S35167144;ENSSSCT00000011287;ENSSSCT00000002056;ENSSSCT00000007701;gnl|UG|Ssc#S58304616;gnl|UG|Ssc#S58312915;gnl|UG|Ssc#S35167044;gnl|UG|Ssc#S45783721;ENSSSCT00000010913;ENSSSCT00000026784;ENSSSCT00000026459;ENSSSCT00000016695;ENS…
ko04310	Wnt signaling pathway	30	331	1	1.37991	gnl|UG|Ssc#S34507293;ENSSSCT00000003617;gnl|UG|Ssc#S43509648;gnl|UG|Ssc#S31606740;gnl|UG|Ssc#S58309782;ENSSSCT00000003835;ENSSSCT00000031143;ENSSSCT00000032151;ENSSSCT00000023906;gnl|UG|Ssc#S58313966;gnl|UG|Ssc#S58303012;gnl|UG|Ssc#S58301511;ENSSSCT00000009861;gnl|UG|Ssc#S35166211;ENSSSCT00000013861;gnl|UG|Ssc#S43678669;ENSSSCT00000015046;ENSSSCT00000001970;gnl|UG|Ssc#S55326688;ENSSSCT00000010107…
ko04330	Notch signaling pathway	12	106	1	1.72358	ENSSSCT00000014365;gnl|UG|Ssc#S33209438;ENSSSCT00000000484;ENSSSCT00000011882;gnl|UG|Ssc#S55326202;gnl|UG|Ssc#S46880436;gnl|UG|Ssc#S58303492;gnl|UG|Ssc#S51750135;ENSSSCT00000024966;gnl|UG|Ssc#S55324145;ENSSSCT00000023819;gnl|UG|Ssc#S58311009
ko05144	Malaria	20	204	1	1.49265	gnl|UG|Ssc#S35167068;ENSSSCT00000015421;ENSSSCT00000005288;ENSSSCT00000003987;ENSSSCT00000018893;gnl|UG|Ssc#S35167435;gnl|UG|Ssc#S46879562;ENSSSCT00000007029;gnl|UG|Ssc#S35167803;gnl|UG|Ssc#S35172635;ENSSSCT00000007515;gnl|UG|Ssc#S55325846;gnl|UG|Ssc#S58304616;gnl|UG|Ssc#S58306442;gnl|UG|Ssc#S58311041;ENSSSCT00000017020;ENSSSCT00000026459;gnl|UG|Ssc#S58303107;ENSSSCT00000007145;ENSSSCT00000004436
ko05222	Small cell lung cancer	21	218	1	1.46663	ENSSSCT00000010463;gnl|UG|Ssc#S55325570;ENSSSCT00000002804;ENSSSCT00000016825;ENSSSCT00000026312;ENSSSCT00000004324;gnl|UG|Ssc#S58301952;gnl|UG|Ssc#S35168298;ENSSSCT00000025452;gnl|UG|Ssc#S58305307;gnl|UG|Ssc#S34535466;gnl|UG|Ssc#S58302754;ENSSSCT00000006410;gnl|UG|Ssc#S46880329;ENSSSCT00000006055;ENSSSCT00000015217;gnl|UG|Ssc#S58315033;gnl|UG|Ssc#S20116741;ENSSSCT00000018330;gnl|UG|Ssc#S18358696…
ko05214	Glioma	17	168	1	1.54062	ENSSSCT00000003617;ENSSSCT00000019061;gnl|UG|Ssc#S46880007;ENSSSCT00000032169;ENSSSCT00000031940;gnl|UG|Ssc#S58312163;ENSSSCT00000026312;ENSSSCT00000004324;gnl|UG|Ssc#S35171216;gnl|UG|Ssc#S35168385;gnl|UG|Ssc#S58301511;gnl|UG|Ssc#S49953823;ENSSSCT00000025989;ENSSSCT00000015217;ENSSSCT00000011285;ENSSSCT00000011464;gnl|UG|Ssc#S46880618
ko04966	Collecting duct acid secretion	6	41	1	2.22805	gnl|UG|Ssc#S35174174;ENSSSCT00000003074;ENSSSCT00000002549;ENSSSCT00000013040;ENSSSCT00000018941;gnl|UG|Ssc#S35170643
ko00514	Other types of O-glycan biosynthesis	10	85	1	1.79118	ENSSSCT00000018694;ENSSSCT00000012040;gnl|UG|Ssc#S55325125;ENSSSCT00000011876;gnl|UG|Ssc#S55319204;gnl|UG|Ssc#S58305327;ENSSSCT00000001896;ENSSSCT00000013222;gnl|UG|Ssc#S58308365;ENSSSCT00000019344
ko04973	Carbohydrate digestion and absorption	9	74	1	1.85169	ENSSSCT00000011222;ENSSSCT00000006901;ENSSSCT00000026312;ENSSSCT00000004324;gnl|UG|Ssc#S55327619;ENSSSCT00000013785;gnl|UG|Ssc#S35166397;gnl|UG|Ssc#S55325318;ENSSSCT00000015217
ko00250	Alanine, aspartate and glutamate metabolism	7	52	1	2.04952	ENSSSCT00000017594;ENSSSCT00000026586;ENSSSCT00000016713;gnl|UG|Ssc#S38479071;gnl|UG|Ssc#S58314164;gnl|UG|Ssc#S35172014;ENSSSCT00000012104
ko05221	Acute myeloid leukemia	13	121	1	1.63574	ENSSSCT00000019061;ENSSSCT00000026312;ENSSSCT00000004324;gnl|UG|Ssc#S35168385;gnl|UG|Ssc#S55326688;ENSSSCT00000024309;gnl|UG|Ssc#S49953823;gnl|UG|Ssc#S58311443;ENSSSCT00000010202;ENSSSCT00000025989;ENSSSCT00000015217;gnl|UG|Ssc#S46879539;gnl|UG|Ssc#S46880618
ko05215	Prostate cancer	17	170	1	1.5225	ENSSSCT00000019061;gnl|UG|Ssc#S38675455;ENSSSCT00000032169;ENSSSCT00000024403;gnl|UG|Ssc#S58312163;ENSSSCT00000026312;ENSSSCT00000004324;gnl|UG|Ssc#S35168385;gnl|UG|Ssc#S55326688;gnl|UG|Ssc#S49953823;gnl|UG|Ssc#S58311443;gnl|UG|Ssc#S55325284;ENSSSCT00000025989;ENSSSCT00000015217;gnl|UG|Ssc#S20116287;gnl|UG|Ssc#S46880618;gnl|UG|Ssc#S58304887
ko04962	Vasopressin-regulated water reabsorption	11	99	1	1.69167	gnl|UG|Ssc#S58304422;gnl|UG|Ssc#S58305082;ENSSSCT00000017365;ENSSSCT00000019570;gnl|UG|Ssc#S58313226;ENSSSCT00000014569;ENSSSCT00000015046;gnl|UG|Ssc#S46878838;ENSSSCT00000024720;ENSSSCT00000013710;gnl|UG|Ssc#S55325284
ko04977	Vitamin digestion and absorption	9	76	1	1.80296	ENSSSCT00000012769;gnl|UG|Ssc#S58303804;gnl|UG|Ssc#S58311107;ENSSSCT00000006678;gnl|UG|Ssc#S35173373;gnl|UG|Ssc#S35169317;ENSSSCT00000030872;ENSSSCT00000009852;gnl|UG|Ssc#S20116221
ko04666	Fc gamma R-mediated phagocytosis	29	328	1	1.34611	ENSSSCT00000003617;ENSSSCT00000025955;gnl|UG|Ssc#S55318348;gnl|UG|Ssc#S46876552;ENSSSCT00000015597;ENSSSCT00000014666;ENSSSCT00000026312;ENSSSCT00000004324;ENSSSCT00000007529;gnl|UG|Ssc#S6076296;gnl|UG|Ssc#S55323212;ENSSSCT00000009454;ENSSSCT00000022976;ENSSSCT00000016439;gnl|UG|Ssc#S35167988;ENSSSCT00000004526;ENSSSCT00000001072;gnl|UG|Ssc#S49953823;ENSSSCT00000028491;gnl|UG|Ssc#S55325124;gnl|UG…
ko04744	Phototransduction	9	78	1	1.75673	gnl|UG|Ssc#S58304479;ENSSSCT00000031940;gnl|UG|Ssc#S35171216;gnl|UG|Ssc#S17527479;gnl|UG|Ssc#S58310861;ENSSSCT00000018515;gnl|UG|Ssc#S58311028;gnl|UG|Ssc#S58313043;ENSSSCT00000025815
ko04961	Endocrine and other factor-regulated calcium reabsorption	11	104	1	1.61034	ENSSSCT00000003617;ENSSSCT00000006901;gnl|UG|Ssc#S55327619;ENSSSCT00000019230;ENSSSCT00000015046;ENSSSCT00000013785;ENSSSCT00000024720;ENSSSCT00000028491;gnl|UG|Ssc#S55324455;gnl|UG|Ssc#S56448572;ENSSSCT00000011464
ko04971	Gastric acid secretion	17	180	1	1.43792	ENSSSCT00000003617;ENSSSCT00000007911;ENSSSCT00000031940;ENSSSCT00000006901;gnl|UG|Ssc#S35171216;gnl|UG|Ssc#S58308480;gnl|UG|Ssc#S55327619;gnl|UG|Ssc#S39995197;gnl|UG|Ssc#S58301511;ENSSSCT00000015046;ENSSSCT00000013785;gnl|UG|Ssc#S46878986;ENSSSCT00000016782;ENSSSCT00000029344;ENSSSCT00000011285;ENSSSCT00000011464;gnl|UG|Ssc#S57704942
ko00524	Butirosin and neomycin biosynthesis	2	7	1	4.35	ENSSSCT00000011222;gnl|UG|Ssc#S35166397
ko04130	SNARE interactions in vesicular transport	7	58	1	1.8375	gnl|UG|Ssc#S58304422;ENSSSCT00000019570;ENSSSCT00000004629;ENSSSCT00000030392;ENSSSCT00000008457;ENSSSCT00000029547;ENSSSCT00000005220
ko00062	Fatty acid elongation	6	47	1	1.94362	gnl|UG|Ssc#S46879090;ENSSSCT00000002974;gnl|UG|Ssc#S35167577;gnl|UG|Ssc#S58315190;ENSSSCT00000028339;gnl|UG|Ssc#S35171287
ko05014	Amyotrophic lateral sclerosis (ALS)	14	144	1	1.48021	ENSSSCT00000010578;gnl|UG|Ssc#S55325517;ENSSSCT00000006768;gnl|UG|Ssc#S35172469;gnl|UG|Ssc#S46877258;gnl|UG|Ssc#S35168298;gnl|UG|Ssc#S46876594;gnl|UG|Ssc#S46877407;ENSSSCT00000001970;ENSSSCT00000014836;ENSSSCT00000022356;gnl|UG|Ssc#S58313043;ENSSSCT00000002253;ENSSSCT00000000208
ko04914	Progesterone-mediated oocyte maturation	17	186	1	1.39153	gnl|UG|Ssc#S58308825;ENSSSCT00000026312;ENSSSCT00000004324;ENSSSCT00000013239;ENSSSCT00000023906;gnl|UG|Ssc#S35168385;ENSSSCT00000015046;ENSSSCT00000010107;ENSSSCT00000009556;ENSSSCT00000016782;gnl|UG|Ssc#S49953823;gnl|UG|Ssc#S58314294;gnl|UG|Ssc#S35168312;ENSSSCT00000025989;ENSSSCT00000029344;ENSSSCT00000015217;ENSSSCT00000002640
ko05169	Epstein-Barr virus infection	39	483	1	1.22935	ENSSSCT00000008433;ENSSSCT00000008664;ENSSSCT00000024540;gnl|UG|Ssc#S35169680;ENSSSCT00000002804;ENSSSCT00000032169;gnl|UG|Ssc#S14897845;gnl|UG|Ssc#S58311260;gnl|UG|Ssc#S58309953;ENSSSCT00000026312;ENSSSCT00000004324;gnl|UG|Ssc#S33209438;ENSSSCT00000023906;gnl|UG|Ssc#S35173567;ENSSSCT00000024456;ENSSSCT00000030224;gnl|UG|Ssc#S58309329;gnl|UG|Ssc#S35172154;gnl|UG|Ssc#S46880436;gnl|UG|Ssc#S58305279…
ko00010	Glycolysis / Gluconeogenesis	12	122	1	1.49754	gnl|UG|Ssc#S58304639;gnl|UG|Ssc#S23699925;gnl|UG|Ssc#S58308454;ENSSSCT00000011222;gnl|UG|Ssc#S35171851;gnl|UG|Ssc#S46880757;gnl|UG|Ssc#S17515625;ENSSSCT00000007971;gnl|UG|Ssc#S43134858;gnl|UG|Ssc#S35166397;gnl|UG|Ssc#S55325370;gnl|UG|Ssc#S55325393
ko00600	Sphingolipid metabolism	9	85	1	1.61206	ENSSSCT00000024726;ENSSSCT00000014666;ENSSSCT00000007529;ENSSSCT00000029306;ENSSSCT00000002673;ENSSSCT00000011065;ENSSSCT00000014875;gnl|UG|Ssc#S46880958;ENSSSCT00000018418
ko05034	Alcoholism	24	282	1	1.29574	ENSSSCT00000019061;gnl|UG|Ssc#S46880007;ENSSSCT00000022743;ENSSSCT00000031940;gnl|UG|Ssc#S35171216;gnl|UG|Ssc#S35168385;gnl|UG|Ssc#S58309329;gnl|UG|Ssc#S46880436;ENSSSCT00000016697;gnl|UG|Ssc#S20116624;ENSSSCT00000016782;gnl|UG|Ssc#S49953823;ENSSSCT00000031715;ENSSSCT00000016414;ENSSSCT00000029733;gnl|UG|Ssc#S55325284;ENSSSCT00000025989;ENSSSCT00000029344;gnl|UG|Ssc#S46876806;ENSSSCT00000015217;E…
ko05223	Non-small cell lung cancer	12	125	1	1.4616	ENSSSCT00000003617;ENSSSCT00000019061;ENSSSCT00000026312;ENSSSCT00000004324;gnl|UG|Ssc#S35168385;gnl|UG|Ssc#S34535466;gnl|UG|Ssc#S49953823;ENSSSCT00000025989;ENSSSCT00000015217;ENSSSCT00000011464;gnl|UG|Ssc#S46880618;gnl|UG|Ssc#S58304887
ko04270	Vascular smooth muscle contraction	26	311	1	1.27283	ENSSSCT00000003617;ENSSSCT00000007911;gnl|UG|Ssc#S58303928;ENSSSCT00000031940;ENSSSCT00000009246;gnl|UG|Ssc#S35171216;gnl|UG|Ssc#S46879990;gnl|UG|Ssc#S58308480;gnl|UG|Ssc#S35168385;gnl|UG|Ssc#S6076296;gnl|UG|Ssc#S58301740;gnl|UG|Ssc#S17512154;ENSSSCT00000015046;ENSSSCT00000022976;ENSSSCT00000011432;ENSSSCT00000004526;gnl|UG|Ssc#S49953823;gnl|UG|Ssc#S58310055;gnl|UG|Ssc#S58303888;gnl|UG|Ssc#S55325…
ko04964	Proximal tubule bicarbonate reclamation	4	29	1	2.1	ENSSSCT00000006901;gnl|UG|Ssc#S55327619;gnl|UG|Ssc#S35171789;ENSSSCT00000013785
ko04144	Endocytosis	44	562	1	1.19199	gnl|UG|Ssc#S55325570;gnl|UG|Ssc#S58304311;gnl|UG|Ssc#S55318348;gnl|UG|Ssc#S38675455;gnl|UG|Ssc#S43509650;gnl|UG|Ssc#S29988736;gnl|UG|Ssc#S35169680;gnl|UG|Ssc#S46877199;gnl|UG|Ssc#S14897845;gnl|UG|Ssc#S58304479;gnl|UG|Ssc#S58309953;gnl|UG|Ssc#S43678670;gnl|UG|Ssc#S58313226;gnl|UG|Ssc#S55324726;gnl|UG|Ssc#S35167803;ENSSSCT00000004260;gnl|UG|Ssc#S55321962;gnl|UG|Ssc#S33578952;gnl|UG|Ssc#S35168037;EN…
ko04350	TGF-beta signaling pathway	16	179	1	1.36089	gnl|UG|Ssc#S34507293;ENSSSCT00000015421;ENSSSCT00000009306;gnl|UG|Ssc#S58304311;ENSSSCT00000009458;ENSSSCT00000005288;gnl|UG|Ssc#S35167803;gnl|UG|Ssc#S58303012;ENSSSCT00000027574;gnl|UG|Ssc#S55327228;gnl|UG|Ssc#S58303888;ENSSSCT00000022487;ENSSSCT00000017020;ENSSSCT00000007145;ENSSSCT00000004436;gnl|UG|Ssc#S22415837
ko04115	p53 signaling pathway	14	153	1	1.39314	ENSSSCT00000025302;gnl|UG|Ssc#S35173658;gnl|UG|Ssc#S58307281;gnl|UG|Ssc#S55325088;ENSSSCT00000032169;ENSSSCT00000031143;ENSSSCT00000013239;gnl|UG|Ssc#S35168298;ENSSSCT00000012851;ENSSSCT00000023522;ENSSSCT00000018536;gnl|UG|Ssc#S55326613;gnl|UG|Ssc#S6091751;ENSSSCT00000030279
ko00072	Synthesis and degradation of ketone bodies	3	19	1	2.40395	ENSSSCT00000001650;gnl|UG|Ssc#S46881281;gnl|UG|Ssc#S58302476
ko04920	Adipocytokine signaling pathway	14	155	1	1.37516	gnl|UG|Ssc#S35167435;gnl|UG|Ssc#S35172469;gnl|UG|Ssc#S30065897;ENSSSCT00000023906;gnl|UG|Ssc#S58313593;ENSSSCT00000027002;gnl|UG|Ssc#S34535466;ENSSSCT00000010107;ENSSSCT00000015595;ENSSSCT00000006410;gnl|UG|Ssc#S50674927;ENSSSCT00000010139;gnl|UG|Ssc#S55325470;gnl|UG|Ssc#S58301537
ko04070	Phosphatidylinositol signaling system	20	237	1	1.28481	ENSSSCT00000003617;gnl|UG|Ssc#S35172271;gnl|UG|Ssc#S23213461;ENSSSCT00000031940;gnl|UG|Ssc#S58308605;gnl|UG|Ssc#S55324140;ENSSSCT00000026312;ENSSSCT00000004324;gnl|UG|Ssc#S35171216;ENSSSCT00000013239;gnl|UG|Ssc#S55323212;gnl|UG|Ssc#S35170100;ENSSSCT00000022557;ENSSSCT00000013167;gnl|UG|Ssc#S20116663;gnl|UG|Ssc#S46877094;ENSSSCT00000015217;ENSSSCT00000014483;ENSSSCT00000011464;ENSSSCT00000016162
ko04726	Serotonergic synapse	20	239	1	1.27406	ENSSSCT00000003617;gnl|UG|Ssc#S55324899;gnl|UG|Ssc#S35168385;ENSSSCT00000016697;gnl|UG|Ssc#S17512154;gnl|UG|Ssc#S55320754;gnl|UG|Ssc#S20116232;ENSSSCT00000015046;gnl|UG|Ssc#S20116624;ENSSSCT00000025253;ENSSSCT00000030785;ENSSSCT00000016782;gnl|UG|Ssc#S49953823;gnl|UG|Ssc#S55325318;ENSSSCT00000029733;ENSSSCT00000025989;ENSSSCT00000029344;ENSSSCT00000007491;ENSSSCT00000011464;ENSSSCT00000006084
ko00532	Glycosaminoglycan biosynthesis - chondroitin sulfate	5	45	1	1.69167	ENSSSCT00000023627;ENSSSCT00000004906;ENSSSCT00000024170;gnl|UG|Ssc#S55319731;ENSSSCT00000016628
ko05218	Melanoma	12	135	1	1.35333	ENSSSCT00000029012;ENSSSCT00000010445;ENSSSCT00000032169;ENSSSCT00000024403;gnl|UG|Ssc#S58312163;ENSSSCT00000026312;ENSSSCT00000004324;gnl|UG|Ssc#S35168385;gnl|UG|Ssc#S49953823;ENSSSCT00000023418;ENSSSCT00000025989;ENSSSCT00000015217
ko00071	Fatty acid metabolism	9	98	1	1.39821	gnl|UG|Ssc#S35167577;gnl|UG|Ssc#S30065897;gnl|UG|Ssc#S46881281;ENSSSCT00000017589;gnl|UG|Ssc#S58315190;ENSSSCT00000015595;gnl|UG|Ssc#S55325470;ENSSSCT00000011734;gnl|UG|Ssc#S35171287
ko04110	Cell cycle	19	235	1	1.23096	ENSSSCT00000008433;gnl|UG|Ssc#S58308825;ENSSSCT00000032169;ENSSSCT00000031143;ENSSSCT00000006872;ENSSSCT00000013239;gnl|UG|Ssc#S35167803;gnl|UG|Ssc#S46880436;ENSSSCT00000006275;gnl|UG|Ssc#S35173205;ENSSSCT00000014901;gnl|UG|Ssc#S58301570;gnl|UG|Ssc#S58314294;gnl|UG|Ssc#S35168312;ENSSSCT00000008079;ENSSSCT00000018330;ENSSSCT00000019080;gnl|UG|Ssc#S20116287;ENSSSCT00000010992
ko05219	Bladder cancer	7	74	1	1.4402	ENSSSCT00000032169;gnl|UG|Ssc#S35168385;gnl|UG|Ssc#S49953823;ENSSSCT00000011984;ENSSSCT00000025989;gnl|UG|Ssc#S50838379;gnl|UG|Ssc#S58304887
ko04912	GnRH signaling pathway	18	223	1	1.22892	ENSSSCT00000019061;gnl|UG|Ssc#S55318348;ENSSSCT00000002281;ENSSSCT00000031940;gnl|UG|Ssc#S35171216;ENSSSCT00000023906;gnl|UG|Ssc#S58301511;gnl|UG|Ssc#S17512154;ENSSSCT00000015046;ENSSSCT00000010107;gnl|UG|Ssc#S49953823;gnl|UG|Ssc#S55325318;ENSSSCT00000019611;ENSSSCT00000025989;ENSSSCT00000029344;ENSSSCT00000011285;gnl|UG|Ssc#S50838379;gnl|UG|Ssc#S46880618
ko04114	Oocyte meiosis	20	251	1	1.21315	gnl|UG|Ssc#S34507293;ENSSSCT00000008433;gnl|UG|Ssc#S58308825;ENSSSCT00000031940;ENSSSCT00000032151;gnl|UG|Ssc#S35171216;gnl|UG|Ssc#S58303012;gnl|UG|Ssc#S58301511;ENSSSCT00000015046;ENSSSCT00000001970;gnl|UG|Ssc#S35173205;gnl|UG|Ssc#S58301570;ENSSSCT00000009556;gnl|UG|Ssc#S49953823;ENSSSCT00000029344;ENSSSCT00000008079;ENSSSCT00000011285;ENSSSCT00000014227;ENSSSCT00000010992;ENSSSCT00000002640
ko04960	Aldosterone-regulated sodium reabsorption	9	102	1	1.34338	ENSSSCT00000003617;ENSSSCT00000006901;ENSSSCT00000026312;ENSSSCT00000004324;gnl|UG|Ssc#S55327619;ENSSSCT00000013785;ENSSSCT00000025989;ENSSSCT00000015217;ENSSSCT00000011464
ko04916	Melanogenesis	16	198	1	1.2303	ENSSSCT00000003617;ENSSSCT00000003835;ENSSSCT00000031940;gnl|UG|Ssc#S35171216;gnl|UG|Ssc#S58301511;ENSSSCT00000015046;gnl|UG|Ssc#S55326688;ENSSSCT00000016782;gnl|UG|Ssc#S49953823;gnl|UG|Ssc#S58311443;gnl|UG|Ssc#S55325284;ENSSSCT00000012703;ENSSSCT00000025989;ENSSSCT00000029344;ENSSSCT00000011285;ENSSSCT00000011464
ko00030	Pentose phosphate pathway	5	50	1	1.5225	gnl|UG|Ssc#S58304639;gnl|UG|Ssc#S58308454;gnl|UG|Ssc#S17515625;gnl|UG|Ssc#S55325370;gnl|UG|Ssc#S55325393
ko03020	RNA polymerase	6	64	1	1.42734	gnl|UG|Ssc#S58311260;ENSSSCT00000024456;ENSSSCT00000023399;gnl|UG|Ssc#S58305494;gnl|UG|Ssc#S57704942;gnl|UG|Ssc#S23162129
ko04614	Renin-angiotensin system	3	26	1	1.75673	gnl|UG|Ssc#S58303928;gnl|UG|Ssc#S34273825;gnl|UG|Ssc#S20116695
ko05211	Renal cell carcinoma	11	133	1	1.25921	ENSSSCT00000019061;ENSSSCT00000026312;ENSSSCT00000004324;gnl|UG|Ssc#S35167803;gnl|UG|Ssc#S35168385;gnl|UG|Ssc#S49953823;ENSSSCT00000012659;ENSSSCT00000025989;ENSSSCT00000015217;ENSSSCT00000002196;gnl|UG|Ssc#S46880618
ko04380	Osteoclast differentiation	22	289	1	1.159	gnl|UG|Ssc#S58304311;ENSSSCT00000019061;ENSSSCT00000024540;ENSSSCT00000008939;ENSSSCT00000026312;ENSSSCT00000004324;gnl|UG|Ssc#S35172469;ENSSSCT00000023906;gnl|UG|Ssc#S23213046;gnl|UG|Ssc#S55327476;ENSSSCT00000001970;ENSSSCT00000010107;ENSSSCT00000006410;gnl|UG|Ssc#S58308599;gnl|UG|Ssc#S49953823;ENSSSCT00000031715;gnl|UG|Ssc#S35165176;gnl|UG|Ssc#S46875746;gnl|UG|Ssc#S55325284;ENSSSCT00000009650;E…
ko00061	Fatty acid biosynthesis	2	15	1	2.03	ENSSSCT00000000282;gnl|UG|Ssc#S38794848
ko04724	Glutamatergic synapse	21	275	1	1.16264	gnl|UG|Ssc#S35172811;ENSSSCT00000003617;gnl|UG|Ssc#S55318348;ENSSSCT00000028121;ENSSSCT00000027751;ENSSSCT00000016697;gnl|UG|Ssc#S58306181;ENSSSCT00000015046;ENSSSCT00000001970;gnl|UG|Ssc#S19541070;ENSSSCT00000001072;ENSSSCT00000016782;ENSSSCT00000022356;gnl|UG|Ssc#S55325318;ENSSSCT00000029733;ENSSSCT00000029344;ENSSSCT00000007491;gnl|UG|Ssc#S58309772;ENSSSCT00000024749;ENSSSCT00000011464;ENSSSCT…
ko05217	Basal cell carcinoma	8	93	1	1.30968	ENSSSCT00000003835;ENSSSCT00000000632;ENSSSCT00000018248;gnl|UG|Ssc#S55326688;ENSSSCT00000029331;gnl|UG|Ssc#S58311443;ENSSSCT00000012703;ENSSSCT00000030510
ko01040	Biosynthesis of unsaturated fatty acids	5	53	1	1.43632	ENSSSCT00000011546;gnl|UG|Ssc#S46879090;ENSSSCT00000002974;gnl|UG|Ssc#S35171287;ENSSSCT00000010125
ko05160	Hepatitis C	20	263	1	1.15779	gnl|UG|Ssc#S34507293;ENSSSCT00000019061;ENSSSCT00000002804;ENSSSCT00000032169;ENSSSCT00000026312;ENSSSCT00000004324;gnl|UG|Ssc#S35172469;ENSSSCT00000023906;gnl|UG|Ssc#S35168385;ENSSSCT00000004260;gnl|UG|Ssc#S58303012;ENSSSCT00000025452;ENSSSCT00000010107;ENSSSCT00000006410;gnl|UG|Ssc#S55325564;ENSSSCT00000025989;ENSSSCT00000015217;ENSSSCT00000012858;ENSSSCT00000028898;gnl|UG|Ssc#S46880618
ko00051	Fructose and mannose metabolism	7	81	1	1.31574	gnl|UG|Ssc#S58304639;gnl|UG|Ssc#S58302206;ENSSSCT00000011222;gnl|UG|Ssc#S17515625;gnl|UG|Ssc#S35166397;gnl|UG|Ssc#S55325370;gnl|UG|Ssc#S55325393
ko00480	Glutathione metabolism	8	95	1	1.28211	gnl|UG|Ssc#S55322708;ENSSSCT00000007472;gnl|UG|Ssc#S58301989;ENSSSCT00000002915;gnl|UG|Ssc#S35169682;ENSSSCT00000030961;gnl|UG|Ssc#S35167829;ENSSSCT00000014100
ko05010	Alzheimer's disease	29	394	1	1.12062	gnl|UG|Ssc#S39770049;gnl|UG|Ssc#S40141028;gnl|UG|Ssc#S6091501;ENSSSCT00000031940;gnl|UG|Ssc#S35169759;ENSSSCT00000018893;gnl|UG|Ssc#S46879630;gnl|UG|Ssc#S35171216;ENSSSCT00000018847;gnl|UG|Ssc#S35172469;gnl|UG|Ssc#S35171967;ENSSSCT00000011882;gnl|UG|Ssc#S35168298;gnl|UG|Ssc#S29975956;gnl|UG|Ssc#S17512154;gnl|UG|Ssc#S20116232;ENSSSCT00000001970;gnl|UG|Ssc#S55305704;ENSSSCT00000008553;gnl|UG|Ssc#S5…
ko04210	Apoptosis	14	179	1	1.19078	gnl|UG|Ssc#S34273825;ENSSSCT00000008939;ENSSSCT00000026312;ENSSSCT00000004324;gnl|UG|Ssc#S58306134;gnl|UG|Ssc#S35172469;gnl|UG|Ssc#S35171967;gnl|UG|Ssc#S35168298;ENSSSCT00000015046;ENSSSCT00000001970;ENSSSCT00000007081;ENSSSCT00000006410;gnl|UG|Ssc#S35168166;ENSSSCT00000015217
ko00562	Inositol phosphate metabolism	11	138	1	1.21359	gnl|UG|Ssc#S35172271;gnl|UG|Ssc#S23213461;gnl|UG|Ssc#S58308605;ENSSSCT00000026312;gnl|UG|Ssc#S55323212;gnl|UG|Ssc#S35170100;ENSSSCT00000022557;ENSSSCT00000013167;gnl|UG|Ssc#S20116663;gnl|UG|Ssc#S46877094;ENSSSCT00000016162
ko00531	Glycosaminoglycan degradation	3	29	1	1.575	gnl|UG|Ssc#S35168449;gnl|UG|Ssc#S58303232;gnl|UG|Ssc#S58305248
ko04340	Hedgehog signaling pathway	7	83	1	1.28404	ENSSSCT00000000632;gnl|UG|Ssc#S58305762;ENSSSCT00000018248;ENSSSCT00000015046;ENSSSCT00000029331;ENSSSCT00000010438;ENSSSCT00000012703
ko04146	Peroxisome	14	182	1	1.17115	gnl|UG|Ssc#S58304645;gnl|UG|Ssc#S55322708;gnl|UG|Ssc#S35169976;ENSSSCT00000001196;ENSSSCT00000015597;ENSSSCT00000001650;gnl|UG|Ssc#S58309953;gnl|UG|Ssc#S55323680;gnl|UG|Ssc#S30065897;ENSSSCT00000016652;ENSSSCT00000015595;gnl|UG|Ssc#S35167988;gnl|UG|Ssc#S58303592;ENSSSCT00000022362
ko04720	Long-term potentiation	14	182	1	1.17115	ENSSSCT00000003617;ENSSSCT00000031940;gnl|UG|Ssc#S35171216;gnl|UG|Ssc#S35168385;gnl|UG|Ssc#S58301511;ENSSSCT00000015046;ENSSSCT00000001970;gnl|UG|Ssc#S49953823;ENSSSCT00000031715;ENSSSCT00000022356;ENSSSCT00000025989;ENSSSCT00000011285;ENSSSCT00000011464;ENSSSCT00000002640
ko05212	Pancreatic cancer	12	154	1	1.18636	gnl|UG|Ssc#S58304311;ENSSSCT00000026312;ENSSSCT00000004324;ENSSSCT00000023906;gnl|UG|Ssc#S35167803;gnl|UG|Ssc#S35168385;ENSSSCT00000010245;ENSSSCT00000010107;gnl|UG|Ssc#S49953823;ENSSSCT00000025989;ENSSSCT00000015217;gnl|UG|Ssc#S58304887
ko00510	N-Glycan biosynthesis	8	99	1	1.2303	gnl|UG|Ssc#S55325148;ENSSSCT00000018694;ENSSSCT00000030331;ENSSSCT00000012040;ENSSSCT00000015510;gnl|UG|Ssc#S55319204;gnl|UG|Ssc#S58303120;ENSSSCT00000017469
ko04320	Dorso-ventral axis formation	7	85	1	1.25382	ENSSSCT00000019061;gnl|UG|Ssc#S35164379;ENSSSCT00000024966;ENSSSCT00000009556;gnl|UG|Ssc#S49953823;ENSSSCT00000025989;gnl|UG|Ssc#S46880618
ko00410	beta-Alanine metabolism	5	59	1	1.29025	ENSSSCT00000026586;gnl|UG|Ssc#S46880757;gnl|UG|Ssc#S58315190;ENSSSCT00000012104;gnl|UG|Ssc#S35171287
ko00900	Terpenoid backbone biosynthesis	3	32	1	1.42734	gnl|UG|Ssc#S46881281;gnl|UG|Ssc#S58302476;ENSSSCT00000015381
ko00565	Ether lipid metabolism	8	103	1	1.18252	gnl|UG|Ssc#S55318348;ENSSSCT00000002490;ENSSSCT00000014666;ENSSSCT00000007529;ENSSSCT00000027329;ENSSSCT00000014875;gnl|UG|Ssc#S46880958;ENSSSCT00000018418
ko00564	Glycerophospholipid metabolism	13	178	1	1.11194	gnl|UG|Ssc#S55318348;ENSSSCT00000002490;gnl|UG|Ssc#S55323435;ENSSSCT00000014666;gnl|UG|Ssc#S55324140;ENSSSCT00000013239;ENSSSCT00000007529;ENSSSCT00000024963;gnl|UG|Ssc#S58306295;ENSSSCT00000014875;ENSSSCT00000014483;gnl|UG|Ssc#S46880958;ENSSSCT00000018418
ko04730	Long-term depression	13	178	1	1.11194	gnl|UG|Ssc#S34507293;ENSSSCT00000003617;ENSSSCT00000026377;gnl|UG|Ssc#S35168385;gnl|UG|Ssc#S58303012;ENSSSCT00000011007;ENSSSCT00000016782;gnl|UG|Ssc#S49953823;ENSSSCT00000018149;ENSSSCT00000022356;ENSSSCT00000025989;ENSSSCT00000003285;ENSSSCT00000011464
ko00270	Cysteine and methionine metabolism	5	63	1	1.20833	gnl|UG|Ssc#S35166787;ENSSSCT00000015537;ENSSSCT00000015030;gnl|UG|Ssc#S35166898;gnl|UG|Ssc#S35172014
ko04950	Maturity onset diabetes of the young	3	35	1	1.305	gnl|UG|Ssc#S58313509;gnl|UG|Ssc#S58307051;gnl|UG|Ssc#S46880523
ko00533	Glycosaminoglycan biosynthesis - keratan sulfate	2	21	1	1.45	ENSSSCT00000012040;ENSSSCT00000014145
ko04976	Bile secretion	10	137	1	1.11131	ENSSSCT00000006901;gnl|UG|Ssc#S55327619;gnl|UG|Ssc#S35171789;ENSSSCT00000004260;ENSSSCT00000015046;ENSSSCT00000011876;gnl|UG|Ssc#S35168028;ENSSSCT00000013785;ENSSSCT00000029344;ENSSSCT00000015381
ko04062	Chemokine signaling pathway	22	317	1	1.05662	ENSSSCT00000019061;gnl|UG|Ssc#S55323935;gnl|UG|Ssc#S46880007;gnl|UG|Ssc#S58304479;ENSSSCT00000026312;ENSSSCT00000004324;ENSSSCT00000019264;ENSSSCT00000016697;ENSSSCT00000023621;ENSSSCT00000015046;ENSSSCT00000022976;ENSSSCT00000016439;ENSSSCT00000015634;ENSSSCT00000016782;gnl|UG|Ssc#S49953823;gnl|UG|Ssc#S58303888;ENSSSCT00000029733;ENSSSCT00000025989;ENSSSCT00000029344;ENSSSCT00000015217;ENSSSCT00…
ko05012	Parkinson's disease	20	290	1	1.05	gnl|UG|Ssc#S39770049;gnl|UG|Ssc#S40141028;ENSSSCT00000000042;gnl|UG|Ssc#S46879630;ENSSSCT00000019205;ENSSSCT00000013802;gnl|UG|Ssc#S35168298;ENSSSCT00000013798;gnl|UG|Ssc#S6054441;gnl|UG|Ssc#S55305704;ENSSSCT00000011089;gnl|UG|Ssc#S55325104;gnl|UG|Ssc#S35173132;gnl|UG|Ssc#S40500672;gnl|UG|Ssc#S35165464;gnl|UG|Ssc#S40222147;ENSSSCT00000010077;gnl|UG|Ssc#S38481911;gnl|UG|Ssc#S40495537;gnl|UG|Ssc#S5…
ko00601	Glycosphingolipid biosynthesis - lacto and neolacto series	3	37	1	1.23446	ENSSSCT00000012040;ENSSSCT00000016598;ENSSSCT00000014145
ko00260	Glycine, serine and threonine metabolism	6	82	1	1.11402	gnl|UG|Ssc#S23699925;ENSSSCT00000005158;ENSSSCT00000013502;gnl|UG|Ssc#S55319655;gnl|UG|Ssc#S20116624;gnl|UG|Ssc#S35167988
ko00280	Valine, leucine and isoleucine degradation	8	112	1	1.0875	ENSSSCT00000001650;gnl|UG|Ssc#S35167577;gnl|UG|Ssc#S46881281;gnl|UG|Ssc#S58302476;gnl|UG|Ssc#S58315190;ENSSSCT00000005714;ENSSSCT00000011734;gnl|UG|Ssc#S35171287
ko00100	Steroid biosynthesis	3	38	1	1.20197	ENSSSCT00000009697;ENSSSCT00000016684;gnl|UG|Ssc#S58302274
ko04514	Cell adhesion molecules (CAMs)	27	399	1	1.03026	gnl|UG|Ssc#S35167068;ENSSSCT00000022921;gnl|UG|Ssc#S58309786;ENSSSCT00000023619;ENSSSCT00000003987;gnl|UG|Ssc#S58313721;ENSSSCT00000016411;gnl|UG|Ssc#S46879562;gnl|UG|Ssc#S58315292;gnl|UG|Ssc#S35172635;ENSSSCT00000007515;gnl|UG|Ssc#S20445836;ENSSSCT00000030803;ENSSSCT00000013979;gnl|UG|Ssc#S58303861;ENSSSCT00000023021;gnl|UG|Ssc#S55325564;gnl|UG|Ssc#S58303706;gnl|UG|Ssc#S58311041;gnl|UG|Ssc#S2011…
ko04080	Neuroactive ligand-receptor interaction	27	401	1	1.02512	gnl|UG|Ssc#S58303928;ENSSSCT00000031039;gnl|UG|Ssc#S34273825;ENSSSCT00000028121;ENSSSCT00000027751;ENSSSCT00000015390;ENSSSCT00000017736;ENSSSCT00000007170;ENSSSCT00000031430;ENSSSCT00000005329;gnl|UG|Ssc#S58306181;ENSSSCT00000017737;gnl|UG|Ssc#S19541070;gnl|UG|Ssc#S46878838;ENSSSCT00000001355;ENSSSCT00000030785;ENSSSCT00000018537;gnl|UG|Ssc#S58310055;ENSSSCT00000022356;ENSSSCT00000011333;ENSSSCT…
ko00500	Starch and sucrose metabolism	7	99	1	1.07652	gnl|UG|Ssc#S35168449;gnl|UG|Ssc#S6010568;gnl|UG|Ssc#S58308454;ENSSSCT00000011222;gnl|UG|Ssc#S58311260;gnl|UG|Ssc#S35166397;gnl|UG|Ssc#S46880196
ko05145	Toxoplasmosis	19	282	1	1.0258	ENSSSCT00000024540;gnl|UG|Ssc#S35169680;gnl|UG|Ssc#S14897845;ENSSSCT00000016825;ENSSSCT00000026312;ENSSSCT00000004324;gnl|UG|Ssc#S35172469;ENSSSCT00000023906;gnl|UG|Ssc#S35167803;ENSSSCT00000004260;ENSSSCT00000010107;ENSSSCT00000016782;gnl|UG|Ssc#S46880329;ENSSSCT00000006055;ENSSSCT00000015217;gnl|UG|Ssc#S58315033;gnl|UG|Ssc#S20116741;gnl|UG|Ssc#S55322726;gnl|UG|Ssc#S18358696
ko00561	Glycerolipid metabolism	9	132	1	1.03807	ENSSSCT00000014666;gnl|UG|Ssc#S55324140;ENSSSCT00000013239;ENSSSCT00000007529;ENSSSCT00000014875;ENSSSCT00000014483;gnl|UG|Ssc#S55318473;gnl|UG|Ssc#S46880958;ENSSSCT00000018418
ko00640	Propanoate metabolism	5	71	1	1.07218	gnl|UG|Ssc#S46881281;ENSSSCT00000012586;ENSSSCT00000007971;gnl|UG|Ssc#S58315190;gnl|UG|Ssc#S35171287
ko05133	Pertussis	12	178	1	1.0264	gnl|UG|Ssc#S58309878;ENSSSCT00000001196;ENSSSCT00000031940;gnl|UG|Ssc#S35171216;ENSSSCT00000023906;ENSSSCT00000010107;ENSSSCT00000016782;gnl|UG|Ssc#S35167044;ENSSSCT00000000314;gnl|UG|Ssc#S43509763;ENSSSCT00000026784;gnl|UG|Ssc#S20116741
ko04970	Salivary secretion	14	209	1	1.01986	ENSSSCT00000003617;gnl|UG|Ssc#S58304422;ENSSSCT00000026377;ENSSSCT00000031940;ENSSSCT00000006901;gnl|UG|Ssc#S35171216;ENSSSCT00000019570;gnl|UG|Ssc#S55327619;gnl|UG|Ssc#S35172154;ENSSSCT00000015046;ENSSSCT00000013785;gnl|UG|Ssc#S35165680;ENSSSCT00000029344;ENSSSCT00000011464
ko00350	Tyrosine metabolism	5	73	1	1.04281	ENSSSCT00000022979;gnl|UG|Ssc#S46880757;gnl|UG|Ssc#S55327569;gnl|UG|Ssc#S20116624;gnl|UG|Ssc#S35172014
ko00360	Phenylalanine metabolism	3	43	1	1.06221	gnl|UG|Ssc#S46880757;gnl|UG|Ssc#S20116624;gnl|UG|Ssc#S35172014
ko00460	Cyanoamino acid metabolism	1	12	1	1.26875	gnl|UG|Ssc#S58301989
ko04975	Fat digestion and absorption	7	108	1	0.986806	ENSSSCT00000014666;gnl|UG|Ssc#S35167435;ENSSSCT00000007529;ENSSSCT00000014875;ENSSSCT00000027427;gnl|UG|Ssc#S46880958;ENSSSCT00000018418
ko05132	Salmonella infection	15	234	1	0.975962	ENSSSCT00000017365;ENSSSCT00000011578;ENSSSCT00000032227;ENSSSCT00000018048;gnl|UG|Ssc#S35170816;ENSSSCT00000023906;ENSSSCT00000019264;ENSSSCT00000010107;gnl|UG|Ssc#S35167988;ENSSSCT00000001072;gnl|UG|Ssc#S58303888;gnl|UG|Ssc#S58307650;gnl|UG|Ssc#S58313897;gnl|UG|Ssc#S35173713;ENSSSCT00000030515
ko00511	Other glycan degradation	2	29	1	1.05	gnl|UG|Ssc#S58313593;ENSSSCT00000027002
ko05166	HTLV-I infection	40	624	1	0.975962	gnl|UG|Ssc#S58304311;ENSSSCT00000000768;ENSSSCT00000032169;ENSSSCT00000003835;ENSSSCT00000031143;gnl|UG|Ssc#S58312163;ENSSSCT00000008939;ENSSSCT00000026312;ENSSSCT00000004324;ENSSSCT00000013802;gnl|UG|Ssc#S35172469;ENSSSCT00000023906;gnl|UG|Ssc#S35167803;ENSSSCT00000007515;ENSSSCT00000030224;gnl|UG|Ssc#S58309329;gnl|UG|Ssc#S55326202;ENSSSCT00000015046;ENSSSCT00000001970;gnl|UG|Ssc#S52535116;gnl|U…
ko00472	D-Arginine and D-ornithine metabolism	1	13	1	1.17115	gnl|UG|Ssc#S35167988
ko00400	Phenylalanine, tyrosine and tryptophan biosynthesis	1	13	1	1.17115	gnl|UG|Ssc#S35172014
ko00520	Amino sugar and nucleotide sugar metabolism	6	95	1	0.961579	gnl|UG|Ssc#S35166229;gnl|UG|Ssc#S58305744;gnl|UG|Ssc#S58308454;ENSSSCT00000011222;gnl|UG|Ssc#S55322173;gnl|UG|Ssc#S35166397
ko04370	VEGF signaling pathway	10	166	1	0.917169	ENSSSCT00000003617;ENSSSCT00000026312;ENSSSCT00000004324;ENSSSCT00000012495;ENSSSCT00000001970;gnl|UG|Ssc#S49953823;ENSSSCT00000025989;ENSSSCT00000015217;ENSSSCT00000008184;ENSSSCT00000011464
ko00340	Histidine metabolism	3	51	1	0.895588	gnl|UG|Ssc#S46880757;ENSSSCT00000023632;gnl|UG|Ssc#S20116624
ko00020	Citrate cycle (TCA cycle)	3	51	1	0.895588	gnl|UG|Ssc#S55322708;ENSSSCT00000012586;gnl|UG|Ssc#S40667284
ko03015	mRNA surveillance pathway	13	217	1	0.912097	gnl|UG|Ssc#S34507293;ENSSSCT00000013468;gnl|UG|Ssc#S40834166;gnl|UG|Ssc#S6041850;ENSSSCT00000032151;gnl|UG|Ssc#S55325134;gnl|UG|Ssc#S35172635;gnl|UG|Ssc#S58303012;ENSSSCT00000027694;gnl|UG|Ssc#S58308585;ENSSSCT00000025841;ENSSSCT00000001161;ENSSSCT00000014227
ko00380	Tryptophan metabolism	5	86	1	0.885174	gnl|UG|Ssc#S35167577;gnl|UG|Ssc#S46881281;gnl|UG|Ssc#S58315190;gnl|UG|Ssc#S20116624;gnl|UG|Ssc#S35171287
ko04621	NOD-like receptor signaling pathway	10	169	1	0.900888	ENSSSCT00000024540;ENSSSCT00000001196;ENSSSCT00000023906;ENSSSCT00000014043;ENSSSCT00000013348;ENSSSCT00000010107;ENSSSCT00000014464;gnl|UG|Ssc#S35169612;ENSSSCT00000004197;gnl|UG|Ssc#S58312902
ko00770	Pantothenate and CoA biosynthesis	2	35	1	0.87	gnl|UG|Ssc#S46876938;ENSSSCT00000016362
ko04662	B cell receptor signaling pathway	14	237	1	0.899367	ENSSSCT00000019061;ENSSSCT00000026312;ENSSSCT00000004324;ENSSSCT00000014650;ENSSSCT00000001970;ENSSSCT00000022976;ENSSSCT00000016439;gnl|UG|Ssc#S49953823;ENSSSCT00000010913;ENSSSCT00000025989;ENSSSCT00000015217;ENSSSCT00000008184;ENSSSCT00000016162;gnl|UG|Ssc#S46880618
ko01100	Metabolic pathways	142	2246	1	0.962578	gnl|UG|Ssc#S58304645;gnl|UG|Ssc#S55325148;gnl|UG|Ssc#S55322708;gnl|UG|Ssc#S35169976;ENSSSCT00000017594;gnl|UG|Ssc#S35172271;gnl|UG|Ssc#S35168449;ENSSSCT00000022979;gnl|UG|Ssc#S58303232;gnl|UG|Ssc#S55318348;gnl|UG|Ssc#S39770049;gnl|UG|Ssc#S40141028;gnl|UG|Ssc#S46880203;gnl|UG|Ssc#S58304639;gnl|UG|Ssc#S23213461;ENSSSCT00000018694;gnl|UG|Ssc#S58305744;gnl|UG|Ssc#S23699925;ENSSSCT00000024726;ENSSSCT0…
ko05134	Legionellosis	8	140	1	0.87	gnl|UG|Ssc#S35169680;gnl|UG|Ssc#S14897845;gnl|UG|Ssc#S35168298;gnl|UG|Ssc#S58304616;gnl|UG|Ssc#S17514632;ENSSSCT00000002113;gnl|UG|Ssc#S20116351;ENSSSCT00000026459
ko00670	One carbon pool by folate	2	37	1	0.822973	gnl|UG|Ssc#S35167328;gnl|UG|Ssc#S55319655
ko00240	Pyrimidine metabolism	11	191	1	0.876832	gnl|UG|Ssc#S58311260;gnl|UG|Ssc#S35167328;ENSSSCT00000024456;gnl|UG|Ssc#S35167217;ENSSSCT00000023399;gnl|UG|Ssc#S58305494;gnl|UG|Ssc#S46877416;ENSSSCT00000028217;gnl|UG|Ssc#S35164377;gnl|UG|Ssc#S57704942;gnl|UG|Ssc#S23162129
ko04620	Toll-like receptor signaling pathway	11	192	1	0.872266	ENSSSCT00000024540;ENSSSCT00000002804;ENSSSCT00000026312;ENSSSCT00000004324;ENSSSCT00000023906;gnl|UG|Ssc#S55327280;gnl|UG|Ssc#S23213046;ENSSSCT00000010107;gnl|UG|Ssc#S49953823;ENSSSCT00000019611;ENSSSCT00000015217
ko00230	Purine metabolism	21	359	1	0.890599	gnl|UG|Ssc#S58308454;gnl|UG|Ssc#S58311260;ENSSSCT00000025899;gnl|UG|Ssc#S46879990;ENSSSCT00000024456;gnl|UG|Ssc#S58310567;gnl|UG|Ssc#S35167217;gnl|UG|Ssc#S43509655;ENSSSCT00000023399;ENSSSCT00000001159;gnl|UG|Ssc#S38479071;gnl|UG|Ssc#S58312435;gnl|UG|Ssc#S58305494;gnl|UG|Ssc#S46877416;ENSSSCT00000029344;ENSSSCT00000028217;ENSSSCT00000000318;gnl|UG|Ssc#S35164377;gnl|UG|Ssc#S57704942;gnl|UG|Ssc#S23…
ko04020	Calcium signaling pathway	33	556	1	0.903642	ENSSSCT00000003617;ENSSSCT00000007911;ENSSSCT00000018052;gnl|UG|Ssc#S58303928;ENSSSCT00000031039;gnl|UG|Ssc#S6091501;ENSSSCT00000031940;gnl|UG|Ssc#S35172591;gnl|UG|Ssc#S35171216;ENSSSCT00000013802;gnl|UG|Ssc#S58308480;gnl|UG|Ssc#S35172154;gnl|UG|Ssc#S58301511;ENSSSCT00000027288;gnl|UG|Ssc#S17512154;ENSSSCT00000015046;gnl|UG|Ssc#S19541569;ENSSSCT00000001970;ENSSSCT00000008553;ENSSSCT00000031715;EN…
ko04623	Cytosolic DNA-sensing pathway	6	112	1	0.815625	gnl|UG|Ssc#S58311260;ENSSSCT00000019264;ENSSSCT00000017418;gnl|UG|Ssc#S58305494;gnl|UG|Ssc#S57704942;gnl|UG|Ssc#S23162129
ko02010	ABC transporters	6	112	1	0.815625	gnl|UG|Ssc#S58308067;ENSSSCT00000014612;ENSSSCT00000016479;gnl|UG|Ssc#S35168028;ENSSSCT00000008823;ENSSSCT00000027427
ko00310	Lysine degradation	9	164	1	0.835518	ENSSSCT00000003811;gnl|UG|Ssc#S35167577;gnl|UG|Ssc#S46881281;gnl|UG|Ssc#S58315190;ENSSSCT00000022506;gnl|UG|Ssc#S46879930;ENSSSCT00000014088;ENSSSCT00000010295;gnl|UG|Ssc#S35171287
ko05020	Prion diseases	5	97	1	0.784794	ENSSSCT00000016411;ENSSSCT00000015046;gnl|UG|Ssc#S49953823;ENSSSCT00000026784;ENSSSCT00000015660
ko04978	Mineral absorption	5	98	1	0.776786	ENSSSCT00000017636;ENSSSCT00000006901;gnl|UG|Ssc#S55327619;ENSSSCT00000032489;ENSSSCT00000013785
ko04640	Hematopoietic cell lineage	13	236	1	0.838665	gnl|UG|Ssc#S35165363;ENSSSCT00000022979;gnl|UG|Ssc#S58305744;ENSSSCT00000008939;gnl|UG|Ssc#S35167435;ENSSSCT00000026025;gnl|UG|Ssc#S58304616;gnl|UG|Ssc#S46880415;gnl|UG|Ssc#S35169670;ENSSSCT00000010202;ENSSSCT00000010913;ENSSSCT00000000314;ENSSSCT00000026459
ko04140	Regulation of autophagy	3	62	1	0.736694	gnl|UG|Ssc#S35170426;gnl|UG|Ssc#S35168501;gnl|UG|Ssc#S35170969
ko00040	Pentose and glucuronate interconversions	2	44	1	0.692045	gnl|UG|Ssc#S35168449;gnl|UG|Ssc#S20116575
ko04972	Pancreatic secretion	12	223	1	0.819283	ENSSSCT00000003617;gnl|UG|Ssc#S6091501;gnl|UG|Ssc#S20116438;ENSSSCT00000006901;gnl|UG|Ssc#S55327619;gnl|UG|Ssc#S35172154;ENSSSCT00000008553;ENSSSCT00000013785;ENSSSCT00000024720;gnl|UG|Ssc#S35165680;ENSSSCT00000029344;ENSSSCT00000011464
ko00982	Drug metabolism - cytochrome P450	6	119	1	0.767647	gnl|UG|Ssc#S46880757;ENSSSCT00000007472;ENSSSCT00000002915;gnl|UG|Ssc#S55320754;gnl|UG|Ssc#S20116624;ENSSSCT00000014100
ko00140	Steroid hormone biosynthesis	4	83	1	0.733735	gnl|UG|Ssc#S35170693;ENSSSCT00000002974;gnl|UG|Ssc#S55327569;ENSSSCT00000018621
ko04060	Cytokine-cytokine receptor interaction	17	312	1	0.829567	gnl|UG|Ssc#S58304311;ENSSSCT00000022979;ENSSSCT00000031460;gnl|UG|Ssc#S58305744;ENSSSCT00000000768;gnl|UG|Ssc#S34273825;ENSSSCT00000008939;gnl|UG|Ssc#S35172469;gnl|UG|Ssc#S35167803;ENSSSCT00000019264;gnl|UG|Ssc#S41658116;gnl|UG|Ssc#S58312353;ENSSSCT00000015634;ENSSSCT00000022432;ENSSSCT00000010202;gnl|UG|Ssc#S55321278;gnl|UG|Ssc#S55324186
ko00190	Oxidative phosphorylation	15	279	1	0.818548	gnl|UG|Ssc#S39770049;gnl|UG|Ssc#S40141028;gnl|UG|Ssc#S35174174;gnl|UG|Ssc#S46879630;ENSSSCT00000003074;ENSSSCT00000002549;gnl|UG|Ssc#S55305704;ENSSSCT00000013040;gnl|UG|Ssc#S40500672;ENSSSCT00000018941;gnl|UG|Ssc#S40222147;gnl|UG|Ssc#S40495537;gnl|UG|Ssc#S35170643;ENSSSCT00000032072;gnl|UG|Ssc#S55324205
ko05142	Chagas disease (American trypanosomiasis)	15	281	1	0.812722	gnl|UG|Ssc#S34507293;gnl|UG|Ssc#S58304311;gnl|UG|Ssc#S34273825;ENSSSCT00000026312;ENSSSCT00000004324;gnl|UG|Ssc#S35172469;ENSSSCT00000023906;gnl|UG|Ssc#S35167803;gnl|UG|Ssc#S58303012;ENSSSCT00000012851;ENSSSCT00000010107;ENSSSCT00000016782;ENSSSCT00000019611;ENSSSCT00000026784;ENSSSCT00000015217
ko04150	mTOR signaling pathway	6	125	1	0.7308	ENSSSCT00000026312;ENSSSCT00000004324;ENSSSCT00000010296;ENSSSCT00000023747;ENSSSCT00000015217;ENSSSCT00000002640
ko05202	Transcriptional misregulation in cancer	29	518	1	0.852365	ENSSSCT00000004536;gnl|UG|Ssc#S35169168;gnl|UG|Ssc#S58304311;gnl|UG|Ssc#S35173658;gnl|UG|Ssc#S20116349;gnl|UG|Ssc#S46876551;ENSSSCT00000005607;ENSSSCT00000032169;gnl|UG|Ssc#S41578610;ENSSSCT00000006162;ENSSSCT00000012128;gnl|UG|Ssc#S58312163;ENSSSCT00000009429;gnl|UG|Ssc#S46880436;ENSSSCT00000011287;gnl|UG|Ssc#S35164379;ENSSSCT00000007701;gnl|UG|Ssc#S34535466;ENSSSCT00000018511;ENSSSCT00000007081…
ko00860	Porphyrin and chlorophyll metabolism	3	70	1	0.6525	gnl|UG|Ssc#S35168449;ENSSSCT00000017636;ENSSSCT00000013502
ko04120	Ubiquitin mediated proteolysis	17	324	1	0.798843	gnl|UG|Ssc#S58309953;gnl|UG|Ssc#S58304736;gnl|UG|Ssc#S58313333;ENSSSCT00000010835;gnl|UG|Ssc#S58302238;ENSSSCT00000025452;gnl|UG|Ssc#S58314835;ENSSSCT00000002634;gnl|UG|Ssc#S46880510;ENSSSCT00000015355;gnl|UG|Ssc#S58314294;gnl|UG|Ssc#S35165464;ENSSSCT00000012659;gnl|UG|Ssc#S58307937;gnl|UG|Ssc#S58314047;ENSSSCT00000018330;ENSSSCT00000028898
ko00980	Metabolism of xenobiotics by cytochrome P450	6	130	1	0.702692	gnl|UG|Ssc#S46880757;ENSSSCT00000007472;ENSSSCT00000002915;gnl|UG|Ssc#S55320754;ENSSSCT00000011876;ENSSSCT00000014100
ko04664	Fc epsilon RI signaling pathway	12	239	1	0.764435	ENSSSCT00000019061;ENSSSCT00000026312;ENSSSCT00000004324;ENSSSCT00000023906;ENSSSCT00000022976;ENSSSCT00000010107;ENSSSCT00000016439;gnl|UG|Ssc#S49953823;ENSSSCT00000019611;ENSSSCT00000025989;ENSSSCT00000015217;gnl|UG|Ssc#S46880618
ko00830	Retinol metabolism	5	115	1	0.661957	gnl|UG|Ssc#S35169976;ENSSSCT00000001196;gnl|UG|Ssc#S58303804;gnl|UG|Ssc#S55320754;ENSSSCT00000009852
ko00120	Primary bile acid biosynthesis	1	32	1	0.475781	gnl|UG|Ssc#S58304645
ko04650	Natural killer cell mediated cytotoxicity	16	317	1	0.768454	ENSSSCT00000003617;ENSSSCT00000019061;gnl|UG|Ssc#S34273825;gnl|UG|Ssc#S46880007;ENSSSCT00000026312;ENSSSCT00000004324;gnl|UG|Ssc#S35168385;ENSSSCT00000001970;ENSSSCT00000022976;ENSSSCT00000016439;gnl|UG|Ssc#S49953823;ENSSSCT00000025989;ENSSSCT00000015217;ENSSSCT00000008184;ENSSSCT00000011464;gnl|UG|Ssc#S46880618
ko05143	African trypanosomiasis	6	139	1	0.657194	ENSSSCT00000003617;gnl|UG|Ssc#S34273825;ENSSSCT00000007515;gnl|UG|Ssc#S55325846;gnl|UG|Ssc#S58315033;ENSSSCT00000011464
ko04630	Jak-STAT signaling pathway	13	268	1	0.738526	ENSSSCT00000019061;ENSSSCT00000022979;gnl|UG|Ssc#S46877762;gnl|UG|Ssc#S58305744;ENSSSCT00000031143;ENSSSCT00000026312;ENSSSCT00000004324;gnl|UG|Ssc#S55327476;ENSSSCT00000025452;gnl|UG|Ssc#S58307187;ENSSSCT00000015217;ENSSSCT00000028898;gnl|UG|Ssc#S46880618
ko00604	Glycosphingolipid biosynthesis - ganglio series	1	34	1	0.447794	gnl|UG|Ssc#S58310088
ko05152	Tuberculosis	27	524	1	0.784494	ENSSSCT00000007733;ENSSSCT00000031940;gnl|UG|Ssc#S35171216;ENSSSCT00000003074;gnl|UG|Ssc#S35172469;ENSSSCT00000023906;gnl|UG|Ssc#S35167803;gnl|UG|Ssc#S35168298;gnl|UG|Ssc#S58301511;ENSSSCT00000010846;gnl|UG|Ssc#S55327159;ENSSSCT00000001970;ENSSSCT00000024760;gnl|UG|Ssc#S58304616;ENSSSCT00000022976;ENSSSCT00000010107;gnl|UG|Ssc#S46880318;ENSSSCT00000030308;ENSSSCT00000018049;ENSSSCT00000016495;gnl…
ko03060	Protein export	1	40	1	0.380625	ENSSSCT00000005420
ko04742	Taste transduction	1	40	1	0.380625	ENSSSCT00000015046
ko04660	T cell receptor signaling pathway	16	347	1	0.702017	ENSSSCT00000019061;ENSSSCT00000014750;ENSSSCT00000026312;ENSSSCT00000004324;ENSSSCT00000014043;ENSSSCT00000000645;gnl|UG|Ssc#S55327476;ENSSSCT00000001970;ENSSSCT00000022976;ENSSSCT00000016439;gnl|UG|Ssc#S49953823;ENSSSCT00000009650;ENSSSCT00000025989;ENSSSCT00000015217;ENSSSCT00000008184;gnl|UG|Ssc#S46880618
ko03018	RNA degradation	7	177	1	0.602119	gnl|UG|Ssc#S58307449;gnl|UG|Ssc#S35171851;gnl|UG|Ssc#S35168298;gnl|UG|Ssc#S43134858;ENSSSCT00000029334;gnl|UG|Ssc#S46880662;gnl|UG|Ssc#S58308585
ko04141	Protein processing in endoplasmic reticulum	17	366	1	0.707172	gnl|UG|Ssc#S55325148;ENSSSCT00000016389;gnl|UG|Ssc#S35169680;gnl|UG|Ssc#S14897845;ENSSSCT00000027988;gnl|UG|Ssc#S46879745;gnl|UG|Ssc#S35171967;ENSSSCT00000023906;ENSSSCT00000010107;gnl|UG|Ssc#S58305711;gnl|UG|Ssc#S45783735;ENSSSCT00000006410;ENSSSCT00000015355;gnl|UG|Ssc#S55323286;gnl|UG|Ssc#S37959691;ENSSSCT00000017469;ENSSSCT00000032140
ko00620	Pyruvate metabolism	3	94	1	0.485904	gnl|UG|Ssc#S58307449;gnl|UG|Ssc#S46881281;ENSSSCT00000007971
ko05164	Influenza A	20	433	1	0.703233	gnl|UG|Ssc#S35169680;gnl|UG|Ssc#S34273825;ENSSSCT00000011578;gnl|UG|Ssc#S14897845;ENSSSCT00000026312;ENSSSCT00000004324;ENSSSCT00000030501;ENSSSCT00000013802;gnl|UG|Ssc#S35172469;ENSSSCT00000023906;gnl|UG|Ssc#S58309329;ENSSSCT00000010107;ENSSSCT00000017418;gnl|UG|Ssc#S49953823;ENSSSCT00000019611;gnl|UG|Ssc#S38481911;ENSSSCT00000015217;gnl|UG|Ssc#S55322726;gnl|UG|Ssc#S58305628;ENSSSCT00000030515
ko05016	Huntington's disease	19	415	1	0.697048	gnl|UG|Ssc#S39770049;gnl|UG|Ssc#S40141028;gnl|UG|Ssc#S46879630;ENSSSCT00000013802;ENSSSCT00000014569;ENSSSCT00000001823;ENSSSCT00000024456;ENSSSCT00000030224;gnl|UG|Ssc#S35168298;gnl|UG|Ssc#S46880436;ENSSSCT00000019230;gnl|UG|Ssc#S55305704;ENSSSCT00000023399;gnl|UG|Ssc#S40500672;ENSSSCT00000014464;gnl|UG|Ssc#S55325284;gnl|UG|Ssc#S40222147;gnl|UG|Ssc#S38481911;gnl|UG|Ssc#S40495537
ko04612	Antigen processing and presentation	10	249	1	0.611446	gnl|UG|Ssc#S58308067;gnl|UG|Ssc#S55320042;gnl|UG|Ssc#S35169680;gnl|UG|Ssc#S14897845;gnl|UG|Ssc#S55327159;gnl|UG|Ssc#S58314864;ENSSSCT00000012233;gnl|UG|Ssc#S55325284;gnl|UG|Ssc#S35166632;gnl|UG|Ssc#S55322726
ko04622	RIG-I-like receptor signaling pathway	4	126	1	0.483333	ENSSSCT00000002804;ENSSSCT00000023906;ENSSSCT00000010107;ENSSSCT00000006410
ko03440	Homologous recombination	1	52	1	0.292788	gnl|UG|Ssc#S35173567
ko00630	Glyoxylate and dicarboxylate metabolism	1	53	1	0.287264	gnl|UG|Ssc#S46881281
ko00590	Arachidonic acid metabolism	5	153	1	0.497549	gnl|UG|Ssc#S58301989;gnl|UG|Ssc#S55320754;ENSSSCT00000030961;gnl|UG|Ssc#S35167829;ENSSSCT00000006084
ko04064	NF-kappa B signaling pathway	14	336	1	0.634375	gnl|UG|Ssc#S58308297;ENSSSCT00000024540;ENSSSCT00000000768;ENSSSCT00000002804;ENSSSCT00000008939;gnl|UG|Ssc#S35172469;ENSSSCT00000019264;ENSSSCT00000007515;ENSSSCT00000011287;ENSSSCT00000025452;ENSSSCT00000013348;ENSSSCT00000006410;gnl|UG|Ssc#S55321278;ENSSSCT00000028898
ko05140	Leishmaniasis	7	199	1	0.535553	ENSSSCT00000024540;gnl|UG|Ssc#S35167803;gnl|UG|Ssc#S55327476;gnl|UG|Ssc#S58304616;ENSSSCT00000026459;gnl|UG|Ssc#S20116741;gnl|UG|Ssc#S55322726
ko03010	Ribosome	15	359	1	0.636142	ENSSSCT00000026411;gnl|UG|Ssc#S35166079;ENSSSCT00000009878;gnl|UG|Ssc#S35172676;gnl|UG|Ssc#S34499802;gnl|UG|Ssc#S35164164;gnl|UG|Ssc#S58307015;gnl|UG|Ssc#S50182861;gnl|UG|Ssc#S35173315;ENSSSCT00000005482;gnl|UG|Ssc#S40353888;gnl|UG|Ssc#S40478853;gnl|UG|Ssc#S35172018;ENSSSCT00000014615;gnl|UG|Ssc#S35164089
ko05340	Primary immunodeficiency	4	136	1	0.447794	gnl|UG|Ssc#S58308067;gnl|UG|Ssc#S55327159;gnl|UG|Ssc#S58309889;ENSSSCT00000003865
ko00512	Mucin type O-Glycan biosynthesis	1	58	1	0.2625	ENSSSCT00000018588
ko05416	Viral myocarditis	24	531	1	0.688136	gnl|UG|Ssc#S22415874;gnl|UG|Ssc#S58313422;ENSSSCT00000011578;ENSSSCT00000014750;gnl|UG|Ssc#S58305520;ENSSSCT00000000282;ENSSSCT00000007427;ENSSSCT00000013143;ENSSSCT00000019595;gnl|UG|Ssc#S58304403;ENSSSCT00000024760;gnl|UG|Ssc#S58304401;ENSSSCT00000006275;gnl|UG|Ssc#S58301570;ENSSSCT00000019141;ENSSSCT00000011666;gnl|UG|Ssc#S22415872;ENSSSCT00000025301;gnl|UG|Ssc#S46877155;ENSSSCT00000032531;gnl…
ko03013	RNA transport	16	385	1	0.632727	gnl|UG|Ssc#S58313422;ENSSSCT00000012707;gnl|UG|Ssc#S35167370;gnl|UG|Ssc#S55325134;ENSSSCT00000000282;gnl|UG|Ssc#S46878780;gnl|UG|Ssc#S58306332;gnl|UG|Ssc#S17514632;gnl|UG|Ssc#S58308585;gnl|UG|Ssc#S46880318;gnl|UG|Ssc#S46877155;ENSSSCT00000012338;ENSSSCT00000015564;ENSSSCT00000025950;ENSSSCT00000004978;ENSSSCT00000010376
ko03030	DNA replication	1	61	1	0.24959	ENSSSCT00000006872
ko03022	Basal transcription factors	2	91	1	0.334615	ENSSSCT00000030224;gnl|UG|Ssc#S58304198
ko00983	Drug metabolism - other enzymes	1	62	1	0.245565	gnl|UG|Ssc#S35168449
ko04940	Type I diabetes mellitus	6	188	1	0.485904	ENSSSCT00000026586;gnl|UG|Ssc#S34273825;gnl|UG|Ssc#S58302725;gnl|UG|Ssc#S36164941;ENSSSCT00000012104;gnl|UG|Ssc#S55322726
ko05168	Herpes simplex infection	15	378	1	0.604167	ENSSSCT00000008664;ENSSSCT00000024540;gnl|UG|Ssc#S58308067;ENSSSCT00000002804;gnl|UG|Ssc#S34273825;gnl|UG|Ssc#S35172469;ENSSSCT00000023906;ENSSSCT00000030224;gnl|UG|Ssc#S58304198;ENSSSCT00000010107;ENSSSCT00000006410;gnl|UG|Ssc#S58310458;gnl|UG|Ssc#S35166632;gnl|UG|Ssc#S55322726;ENSSSCT00000018330
ko03410	Base excision repair	1	66	1	0.230682	ENSSSCT00000025705
ko03050	Proteasome	1	68	1	0.223897	gnl|UG|Ssc#S35173567
ko05323	Rheumatoid arthritis	11	304	1	0.550905	gnl|UG|Ssc#S35174174;ENSSSCT00000003074;gnl|UG|Ssc#S35167803;gnl|UG|Ssc#S23213046;ENSSSCT00000002549;ENSSSCT00000012233;ENSSSCT00000013040;gnl|UG|Ssc#S55321278;ENSSSCT00000018941;gnl|UG|Ssc#S35170643;gnl|UG|Ssc#S55322726
ko00970	Aminoacyl-tRNA biosynthesis	2	102	1	0.298529	gnl|UG|Ssc#S58307449;ENSSSCT00000007486
ko00591	Linoleic acid metabolism	1	73	1	0.208562	gnl|UG|Ssc#S55320754
ko03420	Nucleotide excision repair	1	84	1	0.18125	ENSSSCT00000015562
ko05150	Staphylococcus aureus infection	8	279	1	0.436559	gnl|UG|Ssc#S58309878;gnl|UG|Ssc#S58307142;gnl|UG|Ssc#S35172762;gnl|UG|Ssc#S35172635;gnl|UG|Ssc#S35167044;ENSSSCT00000026784;gnl|UG|Ssc#S55322726;ENSSSCT00000011910
ko03460	Fanconi anemia pathway	1	94	1	0.161968	gnl|UG|Ssc#S58304279
ko05322	Systemic lupus erythematosus	11	381	1	0.439567	gnl|UG|Ssc#S58309878;ENSSSCT00000010974;gnl|UG|Ssc#S6085280;gnl|UG|Ssc#S58303384;gnl|UG|Ssc#S58304517;gnl|UG|Ssc#S35167044;gnl|UG|Ssc#S58311304;ENSSSCT00000026784;gnl|UG|Ssc#S46876806;gnl|UG|Ssc#S55322726;gnl|UG|Ssc#S46880445
ko03040	Spliceosome	9	334	1	0.410254	gnl|UG|Ssc#S58305833;gnl|UG|Ssc#S35169680;gnl|UG|Ssc#S40834166;gnl|UG|Ssc#S14897845;gnl|UG|Ssc#S46880662;ENSSSCT00000011170;ENSSSCT00000005147;ENSSSCT00000001161;ENSSSCT00000007491
ko04672	Intestinal immune network for IgA production	5	244	1	0.311988	ENSSSCT00000000768;ENSSSCT00000023021;gnl|UG|Ssc#S58309889;gnl|UG|Ssc#S55322726;ENSSSCT00000003865
ko03008	Ribosome biogenesis in eukaryotes	2	160	1	0.190312	gnl|UG|Ssc#S58311260;gnl|UG|Ssc#S46878780
ko05332	Graft-versus-host disease	2	173	1	0.176012	gnl|UG|Ssc#S34273825;gnl|UG|Ssc#S55322726
ko05320	Autoimmune thyroid disease	3	277	1	0.164892	ENSSSCT00000022979;gnl|UG|Ssc#S34273825;gnl|UG|Ssc#S55322726
ko05330	Allograft rejection	2	248	1	0.122782	gnl|UG|Ssc#S34273825;gnl|UG|Ssc#S55322726
ko05310	Asthma	1	209	1	0.0728469	gnl|UG|Ssc#S55322726
ko05162	Measles	11	428	1	0.391297	gnl|UG|Ssc#S35169680;gnl|UG|Ssc#S34273825;gnl|UG|Ssc#S14897845;ENSSSCT00000031143;ENSSSCT00000026312;ENSSSCT00000004324;ENSSSCT00000024456;gnl|UG|Ssc#S55325309;ENSSSCT00000017418;ENSSSCT00000015217;gnl|UG|Ssc#S20116287
ko04740	Olfactory transduction	10	1353	1	0.112528	ENSSSCT00000026377;ENSSSCT00000031940;gnl|UG|Ssc#S20116438;ENSSSCT00000025899;gnl|UG|Ssc#S35171216;gnl|UG|Ssc#S46881211;gnl|UG|Ssc#S58301511;ENSSSCT00000015046;gnl|UG|Ssc#S55326203;ENSSSCT00000011285

## Sheet: TC40vsTC55
Path_ID	Path_name	Number of DEGs	Number of all genes	FDR	enrichment	Gene_list
ko04141	Protein processing in endoplasmic reticulum	11	366	1	2.44462	gnl|UG|Ssc#S35169680;gnl|UG|Ssc#S23212932;gnl|UG|Ssc#S22487175;ENSSSCT00000012163;gnl|UG|Ssc#S35171967;gnl|UG|Ssc#S35165853;gnl|UG|Ssc#S35170610;gnl|UG|Ssc#S35170631;gnl|UG|Ssc#S35170504;gnl|UG|Ssc#S55321113;gnl|UG|Ssc#S35169535
ko03030	DNA replication	4	61	1	5.33371	ENSSSCT00000012721;ENSSSCT00000028815;gnl|UG|Ssc#S35172143;gnl|UG|Ssc#S58313774
ko04142	Lysosome	8	232	1	2.80479	gnl|UG|Ssc#S35168449;gnl|UG|Ssc#S46877768;gnl|UG|Ssc#S46879162;ENSSSCT00000000798;gnl|UG|Ssc#S23213046;ENSSSCT00000018736;gnl|UG|Ssc#S35171357;gnl|UG|Ssc#S55319614
ko00010	Glycolysis / Gluconeogenesis	5	122	1	3.33357	gnl|UG|Ssc#S35173954;gnl|UG|Ssc#S17515625;gnl|UG|Ssc#S35171973;ENSSSCT00000022684;gnl|UG|Ssc#S39982552
ko04540	Gap junction	6	202	1	2.41601	gnl|UG|Ssc#S20116692;gnl|UG|Ssc#S58308237;gnl|UG|Ssc#S58314055;ENSSSCT00000018619;gnl|UG|Ssc#S35164565;ENSSSCT00000004688
ko03020	RNA polymerase	3	64	1	3.81277	ENSSSCT00000023399;gnl|UG|Ssc#S58305494;gnl|UG|Ssc#S57704942
ko04514	Cell adhesion molecules (CAMs)	9	399	1	1.83472	gnl|UG|Ssc#S35167068;gnl|UG|Ssc#S58315292;gnl|UG|Ssc#S35167235;ENSSSCT00000017016;ENSSSCT00000023021;gnl|UG|Ssc#S35170580;gnl|UG|Ssc#S35166941;gnl|UG|Ssc#S35168191;ENSSSCT00000015440
ko01100	Metabolic pathways	36	2246	1	1.30374	ENSSSCT00000017594;gnl|UG|Ssc#S35168449;gnl|UG|Ssc#S35166313;gnl|UG|Ssc#S58305744;ENSSSCT00000023627;ENSSSCT00000012769;gnl|UG|Ssc#S35173954;ENSSSCT00000002527;ENSSSCT00000027068;gnl|UG|Ssc#S55324140;gnl|UG|Ssc#S17499681;ENSSSCT00000007529;gnl|UG|Ssc#S30065897;gnl|UG|Ssc#S35170371;gnl|UG|Ssc#S17515625;ENSSSCT00000013502;gnl|UG|Ssc#S35171973;ENSSSCT00000010279;gnl|UG|Ssc#S55305704;gnl|UG|Ssc#S5532…
ko05012	Parkinson's disease	7	290	1	1.96336	gnl|UG|Ssc#S17499681;gnl|UG|Ssc#S55305704;gnl|UG|Ssc#S40500672;gnl|UG|Ssc#S35165464;gnl|UG|Ssc#S39802615;gnl|UG|Ssc#S55321113;ENSSSCT00000027692
ko00670	One carbon pool by folate	2	37	1	4.3967	gnl|UG|Ssc#S35166313;ENSSSCT00000002527
ko00290	Valine, leucine and isoleucine biosynthesis	1	6	1	13.5565	ENSSSCT00000022684
ko04510	Focal adhesion	12	629	1	1.55178	gnl|UG|Ssc#S55325570;gnl|UG|Ssc#S20116692;gnl|UG|Ssc#S58313725;gnl|UG|Ssc#S35170363;gnl|UG|Ssc#S35171967;ENSSSCT00000014043;gnl|UG|Ssc#S33578952;gnl|UG|Ssc#S58308065;gnl|UG|Ssc#S18359204;gnl|UG|Ssc#S58308641;gnl|UG|Ssc#S47626223;gnl|UG|Ssc#S57704942
ko00730	Thiamine metabolism	1	7	1	11.6199	ENSSSCT00000016844
ko00532	Glycosaminoglycan biosynthesis - chondroitin sulfate	2	45	1	3.61507	ENSSSCT00000023627;gnl|UG|Ssc#S58304513
ko05144	Malaria	5	204	1	1.9936	gnl|UG|Ssc#S35167068;ENSSSCT00000016076;gnl|UG|Ssc#S35167435;gnl|UG|Ssc#S55325846;gnl|UG|Ssc#S35166941
ko00750	Vitamin B6 metabolism	1	9	1	9.03767	gnl|UG|Ssc#S35170371
ko05410	Hypertrophic cardiomyopathy (HCM)	6	275	1	1.77467	ENSSSCT00000004249;ENSSSCT00000023627;gnl|UG|Ssc#S55318272;gnl|UG|Ssc#S35164979;gnl|UG|Ssc#S35173549;gnl|UG|Ssc#S55327390
ko04920	Adipocytokine signaling pathway	4	155	1	2.09907	ENSSSCT00000004249;ENSSSCT00000003786;gnl|UG|Ssc#S35167435;gnl|UG|Ssc#S30065897
ko00030	Pentose phosphate pathway	2	50	1	3.25356	gnl|UG|Ssc#S17515625;gnl|UG|Ssc#S39982552
ko00020	Citrate cycle (TCA cycle)	2	51	1	3.18977	ENSSSCT00000022684;ENSSSCT00000027692
ko00565	Ether lipid metabolism	3	103	1	2.3691	ENSSSCT00000007529;gnl|UG|Ssc#S35167889;ENSSSCT00000001927
ko00250	Alanine, aspartate and glutamate metabolism	2	52	1	3.12842	ENSSSCT00000017594;ENSSSCT00000016713
ko05016	Huntington's disease	8	415	1	1.56798	gnl|UG|Ssc#S17499681;gnl|UG|Ssc#S35167235;gnl|UG|Ssc#S55305704;ENSSSCT00000023399;gnl|UG|Ssc#S40500672;gnl|UG|Ssc#S39802615;gnl|UG|Ssc#S55319614;ENSSSCT00000027692
ko04145	Phagosome	9	482	1	1.51878	ENSSSCT00000024674;gnl|UG|Ssc#S46879162;gnl|UG|Ssc#S35167435;ENSSSCT00000012163;gnl|UG|Ssc#S58308237;gnl|UG|Ssc#S58314055;gnl|UG|Ssc#S35164565;ENSSSCT00000029547;ENSSSCT00000023265
ko04975	Fat digestion and absorption	3	108	1	2.25942	gnl|UG|Ssc#S35167435;ENSSSCT00000007529;gnl|UG|Ssc#S35169877
ko00230	Purine metabolism	7	359	1	1.586	gnl|UG|Ssc#S35166313;gnl|UG|Ssc#S34522670;gnl|UG|Ssc#S40198684;ENSSSCT00000023399;gnl|UG|Ssc#S58305494;ENSSSCT00000018619;gnl|UG|Ssc#S57704942
ko03010	Ribosome	7	359	1	1.586	ENSSSCT00000027316;gnl|UG|Ssc#S58303701;ENSSSCT00000009878;gnl|UG|Ssc#S35165395;ENSSSCT00000014851;gnl|UG|Ssc#S58307015;ENSSSCT00000014615
ko04130	SNARE interactions in vesicular transport	2	58	1	2.80479	ENSSSCT00000015026;ENSSSCT00000029547
ko04110	Cell cycle	5	235	1	1.73062	ENSSSCT00000024108;gnl|UG|Ssc#S35166701;ENSSSCT00000012721;ENSSSCT00000031444;gnl|UG|Ssc#S35172143
ko04974	Protein digestion and absorption	5	247	1	1.64654	gnl|UG|Ssc#S55325570;gnl|UG|Ssc#S58313725;ENSSSCT00000014043;gnl|UG|Ssc#S58308065;gnl|UG|Ssc#S58308641
ko04512	ECM-receptor interaction	6	320	1	1.52511	gnl|UG|Ssc#S55325570;gnl|UG|Ssc#S58313725;gnl|UG|Ssc#S35167435;ENSSSCT00000014043;gnl|UG|Ssc#S58308065;gnl|UG|Ssc#S58308641
ko00760	Nicotinate and nicotinamide metabolism	2	68	1	2.39232	ENSSSCT00000012769;gnl|UG|Ssc#S27600966
ko00240	Pyrimidine metabolism	4	191	1	1.70344	gnl|UG|Ssc#S40198684;ENSSSCT00000023399;gnl|UG|Ssc#S58305494;gnl|UG|Ssc#S57704942
ko05010	Alzheimer's disease	7	394	1	1.44511	gnl|UG|Ssc#S17499681;gnl|UG|Ssc#S35171967;gnl|UG|Ssc#S35171973;gnl|UG|Ssc#S55305704;gnl|UG|Ssc#S40500672;gnl|UG|Ssc#S39802615;ENSSSCT00000027692
ko00860	Porphyrin and chlorophyll metabolism	2	70	1	2.32397	gnl|UG|Ssc#S35168449;ENSSSCT00000013502
ko04666	Fc gamma R-mediated phagocytosis	6	328	1	1.48791	ENSSSCT00000024674;ENSSSCT00000007529;gnl|UG|Ssc#S35167235;gnl|UG|Ssc#S35170580;gnl|UG|Ssc#S35168191;gnl|UG|Ssc#S47626223
ko00561	Glycerolipid metabolism	3	132	1	1.84861	gnl|UG|Ssc#S55324140;ENSSSCT00000007529;gnl|UG|Ssc#S35169877
ko03450	Non-homologous end-joining	1	20	1	4.06695	gnl|UG|Ssc#S58313774
ko05340	Primary immunodeficiency	3	136	1	1.79424	gnl|UG|Ssc#S35167235;gnl|UG|Ssc#S35170580;gnl|UG|Ssc#S35168191
ko04977	Vitamin digestion and absorption	2	76	1	2.1405	ENSSSCT00000012769;ENSSSCT00000031257
ko00740	Riboflavin metabolism	1	22	1	3.69723	ENSSSCT00000009389
ko04012	ErbB signaling pathway	4	208	1	1.56421	gnl|UG|Ssc#S20116692;ENSSSCT00000003786;ENSSSCT00000014043;gnl|UG|Ssc#S47626223
ko00190	Oxidative phosphorylation	5	279	1	1.45769	gnl|UG|Ssc#S17499681;gnl|UG|Ssc#S55305704;gnl|UG|Ssc#S40500672;gnl|UG|Ssc#S39802615;ENSSSCT00000027692
ko00051	Fructose and mannose metabolism	2	81	1	2.00837	gnl|UG|Ssc#S17515625;gnl|UG|Ssc#S39982552
ko00260	Glycine, serine and threonine metabolism	2	82	1	1.98388	gnl|UG|Ssc#S35170371;ENSSSCT00000013502
ko05414	Dilated cardiomyopathy	6	357	1	1.36704	ENSSSCT00000023627;gnl|UG|Ssc#S55318272;ENSSSCT00000018619;gnl|UG|Ssc#S35164979;gnl|UG|Ssc#S35173549;gnl|UG|Ssc#S55327390
ko03420	Nucleotide excision repair	2	84	1	1.93664	gnl|UG|Ssc#S55320967;ENSSSCT00000028815
ko04727	GABAergic synapse	3	153	1	1.59488	ENSSSCT00000017511;ENSSSCT00000018619;ENSSSCT00000029733
ko00531	Glycosaminoglycan degradation	1	29	1	2.80479	gnl|UG|Ssc#S35168449
ko03022	Basal transcription factors	2	91	1	1.78767	gnl|UG|Ssc#S55320967;ENSSSCT00000019273
ko00480	Glutathione metabolism	2	95	1	1.7124	gnl|UG|Ssc#S35164912;ENSSSCT00000014100
ko00900	Terpenoid backbone biosynthesis	1	32	1	2.54185	gnl|UG|Ssc#S55326128
ko03013	RNA transport	6	385	1	1.26762	gnl|UG|Ssc#S58314373;ENSSSCT00000024980;ENSSSCT00000001088;gnl|UG|Ssc#S58310340;ENSSSCT00000008546;ENSSSCT00000012338
ko03430	Mismatch repair	1	33	1	2.46482	ENSSSCT00000028815
ko05146	Amoebiasis	6	388	1	1.25782	gnl|UG|Ssc#S55325570;gnl|UG|Ssc#S58313725;ENSSSCT00000014043;gnl|UG|Ssc#S58308065;gnl|UG|Ssc#S58308641;gnl|UG|Ssc#S35166016
ko05032	Morphine addiction	3	169	1	1.44389	gnl|UG|Ssc#S34522670;ENSSSCT00000018619;ENSSSCT00000029733
ko05215	Prostate cancer	3	170	1	1.43539	gnl|UG|Ssc#S20116692;ENSSSCT00000003786;gnl|UG|Ssc#S35165853
ko04612	Antigen processing and presentation	4	249	1	1.30665	gnl|UG|Ssc#S55320042;gnl|UG|Ssc#S35169680;gnl|UG|Ssc#S35166941;gnl|UG|Ssc#S35166632
ko00534	Glycosaminoglycan biosynthesis - heparan sulfate	1	37	1	2.19835	gnl|UG|Ssc#S58304513
ko00564	Glycerophospholipid metabolism	3	178	1	1.37088	gnl|UG|Ssc#S55324140;ENSSSCT00000007529;gnl|UG|Ssc#S35169877
ko05169	Epstein-Barr virus infection	7	483	1	1.17883	ENSSSCT00000002703;gnl|UG|Ssc#S35169680;gnl|UG|Ssc#S35166701;ENSSSCT00000023399;gnl|UG|Ssc#S58305494;gnl|UG|Ssc#S35166016;gnl|UG|Ssc#S57704942
ko04144	Endocytosis	8	562	1	1.15785	gnl|UG|Ssc#S55325570;gnl|UG|Ssc#S20116692;ENSSSCT00000006484;gnl|UG|Ssc#S35169680;gnl|UG|Ssc#S33578952;gnl|UG|Ssc#S35174217;gnl|UG|Ssc#S55319614;ENSSSCT00000023265
ko03060	Protein export	1	40	1	2.03348	ENSSSCT00000012163
ko04910	Insulin signaling pathway	5	334	1	1.21765	ENSSSCT00000004249;ENSSSCT00000003786;ENSSSCT00000008274;gnl|UG|Ssc#S35170363;gnl|UG|Ssc#S47626223
ko03320	PPAR signaling pathway	3	186	1	1.31192	gnl|UG|Ssc#S35167435;gnl|UG|Ssc#S55318219;gnl|UG|Ssc#S30065897
ko04623	Cytosolic DNA-sensing pathway	2	112	1	1.45248	gnl|UG|Ssc#S58305494;gnl|UG|Ssc#S57704942
ko00280	Valine, leucine and isoleucine degradation	2	112	1	1.45248	ENSSSCT00000027068;gnl|UG|Ssc#S46880063
ko00330	Arginine and proline metabolism	2	113	1	1.43963	ENSSSCT00000017594;gnl|UG|Ssc#S55324084
ko00040	Pentose and glucuronate interconversions	1	44	1	1.84861	gnl|UG|Ssc#S35168449
ko04660	T cell receptor signaling pathway	5	347	1	1.17203	gnl|UG|Ssc#S35167235;ENSSSCT00000014043;gnl|UG|Ssc#S35170580;gnl|UG|Ssc#S35166941;gnl|UG|Ssc#S35168191
ko00982	Drug metabolism - cytochrome P450	2	119	1	1.36704	gnl|UG|Ssc#S35164912;ENSSSCT00000014100
ko04724	Glutamatergic synapse	4	275	1	1.18311	gnl|UG|Ssc#S55322211;ENSSSCT00000018619;ENSSSCT00000029733;ENSSSCT00000024749
ko00062	Fatty acid elongation	1	47	1	1.73062	gnl|UG|Ssc#S35166512
ko00052	Galactose metabolism	1	49	1	1.65998	gnl|UG|Ssc#S58305744
ko04150	mTOR signaling pathway	2	125	1	1.30142	ENSSSCT00000004249;ENSSSCT00000003786
ko00650	Butanoate metabolism	1	50	1	1.62678	ENSSSCT00000022684
ko00340	Histidine metabolism	1	51	1	1.59488	ENSSSCT00000027328
ko00980	Metabolism of xenobiotics by cytochrome P450	2	130	1	1.25137	gnl|UG|Ssc#S35164912;ENSSSCT00000014100
ko01040	Biosynthesis of unsaturated fatty acids	1	53	1	1.5347	gnl|UG|Ssc#S35166512
ko04810	Regulation of actin cytoskeleton	7	533	1	1.06824	gnl|UG|Ssc#S20116692;gnl|UG|Ssc#S35170363;gnl|UG|Ssc#S46877263;gnl|UG|Ssc#S18359204;gnl|UG|Ssc#S58309458;gnl|UG|Ssc#S47626223;gnl|UG|Ssc#S57704942
ko03015	mRNA surveillance pathway	3	217	1	1.1245	gnl|UG|Ssc#S58314373;gnl|UG|Ssc#S35170363;gnl|UG|Ssc#S58313945
ko04976	Bile secretion	2	137	1	1.18743	ENSSSCT00000024152;ENSSSCT00000018619
ko05143	African trypanosomiasis	2	139	1	1.17035	ENSSSCT00000016076;gnl|UG|Ssc#S55325846
ko00512	Mucin type O-Glycan biosynthesis	1	58	1	1.4024	ENSSSCT00000018588
ko05134	Legionellosis	2	140	1	1.16199	gnl|UG|Ssc#S35169680;gnl|UG|Ssc#S22487175
ko04260	Cardiac muscle contraction	2	141	1	1.15375	gnl|UG|Ssc#S40500672;gnl|UG|Ssc#S35164979
ko04270	Vascular smooth muscle contraction	4	311	1	1.04616	gnl|UG|Ssc#S23757521;gnl|UG|Ssc#S35170363;ENSSSCT00000018619;gnl|UG|Ssc#S57704942
ko00983	Drug metabolism - other enzymes	1	62	1	1.31192	gnl|UG|Ssc#S35168449
ko04140	Regulation of autophagy	1	62	1	1.31192	ENSSSCT00000004249
ko04062	Chemokine signaling pathway	4	317	1	1.02636	ENSSSCT00000024674;ENSSSCT00000018619;ENSSSCT00000029733;gnl|UG|Ssc#S47626223
ko04640	Hematopoietic cell lineage	3	236	1	1.03397	gnl|UG|Ssc#S58305744;gnl|UG|Ssc#S35167435;ENSSSCT00000017016
ko03410	Base excision repair	1	66	1	1.23241	gnl|UG|Ssc#S58313774
ko04115	p53 signaling pathway	2	153	1	1.06326	ENSSSCT00000024108;gnl|UG|Ssc#S6091751
ko03050	Proteasome	1	68	1	1.19616	ENSSSCT00000002703
ko03008	Ribosome biogenesis in eukaryotes	2	160	1	1.01674	ENSSSCT00000001088;ENSSSCT00000026390
ko04722	Neurotrophin signaling pathway	4	334	1	0.97412	gnl|UG|Ssc#S35166701;gnl|UG|Ssc#S55322057;gnl|UG|Ssc#S47626223;ENSSSCT00000013694
ko04721	Synaptic vesicle cycle	2	162	1	1.00419	ENSSSCT00000027068;gnl|UG|Ssc#S55319614
ko00350	Tyrosine metabolism	1	73	1	1.11423	ENSSSCT00000027328
ko04114	Oocyte meiosis	3	251	1	0.97218	gnl|UG|Ssc#S35170363;gnl|UG|Ssc#S35166701;ENSSSCT00000018619
ko05219	Bladder cancer	1	74	1	1.09918	gnl|UG|Ssc#S20116692
ko00310	Lysine degradation	2	164	1	0.99194	gnl|UG|Ssc#S58312734;gnl|UG|Ssc#S34522670
ko05214	Glioma	2	168	1	0.968322	gnl|UG|Ssc#S20116692;ENSSSCT00000003786
ko04621	NOD-like receptor signaling pathway	2	169	1	0.962592	ENSSSCT00000014043;gnl|UG|Ssc#S35165853
ko05031	Amphetamine addiction	2	177	1	0.919085	gnl|UG|Ssc#S35170363;gnl|UG|Ssc#S58310779
ko03018	RNA degradation	2	177	1	0.919085	ENSSSCT00000012370;gnl|UG|Ssc#S35173954
ko00140	Steroid hormone biosynthesis	1	83	1	0.979988	gnl|UG|Ssc#S35166512
ko04210	Apoptosis	2	179	1	0.908816	ENSSSCT00000008274;gnl|UG|Ssc#S35171967
ko04971	Gastric acid secretion	2	180	1	0.903767	ENSSSCT00000018619;gnl|UG|Ssc#S57704942
ko00600	Sphingolipid metabolism	1	85	1	0.95693	ENSSSCT00000007529
ko04914	Progesterone-mediated oocyte maturation	2	186	1	0.874613	ENSSSCT00000024108;ENSSSCT00000018619
ko04723	Retrograde endocannabinoid signaling	2	186	1	0.874613	ENSSSCT00000018619;ENSSSCT00000029733
ko04530	Tight junction	6	549	1	0.888951	gnl|UG|Ssc#S22415874;gnl|UG|Ssc#S55326586;gnl|UG|Ssc#S18359204;gnl|UG|Ssc#S22415872;gnl|UG|Ssc#S46877514;ENSSSCT00000023265
ko05034	Alcoholism	3	282	1	0.865309	gnl|UG|Ssc#S35170363;gnl|UG|Ssc#S58310779;ENSSSCT00000029733
ko05100	Bacterial invasion of epithelial cells	2	189	1	0.860731	gnl|UG|Ssc#S33578952;gnl|UG|Ssc#S47626223
ko03460	Fanconi anemia pathway	1	94	1	0.865309	ENSSSCT00000022781
ko00620	Pyruvate metabolism	1	94	1	0.865309	ENSSSCT00000022684
ko04725	Cholinergic synapse	2	193	1	0.842892	ENSSSCT00000018619;ENSSSCT00000029733
ko00520	Amino sugar and nucleotide sugar metabolism	1	95	1	0.8562	gnl|UG|Ssc#S58305744
ko04978	Mineral absorption	1	98	1	0.82999	ENSSSCT00000013520
ko00071	Fatty acid metabolism	1	98	1	0.82999	gnl|UG|Ssc#S30065897
ko04930	Type II diabetes mellitus	1	98	1	0.82999	ENSSSCT00000003786
ko00510	N-Glycan biosynthesis	1	99	1	0.821606	ENSSSCT00000010279
ko00500	Starch and sucrose metabolism	1	99	1	0.821606	gnl|UG|Ssc#S35168449
ko04962	Vasopressin-regulated water reabsorption	1	99	1	0.821606	ENSSSCT00000024152
ko05030	Cocaine addiction	1	100	1	0.81339	gnl|UG|Ssc#S58310779
ko00970	Aminoacyl-tRNA biosynthesis	1	102	1	0.797442	ENSSSCT00000025926
ko04961	Endocrine and other factor-regulated calcium reabsorption	1	104	1	0.782106	gnl|UG|Ssc#S55319614
ko05412	Arrhythmogenic right ventricular cardiomyopathy (ARVC)	2	209	1	0.778364	gnl|UG|Ssc#S35173549;ENSSSCT00000004688
ko04330	Notch signaling pathway	1	106	1	0.767349	ENSSSCT00000014365
ko04060	Cytokine-cytokine receptor interaction	3	312	1	0.782106	gnl|UG|Ssc#S20116692;gnl|UG|Ssc#S58305744;gnl|UG|Ssc#S23213185
ko05222	Small cell lung cancer	2	218	1	0.74623	gnl|UG|Ssc#S55325570;gnl|UG|Ssc#S55325584
ko00830	Retinol metabolism	1	115	1	0.707296	ENSSSCT00000031257
ko05213	Endometrial cancer	1	115	1	0.707296	gnl|UG|Ssc#S20116692
ko05202	Transcriptional misregulation in cancer	5	518	1	0.785126	ENSSSCT00000026182;ENSSSCT00000019273;gnl|UG|Ssc#S58301381;gnl|UG|Ssc#S35166941;gnl|UG|Ssc#S6091751
ko04670	Leukocyte transendothelial migration	3	326	1	0.748519	gnl|UG|Ssc#S35167068;ENSSSCT00000024674;gnl|UG|Ssc#S18359204
ko04310	Wnt signaling pathway	3	331	1	0.737212	gnl|UG|Ssc#S58313966;ENSSSCT00000013861;ENSSSCT00000027647
ko05221	Acute myeloid leukemia	1	121	1	0.672223	ENSSSCT00000003786
ko03040	Spliceosome	3	334	1	0.73059	gnl|UG|Ssc#S58314373;gnl|UG|Ssc#S35169680;gnl|UG|Ssc#S35171226
ko05416	Viral myocarditis	5	531	1	0.765904	gnl|UG|Ssc#S22415874;gnl|UG|Ssc#S22415872;gnl|UG|Ssc#S35173549;gnl|UG|Ssc#S35166941;ENSSSCT00000023265
ko05223	Non-small cell lung cancer	1	125	1	0.650712	gnl|UG|Ssc#S20116692
ko04622	RIG-I-like receptor signaling pathway	1	126	1	0.645548	ENSSSCT00000028884
ko04726	Serotonergic synapse	2	239	1	0.680661	ENSSSCT00000029733;ENSSSCT00000006084
ko05210	Colorectal cancer	1	128	1	0.635461	gnl|UG|Ssc#S58315292
ko05200	Pathways in cancer	7	730	1	0.779963	gnl|UG|Ssc#S55325570;gnl|UG|Ssc#S20116692;ENSSSCT00000003786;gnl|UG|Ssc#S58315292;gnl|UG|Ssc#S35165853;gnl|UG|Ssc#S47626223;gnl|UG|Ssc#S55325584
ko04672	Intestinal immune network for IgA production	2	244	1	0.666713	ENSSSCT00000023021;gnl|UG|Ssc#S35166941
ko05211	Renal cell carcinoma	1	133	1	0.611572	gnl|UG|Ssc#S47626223
ko05218	Melanoma	1	135	1	0.602511	gnl|UG|Ssc#S20116692
ko04020	Calcium signaling pathway	5	556	1	0.731466	ENSSSCT00000016143;gnl|UG|Ssc#S34522670;ENSSSCT00000018619;gnl|UG|Ssc#S35166941;gnl|UG|Ssc#S57704942
ko05014	Amyotrophic lateral sclerosis (ALS)	1	144	1	0.564854	ENSSSCT00000006912
ko04728	Dopaminergic synapse	2	266	1	0.611572	gnl|UG|Ssc#S35170363;ENSSSCT00000029733
ko04010	MAPK signaling pathway	5	578	1	0.703625	gnl|UG|Ssc#S20116692;gnl|UG|Ssc#S35169680;gnl|UG|Ssc#S46879502;gnl|UG|Ssc#S47626223;gnl|UG|Ssc#S35166016
ko00590	Arachidonic acid metabolism	1	153	1	0.531628	ENSSSCT00000006084
ko05212	Pancreatic cancer	1	154	1	0.528176	gnl|UG|Ssc#S20116692
ko04380	Osteoclast differentiation	2	289	1	0.5629	ENSSSCT00000024674;gnl|UG|Ssc#S23213046
ko04370	VEGF signaling pathway	1	166	1	0.489994	gnl|UG|Ssc#S35166016
ko05332	Graft-versus-host disease	1	173	1	0.470168	gnl|UG|Ssc#S35166941
ko04360	Axon guidance	3	418	1	0.583773	ENSSSCT00000000980;gnl|UG|Ssc#S58315292;ENSSSCT00000016773
ko05323	Rheumatoid arthritis	2	304	1	0.535125	gnl|UG|Ssc#S23213046;gnl|UG|Ssc#S35166941
ko04146	Peroxisome	1	182	1	0.446918	gnl|UG|Ssc#S30065897
ko04720	Long-term potentiation	1	182	1	0.446918	gnl|UG|Ssc#S35170363
ko05220	Chronic myeloid leukemia	1	183	1	0.444476	gnl|UG|Ssc#S47626223
ko05162	Measles	3	428	1	0.570133	gnl|UG|Ssc#S35169680;gnl|UG|Ssc#S35166818;gnl|UG|Ssc#S35166941
ko04940	Type I diabetes mellitus	1	188	1	0.432654	gnl|UG|Ssc#S35166941
ko04620	Toll-like receptor signaling pathway	1	192	1	0.423641	gnl|UG|Ssc#S23213046
ko04120	Ubiquitin mediated proteolysis	2	324	1	0.502093	gnl|UG|Ssc#S35165464;gnl|UG|Ssc#S55321113
ko04916	Melanogenesis	1	198	1	0.410803	ENSSSCT00000018619
ko05140	Leishmaniasis	1	199	1	0.408739	ENSSSCT00000024674
ko04970	Salivary secretion	1	209	1	0.389182	ENSSSCT00000018619
ko05310	Asthma	1	209	1	0.389182	gnl|UG|Ssc#S35166941
ko04912	GnRH signaling pathway	1	223	1	0.364749	ENSSSCT00000018619
ko04972	Pancreatic secretion	1	223	1	0.364749	ENSSSCT00000018619
ko04070	Phosphatidylinositol signaling system	1	237	1	0.343203	gnl|UG|Ssc#S55324140
ko05168	Herpes simplex infection	2	378	1	0.430365	gnl|UG|Ssc#S35170363;gnl|UG|Ssc#S35166632
ko05330	Allograft rejection	1	248	1	0.32798	gnl|UG|Ssc#S35166941
ko04080	Neuroactive ligand-receptor interaction	2	401	1	0.405681	gnl|UG|Ssc#S40169562;ENSSSCT00000017737
ko05160	Hepatitis C	1	263	1	0.309274	gnl|UG|Ssc#S20116692
ko04630	Jak-STAT signaling pathway	1	268	1	0.303504	gnl|UG|Ssc#S58305744
ko05320	Autoimmune thyroid disease	1	277	1	0.293643	gnl|UG|Ssc#S35166941
ko05150	Staphylococcus aureus infection	1	279	1	0.291538	gnl|UG|Ssc#S35166941
ko05142	Chagas disease (American trypanosomiasis)	1	281	1	0.289463	gnl|UG|Ssc#S35166941
ko05145	Toxoplasmosis	1	282	1	0.288436	gnl|UG|Ssc#S35169680
ko05166	HTLV-I infection	3	624	1	0.391053	ENSSSCT00000031444;ENSSSCT00000018619;gnl|UG|Ssc#S35166941
ko04064	NF-kappa B signaling pathway	1	336	1	0.24208	gnl|UG|Ssc#S35166941
ko05152	Tuberculosis	2	524	1	0.310454	gnl|UG|Ssc#S35166632;ENSSSCT00000023265
ko05322	Systemic lupus erythematosus	1	381	1	0.213488	gnl|UG|Ssc#S35166941
ko05164	Influenza A	1	433	1	0.18785	gnl|UG|Ssc#S35169680
ko04740	Olfactory transduction	5	1353	1	0.300588	ENSSSCT00000030573;gnl|UG|Ssc#S55326203;gnl|UG|Ssc#S35170580;gnl|UG|Ssc#S35169713;gnl|UG|Ssc#S58314597

## Sheet: TC55vsTC63
Path_ID	Path_name	Number of DEGs	Number of all genes	FDR	enrichment	Gene_list
ko04141	Protein processing in endoplasmic reticulum	22	366	0.00218766	2.98673	ENSSSCT00000012037;ENSSSCT00000015020;gnl|UG|Ssc#S23213342;gnl|UG|Ssc#S35169680;gnl|UG|Ssc#S55320486;gnl|UG|Ssc#S55321733;ENSSSCT00000018811;gnl|UG|Ssc#S46880035;ENSSSCT00000010838;gnl|UG|Ssc#S35170631;gnl|UG|Ssc#S43509714;gnl|UG|Ssc#S35170504;gnl|UG|Ssc#S23213468;ENSSSCT00000006417;gnl|UG|Ssc#S58312739;gnl|UG|Ssc#S55323286;gnl|UG|Ssc#S46877471;ENSSSCT00000026565;gnl|UG|Ssc#S55320406;gnl|UG|Ssc#S…
ko05012	Parkinson's disease	17	290	0.0287244	2.91276	gnl|UG|Ssc#S58310949;gnl|UG|Ssc#S40141028;gnl|UG|Ssc#S58302592;gnl|UG|Ssc#S17499681;gnl|UG|Ssc#S35168298;ENSSSCT00000013422;gnl|UG|Ssc#S6012685;gnl|UG|Ssc#S40077196;ENSSSCT00000010859;gnl|UG|Ssc#S40497866;gnl|UG|Ssc#S35171183;ENSSSCT00000018072;gnl|UG|Ssc#S40500672;gnl|UG|Ssc#S40222147;gnl|UG|Ssc#S58308905;gnl|UG|Ssc#S18291998;ENSSSCT00000027692
ko05016	Huntington's disease	18	415	0.524392	2.15515	gnl|UG|Ssc#S58310949;gnl|UG|Ssc#S40141028;ENSSSCT00000002105;gnl|UG|Ssc#S17499681;gnl|UG|Ssc#S35164643;ENSSSCT00000024456;gnl|UG|Ssc#S35168298;ENSSSCT00000013422;ENSSSCT00000019230;ENSSSCT00000010859;gnl|UG|Ssc#S40497866;gnl|UG|Ssc#S35171183;ENSSSCT00000023399;gnl|UG|Ssc#S40500672;gnl|UG|Ssc#S40222147;gnl|UG|Ssc#S55319614;gnl|UG|Ssc#S18291998;ENSSSCT00000027692
ko03010	Ribosome	16	359	0.689628	2.21452	ENSSSCT00000027316;ENSSSCT00000001703;gnl|UG|Ssc#S35168709;gnl|UG|Ssc#S58303701;gnl|UG|Ssc#S35165395;gnl|UG|Ssc#S55326975;gnl|UG|Ssc#S40498907;ENSSSCT00000018499;ENSSSCT00000006776;ENSSSCT00000011306;gnl|UG|Ssc#S35169878;gnl|UG|Ssc#S58307015;ENSSSCT00000005482;gnl|UG|Ssc#S34529668;ENSSSCT00000026890;gnl|UG|Ssc#S40353888
ko00020	Citrate cycle (TCA cycle)	5	51	0.988184	4.8714	gnl|UG|Ssc#S55325398;ENSSSCT00000010304;gnl|UG|Ssc#S40667284;ENSSSCT00000030494;ENSSSCT00000027692
ko00190	Oxidative phosphorylation	13	279	1	2.31522	gnl|UG|Ssc#S58310949;gnl|UG|Ssc#S40141028;gnl|UG|Ssc#S58314309;gnl|UG|Ssc#S17499681;ENSSSCT00000013422;gnl|UG|Ssc#S6012685;gnl|UG|Ssc#S40077196;ENSSSCT00000010859;gnl|UG|Ssc#S40497866;gnl|UG|Ssc#S40500672;gnl|UG|Ssc#S40222147;gnl|UG|Ssc#S18291998;ENSSSCT00000027692
ko03013	RNA transport	16	385	1	2.06497	ENSSSCT00000024980;ENSSSCT00000011155;ENSSSCT00000010685;ENSSSCT00000018378;gnl|UG|Ssc#S34507594;gnl|UG|Ssc#S35171491;gnl|UG|Ssc#S35169302;gnl|UG|Ssc#S58310340;ENSSSCT00000008546;gnl|UG|Ssc#S58308585;ENSSSCT00000011680;gnl|UG|Ssc#S26710672;ENSSSCT00000019541;ENSSSCT00000006622;gnl|UG|Ssc#S46879584;ENSSSCT00000012338
ko04142	Lysosome	11	232	1	2.35591	ENSSSCT00000011814;ENSSSCT00000004470;gnl|UG|Ssc#S46879162;ENSSSCT00000003496;gnl|UG|Ssc#S35173684;gnl|UG|Ssc#S23213046;ENSSSCT00000010474;ENSSSCT00000019230;ENSSSCT00000012233;ENSSSCT00000032579;gnl|UG|Ssc#S55319614
ko04260	Cardiac muscle contraction	8	141	1	2.81919	gnl|UG|Ssc#S58310949;gnl|UG|Ssc#S40141028;gnl|UG|Ssc#S20116409;ENSSSCT00000026600;ENSSSCT00000005302;ENSSSCT00000010859;gnl|UG|Ssc#S40500672;gnl|UG|Ssc#S40222147
ko05010	Alzheimer's disease	15	394	1	1.89169	gnl|UG|Ssc#S58310949;gnl|UG|Ssc#S40141028;gnl|UG|Ssc#S17499681;ENSSSCT00000018811;ENSSSCT00000011882;gnl|UG|Ssc#S35168298;ENSSSCT00000013422;gnl|UG|Ssc#S20116232;gnl|UG|Ssc#S35171973;ENSSSCT00000010859;gnl|UG|Ssc#S40497866;gnl|UG|Ssc#S40500672;gnl|UG|Ssc#S40222147;gnl|UG|Ssc#S18291998;ENSSSCT00000027692
ko00061	Fatty acid biosynthesis	2	15	1	6.6251	gnl|UG|Ssc#S38794848;ENSSSCT00000023313
ko03410	Base excision repair	4	66	1	3.01141	ENSSSCT00000002397;ENSSSCT00000008810;ENSSSCT00000010221;gnl|UG|Ssc#S58313774
ko05132	Salmonella infection	9	234	1	1.91109	ENSSSCT00000012643;ENSSSCT00000019485;gnl|UG|Ssc#S35170816;gnl|UG|Ssc#S23213517;ENSSSCT00000008973;gnl|UG|Ssc#S58303991;gnl|UG|Ssc#S58304306;ENSSSCT00000008349;gnl|UG|Ssc#S35173713
ko01100	Metabolic pathways	56	2246	1	1.23889	ENSSSCT00000003332;gnl|UG|Ssc#S35172271;gnl|UG|Ssc#S58310949;gnl|UG|Ssc#S40141028;gnl|UG|Ssc#S58314309;gnl|UG|Ssc#S35170367;ENSSSCT00000026582;gnl|UG|Ssc#S35166426;gnl|UG|Ssc#S55325398;ENSSSCT00000003974;gnl|UG|Ssc#S17499681;ENSSSCT00000010866;ENSSSCT00000023785;ENSSSCT00000011838;ENSSSCT00000010304;ENSSSCT00000007529;ENSSSCT00000024456;gnl|UG|Ssc#S35168240;gnl|UG|Ssc#S35170371;gnl|UG|Ssc#S351671…
ko04974	Protein digestion and absorption	9	247	1	1.8105	gnl|UG|Ssc#S58308053;gnl|UG|Ssc#S55325570;ENSSSCT00000026483;gnl|UG|Ssc#S58308641;gnl|UG|Ssc#S24317996;ENSSSCT00000031054;ENSSSCT00000002577;gnl|UG|Ssc#S24317995;gnl|UG|Ssc#S46876336
ko04666	Fc gamma R-mediated phagocytosis	11	328	1	1.66638	gnl|UG|Ssc#S40040406;ENSSSCT00000012643;ENSSSCT00000007529;gnl|UG|Ssc#S23213517;ENSSSCT00000014113;gnl|UG|Ssc#S52128921;gnl|UG|Ssc#S35170580;gnl|UG|Ssc#S49953823;ENSSSCT00000008349;gnl|UG|Ssc#S35168191;gnl|UG|Ssc#S55320415
ko04810	Regulation of actin cytoskeleton	16	533	1	1.49158	gnl|UG|Ssc#S20116692;ENSSSCT00000012643;ENSSSCT00000024403;gnl|UG|Ssc#S35170363;ENSSSCT00000019485;gnl|UG|Ssc#S35170816;gnl|UG|Ssc#S23213517;ENSSSCT00000008973;gnl|UG|Ssc#S46877263;ENSSSCT00000027448;gnl|UG|Ssc#S49953823;gnl|UG|Ssc#S58309458;gnl|UG|Ssc#S6090709;ENSSSCT00000030629;ENSSSCT00000008349;gnl|UG|Ssc#S55320415
ko04910	Insulin signaling pathway	11	334	1	1.63644	ENSSSCT00000004249;ENSSSCT00000003786;ENSSSCT00000031243;gnl|UG|Ssc#S35170363;gnl|UG|Ssc#S55319649;gnl|UG|Ssc#S38794848;ENSSSCT00000014113;gnl|UG|Ssc#S52128921;ENSSSCT00000023313;gnl|UG|Ssc#S49953823;gnl|UG|Ssc#S18943248
ko04510	Focal adhesion	18	629	1	1.42192	gnl|UG|Ssc#S55325570;gnl|UG|Ssc#S20116692;ENSSSCT00000024403;gnl|UG|Ssc#S35170363;gnl|UG|Ssc#S55327280;ENSSSCT00000027047;gnl|UG|Ssc#S52128921;ENSSSCT00000008973;ENSSSCT00000027448;ENSSSCT00000026483;gnl|UG|Ssc#S58308641;gnl|UG|Ssc#S49953823;gnl|UG|Ssc#S24317996;gnl|UG|Ssc#S6090709;ENSSSCT00000031054;gnl|UG|Ssc#S24317995;gnl|UG|Ssc#S46876336;gnl|UG|Ssc#S35173713
ko05212	Pancreatic cancer	6	154	1	1.93591	gnl|UG|Ssc#S20116692;gnl|UG|Ssc#S35167803;gnl|UG|Ssc#S52128921;gnl|UG|Ssc#S6090752;ENSSSCT00000024299;gnl|UG|Ssc#S49953823
ko05410	Hypertrophic cardiomyopathy (HCM)	9	275	1	1.62616	ENSSSCT00000004249;gnl|UG|Ssc#S20116409;ENSSSCT00000026600;gnl|UG|Ssc#S35167803;ENSSSCT00000005302;ENSSSCT00000008973;gnl|UG|Ssc#S55320309;gnl|UG|Ssc#S58312779;gnl|UG|Ssc#S55327390
ko00512	Mucin type O-Glycan biosynthesis	3	58	1	2.57008	gnl|UG|Ssc#S58313424;ENSSSCT00000011151;ENSSSCT00000010641
ko04130	SNARE interactions in vesicular transport	3	58	1	2.57008	ENSSSCT00000011055;gnl|UG|Ssc#S58301510;ENSSSCT00000015026
ko04512	ECM-receptor interaction	10	320	1	1.55276	gnl|UG|Ssc#S55325570;ENSSSCT00000003987;gnl|UG|Ssc#S55327280;ENSSSCT00000027047;ENSSSCT00000026483;gnl|UG|Ssc#S58308641;gnl|UG|Ssc#S24317996;ENSSSCT00000031054;gnl|UG|Ssc#S24317995;gnl|UG|Ssc#S46876336
ko00310	Lysine degradation	6	164	1	1.81786	ENSSSCT00000003811;gnl|UG|Ssc#S55325398;gnl|UG|Ssc#S34522670;gnl|UG|Ssc#S58304229;gnl|UG|Ssc#S55325820;gnl|UG|Ssc#S58315190
ko00520	Amino sugar and nucleotide sugar metabolism	4	95	1	2.09214	gnl|UG|Ssc#S35166229;ENSSSCT00000026582;gnl|UG|Ssc#S58310415;gnl|UG|Ssc#S58311544
ko00071	Fatty acid metabolism	4	98	1	2.02809	ENSSSCT00000010866;gnl|UG|Ssc#S58315190;ENSSSCT00000010058;ENSSSCT00000026713
ko03020	RNA polymerase	3	64	1	2.32914	ENSSSCT00000024456;ENSSSCT00000023399;gnl|UG|Ssc#S58305494
ko03050	Proteasome	3	68	1	2.19213	ENSSSCT00000002703;ENSSSCT00000006146;gnl|UG|Ssc#S55326866
ko04961	Endocrine and other factor-regulated calcium reabsorption	4	104	1	1.91109	gnl|UG|Ssc#S40040406;gnl|UG|Ssc#S46888458;ENSSSCT00000019230;gnl|UG|Ssc#S55319614
ko00860	Porphyrin and chlorophyll metabolism	3	70	1	2.1295	ENSSSCT00000017636;ENSSSCT00000011838;gnl|UG|Ssc#S55319765
ko00640	Propanoate metabolism	3	71	1	2.0995	ENSSSCT00000010304;gnl|UG|Ssc#S58315190;ENSSSCT00000023313
ko00750	Vitamin B6 metabolism	1	9	1	5.52092	gnl|UG|Ssc#S35170371
ko05100	Bacterial invasion of epithelial cells	6	189	1	1.57741	gnl|UG|Ssc#S40040406;ENSSSCT00000012643;gnl|UG|Ssc#S23213517;ENSSSCT00000019230;ENSSSCT00000008973;ENSSSCT00000008349
ko05219	Bladder cancer	3	74	1	2.01439	gnl|UG|Ssc#S20116692;gnl|UG|Ssc#S49953823;gnl|UG|Ssc#S50838379
ko00330	Arginine and proline metabolism	4	113	1	1.75888	gnl|UG|Ssc#S35170367;gnl|UG|Ssc#S35168240;gnl|UG|Ssc#S55325529;gnl|UG|Ssc#S35169682
ko04977	Vitamin digestion and absorption	3	76	1	1.96138	ENSSSCT00000027628;gnl|UG|Ssc#S35173373;gnl|UG|Ssc#S20116221
ko05034	Alcoholism	8	282	1	1.4096	gnl|UG|Ssc#S46888458;gnl|UG|Ssc#S35170363;gnl|UG|Ssc#S58314326;gnl|UG|Ssc#S43509714;gnl|UG|Ssc#S58312032;gnl|UG|Ssc#S49953823;ENSSSCT00000003901;gnl|UG|Ssc#S58315177
ko05221	Acute myeloid leukemia	4	121	1	1.64259	ENSSSCT00000003786;ENSSSCT00000014113;gnl|UG|Ssc#S52128921;gnl|UG|Ssc#S49953823
ko00532	Glycosaminoglycan biosynthesis - chondroitin sulfate	2	45	1	2.20837	gnl|UG|Ssc#S55319731;gnl|UG|Ssc#S55324678
ko04150	mTOR signaling pathway	4	125	1	1.59003	ENSSSCT00000004249;ENSSSCT00000003786;ENSSSCT00000014113;gnl|UG|Ssc#S52128921
ko05215	Prostate cancer	5	170	1	1.46142	gnl|UG|Ssc#S20116692;ENSSSCT00000003786;ENSSSCT00000024403;gnl|UG|Ssc#S52128921;gnl|UG|Ssc#S49953823
ko04145	Phagosome	12	482	1	1.23705	gnl|UG|Ssc#S58314309;ENSSSCT00000015020;gnl|UG|Ssc#S46879162;ENSSSCT00000010474;ENSSSCT00000008973;ENSSSCT00000012233;gnl|UG|Ssc#S58303991;gnl|UG|Ssc#S58304306;ENSSSCT00000001634;gnl|UG|Ssc#S35171270;gnl|UG|Ssc#S58305096;gnl|UG|Ssc#S46877471
ko00650	Butanoate metabolism	2	50	1	1.98753	ENSSSCT00000010866;gnl|UG|Ssc#S58315190
ko05218	Melanoma	4	135	1	1.47225	gnl|UG|Ssc#S20116692;ENSSSCT00000024403;gnl|UG|Ssc#S52128921;gnl|UG|Ssc#S49953823
ko04270	Vascular smooth muscle contraction	8	311	1	1.27816	gnl|UG|Ssc#S46888458;gnl|UG|Ssc#S35170363;gnl|UG|Ssc#S35173719;ENSSSCT00000011432;ENSSSCT00000009890;gnl|UG|Ssc#S49953823;gnl|UG|Ssc#S6090709;ENSSSCT00000030629
ko05414	Dilated cardiomyopathy	9	357	1	1.25265	gnl|UG|Ssc#S46888458;gnl|UG|Ssc#S20116409;ENSSSCT00000026600;gnl|UG|Ssc#S35167803;ENSSSCT00000005302;ENSSSCT00000008973;gnl|UG|Ssc#S55320309;gnl|UG|Ssc#S58312779;gnl|UG|Ssc#S55327390
ko03460	Fanconi anemia pathway	3	94	1	1.5858	gnl|UG|Ssc#S46878298;ENSSSCT00000022781;ENSSSCT00000003974
ko00480	Glutathione metabolism	3	95	1	1.5691	gnl|UG|Ssc#S35170367;gnl|UG|Ssc#S55321214;gnl|UG|Ssc#S35169682
ko04530	Tight junction	13	549	1	1.17659	gnl|UG|Ssc#S58305749;gnl|UG|Ssc#S55326586;ENSSSCT00000004443;gnl|UG|Ssc#S58309117;gnl|UG|Ssc#S52128921;gnl|UG|Ssc#S55325820;ENSSSCT00000008973;ENSSSCT00000027448;gnl|UG|Ssc#S55321662;gnl|UG|Ssc#S58301570;gnl|UG|Ssc#S58314202;ENSSSCT00000000592;ENSSSCT00000019573
ko00500	Starch and sucrose metabolism	3	99	1	1.50571	ENSSSCT00000026582;gnl|UG|Ssc#S58311544;gnl|UG|Ssc#S46880196
ko03450	Non-homologous end-joining	1	20	1	2.48441	gnl|UG|Ssc#S58313774
ko00240	Pyrimidine metabolism	5	191	1	1.30074	ENSSSCT00000024456;gnl|UG|Ssc#S35164461;gnl|UG|Ssc#S40198684;ENSSSCT00000023399;gnl|UG|Ssc#S58305494
ko04140	Regulation of autophagy	2	62	1	1.60285	ENSSSCT00000004249;gnl|UG|Ssc#S35170426
ko03040	Spliceosome	8	334	1	1.19014	gnl|UG|Ssc#S58305833;gnl|UG|Ssc#S35172722;gnl|UG|Ssc#S35169680;gnl|UG|Ssc#S35167855;gnl|UG|Ssc#S23212843;ENSSSCT00000011170;ENSSSCT00000011880;gnl|UG|Ssc#S46876181
ko04330	Notch signaling pathway	3	106	1	1.40627	ENSSSCT00000014365;ENSSSCT00000011882;ENSSSCT00000024788
ko00270	Cysteine and methionine metabolism	2	63	1	1.57741	gnl|UG|Ssc#S35166426;ENSSSCT00000023785
ko05146	Amoebiasis	9	388	1	1.15256	gnl|UG|Ssc#S55325570;gnl|UG|Ssc#S46888458;gnl|UG|Ssc#S35167803;ENSSSCT00000026483;gnl|UG|Ssc#S58303991;gnl|UG|Ssc#S58308641;gnl|UG|Ssc#S24317996;ENSSSCT00000031054;gnl|UG|Ssc#S24317995
ko04920	Adipocytokine signaling pathway	4	155	1	1.28228	ENSSSCT00000004249;ENSSSCT00000003786;gnl|UG|Ssc#S52128921;ENSSSCT00000006417
ko04010	MAPK signaling pathway	13	578	1	1.11756	gnl|UG|Ssc#S20116692;gnl|UG|Ssc#S35169680;gnl|UG|Ssc#S20116409;gnl|UG|Ssc#S35167803;gnl|UG|Ssc#S52128921;ENSSSCT00000006417;gnl|UG|Ssc#S49953823;ENSSSCT00000003437;gnl|UG|Ssc#S46879502;ENSSSCT00000030629;ENSSSCT00000008941;gnl|UG|Ssc#S35173713;ENSSSCT00000001852
ko05169	Epstein-Barr virus infection	11	483	1	1.13162	ENSSSCT00000002703;gnl|UG|Ssc#S35169680;ENSSSCT00000010685;ENSSSCT00000024456;gnl|UG|Ssc#S52128921;gnl|UG|Ssc#S6090752;ENSSSCT00000006417;ENSSSCT00000023399;gnl|UG|Ssc#S58305494;gnl|UG|Ssc#S35171270;gnl|UG|Ssc#S58312112
ko04612	Antigen processing and presentation	6	249	1	1.19731	ENSSSCT00000015020;gnl|UG|Ssc#S35169680;ENSSSCT00000012233;ENSSSCT00000001634;gnl|UG|Ssc#S35171270;gnl|UG|Ssc#S55320406
ko00280	Valine, leucine and isoleucine degradation	3	112	1	1.33094	ENSSSCT00000010866;gnl|UG|Ssc#S58315190;gnl|UG|Ssc#S46880063
ko04012	ErbB signaling pathway	5	208	1	1.19443	gnl|UG|Ssc#S20116692;ENSSSCT00000003786;ENSSSCT00000014113;gnl|UG|Ssc#S52128921;gnl|UG|Ssc#S49953823
ko05213	Endometrial cancer	3	115	1	1.29622	gnl|UG|Ssc#S20116692;gnl|UG|Ssc#S52128921;gnl|UG|Ssc#S49953823
ko04721	Synaptic vesicle cycle	4	162	1	1.22687	gnl|UG|Ssc#S40040406;gnl|UG|Ssc#S58314309;ENSSSCT00000019230;gnl|UG|Ssc#S55319614
ko00350	Tyrosine metabolism	2	73	1	1.36132	ENSSSCT00000010058;ENSSSCT00000027328
ko05160	Hepatitis C	6	263	1	1.13357	gnl|UG|Ssc#S20116692;gnl|UG|Ssc#S52128921;gnl|UG|Ssc#S6090752;ENSSSCT00000006417;ENSSSCT00000006622;gnl|UG|Ssc#S58312112
ko05214	Glioma	4	168	1	1.18305	gnl|UG|Ssc#S20116692;ENSSSCT00000003786;gnl|UG|Ssc#S52128921;gnl|UG|Ssc#S49953823
ko05032	Morphine addiction	4	169	1	1.17605	gnl|UG|Ssc#S46888458;gnl|UG|Ssc#S58314326;gnl|UG|Ssc#S34522670;gnl|UG|Ssc#S58312032
ko00010	Glycolysis / Gluconeogenesis	3	122	1	1.22184	gnl|UG|Ssc#S35171973;ENSSSCT00000010058;gnl|UG|Ssc#S39982552
ko04728	Dopaminergic synapse	6	266	1	1.12079	gnl|UG|Ssc#S46888458;gnl|UG|Ssc#S35170363;gnl|UG|Ssc#S58314326;gnl|UG|Ssc#S52128921;gnl|UG|Ssc#S43509714;gnl|UG|Ssc#S58312032
ko05222	Small cell lung cancer	5	218	1	1.13964	gnl|UG|Ssc#S55325570;gnl|UG|Ssc#S35168298;gnl|UG|Ssc#S52128921;ENSSSCT00000026483;ENSSSCT00000006417
ko05223	Non-small cell lung cancer	3	125	1	1.19252	gnl|UG|Ssc#S20116692;gnl|UG|Ssc#S52128921;gnl|UG|Ssc#S49953823
ko05210	Colorectal cancer	3	128	1	1.16457	gnl|UG|Ssc#S35167803;gnl|UG|Ssc#S52128921;gnl|UG|Ssc#S49953823
ko03018	RNA degradation	4	177	1	1.1229	ENSSSCT00000018417;gnl|UG|Ssc#S35168298;gnl|UG|Ssc#S58308585;gnl|UG|Ssc#S46879584
ko00120	Primary bile acid biosynthesis	1	32	1	1.55276	gnl|UG|Ssc#S35172490
ko00900	Terpenoid backbone biosynthesis	1	32	1	1.55276	gnl|UG|Ssc#S35168666
ko04670	Leukocyte transendothelial migration	7	326	1	1.06693	gnl|UG|Ssc#S35167068;ENSSSCT00000004443;gnl|UG|Ssc#S58309117;ENSSSCT00000008973;ENSSSCT00000027448;gnl|UG|Ssc#S50838379;gnl|UG|Ssc#S55320350
ko00051	Fructose and mannose metabolism	2	81	1	1.22687	gnl|UG|Ssc#S58314078;gnl|UG|Ssc#S39982552
ko00260	Glycine, serine and threonine metabolism	2	82	1	1.21191	gnl|UG|Ssc#S35166426;gnl|UG|Ssc#S35170371
ko05211	Renal cell carcinoma	3	133	1	1.12079	gnl|UG|Ssc#S35167803;gnl|UG|Ssc#S52128921;gnl|UG|Ssc#S49953823
ko05340	Primary immunodeficiency	3	136	1	1.09607	gnl|UG|Ssc#S35170580;gnl|UG|Ssc#S35168191;ENSSSCT00000003865
ko00380	Tryptophan metabolism	2	86	1	1.15554	gnl|UG|Ssc#S55325398;gnl|UG|Ssc#S58315190
ko04976	Bile secretion	3	137	1	1.08806	gnl|UG|Ssc#S46888458;gnl|UG|Ssc#S35168028;gnl|UG|Ssc#S35165311
ko04380	Osteoclast differentiation	6	289	1	1.03159	gnl|UG|Ssc#S23213046;gnl|UG|Ssc#S52128921;gnl|UG|Ssc#S6090752;gnl|UG|Ssc#S58312758;ENSSSCT00000006417;gnl|UG|Ssc#S49953823
ko04726	Serotonergic synapse	5	239	1	1.0395	gnl|UG|Ssc#S46888458;gnl|UG|Ssc#S58314326;gnl|UG|Ssc#S20116232;gnl|UG|Ssc#S58312032;gnl|UG|Ssc#S49953823
ko00562	Inositol phosphate metabolism	3	138	1	1.08018	ENSSSCT00000003332;gnl|UG|Ssc#S35172271;ENSSSCT00000019097
ko00563	Glycosylphosphatidylinositol(GPI)-anchor biosynthesis	1	37	1	1.34293	gnl|UG|Ssc#S35167321
ko00601	Glycosphingolipid biosynthesis - lacto and neolacto series	1	37	1	1.34293	ENSSSCT00000006069
ko05134	Legionellosis	3	140	1	1.06475	gnl|UG|Ssc#S35169680;gnl|UG|Ssc#S58310942;gnl|UG|Ssc#S35168298
ko00100	Steroid biosynthesis	1	38	1	1.30759	gnl|UG|Ssc#S35167185
ko00053	Ascorbate and aldarate metabolism	1	38	1	1.30759	ENSSSCT00000026582
ko04620	Toll-like receptor signaling pathway	4	192	1	1.03517	gnl|UG|Ssc#S55327280;gnl|UG|Ssc#S23213046;gnl|UG|Ssc#S52128921;gnl|UG|Ssc#S49953823
ko04725	Cholinergic synapse	4	193	1	1.02981	gnl|UG|Ssc#S58314326;gnl|UG|Ssc#S52128921;gnl|UG|Ssc#S58312032;gnl|UG|Ssc#S49953823
ko04514	Cell adhesion molecules (CAMs)	8	399	1	0.996256	gnl|UG|Ssc#S35167068;ENSSSCT00000003987;ENSSSCT00000023021;gnl|UG|Ssc#S35170580;ENSSSCT00000001634;gnl|UG|Ssc#S35171270;gnl|UG|Ssc#S35168191;gnl|UG|Ssc#S55320350
ko05014	Amyotrophic lateral sclerosis (ALS)	3	144	1	1.03517	gnl|UG|Ssc#S55324394;gnl|UG|Ssc#S35164643;gnl|UG|Ssc#S35168298
ko03060	Protein export	1	40	1	1.24221	gnl|UG|Ssc#S46877471
ko04742	Taste transduction	1	40	1	1.24221	gnl|UG|Ssc#S46888458
ko04966	Collecting duct acid secretion	1	41	1	1.21191	gnl|UG|Ssc#S58314309
ko00620	Pyruvate metabolism	2	94	1	1.0572	ENSSSCT00000023313;gnl|UG|Ssc#S50165076
ko05323	Rheumatoid arthritis	6	304	1	0.98069	gnl|UG|Ssc#S58314309;gnl|UG|Ssc#S35167803;gnl|UG|Ssc#S23213046;ENSSSCT00000005647;ENSSSCT00000012233;ENSSSCT00000001634
ko04144	Endocytosis	11	562	1	0.972546	gnl|UG|Ssc#S55325570;gnl|UG|Ssc#S20116692;gnl|UG|Ssc#S40040406;gnl|UG|Ssc#S35169680;gnl|UG|Ssc#S35167803;gnl|UG|Ssc#S58301472;ENSSSCT00000019230;gnl|UG|Ssc#S58301996;gnl|UG|Ssc#S58303991;gnl|UG|Ssc#S35171270;gnl|UG|Ssc#S55319614
ko04540	Gap junction	4	202	1	0.983926	gnl|UG|Ssc#S20116692;gnl|UG|Ssc#S46888458;ENSSSCT00000024403;gnl|UG|Ssc#S49953823
ko05020	Prion diseases	2	97	1	1.0245	gnl|UG|Ssc#S35164643;gnl|UG|Ssc#S49953823
ko00230	Purine metabolism	7	359	1	0.968852	gnl|UG|Ssc#S34522670;ENSSSCT00000024456;gnl|UG|Ssc#S35164461;gnl|UG|Ssc#S40198684;ENSSSCT00000023399;gnl|UG|Ssc#S58305494;ENSSSCT00000032063
ko04978	Mineral absorption	2	98	1	1.01405	ENSSSCT00000017636;gnl|UG|Ssc#S55319765
ko00040	Pentose and glucuronate interconversions	1	44	1	1.12928	ENSSSCT00000026582
ko00510	N-Glycan biosynthesis	2	99	1	1.0038	gnl|UG|Ssc#S23213468;ENSSSCT00000002038
ko04962	Vasopressin-regulated water reabsorption	2	99	1	1.0038	gnl|UG|Ssc#S46888458;gnl|UG|Ssc#S58304306
ko04115	p53 signaling pathway	3	153	1	0.97428	ENSSSCT00000025302;gnl|UG|Ssc#S35168298;gnl|UG|Ssc#S55323330
ko04727	GABAergic synapse	3	153	1	0.97428	gnl|UG|Ssc#S58314326;gnl|UG|Ssc#S35170426;gnl|UG|Ssc#S58312032
ko05030	Cocaine addiction	2	100	1	0.993766	gnl|UG|Ssc#S46888458;gnl|UG|Ssc#S43509714
ko00062	Fatty acid elongation	1	47	1	1.0572	gnl|UG|Ssc#S58315190
ko04120	Ubiquitin mediated proteolysis	6	324	1	0.920153	gnl|UG|Ssc#S55321733;ENSSSCT00000003450;ENSSSCT00000013245;ENSSSCT00000010475;gnl|UG|Ssc#S58307937;gnl|UG|Ssc#S58308905
ko03015	mRNA surveillance pathway	4	217	1	0.915913	ENSSSCT00000013468;gnl|UG|Ssc#S35170363;gnl|UG|Ssc#S58308585;gnl|UG|Ssc#S46879584
ko00030	Pentose phosphate pathway	1	50	1	0.993766	gnl|UG|Ssc#S39982552
ko05164	Influenza A	8	433	1	0.918028	gnl|UG|Ssc#S35169680;gnl|UG|Ssc#S35167840;gnl|UG|Ssc#S52128921;ENSSSCT00000008973;gnl|UG|Ssc#S6090752;gnl|UG|Ssc#S49953823;ENSSSCT00000001634;gnl|UG|Ssc#S58312112
ko00340	Histidine metabolism	1	51	1	0.97428	ENSSSCT00000027328
ko03440	Homologous recombination	1	52	1	0.955544	ENSSSCT00000002559
ko00250	Alanine, aspartate and glutamate metabolism	1	52	1	0.955544	ENSSSCT00000016713
ko00630	Glyoxylate and dicarboxylate metabolism	1	53	1	0.937515	ENSSSCT00000030494
ko02010	ABC transporters	2	112	1	0.887291	gnl|UG|Ssc#S58309965;gnl|UG|Ssc#S35168028
ko04722	Neurotrophin signaling pathway	6	334	1	0.892604	ENSSSCT00000011882;gnl|UG|Ssc#S55322057;gnl|UG|Ssc#S52128921;gnl|UG|Ssc#S49953823;gnl|UG|Ssc#S58301275;gnl|UG|Ssc#S55261053
ko05145	Toxoplasmosis	5	282	1	0.880998	gnl|UG|Ssc#S35169680;gnl|UG|Ssc#S35167803;gnl|UG|Ssc#S52128921;gnl|UG|Ssc#S6090752;ENSSSCT00000001634
ko05031	Amphetamine addiction	3	177	1	0.842174	gnl|UG|Ssc#S46888458;gnl|UG|Ssc#S35170363;gnl|UG|Ssc#S43509714
ko00982	Drug metabolism - cytochrome P450	2	119	1	0.835097	gnl|UG|Ssc#S55321214;ENSSSCT00000010058
ko00564	Glycerophospholipid metabolism	3	178	1	0.837443	ENSSSCT00000014824;ENSSSCT00000007529;gnl|UG|Ssc#S35167101
ko04730	Long-term depression	3	178	1	0.837443	gnl|UG|Ssc#S46888458;gnl|UG|Ssc#S49953823;ENSSSCT00000030629
ko04110	Cell cycle	4	235	1	0.845758	gnl|UG|Ssc#S35167803;gnl|UG|Ssc#S58301570;ENSSSCT00000014652;ENSSSCT00000006600
ko00410	beta-Alanine metabolism	1	59	1	0.842174	gnl|UG|Ssc#S58315190
ko04210	Apoptosis	3	179	1	0.832765	gnl|UG|Ssc#S35168298;gnl|UG|Ssc#S52128921;ENSSSCT00000006417
ko04350	TGF-beta signaling pathway	3	179	1	0.832765	ENSSSCT00000009900;gnl|UG|Ssc#S35167803;ENSSSCT00000014113
ko03030	DNA replication	1	61	1	0.814562	gnl|UG|Ssc#S58313774
ko04720	Long-term potentiation	3	182	1	0.819038	gnl|UG|Ssc#S35170363;gnl|UG|Ssc#S49953823;gnl|UG|Ssc#S6090709
ko05166	HTLV-I infection	11	624	1	0.875915	ENSSSCT00000015020;ENSSSCT00000010685;gnl|UG|Ssc#S35167803;gnl|UG|Ssc#S58312098;gnl|UG|Ssc#S52128921;ENSSSCT00000012153;gnl|UG|Ssc#S6090752;gnl|UG|Ssc#S35171183;ENSSSCT00000001634;gnl|UG|Ssc#S35171270;ENSSSCT00000001852
ko05220	Chronic myeloid leukemia	3	183	1	0.814562	gnl|UG|Ssc#S35167803;gnl|UG|Ssc#S52128921;gnl|UG|Ssc#S49953823
ko05216	Thyroid cancer	1	62	1	0.801424	gnl|UG|Ssc#S49953823
ko04622	RIG-I-like receptor signaling pathway	2	126	1	0.788703	ENSSSCT00000028884;ENSSSCT00000006417
ko04723	Retrograde endocannabinoid signaling	3	186	1	0.801424	gnl|UG|Ssc#S58314326;gnl|UG|Ssc#S58312032;gnl|UG|Ssc#S55318473
ko00980	Metabolism of xenobiotics by cytochrome P450	2	130	1	0.764435	gnl|UG|Ssc#S55321214;ENSSSCT00000010058
ko04114	Oocyte meiosis	4	251	1	0.791845	gnl|UG|Ssc#S35170363;gnl|UG|Ssc#S58301570;ENSSSCT00000004506;gnl|UG|Ssc#S49953823
ko00561	Glycerolipid metabolism	2	132	1	0.752853	ENSSSCT00000007529;gnl|UG|Ssc#S55318473
ko05140	Leishmaniasis	3	199	1	0.74907	gnl|UG|Ssc#S35167803;gnl|UG|Ssc#S6090752;ENSSSCT00000001634
ko05168	Herpes simplex infection	6	378	1	0.788703	gnl|UG|Ssc#S35170363;gnl|UG|Ssc#S6090752;ENSSSCT00000006417;ENSSSCT00000001634;gnl|UG|Ssc#S35171270;gnl|UG|Ssc#S58312112
ko04973	Carbohydrate digestion and absorption	1	74	1	0.671463	gnl|UG|Ssc#S52128921
ko05144	Malaria	3	204	1	0.73071	gnl|UG|Ssc#S35167068;ENSSSCT00000003987;gnl|UG|Ssc#S35167803
ko05200	Pathways in cancer	12	730	1	0.816794	gnl|UG|Ssc#S55325570;gnl|UG|Ssc#S20116692;ENSSSCT00000003786;gnl|UG|Ssc#S35167803;gnl|UG|Ssc#S52128921;gnl|UG|Ssc#S6090752;ENSSSCT00000026483;ENSSSCT00000024299;ENSSSCT00000006417;gnl|UG|Ssc#S49953823;ENSSSCT00000018039;gnl|UG|Ssc#S50838379
ko04724	Glutamatergic synapse	4	275	1	0.722739	gnl|UG|Ssc#S46888458;ENSSSCT00000012643;gnl|UG|Ssc#S58314326;gnl|UG|Ssc#S58312032
ko04610	Complement and coagulation cascades	3	215	1	0.693325	ENSSSCT00000006167;ENSSSCT00000027047;ENSSSCT00000011287
ko04340	Hedgehog signaling pathway	1	83	1	0.598654	ENSSSCT00000018039
ko05142	Chagas disease (American trypanosomiasis)	4	281	1	0.707307	gnl|UG|Ssc#S46888458;ENSSSCT00000015020;gnl|UG|Ssc#S35167803;gnl|UG|Ssc#S52128921
ko03420	Nucleotide excision repair	1	84	1	0.591527	ENSSSCT00000010475
ko00600	Sphingolipid metabolism	1	85	1	0.584568	ENSSSCT00000007529
ko04320	Dorso-ventral axis formation	1	85	1	0.584568	gnl|UG|Ssc#S49953823
ko00514	Other types of O-glycan biosynthesis	1	85	1	0.584568	ENSSSCT00000013222
ko04912	GnRH signaling pathway	3	223	1	0.668452	gnl|UG|Ssc#S46888458;gnl|UG|Ssc#S49953823;gnl|UG|Ssc#S50838379
ko05152	Tuberculosis	8	524	1	0.7586	gnl|UG|Ssc#S35167803;gnl|UG|Ssc#S35168298;ENSSSCT00000010474;gnl|UG|Ssc#S52128921;gnl|UG|Ssc#S6090752;gnl|UG|Ssc#S58303991;ENSSSCT00000001634;gnl|UG|Ssc#S58305096
ko03008	Ribosome biogenesis in eukaryotes	2	160	1	0.621104	ENSSSCT00000010685;ENSSSCT00000026390
ko04520	Adherens junction	3	229	1	0.650938	ENSSSCT00000004443;gnl|UG|Ssc#S58309117;ENSSSCT00000008973
ko04370	VEGF signaling pathway	2	166	1	0.598654	gnl|UG|Ssc#S52128921;gnl|UG|Ssc#S49953823
ko05217	Basal cell carcinoma	1	93	1	0.534283	ENSSSCT00000018039
ko04070	Phosphatidylinositol signaling system	3	237	1	0.628966	ENSSSCT00000003332;gnl|UG|Ssc#S35172271;ENSSSCT00000019097
ko05162	Measles	6	428	1	0.696565	gnl|UG|Ssc#S35169680;ENSSSCT00000024456;gnl|UG|Ssc#S52128921;gnl|UG|Ssc#S6090752;gnl|UG|Ssc#S35166818;gnl|UG|Ssc#S58312112
ko04930	Type II diabetes mellitus	1	98	1	0.507023	ENSSSCT00000003786
ko05332	Graft-versus-host disease	2	173	1	0.574431	ENSSSCT00000001634;gnl|UG|Ssc#S35171270
ko04672	Intestinal immune network for IgA production	3	244	1	0.610922	ENSSSCT00000023021;ENSSSCT00000001634;ENSSSCT00000003865
ko04960	Aldosterone-regulated sodium reabsorption	1	102	1	0.48714	gnl|UG|Ssc#S47626205
ko00970	Aminoacyl-tRNA biosynthesis	1	102	1	0.48714	ENSSSCT00000011838
ko00565	Ether lipid metabolism	1	103	1	0.482411	ENSSSCT00000007529
ko04062	Chemokine signaling pathway	4	317	1	0.626982	gnl|UG|Ssc#S58314326;gnl|UG|Ssc#S52128921;gnl|UG|Ssc#S58312032;gnl|UG|Ssc#S49953823
ko04146	Peroxisome	2	182	1	0.546025	gnl|UG|Ssc#S35164643;gnl|UG|Ssc#S35172490
ko04975	Fat digestion and absorption	1	108	1	0.460077	ENSSSCT00000007529
ko04914	Progesterone-mediated oocyte maturation	2	186	1	0.534283	gnl|UG|Ssc#S52128921;gnl|UG|Ssc#S49953823
ko04940	Type I diabetes mellitus	2	188	1	0.528599	ENSSSCT00000001634;gnl|UG|Ssc#S35171270
ko04623	Cytosolic DNA-sensing pathway	1	112	1	0.443645	gnl|UG|Ssc#S58305494
ko05202	Transcriptional misregulation in cancer	7	518	1	0.671463	ENSSSCT00000002105;ENSSSCT00000011287;gnl|UG|Ssc#S46878410;ENSSSCT00000007590;gnl|UG|Ssc#S58301381;gnl|UG|Ssc#S55326492;ENSSSCT00000007084
ko04310	Wnt signaling pathway	4	331	1	0.600463	gnl|UG|Ssc#S58307128;gnl|UG|Ssc#S35166211;ENSSSCT00000013861;ENSSSCT00000016891
ko00830	Retinol metabolism	1	115	1	0.432072	ENSSSCT00000010058
ko04916	Melanogenesis	2	198	1	0.501902	gnl|UG|Ssc#S46888458;gnl|UG|Ssc#S49953823
ko05416	Viral myocarditis	7	531	1	0.655024	ENSSSCT00000008973;gnl|UG|Ssc#S58301570;ENSSSCT00000001634;gnl|UG|Ssc#S58314202;gnl|UG|Ssc#S35171270;ENSSSCT00000000592;ENSSSCT00000019573
ko04660	T cell receptor signaling pathway	4	347	1	0.572776	gnl|UG|Ssc#S52128921;gnl|UG|Ssc#S35170580;gnl|UG|Ssc#S49953823;gnl|UG|Ssc#S35168191
ko04360	Axon guidance	5	418	1	0.594357	ENSSSCT00000023583;gnl|UG|Ssc#S58301472;ENSSSCT00000000491;gnl|UG|Ssc#S46880554;gnl|UG|Ssc#S58306158
ko04970	Salivary secretion	2	209	1	0.475486	gnl|UG|Ssc#S46888458;ENSSSCT00000027339
ko05412	Arrhythmogenic right ventricular cardiomyopathy (ARVC)	2	209	1	0.475486	gnl|UG|Ssc#S20116409;ENSSSCT00000008973
ko04020	Calcium signaling pathway	7	556	1	0.625572	ENSSSCT00000003332;gnl|UG|Ssc#S46888458;ENSSSCT00000016143;gnl|UG|Ssc#S34522670;ENSSSCT00000009890;gnl|UG|Ssc#S35171183;ENSSSCT00000002577
ko04060	Cytokine-cytokine receptor interaction	3	312	1	0.477772	gnl|UG|Ssc#S20116692;gnl|UG|Ssc#S35167803;gnl|UG|Ssc#S35166668
ko04662	B cell receptor signaling pathway	2	237	1	0.41931	gnl|UG|Ssc#S52128921;gnl|UG|Ssc#S49953823
ko04664	Fc epsilon RI signaling pathway	2	239	1	0.415802	gnl|UG|Ssc#S52128921;gnl|UG|Ssc#S49953823
ko05330	Allograft rejection	2	248	1	0.400712	ENSSSCT00000001634;gnl|UG|Ssc#S35171270
ko04630	Jak-STAT signaling pathway	2	268	1	0.370808	gnl|UG|Ssc#S52128921;gnl|UG|Ssc#S6090752
ko04971	Gastric acid secretion	1	180	1	0.276046	gnl|UG|Ssc#S46888458
ko05320	Autoimmune thyroid disease	2	277	1	0.35876	ENSSSCT00000001634;gnl|UG|Ssc#S35171270
ko03320	PPAR signaling pathway	1	186	1	0.267141	gnl|UG|Ssc#S35172490
ko05310	Asthma	1	209	1	0.237743	ENSSSCT00000001634
ko04080	Neuroactive ligand-receptor interaction	3	401	1	0.371733	ENSSSCT00000015390;ENSSSCT00000017737;ENSSSCT00000009890
ko04972	Pancreatic secretion	1	223	1	0.222817	gnl|UG|Ssc#S46888458
ko04064	NF-kappa B signaling pathway	2	336	1	0.295764	ENSSSCT00000011287;ENSSSCT00000006417
ko05322	Systemic lupus erythematosus	2	381	1	0.260831	ENSSSCT00000001634;ENSSSCT00000003901
ko05150	Staphylococcus aureus infection	1	279	1	0.178094	ENSSSCT00000001634
ko04650	Natural killer cell mediated cytotoxicity	1	317	1	0.156745	gnl|UG|Ssc#S49953823
ko04740	Olfactory transduction	4	1353	1	0.146898	ENSSSCT00000030573;gnl|UG|Ssc#S55326203;gnl|UG|Ssc#S35170580;gnl|UG|Ssc#S35169713

## Sheet: TC63vsTC70
Path_ID	Path_name	Number of DEGs	Number of all genes	FDR	enrichment	Gene_list
ko05012	Parkinson's disease	16	290	0.00134455	3.9	gnl|UG|Ssc#S58310949;gnl|UG|Ssc#S58302592;gnl|UG|Ssc#S40020159;ENSSSCT00000013422;gnl|UG|Ssc#S55305704;ENSSSCT00000010859;gnl|UG|Ssc#S35174207;gnl|UG|Ssc#S35171183;ENSSSCT00000006559;gnl|UG|Ssc#S58311200;ENSSSCT00000019682;gnl|UG|Ssc#S23213179;gnl|UG|Ssc#S58308593;gnl|UG|Ssc#S40222147;gnl|UG|Ssc#S18291998;gnl|UG|Ssc#S55324205
ko00190	Oxidative phosphorylation	14	279	0.0133321	3.54704	gnl|UG|Ssc#S58310949;gnl|UG|Ssc#S40020159;ENSSSCT00000013422;gnl|UG|Ssc#S55305704;ENSSSCT00000010859;gnl|UG|Ssc#S35174207;ENSSSCT00000006559;gnl|UG|Ssc#S58311200;ENSSSCT00000019682;gnl|UG|Ssc#S23213179;gnl|UG|Ssc#S58308593;gnl|UG|Ssc#S40222147;gnl|UG|Ssc#S18291998;gnl|UG|Ssc#S55324205
ko05010	Alzheimer's disease	16	394	0.0437535	2.87056	gnl|UG|Ssc#S58310949;gnl|UG|Ssc#S40020159;ENSSSCT00000013422;gnl|UG|Ssc#S20116232;gnl|UG|Ssc#S35171973;gnl|UG|Ssc#S55305704;ENSSSCT00000010859;ENSSSCT00000028700;gnl|UG|Ssc#S20116737;ENSSSCT00000006559;gnl|UG|Ssc#S58311200;gnl|UG|Ssc#S23213179;gnl|UG|Ssc#S58308593;gnl|UG|Ssc#S40222147;gnl|UG|Ssc#S58303896;gnl|UG|Ssc#S18291998
ko04260	Cardiac muscle contraction	9	141	0.0503685	4.51197	gnl|UG|Ssc#S58310949;ENSSSCT00000026600;gnl|UG|Ssc#S40020159;ENSSSCT00000005302;ENSSSCT00000010859;ENSSSCT00000028700;gnl|UG|Ssc#S58311200;gnl|UG|Ssc#S40222147;ENSSSCT00000018801
ko03010	Ribosome	15	359	0.0510489	2.95352	gnl|UG|Ssc#S35164754;ENSSSCT00000027316;ENSSSCT00000001703;gnl|UG|Ssc#S35168709;gnl|UG|Ssc#S55326975;gnl|UG|Ssc#S40498907;gnl|UG|Ssc#S17516435;gnl|UG|Ssc#S35173188;ENSSSCT00000006776;ENSSSCT00000011306;gnl|UG|Ssc#S34529668;ENSSSCT00000026890;gnl|UG|Ssc#S40353888;ENSSSCT00000014615;gnl|UG|Ssc#S35164630
ko04141	Protein processing in endoplasmic reticulum	13	366	0.518994	2.51076	gnl|UG|Ssc#S46880125;ENSSSCT00000005577;gnl|UG|Ssc#S55320486;gnl|UG|Ssc#S58312765;gnl|UG|Ssc#S55321733;gnl|UG|Ssc#S46880035;ENSSSCT00000010838;gnl|UG|Ssc#S20116737;gnl|UG|Ssc#S35170504;gnl|UG|Ssc#S23213468;ENSSSCT00000006417;gnl|UG|Ssc#S55320406;gnl|UG|Ssc#S55326730
ko04910	Insulin signaling pathway	12	334	0.682101	2.53967	gnl|UG|Ssc#S55327094;gnl|UG|Ssc#S58312765;ENSSSCT00000026451;ENSSSCT00000017738;gnl|UG|Ssc#S58313828;gnl|UG|Ssc#S38794848;ENSSSCT00000014113;gnl|UG|Ssc#S52128921;ENSSSCT00000018731;ENSSSCT00000007549;ENSSSCT00000023313;ENSSSCT00000018118
ko05160	Hepatitis C	10	263	0.988281	2.68774	gnl|UG|Ssc#S55327094;ENSSSCT00000032169;gnl|UG|Ssc#S58312765;gnl|UG|Ssc#S52128921;ENSSSCT00000018731;gnl|UG|Ssc#S20116742;gnl|UG|Ssc#S6090752;ENSSSCT00000006417;ENSSSCT00000006622;ENSSSCT00000005763
ko00020	Citrate cycle (TCA cycle)	4	51	1	5.54412	gnl|UG|Ssc#S55325398;ENSSSCT00000010304;ENSSSCT00000030494;ENSSSCT00000028089
ko05016	Huntington's disease	13	415	1	2.21431	gnl|UG|Ssc#S58310949;gnl|UG|Ssc#S35164643;gnl|UG|Ssc#S40020159;ENSSSCT00000013422;gnl|UG|Ssc#S55305704;ENSSSCT00000010859;gnl|UG|Ssc#S35171183;ENSSSCT00000006559;gnl|UG|Ssc#S58311200;gnl|UG|Ssc#S23213179;gnl|UG|Ssc#S58308593;gnl|UG|Ssc#S40222147;gnl|UG|Ssc#S18291998
ko04510	Focal adhesion	17	629	1	1.91047	gnl|UG|Ssc#S55327094;ENSSSCT00000011578;gnl|UG|Ssc#S58312765;gnl|UG|Ssc#S58301952;gnl|UG|Ssc#S55327280;ENSSSCT00000027047;gnl|UG|Ssc#S52128921;ENSSSCT00000018731;gnl|UG|Ssc#S58308641;ENSSSCT00000007841;ENSSSCT00000001892;gnl|UG|Ssc#S24317995;ENSSSCT00000009103;ENSSSCT00000012455;gnl|UG|Ssc#S46876336;gnl|UG|Ssc#S18358696;gnl|UG|Ssc#S57704942
ko00620	Pyruvate metabolism	5	94	1	3.75997	gnl|UG|Ssc#S35172038;ENSSSCT00000023313;gnl|UG|Ssc#S46878740;gnl|UG|Ssc#S50165076;ENSSSCT00000028089
ko04512	ECM-receptor interaction	10	320	1	2.20898	gnl|UG|Ssc#S35167435;gnl|UG|Ssc#S58301952;gnl|UG|Ssc#S55327280;ENSSSCT00000027047;gnl|UG|Ssc#S58308641;ENSSSCT00000007841;gnl|UG|Ssc#S24317995;ENSSSCT00000012455;gnl|UG|Ssc#S46876336;gnl|UG|Ssc#S18358696
ko01100	Metabolic pathways	44	2246	1	1.3848	gnl|UG|Ssc#S35172271;gnl|UG|Ssc#S58310949;gnl|UG|Ssc#S35172038;gnl|UG|Ssc#S35170367;ENSSSCT00000023627;ENSSSCT00000009375;gnl|UG|Ssc#S55325398;gnl|UG|Ssc#S55324140;ENSSSCT00000003974;ENSSSCT00000011838;ENSSSCT00000010304;ENSSSCT00000005273;gnl|UG|Ssc#S35168240;ENSSSCT00000014923;gnl|UG|Ssc#S40020159;ENSSSCT00000013422;gnl|UG|Ssc#S38794848;gnl|UG|Ssc#S55325529;gnl|UG|Ssc#S35171973;gnl|UG|Ssc#S5530…
ko05145	Toxoplasmosis	9	282	1	2.25598	gnl|UG|Ssc#S55327094;gnl|UG|Ssc#S58312765;gnl|UG|Ssc#S52128921;ENSSSCT00000001609;gnl|UG|Ssc#S6090752;gnl|UG|Ssc#S46879471;ENSSSCT00000012455;ENSSSCT00000005763;gnl|UG|Ssc#S18358696
ko04725	Cholinergic synapse	7	193	1	2.5638	gnl|UG|Ssc#S55327094;ENSSSCT00000000184;gnl|UG|Ssc#S52128921;ENSSSCT00000028700;gnl|UG|Ssc#S58312032;ENSSSCT00000002650;ENSSSCT00000009103
ko00061	Fatty acid biosynthesis	2	15	1	9.425	gnl|UG|Ssc#S38794848;ENSSSCT00000023313
ko03040	Spliceosome	10	334	1	2.11639	gnl|UG|Ssc#S39987126;ENSSSCT00000019391;gnl|UG|Ssc#S58305833;gnl|UG|Ssc#S55322464;gnl|UG|Ssc#S35165919;ENSSSCT00000014834;ENSSSCT00000016762;ENSSSCT00000001706;ENSSSCT00000022304;gnl|UG|Ssc#S46876181
ko03013	RNA transport	11	385	1	2.01964	gnl|UG|Ssc#S58313422;ENSSSCT00000011155;ENSSSCT00000017738;ENSSSCT00000010685;gnl|UG|Ssc#S17514632;ENSSSCT00000011680;ENSSSCT00000019541;ENSSSCT00000006622;gnl|UG|Ssc#S46879584;ENSSSCT00000009599;ENSSSCT00000019028
ko04380	Osteoclast differentiation	9	289	1	2.20134	gnl|UG|Ssc#S55327094;gnl|UG|Ssc#S58312765;gnl|UG|Ssc#S52128921;ENSSSCT00000018731;gnl|UG|Ssc#S6090752;gnl|UG|Ssc#S58312758;ENSSSCT00000006417;gnl|UG|Ssc#S46879471;ENSSSCT00000002650
ko05212	Pancreatic cancer	6	154	1	2.75406	gnl|UG|Ssc#S55327094;gnl|UG|Ssc#S58312765;gnl|UG|Ssc#S52128921;ENSSSCT00000015585;gnl|UG|Ssc#S6090752;ENSSSCT00000001892
ko04540	Gap junction	7	202	1	2.44957	ENSSSCT00000027953;gnl|UG|Ssc#S46888458;ENSSSCT00000000184;ENSSSCT00000018731;gnl|UG|Ssc#S46879122;ENSSSCT00000009103;gnl|UG|Ssc#S35173257
ko04012	ErbB signaling pathway	7	208	1	2.37891	gnl|UG|Ssc#S55327094;ENSSSCT00000032169;gnl|UG|Ssc#S58312765;ENSSSCT00000014113;gnl|UG|Ssc#S52128921;ENSSSCT00000018731;ENSSSCT00000009103
ko05221	Acute myeloid leukemia	5	121	1	2.92097	gnl|UG|Ssc#S58304913;gnl|UG|Ssc#S55327094;ENSSSCT00000014113;gnl|UG|Ssc#S52128921;ENSSSCT00000018731
ko05414	Dilated cardiomyopathy	10	357	1	1.98004	gnl|UG|Ssc#S46888458;ENSSSCT00000023627;ENSSSCT00000011578;ENSSSCT00000026600;ENSSSCT00000000184;gnl|UG|Ssc#S6085466;ENSSSCT00000005302;ENSSSCT00000028700;ENSSSCT00000019141;ENSSSCT00000018801
ko05214	Glioma	6	168	1	2.52455	gnl|UG|Ssc#S55327094;ENSSSCT00000032169;gnl|UG|Ssc#S52128921;ENSSSCT00000018731;ENSSSCT00000015585;ENSSSCT00000009103
ko05223	Non-small cell lung cancer	5	125	1	2.8275	gnl|UG|Ssc#S55327094;gnl|UG|Ssc#S52128921;ENSSSCT00000018731;ENSSSCT00000015585;ENSSSCT00000009103
ko04150	mTOR signaling pathway	5	125	1	2.8275	gnl|UG|Ssc#S55327094;ENSSSCT00000017738;ENSSSCT00000014113;gnl|UG|Ssc#S52128921;ENSSSCT00000001892
ko05222	Small cell lung cancer	7	218	1	2.26978	gnl|UG|Ssc#S55327094;gnl|UG|Ssc#S58301952;gnl|UG|Ssc#S52128921;ENSSSCT00000015585;ENSSSCT00000006417;ENSSSCT00000012455;gnl|UG|Ssc#S18358696
ko04728	Dopaminergic synapse	8	266	1	2.12594	gnl|UG|Ssc#S46888458;gnl|UG|Ssc#S55327094;gnl|UG|Ssc#S58312765;gnl|UG|Ssc#S52128921;gnl|UG|Ssc#S58312032;ENSSSCT00000016157;ENSSSCT00000002650;ENSSSCT00000009103
ko05410	Hypertrophic cardiomyopathy (HCM)	8	275	1	2.05636	ENSSSCT00000023627;ENSSSCT00000011578;ENSSSCT00000026600;gnl|UG|Ssc#S6085466;ENSSSCT00000005302;ENSSSCT00000028700;ENSSSCT00000019141;ENSSSCT00000018801
ko05218	Melanoma	5	135	1	2.61806	ENSSSCT00000018509;gnl|UG|Ssc#S55327094;ENSSSCT00000032169;gnl|UG|Ssc#S52128921;ENSSSCT00000015585
ko04976	Bile secretion	5	137	1	2.57984	gnl|UG|Ssc#S46888458;gnl|UG|Ssc#S35171789;ENSSSCT00000000184;gnl|UG|Ssc#S20116742;ENSSSCT00000005763
ko04614	Renin-angiotensin system	2	26	1	5.4375	ENSSSCT00000013779;gnl|UG|Ssc#S58303896
ko04620	Toll-like receptor signaling pathway	6	192	1	2.20898	gnl|UG|Ssc#S55327094;gnl|UG|Ssc#S58312765;gnl|UG|Ssc#S55327280;gnl|UG|Ssc#S52128921;gnl|UG|Ssc#S46879471;ENSSSCT00000002650
ko05200	Pathways in cancer	16	730	1	1.54932	ENSSSCT00000018509;gnl|UG|Ssc#S58304913;gnl|UG|Ssc#S55327094;ENSSSCT00000032169;gnl|UG|Ssc#S58312765;gnl|UG|Ssc#S58301952;gnl|UG|Ssc#S52128921;ENSSSCT00000018731;ENSSSCT00000015585;gnl|UG|Ssc#S6090752;ENSSSCT00000006417;ENSSSCT00000002650;ENSSSCT00000001892;ENSSSCT00000009103;ENSSSCT00000012455;gnl|UG|Ssc#S18358696
ko04010	MAPK signaling pathway	13	578	1	1.58986	ENSSSCT00000018509;gnl|UG|Ssc#S55327094;gnl|UG|Ssc#S58312765;gnl|UG|Ssc#S52128921;ENSSSCT00000018731;gnl|UG|Ssc#S39984448;ENSSSCT00000028700;ENSSSCT00000006417;gnl|UG|Ssc#S46879471;ENSSSCT00000002650;ENSSSCT00000009103;ENSSSCT00000018801;ENSSSCT00000001852
ko04920	Adipocytokine signaling pathway	5	155	1	2.28024	gnl|UG|Ssc#S55327094;gnl|UG|Ssc#S58312765;gnl|UG|Ssc#S35167435;gnl|UG|Ssc#S52128921;ENSSSCT00000006417
ko04270	Vascular smooth muscle contraction	8	311	1	1.81833	gnl|UG|Ssc#S46888458;ENSSSCT00000000184;ENSSSCT00000017784;ENSSSCT00000028700;ENSSSCT00000011432;ENSSSCT00000009890;ENSSSCT00000009103;gnl|UG|Ssc#S57704942
ko00330	Arginine and proline metabolism	4	113	1	2.50221	gnl|UG|Ssc#S35170367;gnl|UG|Ssc#S35168240;gnl|UG|Ssc#S55325529;gnl|UG|Ssc#S35169682
ko00860	Porphyrin and chlorophyll metabolism	3	70	1	3.02946	ENSSSCT00000017636;ENSSSCT00000011838;gnl|UG|Ssc#S55319765
ko00640	Propanoate metabolism	3	71	1	2.9868	ENSSSCT00000010304;ENSSSCT00000012169;ENSSSCT00000023313
ko04973	Carbohydrate digestion and absorption	3	74	1	2.86571	gnl|UG|Ssc#S55327094;ENSSSCT00000029556;gnl|UG|Ssc#S52128921
ko05219	Bladder cancer	3	74	1	2.86571	ENSSSCT00000032169;ENSSSCT00000015585;ENSSSCT00000001892
ko04530	Tight junction	12	549	1	1.54508	gnl|UG|Ssc#S55327094;ENSSSCT00000011578;gnl|UG|Ssc#S55319630;ENSSSCT00000004443;gnl|UG|Ssc#S52128921;ENSSSCT00000019595;gnl|UG|Ssc#S58304403;gnl|UG|Ssc#S55325820;ENSSSCT00000015585;gnl|UG|Ssc#S58314202;ENSSSCT00000009103;ENSSSCT00000000592
ko00010	Glycolysis / Gluconeogenesis	4	122	1	2.31762	gnl|UG|Ssc#S35171973;ENSSSCT00000010058;gnl|UG|Ssc#S39982552;gnl|UG|Ssc#S46878740
ko04912	GnRH signaling pathway	6	223	1	1.90191	ENSSSCT00000002281;gnl|UG|Ssc#S46888458;gnl|UG|Ssc#S58312765;ENSSSCT00000000184;ENSSSCT00000018731;ENSSSCT00000028700
ko05146	Amoebiasis	9	388	1	1.63966	gnl|UG|Ssc#S46888458;ENSSSCT00000028386;gnl|UG|Ssc#S58301952;gnl|UG|Ssc#S58308641;ENSSSCT00000007841;gnl|UG|Ssc#S24317995;ENSSSCT00000009103;ENSSSCT00000012455;gnl|UG|Ssc#S18358696
ko05210	Colorectal cancer	4	128	1	2.20898	gnl|UG|Ssc#S55327094;gnl|UG|Ssc#S58312765;gnl|UG|Ssc#S52128921;ENSSSCT00000002650
ko04742	Taste transduction	2	40	1	3.53437	gnl|UG|Ssc#S46888458;ENSSSCT00000000184
ko05132	Salmonella infection	6	234	1	1.8125	ENSSSCT00000011578;gnl|UG|Ssc#S58312765;ENSSSCT00000019485;gnl|UG|Ssc#S23213517;ENSSSCT00000002650;ENSSSCT00000008349
ko05220	Chronic myeloid leukemia	5	183	1	1.93135	gnl|UG|Ssc#S55327094;ENSSSCT00000032169;gnl|UG|Ssc#S52128921;ENSSSCT00000018731;ENSSSCT00000015585
ko00514	Other types of O-glycan biosynthesis	3	85	1	2.49485	gnl|UG|Ssc#S55325125;ENSSSCT00000013222;ENSSSCT00000019344
ko05211	Renal cell carcinoma	4	133	1	2.12594	gnl|UG|Ssc#S55327094;gnl|UG|Ssc#S52128921;ENSSSCT00000018731;ENSSSCT00000001892
ko04726	Serotonergic synapse	6	239	1	1.77458	ENSSSCT00000027953;gnl|UG|Ssc#S46888458;gnl|UG|Ssc#S20116232;ENSSSCT00000028700;gnl|UG|Ssc#S58312032;ENSSSCT00000009103
ko04723	Retrograde endocannabinoid signaling	5	186	1	1.9002	gnl|UG|Ssc#S58312765;ENSSSCT00000000184;ENSSSCT00000028700;gnl|UG|Ssc#S58312032;ENSSSCT00000009103
ko04974	Protein digestion and absorption	6	247	1	1.71711	gnl|UG|Ssc#S58301952;gnl|UG|Ssc#S58308641;ENSSSCT00000007841;gnl|UG|Ssc#S24317995;gnl|UG|Ssc#S46876336;gnl|UG|Ssc#S58303896
ko00062	Fatty acid elongation	2	47	1	3.00798	ENSSSCT00000009375;ENSSSCT00000012169
ko04145	Phagosome	10	482	1	1.46655	ENSSSCT00000028386;ENSSSCT00000011578;gnl|UG|Ssc#S35167435;ENSSSCT00000010474;ENSSSCT00000001609;gnl|UG|Ssc#S20116742;gnl|UG|Ssc#S46879122;ENSSSCT00000010605;gnl|UG|Ssc#S58305096;gnl|UG|Ssc#S35173257
ko05169	Epstein-Barr virus infection	10	483	1	1.46351	gnl|UG|Ssc#S55327094;ENSSSCT00000032169;gnl|UG|Ssc#S58312765;gnl|UG|Ssc#S55319630;ENSSSCT00000010685;gnl|UG|Ssc#S52128921;gnl|UG|Ssc#S6090752;ENSSSCT00000006417;gnl|UG|Ssc#S46879471;gnl|UG|Ssc#S57704942
ko00480	Glutathione metabolism	3	95	1	2.23224	gnl|UG|Ssc#S35170367;gnl|UG|Ssc#S55321214;gnl|UG|Ssc#S35169682
ko00071	Fatty acid metabolism	3	98	1	2.1639	ENSSSCT00000009375;ENSSSCT00000010058;ENSSSCT00000012169
ko04962	Vasopressin-regulated water reabsorption	3	99	1	2.14205	gnl|UG|Ssc#S46888458;ENSSSCT00000028386;ENSSSCT00000000184
ko05168	Herpes simplex infection	8	378	1	1.49603	gnl|UG|Ssc#S58312765;gnl|UG|Ssc#S55319630;ENSSSCT00000001609;gnl|UG|Ssc#S6090752;ENSSSCT00000006417;ENSSSCT00000030804;gnl|UG|Ssc#S46879471;ENSSSCT00000002650
ko04727	GABAergic synapse	4	153	1	1.84804	ENSSSCT00000000184;ENSSSCT00000028700;gnl|UG|Ssc#S58312032;ENSSSCT00000009103
ko00630	Glyoxylate and dicarboxylate metabolism	2	53	1	2.66745	ENSSSCT00000030494;ENSSSCT00000028089
ko05166	HTLV-I infection	12	624	1	1.35938	gnl|UG|Ssc#S55327094;ENSSSCT00000032169;gnl|UG|Ssc#S58312765;ENSSSCT00000010685;ENSSSCT00000000184;gnl|UG|Ssc#S52128921;ENSSSCT00000001609;ENSSSCT00000015585;gnl|UG|Ssc#S6090752;gnl|UG|Ssc#S35171183;ENSSSCT00000002650;ENSSSCT00000001852
ko00970	Aminoacyl-tRNA biosynthesis	3	102	1	2.07904	gnl|UG|Ssc#S35170972;ENSSSCT00000011838;gnl|UG|Ssc#S58311620
ko04961	Endocrine and other factor-regulated calcium reabsorption	3	104	1	2.03906	gnl|UG|Ssc#S46888458;ENSSSCT00000000184;ENSSSCT00000009103
ko04666	Fc gamma R-mediated phagocytosis	7	328	1	1.50857	gnl|UG|Ssc#S55327094;gnl|UG|Ssc#S23213517;ENSSSCT00000014113;gnl|UG|Ssc#S52128921;ENSSSCT00000009103;ENSSSCT00000008349;ENSSSCT00000018931
ko04975	Fat digestion and absorption	3	108	1	1.96354	gnl|UG|Ssc#S35167435;gnl|UG|Ssc#S20116742;gnl|UG|Ssc#S35169877
ko00512	Mucin type O-Glycan biosynthesis	2	58	1	2.4375	ENSSSCT00000011151;ENSSSCT00000010641
ko00280	Valine, leucine and isoleucine degradation	3	112	1	1.89342	ENSSSCT00000009375;ENSSSCT00000005273;ENSSSCT00000012169
ko05032	Morphine addiction	4	169	1	1.67308	gnl|UG|Ssc#S46888458;ENSSSCT00000000184;gnl|UG|Ssc#S58312032;ENSSSCT00000009103
ko05215	Prostate cancer	4	170	1	1.66324	gnl|UG|Ssc#S55327094;ENSSSCT00000032169;gnl|UG|Ssc#S52128921;ENSSSCT00000018731
ko05213	Endometrial cancer	3	115	1	1.84402	gnl|UG|Ssc#S55327094;gnl|UG|Ssc#S52128921;ENSSSCT00000018731
ko04210	Apoptosis	4	179	1	1.57961	gnl|UG|Ssc#S55327094;gnl|UG|Ssc#S52128921;gnl|UG|Ssc#S20116737;ENSSSCT00000006417
ko03050	Proteasome	2	68	1	2.07904	gnl|UG|Ssc#S17515838;gnl|UG|Ssc#S55326866
ko04971	Gastric acid secretion	4	180	1	1.57083	gnl|UG|Ssc#S46888458;ENSSSCT00000000184;ENSSSCT00000009103;gnl|UG|Ssc#S57704942
ko04914	Progesterone-mediated oocyte maturation	4	186	1	1.52016	gnl|UG|Ssc#S55327094;gnl|UG|Ssc#S58312765;ENSSSCT00000000184;gnl|UG|Ssc#S52128921
ko00350	Tyrosine metabolism	2	73	1	1.93664	ENSSSCT00000010058;ENSSSCT00000016157
ko05100	Bacterial invasion of epithelial cells	4	189	1	1.49603	ENSSSCT00000011578;gnl|UG|Ssc#S23213517;ENSSSCT00000023621;ENSSSCT00000008349
ko00561	Glycerolipid metabolism	3	132	1	1.60653	gnl|UG|Ssc#S35172038;gnl|UG|Ssc#S55324140;gnl|UG|Ssc#S35169877
ko04062	Chemokine signaling pathway	6	317	1	1.33793	gnl|UG|Ssc#S55327094;ENSSSCT00000000184;ENSSSCT00000023621;gnl|UG|Ssc#S52128921;ENSSSCT00000018731;gnl|UG|Ssc#S58312032
ko04977	Vitamin digestion and absorption	2	76	1	1.8602	gnl|UG|Ssc#S20116742;gnl|UG|Ssc#S20116221
ko05140	Leishmaniasis	4	199	1	1.42085	ENSSSCT00000001609;gnl|UG|Ssc#S6090752;gnl|UG|Ssc#S46879471;ENSSSCT00000002650
ko00051	Fructose and mannose metabolism	2	81	1	1.74537	gnl|UG|Ssc#S35172038;gnl|UG|Ssc#S39982552
ko05152	Tuberculosis	9	524	1	1.2141	ENSSSCT00000019322;ENSSSCT00000028386;gnl|UG|Ssc#S55327094;gnl|UG|Ssc#S58312765;ENSSSCT00000010474;gnl|UG|Ssc#S52128921;ENSSSCT00000001609;gnl|UG|Ssc#S6090752;gnl|UG|Ssc#S58305096
ko04310	Wnt signaling pathway	6	331	1	1.28134	ENSSSCT00000017441;gnl|UG|Ssc#S58312765;gnl|UG|Ssc#S55319630;gnl|UG|Ssc#S58313966;ENSSSCT00000015686;ENSSSCT00000009103
ko04630	Jak-STAT signaling pathway	5	268	1	1.3188	gnl|UG|Ssc#S55327094;ENSSSCT00000012011;gnl|UG|Ssc#S52128921;ENSSSCT00000018731;gnl|UG|Ssc#S6090752
ko04722	Neurotrophin signaling pathway	6	334	1	1.26984	gnl|UG|Ssc#S55327094;gnl|UG|Ssc#S58312765;gnl|UG|Ssc#S52128921;ENSSSCT00000018731;gnl|UG|Ssc#S58301275;gnl|UG|Ssc#S55261053
ko04964	Proximal tubule bicarbonate reclamation	1	29	1	2.4375	gnl|UG|Ssc#S35171789
ko04970	Salivary secretion	4	209	1	1.35287	gnl|UG|Ssc#S46888458;ENSSSCT00000000184;ENSSSCT00000009103;ENSSSCT00000027339
ko05412	Arrhythmogenic right ventricular cardiomyopathy (ARVC)	4	209	1	1.35287	ENSSSCT00000011578;ENSSSCT00000028700;ENSSSCT00000019141;ENSSSCT00000018801
ko00380	Tryptophan metabolism	2	86	1	1.6439	gnl|UG|Ssc#S55325398;ENSSSCT00000012169
ko04724	Glutamatergic synapse	5	275	1	1.28523	gnl|UG|Ssc#S46888458;gnl|UG|Ssc#S18299969;ENSSSCT00000000184;gnl|UG|Ssc#S58312032;ENSSSCT00000009103
ko05142	Chagas disease (American trypanosomiasis)	5	281	1	1.25778	gnl|UG|Ssc#S46888458;gnl|UG|Ssc#S55327094;gnl|UG|Ssc#S58312765;gnl|UG|Ssc#S52128921;ENSSSCT00000002650
ko03015	mRNA surveillance pathway	4	217	1	1.303	gnl|UG|Ssc#S58302461;ENSSSCT00000008872;gnl|UG|Ssc#S46879584;ENSSSCT00000019028
ko05034	Alcoholism	5	282	1	1.25332	gnl|UG|Ssc#S46888458;gnl|UG|Ssc#S58310606;ENSSSCT00000018731;gnl|UG|Ssc#S58312032;ENSSSCT00000003901
ko03022	Basal transcription factors	2	91	1	1.55357	ENSSSCT00000030804;ENSSSCT00000019273
ko04978	Mineral absorption	2	98	1	1.4426	ENSSSCT00000017636;gnl|UG|Ssc#S55319765
ko04930	Type II diabetes mellitus	2	98	1	1.4426	gnl|UG|Ssc#S58312765;gnl|UG|Ssc#S46878740
ko00510	N-Glycan biosynthesis	2	99	1	1.42803	gnl|UG|Ssc#S23213468;ENSSSCT00000002038
ko00310	Lysine degradation	3	164	1	1.29306	gnl|UG|Ssc#S55325398;gnl|UG|Ssc#S55325820;ENSSSCT00000012169
ko00563	Glycosylphosphatidylinositol(GPI)-anchor biosynthesis	1	37	1	1.91047	gnl|UG|Ssc#S35167321
ko00601	Glycosphingolipid biosynthesis - lacto and neolacto series	1	37	1	1.91047	ENSSSCT00000006069
ko05164	Influenza A	7	433	1	1.14275	gnl|UG|Ssc#S55327094;ENSSSCT00000011578;gnl|UG|Ssc#S58312765;ENSSSCT00000008872;gnl|UG|Ssc#S52128921;ENSSSCT00000001609;gnl|UG|Ssc#S6090752
ko04370	VEGF signaling pathway	3	166	1	1.27748	gnl|UG|Ssc#S55327094;gnl|UG|Ssc#S52128921;ENSSSCT00000009103
ko04110	Cell cycle	4	235	1	1.20319	ENSSSCT00000032169;gnl|UG|Ssc#S58303146;ENSSSCT00000015585;ENSSSCT00000006600
ko04662	B cell receptor signaling pathway	4	237	1	1.19304	gnl|UG|Ssc#S55327094;gnl|UG|Ssc#S52128921;ENSSSCT00000018731;ENSSSCT00000002650
ko04664	Fc epsilon RI signaling pathway	4	239	1	1.18305	gnl|UG|Ssc#S55327094;gnl|UG|Ssc#S58312765;gnl|UG|Ssc#S52128921;ENSSSCT00000018731
ko04330	Notch signaling pathway	2	106	1	1.33373	gnl|UG|Ssc#S51750135;ENSSSCT00000024788
ko05031	Amphetamine addiction	3	177	1	1.19809	gnl|UG|Ssc#S46888458;ENSSSCT00000002650;ENSSSCT00000009103
ko04350	TGF-beta signaling pathway	3	179	1	1.18471	ENSSSCT00000009900;gnl|UG|Ssc#S55324077;ENSSSCT00000014113
ko00040	Pentose and glucuronate interconversions	1	44	1	1.60653	gnl|UG|Ssc#S35172038
ko02010	ABC transporters	2	112	1	1.26228	gnl|UG|Ssc#S58309965;ENSSSCT00000000617
ko00532	Glycosaminoglycan biosynthesis - chondroitin sulfate	1	45	1	1.57083	ENSSSCT00000023627
ko05416	Viral myocarditis	8	531	1	1.06497	gnl|UG|Ssc#S58313422;ENSSSCT00000011578;ENSSSCT00000019595;ENSSSCT00000001609;gnl|UG|Ssc#S58304403;ENSSSCT00000019141;gnl|UG|Ssc#S58314202;ENSSSCT00000000592
ko00830	Retinol metabolism	2	115	1	1.22935	gnl|UG|Ssc#S58311449;ENSSSCT00000010058
ko00052	Galactose metabolism	1	49	1	1.4426	gnl|UG|Ssc#S35172038
ko00982	Drug metabolism - cytochrome P450	2	119	1	1.18803	gnl|UG|Ssc#S55321214;ENSSSCT00000010058
ko00030	Pentose phosphate pathway	1	50	1	1.41375	gnl|UG|Ssc#S39982552
ko00650	Butanoate metabolism	1	50	1	1.41375	ENSSSCT00000012169
ko04020	Calcium signaling pathway	8	556	1	1.01709	ENSSSCT00000027953;gnl|UG|Ssc#S46888458;ENSSSCT00000028700;ENSSSCT00000009890;gnl|UG|Ssc#S35171183;ENSSSCT00000009103;gnl|UG|Ssc#S50210731;gnl|UG|Ssc#S57704942
ko01040	Biosynthesis of unsaturated fatty acids	1	53	1	1.33373	ENSSSCT00000005381
ko04916	Melanogenesis	3	198	1	1.07102	gnl|UG|Ssc#S46888458;ENSSSCT00000000184;ENSSSCT00000009103
ko04622	RIG-I-like receptor signaling pathway	2	126	1	1.12202	gnl|UG|Ssc#S58312765;ENSSSCT00000006417
ko04660	T cell receptor signaling pathway	5	347	1	1.01855	gnl|UG|Ssc#S55327094;gnl|UG|Ssc#S52128921;ENSSSCT00000018731;ENSSSCT00000015585;ENSSSCT00000002650
ko00980	Metabolism of xenobiotics by cytochrome P450	2	130	1	1.0875	gnl|UG|Ssc#S55321214;ENSSSCT00000010058
ko00410	beta-Alanine metabolism	1	59	1	1.19809	ENSSSCT00000012169
ko05134	Legionellosis	2	140	1	1.00982	gnl|UG|Ssc#S58310942;gnl|UG|Ssc#S17514632
ko00270	Cysteine and methionine metabolism	1	63	1	1.12202	ENSSSCT00000014923
ko00592	alpha-Linolenic acid metabolism	1	63	1	1.12202	ENSSSCT00000005381
ko03020	RNA polymerase	1	64	1	1.10449	gnl|UG|Ssc#S57704942
ko05202	Transcriptional misregulation in cancer	7	518	1	0.955236	gnl|UG|Ssc#S58304913;ENSSSCT00000032169;gnl|UG|Ssc#S55322464;ENSSSCT00000011287;ENSSSCT00000019273;gnl|UG|Ssc#S46878410;ENSSSCT00000007590
ko04972	Pancreatic secretion	3	223	1	0.950953	gnl|UG|Ssc#S46888458;ENSSSCT00000000184;ENSSSCT00000009103
ko04520	Adherens junction	3	229	1	0.926037	ENSSSCT00000011578;gnl|UG|Ssc#S55319630;ENSSSCT00000004443
ko04115	p53 signaling pathway	2	153	1	0.92402	ENSSSCT00000032169;ENSSSCT00000015585
ko04142	Lysosome	3	232	1	0.914062	gnl|UG|Ssc#S35173684;ENSSSCT00000010474;gnl|UG|Ssc#S35171357
ko04070	Phosphatidylinositol signaling system	3	237	1	0.894778	gnl|UG|Ssc#S35172271;gnl|UG|Ssc#S55324140;ENSSSCT00000009103
ko03008	Ribosome biogenesis in eukaryotes	2	160	1	0.883594	gnl|UG|Ssc#S55319630;ENSSSCT00000010685
ko04080	Neuroactive ligand-receptor interaction	5	401	1	0.88139	ENSSSCT00000027953;gnl|UG|Ssc#S58311449;ENSSSCT00000019032;ENSSSCT00000013779;ENSSSCT00000009890
ko04120	Ubiquitin mediated proteolysis	4	324	1	0.872685	gnl|UG|Ssc#S55321733;ENSSSCT00000014314;gnl|UG|Ssc#S58307937;gnl|UG|Ssc#S55326730
ko04670	Leukocyte transendothelial migration	4	326	1	0.867331	ENSSSCT00000011578;ENSSSCT00000004443;ENSSSCT00000009103;gnl|UG|Ssc#S55320350
ko04621	NOD-like receptor signaling pathway	2	169	1	0.836538	gnl|UG|Ssc#S58312765;gnl|UG|Ssc#S46879471
ko00140	Steroid hormone biosynthesis	1	83	1	0.851657	ENSSSCT00000016157
ko03420	Nucleotide excision repair	1	84	1	0.841518	ENSSSCT00000014314
ko04064	NF-kappa B signaling pathway	4	336	1	0.841518	gnl|UG|Ssc#S55319630;ENSSSCT00000011287;ENSSSCT00000006417;gnl|UG|Ssc#S46879471
ko04320	Dorso-ventral axis formation	1	85	1	0.831618	ENSSSCT00000018731
ko05133	Pertussis	2	178	1	0.794242	gnl|UG|Ssc#S58312765;ENSSSCT00000002650
ko00564	Glycerophospholipid metabolism	2	178	1	0.794242	gnl|UG|Ssc#S55324140;gnl|UG|Ssc#S35169877
ko04730	Long-term depression	2	178	1	0.794242	gnl|UG|Ssc#S46888458;ENSSSCT00000009103
ko05162	Measles	5	428	1	0.825789	gnl|UG|Ssc#S55327094;gnl|UG|Ssc#S55319630;gnl|UG|Ssc#S52128921;ENSSSCT00000015585;gnl|UG|Ssc#S6090752
ko03460	Fanconi anemia pathway	1	94	1	0.751995	ENSSSCT00000003974
ko03320	PPAR signaling pathway	2	186	1	0.760081	gnl|UG|Ssc#S35167435;ENSSSCT00000005381
ko00520	Amino sugar and nucleotide sugar metabolism	1	95	1	0.744079	gnl|UG|Ssc#S35172045
ko00230	Purine metabolism	4	359	1	0.787604	ENSSSCT00000000184;gnl|UG|Ssc#S40198684;gnl|UG|Ssc#S46878740;gnl|UG|Ssc#S57704942
ko05020	Prion diseases	1	97	1	0.728737	gnl|UG|Ssc#S35164643
ko00240	Pyrimidine metabolism	2	191	1	0.740183	gnl|UG|Ssc#S40198684;gnl|UG|Ssc#S57704942
ko00500	Starch and sucrose metabolism	1	99	1	0.714015	gnl|UG|Ssc#S58313828
ko05030	Cocaine addiction	1	100	1	0.706875	gnl|UG|Ssc#S46888458
ko04960	Aldosterone-regulated sodium reabsorption	1	102	1	0.693015	ENSSSCT00000009103
ko04810	Regulation of actin cytoskeleton	6	533	1	0.795732	ENSSSCT00000018509;ENSSSCT00000011578;ENSSSCT00000019485;gnl|UG|Ssc#S23213517;ENSSSCT00000008349;gnl|UG|Ssc#S57704942
ko05144	Malaria	2	204	1	0.693015	gnl|UG|Ssc#S35167435;gnl|UG|Ssc#S58303107
ko04623	Cytosolic DNA-sensing pathway	1	112	1	0.631138	gnl|UG|Ssc#S57704942
ko05323	Rheumatoid arthritis	3	304	1	0.697574	ENSSSCT00000001609;ENSSSCT00000002650;ENSSSCT00000001892
ko04144	Endocytosis	6	562	1	0.754671	gnl|UG|Ssc#S23698058;ENSSSCT00000028386;gnl|UG|Ssc#S55324077;gnl|UG|Ssc#S35164870;gnl|UG|Ssc#S58311754;ENSSSCT00000005763
ko04610	Complement and coagulation cascades	2	215	1	0.657558	ENSSSCT00000027047;ENSSSCT00000011287
ko04640	Hematopoietic cell lineage	2	236	1	0.599047	gnl|UG|Ssc#S35167435;gnl|UG|Ssc#S58303896
ko00562	Inositol phosphate metabolism	1	138	1	0.512228	gnl|UG|Ssc#S35172271
ko05143	African trypanosomiasis	1	139	1	0.508543	ENSSSCT00000009103
ko04612	Antigen processing and presentation	2	249	1	0.567771	ENSSSCT00000001609;gnl|UG|Ssc#S55320406
ko05014	Amyotrophic lateral sclerosis (ALS)	1	144	1	0.490885	gnl|UG|Ssc#S35164643
ko05322	Systemic lupus erythematosus	3	381	1	0.556594	gnl|UG|Ssc#S58310606;ENSSSCT00000001609;ENSSSCT00000003901
ko05332	Graft-versus-host disease	1	173	1	0.408598	ENSSSCT00000001609
ko03018	RNA degradation	1	177	1	0.399364	gnl|UG|Ssc#S46879584
ko04146	Peroxisome	1	182	1	0.388393	gnl|UG|Ssc#S35164643
ko04720	Long-term potentiation	1	182	1	0.388393	ENSSSCT00000009103
ko04940	Type I diabetes mellitus	1	188	1	0.375997	ENSSSCT00000001609
ko04650	Natural killer cell mediated cytotoxicity	2	317	1	0.445978	ENSSSCT00000018731;ENSSSCT00000009103
ko05310	Asthma	1	209	1	0.338218	ENSSSCT00000001609
ko04672	Intestinal immune network for IgA production	1	244	1	0.289703	ENSSSCT00000001609
ko05330	Allograft rejection	1	248	1	0.28503	ENSSSCT00000001609
ko04114	Oocyte meiosis	1	251	1	0.281624	ENSSSCT00000000184
ko04514	Cell adhesion molecules (CAMs)	2	399	1	0.354323	ENSSSCT00000001609;gnl|UG|Ssc#S55320350
ko05320	Autoimmune thyroid disease	1	277	1	0.25519	ENSSSCT00000001609
ko05150	Staphylococcus aureus infection	1	279	1	0.25336	ENSSSCT00000001609
ko04360	Axon guidance	2	418	1	0.338218	gnl|UG|Ssc#S35170179;ENSSSCT00000000491
ko04060	Cytokine-cytokine receptor interaction	1	312	1	0.226562	ENSSSCT00000012011

## Sheet: TC70vsTC90
Path_ID	Path_name	Number of DEGs	Number of all genes	FDR	enrichment	Gene_list
ko03320	PPAR signaling pathway	6	186	0.0471366	6.54839	gnl|UG|Ssc#S23212825;ENSSSCT00000017589;ENSSSCT00000023638;gnl|UG|Ssc#S50674927;ENSSSCT00000017187;gnl|UG|Ssc#S35164729
ko04974	Protein digestion and absorption	6	247	0.197694	4.93117	gnl|UG|Ssc#S55325570;ENSSSCT00000006901;gnl|UG|Ssc#S46880549;ENSSSCT00000014043;gnl|UG|Ssc#S46879763;ENSSSCT00000005921
ko01100	Metabolic pathways	21	2246	0.40383	1.89804	gnl|UG|Ssc#S35172271;gnl|UG|Ssc#S55319290;ENSSSCT00000015537;ENSSSCT00000006553;gnl|UG|Ssc#S17525027;gnl|UG|Ssc#S35168504;gnl|UG|Ssc#S35167328;gnl|UG|Ssc#S35168240;ENSSSCT00000017589;ENSSSCT00000023638;ENSSSCT00000026020;ENSSSCT00000016713;gnl|UG|Ssc#S35168666;gnl|UG|Ssc#S23213221;gnl|UG|Ssc#S55325393;gnl|UG|Ssc#S39982552;gnl|UG|Ssc#S35172014;ENSSSCT00000017187;ENSSSCT00000018632;gnl|UG|Ssc#S1829…
ko04510	Focal adhesion	9	629	0.530838	2.90461	gnl|UG|Ssc#S55325570;gnl|UG|Ssc#S55327280;ENSSSCT00000014043;gnl|UG|Ssc#S46879763;ENSSSCT00000001892;gnl|UG|Ssc#S58310425;gnl|UG|Ssc#S20116167;gnl|UG|Ssc#S46880445;gnl|UG|Ssc#S57704942
ko04614	Renin-angiotensin system	2	26	1	15.6154	gnl|UG|Ssc#S34273825;gnl|UG|Ssc#S20116695
ko04964	Proximal tubule bicarbonate reclamation	2	29	1	14	ENSSSCT00000006901;gnl|UG|Ssc#S55320446
ko00900	Terpenoid backbone biosynthesis	2	32	1	12.6875	gnl|UG|Ssc#S35168666;gnl|UG|Ssc#S23213221
ko05416	Viral myocarditis	7	531	1	2.67608	gnl|UG|Ssc#S58304401;gnl|UG|Ssc#S22415872;gnl|UG|Ssc#S35171270;gnl|UG|Ssc#S55295965;gnl|UG|Ssc#S40831913;gnl|UG|Ssc#S35172999;gnl|UG|Ssc#S20116167
ko00330	Arginine and proline metabolism	3	113	1	5.38938	gnl|UG|Ssc#S35168504;gnl|UG|Ssc#S35168240;gnl|UG|Ssc#S35172014
ko00030	Pentose phosphate pathway	2	50	1	8.12	gnl|UG|Ssc#S55325393;gnl|UG|Ssc#S39982552
ko00250	Alanine, aspartate and glutamate metabolism	2	52	1	7.80769	ENSSSCT00000016713;gnl|UG|Ssc#S35172014
ko00270	Cysteine and methionine metabolism	2	63	1	6.44444	ENSSSCT00000015537;gnl|UG|Ssc#S35172014
ko04920	Adipocytokine signaling pathway	3	155	1	3.92903	gnl|UG|Ssc#S43678671;gnl|UG|Ssc#S50674927;ENSSSCT00000017187
ko00350	Tyrosine metabolism	2	73	1	5.56164	gnl|UG|Ssc#S17525027;gnl|UG|Ssc#S35172014
ko05332	Graft-versus-host disease	3	173	1	3.52023	gnl|UG|Ssc#S34273825;gnl|UG|Ssc#S35171270;gnl|UG|Ssc#S35172999
ko04530	Tight junction	6	549	1	2.21858	gnl|UG|Ssc#S55326586;gnl|UG|Ssc#S58304401;gnl|UG|Ssc#S22415872;gnl|UG|Ssc#S55295965;gnl|UG|Ssc#S40831913;gnl|UG|Ssc#S46880445
ko05012	Parkinson's disease	4	290	1	2.8	ENSSSCT00000017193;ENSSSCT00000018072;ENSSSCT00000018632;gnl|UG|Ssc#S18291998
ko00051	Fructose and mannose metabolism	2	81	1	5.01235	gnl|UG|Ssc#S55325393;gnl|UG|Ssc#S39982552
ko00400	Phenylalanine, tyrosine and tryptophan biosynthesis	1	13	1	15.6154	gnl|UG|Ssc#S35172014
ko04940	Type I diabetes mellitus	3	188	1	3.23936	gnl|UG|Ssc#S34273825;gnl|UG|Ssc#S35171270;gnl|UG|Ssc#S35172999
ko04512	ECM-receptor interaction	4	320	1	2.5375	gnl|UG|Ssc#S55325570;gnl|UG|Ssc#S55327280;ENSSSCT00000014043;gnl|UG|Ssc#S46879763
ko00430	Taurine and hypotaurine metabolism	1	15	1	13.5333	ENSSSCT00000015537
ko00071	Fatty acid metabolism	2	98	1	4.14286	ENSSSCT00000017589;ENSSSCT00000017187
ko04930	Type II diabetes mellitus	2	98	1	4.14286	gnl|UG|Ssc#S43678671;gnl|UG|Ssc#S50674927
ko05166	HTLV-I infection	6	624	1	1.95192	ENSSSCT00000017193;gnl|UG|Ssc#S23213221;ENSSSCT00000002650;gnl|UG|Ssc#S35171270;gnl|UG|Ssc#S35172999;ENSSSCT00000015660
ko05168	Herpes simplex infection	4	378	1	2.14815	gnl|UG|Ssc#S34273825;ENSSSCT00000002650;gnl|UG|Ssc#S35171270;gnl|UG|Ssc#S35172999
ko00010	Glycolysis / Gluconeogenesis	2	122	1	3.32787	gnl|UG|Ssc#S55325393;gnl|UG|Ssc#S39982552
ko05330	Allograft rejection	3	248	1	2.45565	gnl|UG|Ssc#S34273825;gnl|UG|Ssc#S35171270;gnl|UG|Ssc#S35172999
ko04612	Antigen processing and presentation	3	249	1	2.44578	gnl|UG|Ssc#S58314864;gnl|UG|Ssc#S35171270;gnl|UG|Ssc#S35172999
ko05146	Amoebiasis	4	388	1	2.09278	gnl|UG|Ssc#S55325570;ENSSSCT00000014043;gnl|UG|Ssc#S46879763;gnl|UG|Ssc#S46880445
ko04150	mTOR signaling pathway	2	125	1	3.248	gnl|UG|Ssc#S23213520;ENSSSCT00000001892
ko04144	Endocytosis	5	562	1	1.80605	gnl|UG|Ssc#S55325570;ENSSSCT00000027288;gnl|UG|Ssc#S35171270;gnl|UG|Ssc#S35172999;gnl|UG|Ssc#S20116167
ko00120	Primary bile acid biosynthesis	1	32	1	6.34375	ENSSSCT00000023638
ko05320	Autoimmune thyroid disease	3	277	1	2.19856	gnl|UG|Ssc#S34273825;gnl|UG|Ssc#S35171270;gnl|UG|Ssc#S35172999
ko00670	One carbon pool by folate	1	37	1	5.48649	gnl|UG|Ssc#S35167328
ko00100	Steroid biosynthesis	1	38	1	5.34211	ENSSSCT00000026020
ko04710	Circadian rhythm - mammal	1	39	1	5.20513	ENSSSCT00000030248
ko00360	Phenylalanine metabolism	1	43	1	4.72093	gnl|UG|Ssc#S35172014
ko04060	Cytokine-cytokine receptor interaction	3	312	1	1.95192	gnl|UG|Ssc#S34273825;gnl|UG|Ssc#S58302636;gnl|UG|Ssc#S55324186
ko00052	Galactose metabolism	1	49	1	4.14286	gnl|UG|Ssc#S55325393
ko04971	Gastric acid secretion	2	180	1	2.25556	ENSSSCT00000006901;gnl|UG|Ssc#S57704942
ko04146	Peroxisome	2	182	1	2.23077	ENSSSCT00000023638;ENSSSCT00000017187
ko04910	Insulin signaling pathway	3	334	1	1.82335	gnl|UG|Ssc#S43678671;ENSSSCT00000026451;gnl|UG|Ssc#S55319649
ko05100	Bacterial invasion of epithelial cells	2	189	1	2.14815	gnl|UG|Ssc#S35171141;gnl|UG|Ssc#S20116167
ko00240	Pyrimidine metabolism	2	191	1	2.12565	gnl|UG|Ssc#S35167328;gnl|UG|Ssc#S57704942
ko04620	Toll-like receptor signaling pathway	2	192	1	2.11458	gnl|UG|Ssc#S55327280;ENSSSCT00000002650
ko04725	Cholinergic synapse	2	193	1	2.10363	ENSSSCT00000025158;ENSSSCT00000002650
ko04130	SNARE interactions in vesicular transport	1	58	1	3.5	ENSSSCT00000023473
ko04810	Regulation of actin cytoskeleton	4	533	1	1.52345	ENSSSCT00000018567;gnl|UG|Ssc#S35171141;gnl|UG|Ssc#S46880445;gnl|UG|Ssc#S57704942
ko03020	RNA polymerase	1	64	1	3.17188	gnl|UG|Ssc#S57704942
ko04012	ErbB signaling pathway	2	208	1	1.95192	ENSSSCT00000014043;ENSSSCT00000027288
ko04610	Complement and coagulation cascades	2	215	1	1.88837	ENSSSCT00000028670;gnl|UG|Ssc#S58313413
ko04020	Calcium signaling pathway	4	556	1	1.46043	ENSSSCT00000027288;ENSSSCT00000008553;ENSSSCT00000017193;gnl|UG|Ssc#S57704942
ko03013	RNA transport	3	385	1	1.58182	ENSSSCT00000024980;ENSSSCT00000018567;gnl|UG|Ssc#S26710672
ko04972	Pancreatic secretion	2	223	1	1.82063	ENSSSCT00000006901;ENSSSCT00000008553
ko05010	Alzheimer's disease	3	394	1	1.54569	ENSSSCT00000008553;ENSSSCT00000018632;gnl|UG|Ssc#S18291998
ko04973	Carbohydrate digestion and absorption	1	74	1	2.74324	ENSSSCT00000006901
ko05219	Bladder cancer	1	74	1	2.74324	ENSSSCT00000001892
ko04514	Cell adhesion molecules (CAMs)	3	399	1	1.52632	gnl|UG|Ssc#S35171270;gnl|UG|Ssc#S46879633;gnl|UG|Ssc#S35172999
ko04080	Neuroactive ligand-receptor interaction	3	401	1	1.5187	gnl|UG|Ssc#S34273825;ENSSSCT00000017737;gnl|UG|Ssc#S58301045
ko05132	Salmonella infection	2	234	1	1.73504	gnl|UG|Ssc#S35171141;ENSSSCT00000002650
ko05016	Huntington's disease	3	415	1	1.46747	ENSSSCT00000017193;ENSSSCT00000018632;gnl|UG|Ssc#S18291998
ko00514	Other types of O-glycan biosynthesis	1	85	1	2.38824	gnl|UG|Ssc#S58308365
ko05164	Influenza A	3	433	1	1.40647	gnl|UG|Ssc#S34273825;ENSSSCT00000017193;gnl|UG|Ssc#S23213221
ko00480	Glutathione metabolism	1	95	1	2.13684	ENSSSCT00000014100
ko05020	Prion diseases	1	97	1	2.09278	ENSSSCT00000015660
ko04978	Mineral absorption	1	98	1	2.07143	ENSSSCT00000006901
ko04962	Vasopressin-regulated water reabsorption	1	99	1	2.05051	gnl|UG|Ssc#S58301045
ko04960	Aldosterone-regulated sodium reabsorption	1	102	1	1.9902	ENSSSCT00000006901
ko00190	Oxidative phosphorylation	2	279	1	1.4552	ENSSSCT00000018632;gnl|UG|Ssc#S18291998
ko04961	Endocrine and other factor-regulated calcium reabsorption	1	104	1	1.95192	ENSSSCT00000006901
ko05142	Chagas disease (American trypanosomiasis)	2	281	1	1.44484	gnl|UG|Ssc#S34273825;ENSSSCT00000002650
ko04330	Notch signaling pathway	1	106	1	1.91509	gnl|UG|Ssc#S55324145
ko04145	Phagosome	3	482	1	1.26349	gnl|UG|Ssc#S58308237;gnl|UG|Ssc#S35171270;gnl|UG|Ssc#S35172999
ko02010	ABC transporters	1	112	1	1.8125	gnl|UG|Ssc#S58305138
ko04623	Cytosolic DNA-sensing pathway	1	112	1	1.8125	gnl|UG|Ssc#S57704942
ko05169	Epstein-Barr virus infection	3	483	1	1.26087	gnl|UG|Ssc#S35171270;gnl|UG|Ssc#S35172999;gnl|UG|Ssc#S57704942
ko05323	Rheumatoid arthritis	2	304	1	1.33553	ENSSSCT00000002650;ENSSSCT00000001892
ko00982	Drug metabolism - cytochrome P450	1	119	1	1.70588	ENSSSCT00000014100
ko04622	RIG-I-like receptor signaling pathway	1	126	1	1.61111	ENSSSCT00000028884
ko05210	Colorectal cancer	1	128	1	1.58594	ENSSSCT00000002650
ko00980	Metabolism of xenobiotics by cytochrome P450	1	130	1	1.56154	ENSSSCT00000014100
ko04670	Leukocyte transendothelial migration	2	326	1	1.2454	ENSSSCT00000019029;gnl|UG|Ssc#S46880445
ko05211	Renal cell carcinoma	1	133	1	1.52632	ENSSSCT00000001892
ko05200	Pathways in cancer	4	730	1	1.11233	gnl|UG|Ssc#S55325570;gnl|UG|Ssc#S34273825;ENSSSCT00000002650;ENSSSCT00000001892
ko04722	Neurotrophin signaling pathway	2	334	1	1.21557	gnl|UG|Ssc#S34273825;gnl|UG|Ssc#S49954467
ko04976	Bile secretion	1	137	1	1.48175	ENSSSCT00000006901
ko00562	Inositol phosphate metabolism	1	138	1	1.47101	gnl|UG|Ssc#S35172271
ko05143	African trypanosomiasis	1	139	1	1.46043	gnl|UG|Ssc#S34273825
ko04260	Cardiac muscle contraction	1	141	1	1.43972	ENSSSCT00000006901
ko04660	T cell receptor signaling pathway	2	347	1	1.17003	ENSSSCT00000014043;ENSSSCT00000002650
ko00230	Purine metabolism	2	359	1	1.13092	gnl|UG|Ssc#S55319290;gnl|UG|Ssc#S57704942
ko03010	Ribosome	2	359	1	1.13092	gnl|UG|Ssc#S40353888;gnl|UG|Ssc#S55325457
ko00590	Arachidonic acid metabolism	1	153	1	1.3268	ENSSSCT00000006084
ko04727	GABAergic synapse	1	153	1	1.3268	gnl|UG|Ssc#S55320446
ko05212	Pancreatic cancer	1	154	1	1.31818	ENSSSCT00000001892
ko04621	NOD-like receptor signaling pathway	1	169	1	1.20118	ENSSSCT00000014043
ko05031	Amphetamine addiction	1	177	1	1.14689	ENSSSCT00000002650
ko05133	Pertussis	1	178	1	1.14045	ENSSSCT00000002650
ko00564	Glycerophospholipid metabolism	1	178	1	1.14045	ENSSSCT00000025158
ko04210	Apoptosis	1	179	1	1.13408	gnl|UG|Ssc#S34273825
ko05140	Leishmaniasis	1	199	1	1.0201	ENSSSCT00000002650
ko04540	Gap junction	1	202	1	1.00495	gnl|UG|Ssc#S58308237
ko04970	Salivary secretion	1	209	1	0.971292	ENSSSCT00000006901
ko05412	Arrhythmogenic right ventricular cardiomyopathy (ARVC)	1	209	1	0.971292	gnl|UG|Ssc#S46880445
ko05222	Small cell lung cancer	1	218	1	0.931193	gnl|UG|Ssc#S55325570
ko04520	Adherens junction	1	229	1	0.886463	gnl|UG|Ssc#S46880445
ko04070	Phosphatidylinositol signaling system	1	237	1	0.85654	gnl|UG|Ssc#S35172271
ko04662	B cell receptor signaling pathway	1	237	1	0.85654	ENSSSCT00000002650
ko04726	Serotonergic synapse	1	239	1	0.849372	ENSSSCT00000006084
ko04728	Dopaminergic synapse	1	266	1	0.763158	ENSSSCT00000002650
ko04724	Glutamatergic synapse	1	275	1	0.738182	gnl|UG|Ssc#S55320446
ko05410	Hypertrophic cardiomyopathy (HCM)	1	275	1	0.738182	ENSSSCT00000006268
ko05150	Staphylococcus aureus infection	1	279	1	0.727599	gnl|UG|Ssc#S58313413
ko04380	Osteoclast differentiation	1	289	1	0.702422	ENSSSCT00000002650
ko04010	MAPK signaling pathway	2	578	1	0.702422	gnl|UG|Ssc#S34273825;ENSSSCT00000002650
ko04270	Vascular smooth muscle contraction	1	311	1	0.652733	gnl|UG|Ssc#S57704942
ko04650	Natural killer cell mediated cytotoxicity	1	317	1	0.640379	gnl|UG|Ssc#S34273825
ko04062	Chemokine signaling pathway	1	317	1	0.640379	gnl|UG|Ssc#S27599556
ko04666	Fc gamma R-mediated phagocytosis	1	328	1	0.618902	gnl|UG|Ssc#S35171141
ko04310	Wnt signaling pathway	1	331	1	0.613293	ENSSSCT00000009861
ko05414	Dilated cardiomyopathy	1	357	1	0.568627	ENSSSCT00000006268
ko04141	Protein processing in endoplasmic reticulum	1	366	1	0.554645	gnl|UG|Ssc#S46880125
ko05322	Systemic lupus erythematosus	1	381	1	0.532808	gnl|UG|Ssc#S46880445
ko04360	Axon guidance	1	418	1	0.485646	gnl|UG|Ssc#S58306158
ko05162	Measles	1	428	1	0.474299	gnl|UG|Ssc#S34273825

## Sheet: TC90vsTC105
Path_ID	Path_name	Number of DEGs	Number of all genes	FDR	enrichment	Gene_list
ko05012	Parkinson's disease	32	290	6.6198e-07	3.59506	gnl|UG|Ssc#S55318627;gnl|UG|Ssc#S58302592;ENSSSCT00000019205;gnl|UG|Ssc#S58312469;gnl|UG|Ssc#S6048079;gnl|UG|Ssc#S40020159;ENSSSCT00000013422;gnl|UG|Ssc#S6012685;gnl|UG|Ssc#S40081057;gnl|UG|Ssc#S40077196;gnl|UG|Ssc#S18549664;gnl|UG|Ssc#S55305704;ENSSSCT00000010859;ENSSSCT00000017392;gnl|UG|Ssc#S40497866;ENSSSCT00000006559;gnl|UG|Ssc#S58311200;ENSSSCT00000019682;gnl|UG|Ssc#S23213179;ENSSSCT0000001…
ko04260	Cardiac muscle contraction	21	141	3.6542e-06	4.85238	gnl|UG|Ssc#S55320113;gnl|UG|Ssc#S55318627;ENSSSCT00000006901;ENSSSCT00000026600;gnl|UG|Ssc#S58312469;gnl|UG|Ssc#S6048079;gnl|UG|Ssc#S40020159;gnl|UG|Ssc#S58310306;ENSSSCT00000005302;gnl|UG|Ssc#S18549664;ENSSSCT00000010859;ENSSSCT00000028700;ENSSSCT00000019063;ENSSSCT00000015127;gnl|UG|Ssc#S58311200;gnl|UG|Ssc#S35173744;gnl|UG|Ssc#S40500672;gnl|UG|Ssc#S40222147;ENSSSCT00000030609;ENSSSCT0000001425…
ko00190	Oxidative phosphorylation	29	279	1.19504e-05	3.38648	gnl|UG|Ssc#S55318627;gnl|UG|Ssc#S58312469;gnl|UG|Ssc#S6048079;gnl|UG|Ssc#S40020159;ENSSSCT00000013422;gnl|UG|Ssc#S6012685;gnl|UG|Ssc#S40081057;gnl|UG|Ssc#S40077196;gnl|UG|Ssc#S18549664;gnl|UG|Ssc#S55305704;ENSSSCT00000010859;ENSSSCT00000017392;gnl|UG|Ssc#S40497866;ENSSSCT00000006559;gnl|UG|Ssc#S58311200;ENSSSCT00000019682;gnl|UG|Ssc#S23213179;gnl|UG|Ssc#S40500672;gnl|UG|Ssc#S55318735;gnl|UG|Ssc#S…
ko05010	Alzheimer's disease	28	394	0.0165968	2.31535	gnl|UG|Ssc#S55318627;gnl|UG|Ssc#S58312469;gnl|UG|Ssc#S6048079;gnl|UG|Ssc#S40020159;ENSSSCT00000013422;gnl|UG|Ssc#S20116232;gnl|UG|Ssc#S35171973;gnl|UG|Ssc#S18549664;gnl|UG|Ssc#S55305704;ENSSSCT00000010859;ENSSSCT00000017392;ENSSSCT00000028700;gnl|UG|Ssc#S20116737;gnl|UG|Ssc#S40497866;ENSSSCT00000006559;gnl|UG|Ssc#S58311200;gnl|UG|Ssc#S23213179;gnl|UG|Ssc#S40500672;gnl|UG|Ssc#S55318735;gnl|UG|Ssc#…
ko04510	Focal adhesion	38	629	0.025564	1.96828	ENSSSCT00000015421;gnl|UG|Ssc#S55325570;gnl|UG|Ssc#S43509650;ENSSSCT00000017924;ENSSSCT00000011578;gnl|UG|Ssc#S58312765;ENSSSCT00000024403;ENSSSCT00000016825;ENSSSCT00000018048;gnl|UG|Ssc#S55327280;gnl|UG|Ssc#S24317997;ENSSSCT00000016700;gnl|UG|Ssc#S52128921;gnl|UG|Ssc#S58313783;gnl|UG|Ssc#S55325639;ENSSSCT00000018111;gnl|UG|Ssc#S55323549;ENSSSCT00000027448;gnl|UG|Ssc#S18359204;gnl|UG|Ssc#S583027…
ko05016	Huntington's disease	28	415	0.03762	2.19819	gnl|UG|Ssc#S58303711;gnl|UG|Ssc#S55318627;gnl|UG|Ssc#S35164643;gnl|UG|Ssc#S58312469;gnl|UG|Ssc#S6048079;gnl|UG|Ssc#S40020159;ENSSSCT00000013422;gnl|UG|Ssc#S18549664;gnl|UG|Ssc#S55305704;ENSSSCT00000010859;ENSSSCT00000017392;gnl|UG|Ssc#S58314017;gnl|UG|Ssc#S40497866;ENSSSCT00000006559;gnl|UG|Ssc#S58311200;gnl|UG|Ssc#S23213179;gnl|UG|Ssc#S40500672;gnl|UG|Ssc#S55318735;gnl|UG|Ssc#S39802615;ENSSSCT00…
ko04974	Protein digestion and absorption	19	247	0.093038	2.50617	gnl|UG|Ssc#S55325570;gnl|UG|Ssc#S55320113;ENSSSCT00000006901;ENSSSCT00000009250;ENSSSCT00000016254;gnl|UG|Ssc#S46880549;gnl|UG|Ssc#S24317997;ENSSSCT00000016700;gnl|UG|Ssc#S58313783;ENSSSCT00000018027;ENSSSCT00000023788;gnl|UG|Ssc#S58311160;gnl|UG|Ssc#S58308641;gnl|UG|Ssc#S24317996;ENSSSCT00000007841;gnl|UG|Ssc#S58302860;ENSSSCT00000031054;gnl|UG|Ssc#S24317995;gnl|UG|Ssc#S46876336
ko04512	ECM-receptor interaction	22	320	0.143066	2.23989	ENSSSCT00000015421;gnl|UG|Ssc#S55325570;ENSSSCT00000016825;gnl|UG|Ssc#S46879562;ENSSSCT00000026336;gnl|UG|Ssc#S55327280;gnl|UG|Ssc#S24317997;ENSSSCT00000016700;gnl|UG|Ssc#S58313783;gnl|UG|Ssc#S58302754;ENSSSCT00000023788;gnl|UG|Ssc#S58311160;gnl|UG|Ssc#S58308641;gnl|UG|Ssc#S24317996;ENSSSCT00000007841;gnl|UG|Ssc#S58302860;ENSSSCT00000031054;ENSSSCT00000000314;gnl|UG|Ssc#S24317995;ENSSSCT000000124…
ko00350	Tyrosine metabolism	9	73	0.162624	4.01674	gnl|UG|Ssc#S40008013;ENSSSCT00000008456;gnl|UG|Ssc#S46880757;gnl|UG|Ssc#S17525027;ENSSSCT00000010058;gnl|UG|Ssc#S20116624;ENSSSCT00000016157;ENSSSCT00000027328;gnl|UG|Ssc#S20116808
ko05410	Hypertrophic cardiomyopathy (HCM)	19	275	0.30778	2.251	gnl|UG|Ssc#S58303082;ENSSSCT00000011578;ENSSSCT00000006268;ENSSSCT00000026336;ENSSSCT00000026600;gnl|UG|Ssc#S35167803;gnl|UG|Ssc#S17526193;gnl|UG|Ssc#S6085466;gnl|UG|Ssc#S58310306;ENSSSCT00000024859;ENSSSCT00000005302;gnl|UG|Ssc#S55320309;ENSSSCT00000028700;ENSSSCT00000019063;ENSSSCT00000015127;ENSSSCT00000019141;gnl|UG|Ssc#S35173744;ENSSSCT00000000314;gnl|UG|Ssc#S58312779
ko05414	Dilated cardiomyopathy	22	357	0.5291	2.00775	gnl|UG|Ssc#S55321680;gnl|UG|Ssc#S58303082;gnl|UG|Ssc#S46888458;ENSSSCT00000011578;ENSSSCT00000006268;ENSSSCT00000026336;ENSSSCT00000026600;gnl|UG|Ssc#S35167803;ENSSSCT00000000184;gnl|UG|Ssc#S17526193;gnl|UG|Ssc#S6085466;gnl|UG|Ssc#S58310306;ENSSSCT00000024859;ENSSSCT00000005302;gnl|UG|Ssc#S55320309;ENSSSCT00000028700;ENSSSCT00000019063;ENSSSCT00000015127;ENSSSCT00000019141;gnl|UG|Ssc#S35173744;EN…
ko04964	Proximal tubule bicarbonate reclamation	5	29	0.69102	5.61728	gnl|UG|Ssc#S55320113;ENSSSCT00000006901;ENSSSCT00000002248;ENSSSCT00000017481;gnl|UG|Ssc#S35167472
ko01100	Metabolic pathways	92	2246	0.759	1.33454	gnl|UG|Ssc#S35172271;ENSSSCT00000023555;gnl|UG|Ssc#S55318627;ENSSSCT00000024663;ENSSSCT00000003805;ENSSSCT00000026582;ENSSSCT00000015537;ENSSSCT00000012769;ENSSSCT00000027926;gnl|UG|Ssc#S20116342;gnl|UG|Ssc#S35173194;gnl|UG|Ssc#S46880757;gnl|UG|Ssc#S25791156;gnl|UG|Ssc#S30930815;ENSSSCT00000003974;gnl|UG|Ssc#S17525027;ENSSSCT00000026549;ENSSSCT00000002248;ENSSSCT00000010866;gnl|UG|Ssc#S55324407;E…
ko00071	Fatty acid metabolism	9	98	1	2.99206	gnl|UG|Ssc#S16769591;gnl|UG|Ssc#S35173194;ENSSSCT00000010866;ENSSSCT00000015570;ENSSSCT00000010058;ENSSSCT00000004179;ENSSSCT00000026713;ENSSSCT00000003518;gnl|UG|Ssc#S22363562
ko00020	Citrate cycle (TCA cycle)	6	51	1	3.83297	ENSSSCT00000002248;ENSSSCT00000009033;ENSSSCT00000030494;ENSSSCT00000029845;gnl|UG|Ssc#S35167472;ENSSSCT00000000070
ko05100	Bacterial invasion of epithelial cells	13	189	1	2.24097	gnl|UG|Ssc#S40551206;ENSSSCT00000009909;gnl|UG|Ssc#S43509650;ENSSSCT00000011578;ENSSSCT00000027926;gnl|UG|Ssc#S35166290;gnl|UG|Ssc#S23213517;ENSSSCT00000023621;ENSSSCT00000018111;gnl|UG|Ssc#S58302754;gnl|UG|Ssc#S35171141;ENSSSCT00000000314;ENSSSCT00000008349
ko00330	Arginine and proline metabolism	9	113	1	2.59489	gnl|UG|Ssc#S30930815;gnl|UG|Ssc#S55324407;ENSSSCT00000017481;gnl|UG|Ssc#S55325529;gnl|UG|Ssc#S35169682;gnl|UG|Ssc#S20116624;ENSSSCT00000029896;ENSSSCT00000003518;gnl|UG|Ssc#S20116808
ko00270	Cysteine and methionine metabolism	6	63	1	3.10288	ENSSSCT00000015537;ENSSSCT00000026549;ENSSSCT00000029896;gnl|UG|Ssc#S46881263;ENSSSCT00000018551;gnl|UG|Ssc#S20116808
ko05146	Amoebiasis	20	388	1	1.67939	gnl|UG|Ssc#S55321680;gnl|UG|Ssc#S55325570;gnl|UG|Ssc#S46888458;ENSSSCT00000028386;ENSSSCT00000016825;gnl|UG|Ssc#S35166257;gnl|UG|Ssc#S35167803;gnl|UG|Ssc#S24317997;ENSSSCT00000016700;gnl|UG|Ssc#S58313783;gnl|UG|Ssc#S58302754;gnl|UG|Ssc#S58308641;gnl|UG|Ssc#S24317996;ENSSSCT00000007841;gnl|UG|Ssc#S58302860;ENSSSCT00000031054;gnl|UG|Ssc#S24317995;ENSSSCT00000009103;ENSSSCT00000012455;gnl|UG|Ssc#S35…
ko04141	Protein processing in endoplasmic reticulum	19	366	1	1.69132	ENSSSCT00000009214;gnl|UG|Ssc#S46880125;ENSSSCT00000005577;gnl|UG|Ssc#S35169553;gnl|UG|Ssc#S58312765;gnl|UG|Ssc#S55321733;ENSSSCT00000014840;ENSSSCT00000001901;ENSSSCT00000002166;ENSSSCT00000004844;ENSSSCT00000010838;gnl|UG|Ssc#S20116737;gnl|UG|Ssc#S35170504;gnl|UG|Ssc#S23213468;gnl|UG|Ssc#S46877471;ENSSSCT00000003122;gnl|UG|Ssc#S55320406;gnl|UG|Ssc#S55321379;gnl|UG|Ssc#S58312112
ko04530	Tight junction	26	549	1	1.54296	gnl|UG|Ssc#S40551206;ENSSSCT00000019553;ENSSSCT00000011578;gnl|UG|Ssc#S55319630;ENSSSCT00000007950;gnl|UG|Ssc#S35166290;ENSSSCT00000004093;gnl|UG|Ssc#S58309117;gnl|UG|Ssc#S52128921;ENSSSCT00000019595;gnl|UG|Ssc#S58304403;gnl|UG|Ssc#S55325820;ENSSSCT00000005723;gnl|UG|Ssc#S58309041;ENSSSCT00000015585;ENSSSCT00000027448;gnl|UG|Ssc#S18359204;gnl|UG|Ssc#S58310336;gnl|UG|Ssc#S22415872;gnl|UG|Ssc#S5831…
ko00340	Histidine metabolism	5	51	1	3.19414	ENSSSCT00000008456;gnl|UG|Ssc#S46880757;gnl|UG|Ssc#S20116624;ENSSSCT00000003518;ENSSSCT00000027328
ko05169	Epstein-Barr virus infection	23	483	1	1.55144	gnl|UG|Ssc#S55321680;gnl|UG|Ssc#S35169553;gnl|UG|Ssc#S58312765;gnl|UG|Ssc#S55319630;ENSSSCT00000014840;ENSSSCT00000010685;gnl|UG|Ssc#S58305677;gnl|UG|Ssc#S58301684;gnl|UG|Ssc#S52128921;gnl|UG|Ssc#S55323663;gnl|UG|Ssc#S55325840;gnl|UG|Ssc#S6090752;gnl|UG|Ssc#S35173205;gnl|UG|Ssc#S46879471;gnl|UG|Ssc#S58309094;ENSSSCT00000031238;ENSSSCT00000031737;ENSSSCT00000008079;gnl|UG|Ssc#S35172999;gnl|UG|Ssc#…
ko00620	Pyruvate metabolism	7	94	1	2.42619	ENSSSCT00000002248;ENSSSCT00000015570;ENSSSCT00000023313;ENSSSCT00000003518;gnl|UG|Ssc#S58306663;gnl|UG|Ssc#S35167472;gnl|UG|Ssc#S50165076
ko03040	Spliceosome	17	334	1	1.65828	gnl|UG|Ssc#S39987126;ENSSSCT00000019391;gnl|UG|Ssc#S58305833;gnl|UG|Ssc#S35172722;gnl|UG|Ssc#S55319815;gnl|UG|Ssc#S35169553;ENSSSCT00000018545;gnl|UG|Ssc#S55322464;ENSSSCT00000022436;gnl|UG|Ssc#S35167733;ENSSSCT00000016762;ENSSSCT00000001706;ENSSSCT00000014856;ENSSSCT00000022304;gnl|UG|Ssc#S35174269;gnl|UG|Ssc#S34500767;gnl|UG|Ssc#S46876181
ko04110	Cell cycle	13	235	1	1.80231	gnl|UG|Ssc#S58303146;gnl|UG|Ssc#S55326680;gnl|UG|Ssc#S35167803;gnl|UG|Ssc#S35165561;ENSSSCT00000012745;ENSSSCT00000015585;gnl|UG|Ssc#S35173205;ENSSSCT00000014901;ENSSSCT00000013823;ENSSSCT00000008079;ENSSSCT00000006600;ENSSSCT00000018330;ENSSSCT00000019080
ko00970	Aminoacyl-tRNA biosynthesis	7	102	1	2.2359	gnl|UG|Ssc#S35170972;gnl|UG|Ssc#S35169455;ENSSSCT00000024516;ENSSSCT00000011838;gnl|UG|Ssc#S50699622;gnl|UG|Ssc#S58311620;ENSSSCT00000007486
ko00360	Phenylalanine metabolism	4	43	1	3.03072	gnl|UG|Ssc#S40008013;gnl|UG|Ssc#S46880757;gnl|UG|Ssc#S20116624;gnl|UG|Ssc#S20116808
ko04920	Adipocytokine signaling pathway	9	155	1	1.89176	ENSSSCT00000003786;gnl|UG|Ssc#S43678671;gnl|UG|Ssc#S16769591;gnl|UG|Ssc#S58312765;gnl|UG|Ssc#S58306272;ENSSSCT00000002248;gnl|UG|Ssc#S52128921;gnl|UG|Ssc#S50674927;gnl|UG|Ssc#S22363562
ko03013	RNA transport	18	385	1	1.52323	ENSSSCT00000007068;gnl|UG|Ssc#S58313422;ENSSSCT00000024980;ENSSSCT00000011155;ENSSSCT00000017738;ENSSSCT00000010685;ENSSSCT00000009494;gnl|UG|Ssc#S58313783;gnl|UG|Ssc#S17514632;ENSSSCT00000032273;gnl|UG|Ssc#S35171606;gnl|UG|Ssc#S26710672;ENSSSCT00000019541;ENSSSCT00000006622;gnl|UG|Ssc#S46877155;gnl|UG|Ssc#S46879584;ENSSSCT00000031737;ENSSSCT00000019028
ko05416	Viral myocarditis	23	531	1	1.4112	gnl|UG|Ssc#S55321680;gnl|UG|Ssc#S58313422;ENSSSCT00000019553;ENSSSCT00000011578;ENSSSCT00000026336;ENSSSCT00000004093;ENSSSCT00000019595;gnl|UG|Ssc#S58304403;ENSSSCT00000024859;gnl|UG|Ssc#S58309041;gnl|UG|Ssc#S55325639;gnl|UG|Ssc#S55325840;ENSSSCT00000032273;ENSSSCT00000019141;gnl|UG|Ssc#S58310336;gnl|UG|Ssc#S58309094;gnl|UG|Ssc#S22415872;gnl|UG|Ssc#S58314202;ENSSSCT00000025301;gnl|UG|Ssc#S408319…
ko00640	Propanoate metabolism	5	71	1	2.29438	ENSSSCT00000015570;ENSSSCT00000009033;ENSSSCT00000004179;ENSSSCT00000023313;ENSSSCT00000003518
ko00630	Glyoxylate and dicarboxylate metabolism	4	53	1	2.45889	ENSSSCT00000015570;ENSSSCT00000030494;gnl|UG|Ssc#S35167472;ENSSSCT00000000070
ko00061	Fatty acid biosynthesis	2	15	1	4.34403	gnl|UG|Ssc#S38794848;ENSSSCT00000023313
ko04930	Type II diabetes mellitus	6	98	1	1.99471	ENSSSCT00000003786;gnl|UG|Ssc#S6666019;gnl|UG|Ssc#S43678671;gnl|UG|Ssc#S58312765;ENSSSCT00000000994;gnl|UG|Ssc#S50674927
ko04910	Insulin signaling pathway	15	334	1	1.46318	ENSSSCT00000003786;gnl|UG|Ssc#S43678671;gnl|UG|Ssc#S58312765;ENSSSCT00000017738;ENSSSCT00000002248;gnl|UG|Ssc#S58313268;gnl|UG|Ssc#S58313828;gnl|UG|Ssc#S38794848;ENSSSCT00000014113;gnl|UG|Ssc#S52128921;ENSSSCT00000007549;ENSSSCT00000023313;ENSSSCT00000000994;ENSSSCT00000018118;gnl|UG|Ssc#S46881320
ko05200	Pathways in cancer	29	730	1	1.29428	ENSSSCT00000018509;gnl|UG|Ssc#S40551206;gnl|UG|Ssc#S58304913;gnl|UG|Ssc#S55325570;ENSSSCT00000003786;gnl|UG|Ssc#S34273825;ENSSSCT00000027926;gnl|UG|Ssc#S58312765;ENSSSCT00000016825;gnl|UG|Ssc#S58315292;gnl|UG|Ssc#S35167803;ENSSSCT00000001901;gnl|UG|Ssc#S52128921;gnl|UG|Ssc#S58313783;ENSSSCT00000018111;gnl|UG|Ssc#S55323549;ENSSSCT00000023714;ENSSSCT00000015585;gnl|UG|Ssc#S6090752;gnl|UG|Ssc#S58302…
ko05210	Colorectal cancer	7	128	1	1.78173	gnl|UG|Ssc#S58312765;gnl|UG|Ssc#S58315292;gnl|UG|Ssc#S35167803;gnl|UG|Ssc#S52128921;ENSSSCT00000023714;ENSSSCT00000002650;gnl|UG|Ssc#S58306026
ko04961	Endocrine and other factor-regulated calcium reabsorption	6	104	1	1.87963	gnl|UG|Ssc#S55320113;gnl|UG|Ssc#S46888458;ENSSSCT00000006901;ENSSSCT00000000184;gnl|UG|Ssc#S58314017;ENSSSCT00000009103
ko00410	beta-Alanine metabolism	4	59	1	2.20883	gnl|UG|Ssc#S46880757;ENSSSCT00000004179;ENSSSCT00000029896;ENSSSCT00000003518
ko03320	PPAR signaling pathway	9	186	1	1.57646	ENSSSCT00000025655;gnl|UG|Ssc#S16769591;gnl|UG|Ssc#S38483127;ENSSSCT00000002248;ENSSSCT00000024406;ENSSSCT00000004179;ENSSSCT00000005381;gnl|UG|Ssc#S50674927;gnl|UG|Ssc#S22363562
ko04010	MAPK signaling pathway	23	578	1	1.29645	ENSSSCT00000018509;ENSSSCT00000000088;gnl|UG|Ssc#S35169553;gnl|UG|Ssc#S34273825;gnl|UG|Ssc#S35174061;gnl|UG|Ssc#S58312765;ENSSSCT00000014840;gnl|UG|Ssc#S55326680;ENSSSCT00000018048;ENSSSCT00000027459;gnl|UG|Ssc#S35167803;ENSSSCT00000014493;gnl|UG|Ssc#S58310306;gnl|UG|Ssc#S52128921;gnl|UG|Ssc#S39984448;ENSSSCT00000028700;ENSSSCT00000019063;ENSSSCT00000019284;gnl|UG|Ssc#S46879471;ENSSSCT00000002650…
ko00471	D-Glutamine and D-glutamate metabolism	1	4	1	8.14506	ENSSSCT00000017481
ko00280	Valine, leucine and isoleucine degradation	6	112	1	1.74537	ENSSSCT00000010866;ENSSSCT00000005273;ENSSSCT00000015570;ENSSSCT00000004179;ENSSSCT00000003518;ENSSSCT00000029315
ko05222	Small cell lung cancer	10	218	1	1.49451	gnl|UG|Ssc#S55325570;ENSSSCT00000016825;gnl|UG|Ssc#S52128921;gnl|UG|Ssc#S58313783;gnl|UG|Ssc#S55323549;ENSSSCT00000015585;gnl|UG|Ssc#S58302754;ENSSSCT00000012455;ENSSSCT00000018330;ENSSSCT00000019347
ko04145	Phagosome	19	482	1	1.28428	ENSSSCT00000015421;gnl|UG|Ssc#S55321680;ENSSSCT00000028386;ENSSSCT00000011578;gnl|UG|Ssc#S58304129;ENSSSCT00000000996;ENSSSCT00000030572;gnl|UG|Ssc#S55325840;gnl|UG|Ssc#S20116742;gnl|UG|Ssc#S46879122;gnl|UG|Ssc#S58304577;gnl|UG|Ssc#S58309094;ENSSSCT00000000314;ENSSSCT00000010605;gnl|UG|Ssc#S58305096;gnl|UG|Ssc#S46877471;gnl|UG|Ssc#S35173257;gnl|UG|Ssc#S35172999;ENSSSCT00000007145
ko00982	Drug metabolism - cytochrome P450	6	119	1	1.6427	gnl|UG|Ssc#S46880757;ENSSSCT00000010058;gnl|UG|Ssc#S20116624;gnl|UG|Ssc#S35167394;ENSSSCT00000006933;ENSSSCT00000014100
ko04520	Adherens junction	10	229	1	1.42272	gnl|UG|Ssc#S40551206;gnl|UG|Ssc#S58310499;ENSSSCT00000011578;ENSSSCT00000027926;gnl|UG|Ssc#S55319630;ENSSSCT00000027330;gnl|UG|Ssc#S58309117;gnl|UG|Ssc#S55325639;ENSSSCT00000018111;gnl|UG|Ssc#S58305370
ko00480	Glutathione metabolism	5	95	1	1.71475	gnl|UG|Ssc#S35169682;ENSSSCT00000029896;gnl|UG|Ssc#S35167829;ENSSSCT00000006933;ENSSSCT00000014100
ko04540	Gap junction	9	202	1	1.4516	ENSSSCT00000027953;gnl|UG|Ssc#S46888458;ENSSSCT00000024403;ENSSSCT00000009710;ENSSSCT00000000184;ENSSSCT00000030572;gnl|UG|Ssc#S46879122;ENSSSCT00000009103;gnl|UG|Ssc#S35173257
ko00010	Glycolysis / Gluconeogenesis	6	122	1	1.60231	gnl|UG|Ssc#S46880757;ENSSSCT00000002248;gnl|UG|Ssc#S35171973;ENSSSCT00000010058;ENSSSCT00000003518;gnl|UG|Ssc#S39982552
ko04150	mTOR signaling pathway	6	125	1	1.56385	ENSSSCT00000003786;ENSSSCT00000017738;ENSSSCT00000014113;gnl|UG|Ssc#S52128921;gnl|UG|Ssc#S23213520;ENSSSCT00000001892
ko04962	Vasopressin-regulated water reabsorption	5	99	1	1.64547	gnl|UG|Ssc#S46888458;ENSSSCT00000028386;ENSSSCT00000010854;ENSSSCT00000000184;gnl|UG|Ssc#S58329905
ko04115	p53 signaling pathway	7	153	1	1.4906	gnl|UG|Ssc#S55327323;ENSSSCT00000025302;gnl|UG|Ssc#S35166728;ENSSSCT00000015585;ENSSSCT00000009845;gnl|UG|Ssc#S55324056;ENSSSCT00000023522
ko05412	Arrhythmogenic right ventricular cardiomyopathy (ARVC)	9	209	1	1.40298	gnl|UG|Ssc#S40551206;ENSSSCT00000011578;ENSSSCT00000026336;gnl|UG|Ssc#S58310306;ENSSSCT00000024859;ENSSSCT00000028700;ENSSSCT00000019063;ENSSSCT00000019141;ENSSSCT00000000314
ko05212	Pancreatic cancer	7	154	1	1.48092	gnl|UG|Ssc#S58312765;gnl|UG|Ssc#S35167803;gnl|UG|Ssc#S52128921;ENSSSCT00000015585;gnl|UG|Ssc#S6090752;ENSSSCT00000001892;gnl|UG|Ssc#S58306026
ko04144	Endocytosis	21	562	1	1.21741	gnl|UG|Ssc#S55325570;gnl|UG|Ssc#S23698058;gnl|UG|Ssc#S58312351;ENSSSCT00000028386;gnl|UG|Ssc#S43509650;gnl|UG|Ssc#S35169553;gnl|UG|Ssc#S35169876;gnl|UG|Ssc#S58304129;ENSSSCT00000007950;gnl|UG|Ssc#S58302488;gnl|UG|Ssc#S35167803;ENSSSCT00000000996;gnl|UG|Ssc#S55324077;gnl|UG|Ssc#S55325840;ENSSSCT00000018111;gnl|UG|Ssc#S58314017;gnl|UG|Ssc#S35164870;gnl|UG|Ssc#S58311754;gnl|UG|Ssc#S58309094;ENSSSCT0…
ko03010	Ribosome	14	359	1	1.27054	gnl|UG|Ssc#S35164754;ENSSSCT00000025655;ENSSSCT00000027316;ENSSSCT00000001703;gnl|UG|Ssc#S35168709;gnl|UG|Ssc#S17516435;gnl|UG|Ssc#S35173188;ENSSSCT00000006776;ENSSSCT00000011306;ENSSSCT00000026890;gnl|UG|Ssc#S40353888;gnl|UG|Ssc#S55319985;gnl|UG|Ssc#S35164630;ENSSSCT00000027250
ko05218	Melanoma	6	135	1	1.44801	ENSSSCT00000018509;ENSSSCT00000027926;ENSSSCT00000024403;gnl|UG|Ssc#S52128921;ENSSSCT00000018111;ENSSSCT00000015585
ko04976	Bile secretion	6	137	1	1.42687	gnl|UG|Ssc#S55320113;gnl|UG|Ssc#S46888458;ENSSSCT00000006901;ENSSSCT00000000184;gnl|UG|Ssc#S20116742;ENSSSCT00000005763
ko04270	Vascular smooth muscle contraction	12	311	1	1.25712	gnl|UG|Ssc#S46888458;ENSSSCT00000009710;ENSSSCT00000000184;ENSSSCT00000017784;ENSSSCT00000028700;ENSSSCT00000011432;ENSSSCT00000009890;gnl|UG|Ssc#S58310055;gnl|UG|Ssc#S6090709;ENSSSCT00000009103;gnl|UG|Ssc#S46881263;gnl|UG|Ssc#S57704942
ko05145	Toxoplasmosis	11	282	1	1.27086	gnl|UG|Ssc#S35169553;gnl|UG|Ssc#S58312765;ENSSSCT00000016825;gnl|UG|Ssc#S35167803;gnl|UG|Ssc#S42149929;gnl|UG|Ssc#S52128921;gnl|UG|Ssc#S55323549;gnl|UG|Ssc#S6090752;gnl|UG|Ssc#S46879471;ENSSSCT00000012455;ENSSSCT00000005763
ko03420	Nucleotide excision repair	4	84	1	1.55144	ENSSSCT00000012916;gnl|UG|Ssc#S35166728;gnl|UG|Ssc#S35165561;ENSSSCT00000014314
ko00514	Other types of O-glycan biosynthesis	4	85	1	1.53319	ENSSSCT00000001896;ENSSSCT00000013222;gnl|UG|Ssc#S58308365;ENSSSCT00000019344
ko03430	Mismatch repair	2	33	1	1.97456	ENSSSCT00000012916;gnl|UG|Ssc#S35165561
ko00380	Tryptophan metabolism	4	86	1	1.51536	gnl|UG|Ssc#S35173194;ENSSSCT00000015570;gnl|UG|Ssc#S20116624;ENSSSCT00000003518
ko05168	Herpes simplex infection	14	378	1	1.20668	gnl|UG|Ssc#S34273825;gnl|UG|Ssc#S58312765;gnl|UG|Ssc#S55319630;gnl|UG|Ssc#S42149929;gnl|UG|Ssc#S55325840;gnl|UG|Ssc#S6090752;ENSSSCT00000030804;gnl|UG|Ssc#S46879471;gnl|UG|Ssc#S58309094;ENSSSCT00000002650;gnl|UG|Ssc#S35174269;gnl|UG|Ssc#S35172999;ENSSSCT00000018330;gnl|UG|Ssc#S58312112
ko03030	DNA replication	3	61	1	1.60231	ENSSSCT00000012916;gnl|UG|Ssc#S35165561;gnl|UG|Ssc#S35164623
ko05132	Salmonella infection	9	234	1	1.25309	ENSSSCT00000011578;gnl|UG|Ssc#S58312765;ENSSSCT00000018048;gnl|UG|Ssc#S23213517;gnl|UG|Ssc#S42149929;gnl|UG|Ssc#S35171141;gnl|UG|Ssc#S58304577;ENSSSCT00000002650;ENSSSCT00000008349
ko04728	Dopaminergic synapse	10	266	1	1.22482	gnl|UG|Ssc#S46888458;gnl|UG|Ssc#S58312765;gnl|UG|Ssc#S52128921;gnl|UG|Ssc#S58309223;gnl|UG|Ssc#S20116624;gnl|UG|Ssc#S58312032;ENSSSCT00000016157;ENSSSCT00000002650;ENSSSCT00000009103;ENSSSCT00000031238
ko04970	Salivary secretion	8	209	1	1.24709	gnl|UG|Ssc#S55320113;gnl|UG|Ssc#S46888458;ENSSSCT00000006901;ENSSSCT00000024637;ENSSSCT00000009710;ENSSSCT00000000184;ENSSSCT00000009103;ENSSSCT00000027339
ko04971	Gastric acid secretion	7	180	1	1.26701	gnl|UG|Ssc#S55320113;gnl|UG|Ssc#S46888458;ENSSSCT00000006901;ENSSSCT00000000184;ENSSSCT00000009103;gnl|UG|Ssc#S46881263;gnl|UG|Ssc#S57704942
ko00563	Glycosylphosphatidylinositol(GPI)-anchor biosynthesis	2	37	1	1.76109	gnl|UG|Ssc#S25791156;gnl|UG|Ssc#S35167321
ko00534	Glycosaminoglycan biosynthesis - heparan sulfate	2	37	1	1.76109	gnl|UG|Ssc#S55323460;gnl|UG|Ssc#S46880220
ko00670	One carbon pool by folate	2	37	1	1.76109	ENSSSCT00000003805;gnl|UG|Ssc#S35167328
ko00053	Ascorbate and aldarate metabolism	2	38	1	1.71475	ENSSSCT00000026582;ENSSSCT00000003518
ko04722	Neurotrophin signaling pathway	12	334	1	1.17055	ENSSSCT00000009909;gnl|UG|Ssc#S34273825;gnl|UG|Ssc#S58312765;ENSSSCT00000014840;gnl|UG|Ssc#S49954467;gnl|UG|Ssc#S52128921;gnl|UG|Ssc#S35173205;gnl|UG|Ssc#S58301275;ENSSSCT00000009457;gnl|UG|Ssc#S58329905;ENSSSCT00000008079;gnl|UG|Ssc#S55261053
ko00520	Amino sugar and nucleotide sugar metabolism	4	95	1	1.3718	ENSSSCT00000026582;gnl|UG|Ssc#S35167182;ENSSSCT00000028713;gnl|UG|Ssc#S46877746
ko00400	Phenylalanine, tyrosine and tryptophan biosynthesis	1	13	1	2.50617	gnl|UG|Ssc#S20116808
ko03060	Protein export	2	40	1	1.62901	ENSSSCT00000004844;gnl|UG|Ssc#S46877471
ko04742	Taste transduction	2	40	1	1.62901	gnl|UG|Ssc#S46888458;ENSSSCT00000000184
ko04978	Mineral absorption	4	98	1	1.32981	gnl|UG|Ssc#S55320113;ENSSSCT00000017636;ENSSSCT00000006901;gnl|UG|Ssc#S55319765
ko00500	Starch and sucrose metabolism	4	99	1	1.31637	ENSSSCT00000026582;gnl|UG|Ssc#S58313828;ENSSSCT00000005225;gnl|UG|Ssc#S46881320
ko00860	Porphyrin and chlorophyll metabolism	3	70	1	1.3963	ENSSSCT00000017636;ENSSSCT00000011838;gnl|UG|Ssc#S55319765
ko00240	Pyrimidine metabolism	7	191	1	1.19404	gnl|UG|Ssc#S35167328;ENSSSCT00000002178;gnl|UG|Ssc#S55326703;gnl|UG|Ssc#S40198684;gnl|UG|Ssc#S26645409;gnl|UG|Ssc#S35164377;gnl|UG|Ssc#S57704942
ko00430	Taurine and hypotaurine metabolism	1	15	1	2.17202	ENSSSCT00000015537
ko04725	Cholinergic synapse	7	193	1	1.18167	ENSSSCT00000000184;gnl|UG|Ssc#S52128921;gnl|UG|Ssc#S55325639;ENSSSCT00000028700;gnl|UG|Ssc#S58312032;ENSSSCT00000002650;ENSSSCT00000009103
ko05211	Renal cell carcinoma	5	133	1	1.22482	ENSSSCT00000009909;gnl|UG|Ssc#S35167803;gnl|UG|Ssc#S52128921;ENSSSCT00000018111;ENSSSCT00000001892
ko04380	Osteoclast differentiation	10	289	1	1.12734	gnl|UG|Ssc#S58312765;ENSSSCT00000014840;gnl|UG|Ssc#S42149929;gnl|UG|Ssc#S52128921;gnl|UG|Ssc#S55325639;gnl|UG|Ssc#S6090752;gnl|UG|Ssc#S46879471;gnl|UG|Ssc#S58308599;gnl|UG|Ssc#S46875746;ENSSSCT00000002650
ko00040	Pentose and glucuronate interconversions	2	44	1	1.48092	ENSSSCT00000026582;ENSSSCT00000003518
ko04973	Carbohydrate digestion and absorption	3	74	1	1.32082	gnl|UG|Ssc#S55320113;ENSSSCT00000006901;gnl|UG|Ssc#S52128921
ko05219	Bladder cancer	3	74	1	1.32082	ENSSSCT00000027926;ENSSSCT00000015585;ENSSSCT00000001892
ko04120	Ubiquitin mediated proteolysis	11	324	1	1.10612	gnl|UG|Ssc#S55324384;gnl|UG|Ssc#S55321733;gnl|UG|Ssc#S35166728;ENSSSCT00000012745;gnl|UG|Ssc#S55323549;ENSSSCT00000014314;ENSSSCT00000008126;ENSSSCT00000026831;gnl|UG|Ssc#S46877419;gnl|UG|Ssc#S58307937;ENSSSCT00000018330
ko04977	Vitamin digestion and absorption	3	76	1	1.28606	ENSSSCT00000012769;gnl|UG|Ssc#S35173373;gnl|UG|Ssc#S20116742
ko04122	Sulfur relay system	1	17	1	1.91649	ENSSSCT00000002178
ko05160	Hepatitis C	9	263	1	1.11491	gnl|UG|Ssc#S58312765;gnl|UG|Ssc#S38483127;gnl|UG|Ssc#S52128921;gnl|UG|Ssc#S20116742;gnl|UG|Ssc#S6090752;ENSSSCT00000006622;gnl|UG|Ssc#S58305344;ENSSSCT00000005763;gnl|UG|Ssc#S58312112
ko00052	Galactose metabolism	2	49	1	1.32981	ENSSSCT00000028713;ENSSSCT00000005225
ko00790	Folate biosynthesis	1	19	1	1.71475	ENSSSCT00000002178
ko00072	Synthesis and degradation of ketone bodies	1	19	1	1.71475	ENSSSCT00000015570
ko04514	Cell adhesion molecules (CAMs)	13	399	1	1.06151	ENSSSCT00000027926;ENSSSCT00000030720;ENSSSCT00000016411;gnl|UG|Ssc#S46879562;gnl|UG|Ssc#S58315292;gnl|UG|Ssc#S55325840;ENSSSCT00000017016;gnl|UG|Ssc#S58309094;gnl|UG|Ssc#S46879633;gnl|UG|Ssc#S58305344;gnl|UG|Ssc#S35172999;gnl|UG|Ssc#S55320350;ENSSSCT00000015440
ko04012	ErbB signaling pathway	7	208	1	1.09645	ENSSSCT00000003786;ENSSSCT00000009909;gnl|UG|Ssc#S58312765;ENSSSCT00000014840;ENSSSCT00000014113;gnl|UG|Ssc#S52128921;ENSSSCT00000009103
ko00650	Butanoate metabolism	2	50	1	1.30321	ENSSSCT00000010866;ENSSSCT00000015570
ko00250	Alanine, aspartate and glutamate metabolism	2	52	1	1.25309	ENSSSCT00000017481;gnl|UG|Ssc#S20116808
ko00740	Riboflavin metabolism	1	22	1	1.48092	ENSSSCT00000012775
ko04727	GABAergic synapse	5	153	1	1.06471	ENSSSCT00000000184;ENSSSCT00000017481;ENSSSCT00000028700;gnl|UG|Ssc#S58312032;ENSSSCT00000009103
ko04914	Progesterone-mediated oocyte maturation	6	186	1	1.05098	gnl|UG|Ssc#S58312765;gnl|UG|Ssc#S55326680;ENSSSCT00000000184;ENSSSCT00000001901;gnl|UG|Ssc#S52128921;ENSSSCT00000012745
ko05221	Acute myeloid leukemia	4	121	1	1.07703	gnl|UG|Ssc#S58304913;ENSSSCT00000003786;ENSSSCT00000014113;gnl|UG|Ssc#S52128921
ko00603	Glycosphingolipid biosynthesis - globo series	1	23	1	1.41653	gnl|UG|Ssc#S58310416
ko04360	Axon guidance	13	418	1	1.01326	ENSSSCT00000007068;gnl|UG|Ssc#S35322968;ENSSSCT00000015542;gnl|UG|Ssc#S58315292;ENSSSCT00000003918;gnl|UG|Ssc#S55325639;ENSSSCT00000018111;ENSSSCT00000000491;ENSSSCT00000023714;ENSSSCT00000011248;ENSSSCT00000007271;ENSSSCT00000008416;gnl|UG|Ssc#S55327629
ko04972	Pancreatic secretion	7	223	1	1.0227	gnl|UG|Ssc#S55320113;gnl|UG|Ssc#S46888458;ENSSSCT00000006901;ENSSSCT00000024637;ENSSSCT00000000184;ENSSSCT00000018027;ENSSSCT00000009103
ko00512	Mucin type O-Glycan biosynthesis	2	58	1	1.12346	ENSSSCT00000011151;ENSSSCT00000010641
ko04620	Toll-like receptor signaling pathway	6	192	1	1.01813	gnl|UG|Ssc#S58312765;ENSSSCT00000014840;gnl|UG|Ssc#S55327280;gnl|UG|Ssc#S52128921;gnl|UG|Ssc#S46879471;ENSSSCT00000002650
ko00230	Purine metabolism	11	359	1	0.998281	ENSSSCT00000023555;ENSSSCT00000024663;ENSSSCT00000027926;ENSSSCT00000009710;ENSSSCT00000000184;ENSSSCT00000002178;gnl|UG|Ssc#S58307372;gnl|UG|Ssc#S40198684;gnl|UG|Ssc#S26645409;gnl|UG|Ssc#S35164377;gnl|UG|Ssc#S57704942
ko04666	Fc gamma R-mediated phagocytosis	10	328	1	0.9933	gnl|UG|Ssc#S55321680;ENSSSCT00000007529;gnl|UG|Ssc#S23213517;ENSSSCT00000032353;ENSSSCT00000014113;gnl|UG|Ssc#S52128921;gnl|UG|Ssc#S35171141;ENSSSCT00000009103;ENSSSCT00000008349;ENSSSCT00000018931
ko04614	Renin-angiotensin system	1	26	1	1.25309	gnl|UG|Ssc#S34273825
ko00980	Metabolism of xenobiotics by cytochrome P450	4	130	1	1.00247	gnl|UG|Ssc#S46880757;ENSSSCT00000010058;ENSSSCT00000006933;ENSSSCT00000014100
ko00310	Lysine degradation	5	164	1	0.9933	gnl|UG|Ssc#S35173194;ENSSSCT00000015570;gnl|UG|Ssc#S55325820;ENSSSCT00000032273;ENSSSCT00000003518
ko05140	Leishmaniasis	6	199	1	0.982319	gnl|UG|Ssc#S55321680;gnl|UG|Ssc#S35167803;gnl|UG|Ssc#S42149929;gnl|UG|Ssc#S6090752;gnl|UG|Ssc#S46879471;ENSSSCT00000002650
ko05020	Prion diseases	3	97	1	1.00764	ENSSSCT00000016411;gnl|UG|Ssc#S35164643;gnl|UG|Ssc#S55325639
ko03020	RNA polymerase	2	64	1	1.01813	gnl|UG|Ssc#S26645409;gnl|UG|Ssc#S57704942
ko00510	N-Glycan biosynthesis	3	99	1	0.98728	gnl|UG|Ssc#S35165682;gnl|UG|Ssc#S23213468;ENSSSCT00000002038
ko04621	NOD-like receptor signaling pathway	5	169	1	0.963913	gnl|UG|Ssc#S58312765;ENSSSCT00000001901;gnl|UG|Ssc#S55323549;gnl|UG|Ssc#S46879471;ENSSSCT00000028933
ko05030	Cocaine addiction	3	100	1	0.977407	gnl|UG|Ssc#S46888458;gnl|UG|Ssc#S20116624;ENSSSCT00000031238
ko05144	Malaria	6	204	1	0.958243	ENSSSCT00000015421;gnl|UG|Ssc#S46879562;gnl|UG|Ssc#S35167803;ENSSSCT00000018111;gnl|UG|Ssc#S58303107;ENSSSCT00000007145
ko04726	Serotonergic synapse	7	239	1	0.954233	ENSSSCT00000027953;gnl|UG|Ssc#S46888458;gnl|UG|Ssc#S20116232;ENSSSCT00000028700;gnl|UG|Ssc#S20116624;gnl|UG|Ssc#S58312032;ENSSSCT00000009103
ko03410	Base excision repair	2	66	1	0.98728	gnl|UG|Ssc#S20347646;gnl|UG|Ssc#S35165561
ko04960	Aldosterone-regulated sodium reabsorption	3	102	1	0.958243	gnl|UG|Ssc#S55320113;ENSSSCT00000006901;ENSSSCT00000009103
ko03050	Proteasome	2	68	1	0.958243	gnl|UG|Ssc#S17515838;gnl|UG|Ssc#S55326866
ko00900	Terpenoid backbone biosynthesis	1	32	1	1.01813	ENSSSCT00000015570
ko05142	Chagas disease (American trypanosomiasis)	8	281	1	0.927552	gnl|UG|Ssc#S46888458;gnl|UG|Ssc#S34273825;gnl|UG|Ssc#S58312765;gnl|UG|Ssc#S35167803;gnl|UG|Ssc#S42149929;gnl|UG|Ssc#S52128921;gnl|UG|Ssc#S55324056;ENSSSCT00000002650
ko05031	Amphetamine addiction	5	177	1	0.920346	gnl|UG|Ssc#S46888458;gnl|UG|Ssc#S20116624;ENSSSCT00000002650;ENSSSCT00000009103;ENSSSCT00000031238
ko03018	RNA degradation	5	177	1	0.920346	ENSSSCT00000015302;ENSSSCT00000002178;gnl|UG|Ssc#S38753734;ENSSSCT00000023949;gnl|UG|Ssc#S46879584
ko05034	Alcoholism	8	282	1	0.924262	gnl|UG|Ssc#S46888458;gnl|UG|Ssc#S50165637;gnl|UG|Ssc#S58306272;gnl|UG|Ssc#S58310606;gnl|UG|Ssc#S20116624;gnl|UG|Ssc#S58312032;ENSSSCT00000003901;ENSSSCT00000031238
ko04210	Apoptosis	5	179	1	0.910063	gnl|UG|Ssc#S34273825;gnl|UG|Ssc#S41658118;gnl|UG|Ssc#S52128921;gnl|UG|Ssc#S55323549;gnl|UG|Ssc#S20116737
ko04350	TGF-beta signaling pathway	5	179	1	0.910063	ENSSSCT00000015421;gnl|UG|Ssc#S35167803;gnl|UG|Ssc#S55324077;ENSSSCT00000014113;ENSSSCT00000007145
ko04975	Fat digestion and absorption	3	108	1	0.905007	ENSSSCT00000007529;gnl|UG|Ssc#S20116742;gnl|UG|Ssc#S20116808
ko04670	Leukocyte transendothelial migration	9	326	1	0.899455	gnl|UG|Ssc#S40551206;ENSSSCT00000011578;gnl|UG|Ssc#S58309117;ENSSSCT00000027448;gnl|UG|Ssc#S18359204;ENSSSCT00000016488;ENSSSCT00000009103;gnl|UG|Ssc#S58305344;gnl|UG|Ssc#S55320350
ko02010	ABC transporters	3	112	1	0.872685	gnl|UG|Ssc#S6666019;gnl|UG|Ssc#S58309965;ENSSSCT00000000617
ko04723	Retrograde endocannabinoid signaling	5	186	1	0.875813	gnl|UG|Ssc#S58312765;ENSSSCT00000000184;ENSSSCT00000028700;gnl|UG|Ssc#S58312032;ENSSSCT00000009103
ko05164	Influenza A	12	433	1	0.902917	gnl|UG|Ssc#S35169553;gnl|UG|Ssc#S34273825;ENSSSCT00000011578;gnl|UG|Ssc#S58312765;ENSSSCT00000014840;ENSSSCT00000008872;gnl|UG|Ssc#S42149929;gnl|UG|Ssc#S52128921;gnl|UG|Ssc#S6090752;ENSSSCT00000031238;ENSSSCT00000031737;gnl|UG|Ssc#S58312112
ko04912	GnRH signaling pathway	6	223	1	0.876599	ENSSSCT00000002281;gnl|UG|Ssc#S46888458;gnl|UG|Ssc#S58312765;ENSSSCT00000014840;ENSSSCT00000000184;ENSSSCT00000028700
ko00601	Glycosphingolipid biosynthesis - lacto and neolacto series	1	37	1	0.880547	ENSSSCT00000006069
ko04310	Wnt signaling pathway	9	331	1	0.885868	gnl|UG|Ssc#S40006504;gnl|UG|Ssc#S58307128;gnl|UG|Ssc#S58312765;gnl|UG|Ssc#S55319630;ENSSSCT00000009861;gnl|UG|Ssc#S35166211;gnl|UG|Ssc#S43678669;ENSSSCT00000015686;ENSSSCT00000009103
ko05213	Endometrial cancer	3	115	1	0.849919	gnl|UG|Ssc#S40551206;ENSSSCT00000027926;gnl|UG|Ssc#S52128921
ko00450	Selenocompound metabolism	1	38	1	0.857375	gnl|UG|Ssc#S58302627
ko03008	Ribosome biogenesis in eukaryotes	4	160	1	0.814506	gnl|UG|Ssc#S55319630;ENSSSCT00000007950;ENSSSCT00000010685;ENSSSCT00000031737
ko00600	Sphingolipid metabolism	2	85	1	0.766594	ENSSSCT00000007529;gnl|UG|Ssc#S58312863
ko05223	Non-small cell lung cancer	3	125	1	0.781926	gnl|UG|Ssc#S52128921;ENSSSCT00000015585;ENSSSCT00000009103
ko00532	Glycosaminoglycan biosynthesis - chondroitin sulfate	1	45	1	0.724005	ENSSSCT00000030579
ko05214	Glioma	4	168	1	0.77572	ENSSSCT00000003786;gnl|UG|Ssc#S52128921;ENSSSCT00000015585;ENSSSCT00000009103
ko05032	Morphine addiction	4	169	1	0.77113	gnl|UG|Ssc#S46888458;ENSSSCT00000000184;gnl|UG|Ssc#S58312032;ENSSSCT00000009103
ko05215	Prostate cancer	4	170	1	0.766594	ENSSSCT00000003786;ENSSSCT00000024403;ENSSSCT00000001901;gnl|UG|Ssc#S52128921
ko03022	Basal transcription factors	2	91	1	0.716049	gnl|UG|Ssc#S55323663;ENSSSCT00000030804
ko00561	Glycerolipid metabolism	3	132	1	0.74046	ENSSSCT00000007529;ENSSSCT00000014036;ENSSSCT00000003518
ko04612	Antigen processing and presentation	6	249	1	0.785066	gnl|UG|Ssc#S35169553;ENSSSCT00000001901;gnl|UG|Ssc#S55325840;gnl|UG|Ssc#S58309094;gnl|UG|Ssc#S55320406;gnl|UG|Ssc#S35172999
ko05332	Graft-versus-host disease	4	173	1	0.753301	gnl|UG|Ssc#S34273825;gnl|UG|Ssc#S55325840;gnl|UG|Ssc#S58309094;gnl|UG|Ssc#S35172999
ko03460	Fanconi anemia pathway	2	94	1	0.693197	ENSSSCT00000003974;gnl|UG|Ssc#S58304279
ko00030	Pentose phosphate pathway	1	50	1	0.651605	gnl|UG|Ssc#S39982552
ko05143	African trypanosomiasis	3	139	1	0.703171	gnl|UG|Ssc#S55321680;gnl|UG|Ssc#S34273825;ENSSSCT00000009103
ko03440	Homologous recombination	1	52	1	0.626543	gnl|UG|Ssc#S58307766
ko05202	Transcriptional misregulation in cancer	13	518	1	0.817651	gnl|UG|Ssc#S55321680;gnl|UG|Ssc#S55327323;gnl|UG|Ssc#S58304913;ENSSSCT00000012922;gnl|UG|Ssc#S55322464;gnl|UG|Ssc#S46876820;ENSSSCT00000011287;ENSSSCT00000018111;gnl|UG|Ssc#S58304367;ENSSSCT00000025105;gnl|UG|Ssc#S46878410;ENSSSCT00000007590;ENSSSCT00000007084
ko01040	Biosynthesis of unsaturated fatty acids	1	53	1	0.614722	ENSSSCT00000005381
ko05220	Chronic myeloid leukemia	4	183	1	0.712137	gnl|UG|Ssc#S35167803;gnl|UG|Ssc#S52128921;ENSSSCT00000015585;ENSSSCT00000031238
ko05014	Amyotrophic lateral sclerosis (ALS)	3	144	1	0.678755	gnl|UG|Ssc#S35164643;ENSSSCT00000032273;gnl|UG|Ssc#S46881263
ko00565	Ether lipid metabolism	2	103	1	0.632626	gnl|UG|Ssc#S20116342;ENSSSCT00000007529
ko04940	Type I diabetes mellitus	4	188	1	0.693197	gnl|UG|Ssc#S34273825;gnl|UG|Ssc#S55325840;gnl|UG|Ssc#S58309094;gnl|UG|Ssc#S35172999
ko04810	Regulation of actin cytoskeleton	13	533	1	0.79464	ENSSSCT00000018509;ENSSSCT00000011578;ENSSSCT00000024403;gnl|UG|Ssc#S23213517;ENSSSCT00000027448;gnl|UG|Ssc#S18359204;gnl|UG|Ssc#S58302754;gnl|UG|Ssc#S35171141;gnl|UG|Ssc#S6090709;ENSSSCT00000000314;ENSSSCT00000008349;gnl|UG|Ssc#S46881263;gnl|UG|Ssc#S57704942
ko04330	Notch signaling pathway	2	106	1	0.614722	gnl|UG|Ssc#S51750135;ENSSSCT00000024788
ko04060	Cytokine-cytokine receptor interaction	7	312	1	0.730967	gnl|UG|Ssc#S34273825;gnl|UG|Ssc#S58307963;gnl|UG|Ssc#S35167803;gnl|UG|Ssc#S41658117;gnl|UG|Ssc#S23213185;gnl|UG|Ssc#S42149929;ENSSSCT00000018111
ko05162	Measles	10	428	1	0.761221	gnl|UG|Ssc#S55321680;gnl|UG|Ssc#S35169553;gnl|UG|Ssc#S34273825;gnl|UG|Ssc#S55319630;gnl|UG|Ssc#S42149929;gnl|UG|Ssc#S52128921;gnl|UG|Ssc#S55325639;ENSSSCT00000015585;gnl|UG|Ssc#S6090752;gnl|UG|Ssc#S58312112
ko04724	Glutamatergic synapse	6	275	1	0.710842	gnl|UG|Ssc#S46888458;gnl|UG|Ssc#S18299969;ENSSSCT00000000184;ENSSSCT00000017481;gnl|UG|Ssc#S58312032;ENSSSCT00000009103
ko00983	Drug metabolism - other enzymes	1	62	1	0.525488	ENSSSCT00000023555
ko05216	Thyroid cancer	1	62	1	0.525488	ENSSSCT00000027926
ko04664	Fc epsilon RI signaling pathway	5	239	1	0.681595	gnl|UG|Ssc#S55321680;gnl|UG|Ssc#S58312765;ENSSSCT00000014840;gnl|UG|Ssc#S52128921;gnl|UG|Ssc#S55325639
ko00592	alpha-Linolenic acid metabolism	1	63	1	0.517147	ENSSSCT00000005381
ko05166	HTLV-I infection	15	624	1	0.783179	gnl|UG|Ssc#S58312765;ENSSSCT00000010685;gnl|UG|Ssc#S35167803;ENSSSCT00000000184;ENSSSCT00000027714;gnl|UG|Ssc#S52128921;gnl|UG|Ssc#S35165561;gnl|UG|Ssc#S55325840;ENSSSCT00000015585;gnl|UG|Ssc#S6090752;gnl|UG|Ssc#S58309094;ENSSSCT00000002650;ENSSSCT00000031238;ENSSSCT00000031737;gnl|UG|Ssc#S35172999
ko00830	Retinol metabolism	2	115	1	0.566613	gnl|UG|Ssc#S58311449;ENSSSCT00000010058
ko04020	Calcium signaling pathway	13	556	1	0.761768	gnl|UG|Ssc#S55321680;ENSSSCT00000027953;ENSSSCT00000000088;gnl|UG|Ssc#S46888458;ENSSSCT00000024637;ENSSSCT00000028700;ENSSSCT00000009890;gnl|UG|Ssc#S58310055;ENSSSCT00000028613;ENSSSCT00000009103;gnl|UG|Ssc#S50210731;gnl|UG|Ssc#S46881263;gnl|UG|Ssc#S57704942
ko05330	Allograft rejection	5	248	1	0.65686	gnl|UG|Ssc#S55321680;gnl|UG|Ssc#S34273825;gnl|UG|Ssc#S55325840;gnl|UG|Ssc#S58309094;gnl|UG|Ssc#S35172999
ko00760	Nicotinate and nicotinamide metabolism	1	68	1	0.479121	ENSSSCT00000012769
ko04370	VEGF signaling pathway	3	166	1	0.5888	gnl|UG|Ssc#S52128921;ENSSSCT00000009103;gnl|UG|Ssc#S35166016
ko04610	Complement and coagulation cascades	4	215	1	0.606144	ENSSSCT00000031311;ENSSSCT00000011287;gnl|UG|Ssc#S55324056;gnl|UG|Ssc#S35167947
ko04622	RIG-I-like receptor signaling pathway	2	126	1	0.517147	gnl|UG|Ssc#S58312765;ENSSSCT00000028884
ko03015	mRNA surveillance pathway	4	217	1	0.600558	gnl|UG|Ssc#S58302461;ENSSSCT00000008872;gnl|UG|Ssc#S46879584;ENSSSCT00000019028
ko05323	Rheumatoid arthritis	6	304	1	0.643031	gnl|UG|Ssc#S55321680;gnl|UG|Ssc#S35167803;gnl|UG|Ssc#S41658117;ENSSSCT00000016909;ENSSSCT00000002650;ENSSSCT00000001892
ko04744	Phototransduction	1	78	1	0.417695	gnl|UG|Ssc#S58310861
ko05133	Pertussis	3	178	1	0.549105	gnl|UG|Ssc#S58312765;ENSSSCT00000002650;ENSSSCT00000000314
ko04730	Long-term depression	3	178	1	0.549105	gnl|UG|Ssc#S46888458;ENSSSCT00000009710;ENSSSCT00000009103
ko04630	Jak-STAT signaling pathway	5	268	1	0.60784	gnl|UG|Ssc#S46877762;gnl|UG|Ssc#S42149929;gnl|UG|Ssc#S52128921;gnl|UG|Ssc#S6090752;ENSSSCT00000000994
ko04720	Long-term potentiation	3	182	1	0.537037	gnl|UG|Ssc#S6090709;gnl|UG|Ssc#S18357620;ENSSSCT00000009103
ko00051	Fructose and mannose metabolism	1	81	1	0.402225	gnl|UG|Ssc#S39982552
ko00260	Glycine, serine and threonine metabolism	1	82	1	0.39732	gnl|UG|Ssc#S20116624
ko05340	Primary immunodeficiency	2	136	1	0.479121	gnl|UG|Ssc#S55321680;gnl|UG|Ssc#S58309889
ko04340	Hedgehog signaling pathway	1	83	1	0.392533	ENSSSCT00000018039
ko00140	Steroid hormone biosynthesis	1	83	1	0.392533	ENSSSCT00000016157
ko04062	Chemokine signaling pathway	6	317	1	0.616661	ENSSSCT00000000184;ENSSSCT00000023621;gnl|UG|Ssc#S52128921;gnl|UG|Ssc#S58309223;gnl|UG|Ssc#S58312032;gnl|UG|Ssc#S27599556
ko00562	Inositol phosphate metabolism	2	138	1	0.472177	gnl|UG|Ssc#S35172271;ENSSSCT00000028613
ko04142	Lysosome	4	232	1	0.561728	ENSSSCT00000000798;gnl|UG|Ssc#S35173684;ENSSSCT00000014176;ENSSSCT00000019080
ko05320	Autoimmune thyroid disease	5	277	1	0.588091	gnl|UG|Ssc#S55321680;gnl|UG|Ssc#S34273825;gnl|UG|Ssc#S55325840;gnl|UG|Ssc#S58309094;gnl|UG|Ssc#S35172999
ko05152	Tuberculosis	11	524	1	0.683936	gnl|UG|Ssc#S55321680;ENSSSCT00000019322;ENSSSCT00000028386;gnl|UG|Ssc#S58312765;gnl|UG|Ssc#S58304129;gnl|UG|Ssc#S35167803;ENSSSCT00000000996;gnl|UG|Ssc#S42149929;gnl|UG|Ssc#S52128921;gnl|UG|Ssc#S6090752;gnl|UG|Ssc#S58305096
ko05134	Legionellosis	2	140	1	0.465432	gnl|UG|Ssc#S35169553;gnl|UG|Ssc#S17514632
ko04640	Hematopoietic cell lineage	4	236	1	0.552208	gnl|UG|Ssc#S35165363;gnl|UG|Ssc#S55321680;ENSSSCT00000017016;ENSSSCT00000000314
ko04916	Melanogenesis	3	198	1	0.49364	gnl|UG|Ssc#S46888458;ENSSSCT00000000184;ENSSSCT00000009103
ko05217	Basal cell carcinoma	1	93	1	0.350325	ENSSSCT00000018039
ko04114	Oocyte meiosis	4	251	1	0.519207	ENSSSCT00000000184;ENSSSCT00000012745;gnl|UG|Ssc#S35173205;ENSSSCT00000008079
ko04080	Neuroactive ligand-receptor interaction	7	401	1	0.568732	ENSSSCT00000027953;gnl|UG|Ssc#S34273825;gnl|UG|Ssc#S58311449;ENSSSCT00000019032;ENSSSCT00000009890;gnl|UG|Ssc#S6090771;gnl|UG|Ssc#S58310055
ko04650	Natural killer cell mediated cytotoxicity	5	317	1	0.513884	gnl|UG|Ssc#S55321680;gnl|UG|Ssc#S34273825;gnl|UG|Ssc#S42149929;gnl|UG|Ssc#S55325639;ENSSSCT00000009103
ko04623	Cytosolic DNA-sensing pathway	1	112	1	0.290895	gnl|UG|Ssc#S57704942
ko04070	Phosphatidylinositol signaling system	3	237	1	0.412408	gnl|UG|Ssc#S35172271;ENSSSCT00000028613;ENSSSCT00000009103
ko04662	B cell receptor signaling pathway	3	237	1	0.412408	gnl|UG|Ssc#S55321680;gnl|UG|Ssc#S52128921;ENSSSCT00000002650
ko04064	NF-kappa B signaling pathway	5	336	1	0.484825	gnl|UG|Ssc#S55321680;gnl|UG|Ssc#S55319630;ENSSSCT00000011287;gnl|UG|Ssc#S55323549;gnl|UG|Ssc#S46879471
ko04672	Intestinal immune network for IgA production	3	244	1	0.400577	gnl|UG|Ssc#S55321680;gnl|UG|Ssc#S41658117;gnl|UG|Ssc#S58309889
ko04660	T cell receptor signaling pathway	5	347	1	0.469456	ENSSSCT00000014840;gnl|UG|Ssc#S52128921;gnl|UG|Ssc#S55325639;ENSSSCT00000015585;ENSSSCT00000002650
ko00590	Arachidonic acid metabolism	1	153	1	0.212943	gnl|UG|Ssc#S35167829
ko04721	Synaptic vesicle cycle	1	162	1	0.201113	gnl|UG|Ssc#S58314017
ko00564	Glycerophospholipid metabolism	1	178	1	0.183035	ENSSSCT00000007529
ko04146	Peroxisome	1	182	1	0.179012	gnl|UG|Ssc#S35164643
ko05322	Systemic lupus erythematosus	4	381	1	0.34205	gnl|UG|Ssc#S55321680;gnl|UG|Ssc#S50165637;gnl|UG|Ssc#S58310606;ENSSSCT00000003901
ko05310	Asthma	1	209	1	0.155886	gnl|UG|Ssc#S55321680
ko05150	Staphylococcus aureus infection	1	279	1	0.116775	gnl|UG|Ssc#S55321680

## Sheet: TC105vs0
Path_ID	Path_name	Number of DEGs	Number of all genes	FDR	enrichment	Gene_list
ko05012	Parkinson's disease	17	290	1.02701e-05	5.27386	ENSSSCT00000011308;gnl|UG|Ssc#S24455924;gnl|UG|Ssc#S58310949;gnl|UG|Ssc#S46879630;ENSSSCT00000013422;gnl|UG|Ssc#S55305704;ENSSSCT00000017193;ENSSSCT00000006559;ENSSSCT00000019682;gnl|UG|Ssc#S23213179;ENSSSCT00000017559;gnl|UG|Ssc#S40222147;gnl|UG|Ssc#S55284727;ENSSSCT00000027931;ENSSSCT00000018632;gnl|UG|Ssc#S18291998;ENSSSCT00000027692
ko04512	ECM-receptor interaction	16	320	0.000190232	4.4983	ENSSSCT00000015421;ENSSSCT00000010463;gnl|UG|Ssc#S55325570;gnl|UG|Ssc#S58301952;gnl|UG|Ssc#S46879763;gnl|UG|Ssc#S58314129;ENSSSCT00000027047;gnl|UG|Ssc#S58304810;gnl|UG|Ssc#S58306247;gnl|UG|Ssc#S58308065;gnl|UG|Ssc#S58302754;gnl|UG|Ssc#S58302860;gnl|UG|Ssc#S58315033;gnl|UG|Ssc#S58301598;gnl|UG|Ssc#S58308537;ENSSSCT00000004436
ko04974	Protein digestion and absorption	14	247	0.000224976	5.09928	gnl|UG|Ssc#S58308053;ENSSSCT00000010463;gnl|UG|Ssc#S55325570;gnl|UG|Ssc#S55324074;gnl|UG|Ssc#S58301952;gnl|UG|Ssc#S46880549;gnl|UG|Ssc#S46879763;gnl|UG|Ssc#S58314129;gnl|UG|Ssc#S58304810;gnl|UG|Ssc#S58306247;gnl|UG|Ssc#S58308065;gnl|UG|Ssc#S58302860;ENSSSCT00000005921;gnl|UG|Ssc#S58303896
ko05010	Alzheimer's disease	17	394	0.000594604	3.88178	gnl|UG|Ssc#S24455924;gnl|UG|Ssc#S58310949;gnl|UG|Ssc#S46879630;ENSSSCT00000013422;gnl|UG|Ssc#S35171973;gnl|UG|Ssc#S55305704;ENSSSCT00000008553;ENSSSCT00000006559;gnl|UG|Ssc#S23213179;ENSSSCT00000017559;gnl|UG|Ssc#S40222147;gnl|UG|Ssc#S55284727;ENSSSCT00000027931;gnl|UG|Ssc#S58303896;ENSSSCT00000018632;gnl|UG|Ssc#S18291998;ENSSSCT00000027692
ko00190	Oxidative phosphorylation	14	279	0.000865504	4.51442	gnl|UG|Ssc#S58310949;gnl|UG|Ssc#S46879630;ENSSSCT00000013422;gnl|UG|Ssc#S55305704;ENSSSCT00000006559;ENSSSCT00000019682;gnl|UG|Ssc#S23213179;ENSSSCT00000017559;gnl|UG|Ssc#S40222147;gnl|UG|Ssc#S55284727;ENSSSCT00000027931;ENSSSCT00000018632;gnl|UG|Ssc#S18291998;ENSSSCT00000027692
ko05016	Huntington's disease	17	415	0.00114862	3.68535	ENSSSCT00000011308;gnl|UG|Ssc#S24455924;gnl|UG|Ssc#S58310949;gnl|UG|Ssc#S46879630;gnl|UG|Ssc#S35164643;ENSSSCT00000013422;gnl|UG|Ssc#S55305704;ENSSSCT00000017193;ENSSSCT00000006559;gnl|UG|Ssc#S23213179;ENSSSCT00000017559;gnl|UG|Ssc#S40222147;gnl|UG|Ssc#S55284727;ENSSSCT00000027931;ENSSSCT00000018632;gnl|UG|Ssc#S18291998;ENSSSCT00000027692
ko04510	Focal adhesion	21	629	0.00200896	3.00363	ENSSSCT00000015421;ENSSSCT00000010463;gnl|UG|Ssc#S55325570;gnl|UG|Ssc#S35174022;gnl|UG|Ssc#S58301952;gnl|UG|Ssc#S46879763;gnl|UG|Ssc#S58314129;ENSSSCT00000027047;gnl|UG|Ssc#S58304810;gnl|UG|Ssc#S58306247;gnl|UG|Ssc#S58308065;gnl|UG|Ssc#S58302754;gnl|UG|Ssc#S58302860;gnl|UG|Ssc#S58315033;gnl|UG|Ssc#S58301598;gnl|UG|Ssc#S58308537;gnl|UG|Ssc#S35173713;gnl|UG|Ssc#S46881263;ENSSSCT00000011464;ENSSSCT0…
ko05146	Amoebiasis	14	388	0.0273996	3.24619	gnl|UG|Ssc#S55321680;ENSSSCT00000010463;gnl|UG|Ssc#S55325570;gnl|UG|Ssc#S58301952;gnl|UG|Ssc#S46879763;gnl|UG|Ssc#S58314129;gnl|UG|Ssc#S58304810;gnl|UG|Ssc#S58306247;gnl|UG|Ssc#S58308065;gnl|UG|Ssc#S58302754;gnl|UG|Ssc#S58302860;gnl|UG|Ssc#S58315033;gnl|UG|Ssc#S58308537;ENSSSCT00000011464
ko00020	Citrate cycle (TCA cycle)	5	51	0.0642592	8.82019	gnl|UG|Ssc#S55325398;gnl|UG|Ssc#S32933969;ENSSSCT00000001968;gnl|UG|Ssc#S35167472;ENSSSCT00000027692
ko05222	Small cell lung cancer	8	218	0.630036	3.3015	ENSSSCT00000010463;gnl|UG|Ssc#S55325570;gnl|UG|Ssc#S24455924;gnl|UG|Ssc#S58301952;gnl|UG|Ssc#S58302754;ENSSSCT00000006410;gnl|UG|Ssc#S58315033;gnl|UG|Ssc#S58308537
ko04614	Renin-angiotensin system	3	26	0.66822	10.3807	gnl|UG|Ssc#S34273825;gnl|UG|Ssc#S46876867;gnl|UG|Ssc#S58303896
ko00270	Cysteine and methionine metabolism	4	63	1	5.71212	gnl|UG|Ssc#S55318252;gnl|UG|Ssc#S35172014;gnl|UG|Ssc#S46881263;gnl|UG|Ssc#S20116808
ko01100	Metabolic pathways	38	2246	1	1.52213	gnl|UG|Ssc#S58310949;gnl|UG|Ssc#S58307069;gnl|UG|Ssc#S58304639;ENSSSCT00000023627;gnl|UG|Ssc#S55243118;gnl|UG|Ssc#S55325398;gnl|UG|Ssc#S58311649;gnl|UG|Ssc#S30930815;gnl|UG|Ssc#S46879630;gnl|UG|Ssc#S55324140;ENSSSCT00000014036;gnl|UG|Ssc#S35170371;ENSSSCT00000013422;gnl|UG|Ssc#S55324661;gnl|UG|Ssc#S32933969;ENSSSCT00000013502;gnl|UG|Ssc#S35171973;ENSSSCT00000001968;gnl|UG|Ssc#S55305704;gnl|UG|Ssc…
ko05200	Pathways in cancer	16	730	1	1.97186	ENSSSCT00000010463;gnl|UG|Ssc#S55325570;gnl|UG|Ssc#S24455924;gnl|UG|Ssc#S34273825;gnl|UG|Ssc#S58312304;gnl|UG|Ssc#S58315292;gnl|UG|Ssc#S35174022;gnl|UG|Ssc#S58301952;gnl|UG|Ssc#S58302754;ENSSSCT00000006410;ENSSSCT00000018039;ENSSSCT00000013085;gnl|UG|Ssc#S58315033;gnl|UG|Ssc#S58308537;ENSSSCT00000011464;gnl|UG|Ssc#S58304887
ko00400	Phenylalanine, tyrosine and tryptophan biosynthesis	2	13	1	13.8409	gnl|UG|Ssc#S35172014;gnl|UG|Ssc#S20116808
ko04310	Wnt signaling pathway	9	331	1	2.4462	gnl|UG|Ssc#S43509648;ENSSSCT00000017441;gnl|UG|Ssc#S35174022;gnl|UG|Ssc#S58313966;ENSSSCT00000009861;gnl|UG|Ssc#S43678669;gnl|UG|Ssc#S35166281;ENSSSCT00000008184;ENSSSCT00000011464
ko05145	Toxoplasmosis	8	282	1	2.55222	ENSSSCT00000011308;gnl|UG|Ssc#S24455924;gnl|UG|Ssc#S35169432;gnl|UG|Ssc#S55324661;gnl|UG|Ssc#S55320173;gnl|UG|Ssc#S58315033;gnl|UG|Ssc#S55322726;gnl|UG|Ssc#S58308537
ko05143	African trypanosomiasis	5	139	1	3.23618	gnl|UG|Ssc#S55321680;gnl|UG|Ssc#S34273825;gnl|UG|Ssc#S55325846;gnl|UG|Ssc#S58315033;ENSSSCT00000011464
ko05014	Amyotrophic lateral sclerosis (ALS)	5	144	1	3.12382	gnl|UG|Ssc#S24455924;gnl|UG|Ssc#S35164643;gnl|UG|Ssc#S35174022;gnl|UG|Ssc#S58313043;gnl|UG|Ssc#S46881263
ko03050	Proteasome	3	68	1	3.96908	gnl|UG|Ssc#S58311255;gnl|UG|Ssc#S18353912;ENSSSCT00000029706
ko00010	Glycolysis / Gluconeogenesis	4	122	1	2.9497	gnl|UG|Ssc#S58304639;gnl|UG|Ssc#S35171973;gnl|UG|Ssc#S55318252;gnl|UG|Ssc#S39982552
ko04260	Cardiac muscle contraction	4	141	1	2.55222	gnl|UG|Ssc#S58310949;ENSSSCT00000005302;gnl|UG|Ssc#S40222147;ENSSSCT00000027931
ko00360	Phenylalanine metabolism	2	43	1	4.18446	gnl|UG|Ssc#S35172014;gnl|UG|Ssc#S20116808
ko04724	Glutamatergic synapse	6	275	1	1.96289	gnl|UG|Ssc#S55322211;ENSSSCT00000012643;ENSSSCT00000016697;gnl|UG|Ssc#S55324661;gnl|UG|Ssc#S55320173;ENSSSCT00000011464
ko04610	Complement and coagulation cascades	5	215	1	2.09223	ENSSSCT00000029479;ENSSSCT00000031311;ENSSSCT00000027047;gnl|UG|Ssc#S35167144;gnl|UG|Ssc#S58301598
ko00750	Vitamin B6 metabolism	1	9	1	9.99621	gnl|UG|Ssc#S35170371
ko04972	Pancreatic secretion	5	223	1	2.01717	ENSSSCT00000024637;gnl|UG|Ssc#S35174022;gnl|UG|Ssc#S55324661;ENSSSCT00000008553;ENSSSCT00000011464
ko00030	Pentose phosphate pathway	2	50	1	3.59864	gnl|UG|Ssc#S58304639;gnl|UG|Ssc#S39982552
ko04370	VEGF signaling pathway	4	166	1	2.16785	gnl|UG|Ssc#S35174022;gnl|UG|Ssc#S55324661;ENSSSCT00000008184;ENSSSCT00000011464
ko04330	Notch signaling pathway	3	106	1	2.5462	ENSSSCT00000014365;ENSSSCT00000024966;gnl|UG|Ssc#S58307643
ko00250	Alanine, aspartate and glutamate metabolism	2	52	1	3.46023	gnl|UG|Ssc#S35172014;gnl|UG|Ssc#S20116808
ko00630	Glyoxylate and dicarboxylate metabolism	2	53	1	3.39494	gnl|UG|Ssc#S58311649;gnl|UG|Ssc#S35167472
ko04975	Fat digestion and absorption	3	108	1	2.49905	gnl|UG|Ssc#S55324661;ENSSSCT00000006406;gnl|UG|Ssc#S20116808
ko05032	Morphine addiction	4	169	1	2.12937	gnl|UG|Ssc#S58306777;ENSSSCT00000016697;gnl|UG|Ssc#S55320173;ENSSSCT00000011464
ko05168	Herpes simplex infection	7	378	1	1.66604	gnl|UG|Ssc#S24455924;gnl|UG|Ssc#S34273825;gnl|UG|Ssc#S46878853;gnl|UG|Ssc#S35169432;ENSSSCT00000006410;gnl|UG|Ssc#S35166632;gnl|UG|Ssc#S55322726
ko00330	Arginine and proline metabolism	3	113	1	2.38848	gnl|UG|Ssc#S30930815;gnl|UG|Ssc#S35172014;gnl|UG|Ssc#S20116808
ko00564	Glycerophospholipid metabolism	4	178	1	2.02171	gnl|UG|Ssc#S55324140;gnl|UG|Ssc#S55324661;gnl|UG|Ssc#S58308642;ENSSSCT00000006406
ko04350	TGF-beta signaling pathway	4	179	1	2.01041	ENSSSCT00000015421;ENSSSCT00000009900;ENSSSCT00000022487;ENSSSCT00000004436
ko04666	Fc gamma R-mediated phagocytosis	6	328	1	1.64572	gnl|UG|Ssc#S55321680;ENSSSCT00000012643;gnl|UG|Ssc#S35174022;ENSSSCT00000032353;ENSSSCT00000011464;ENSSSCT00000016162
ko04020	Calcium signaling pathway	9	556	1	1.45628	ENSSSCT00000011308;gnl|UG|Ssc#S55321680;gnl|UG|Ssc#S35172591;ENSSSCT00000024637;ENSSSCT00000008553;ENSSSCT00000017193;gnl|UG|Ssc#S46881263;ENSSSCT00000011464;gnl|UG|Ssc#S58304887
ko04145	Phagosome	8	482	1	1.49321	ENSSSCT00000015421;gnl|UG|Ssc#S55321680;gnl|UG|Ssc#S35169432;gnl|UG|Ssc#S35174022;ENSSSCT00000012960;gnl|UG|Ssc#S35173257;gnl|UG|Ssc#S55322726;ENSSSCT00000004436
ko05210	Colorectal cancer	3	128	1	2.10858	gnl|UG|Ssc#S24455924;gnl|UG|Ssc#S58315292;gnl|UG|Ssc#S35174022
ko00561	Glycerolipid metabolism	3	132	1	2.04468	gnl|UG|Ssc#S55324140;ENSSSCT00000014036;ENSSSCT00000006406
ko00860	Porphyrin and chlorophyll metabolism	2	70	1	2.57045	ENSSSCT00000013502;gnl|UG|Ssc#S55319765
ko04360	Axon guidance	7	418	1	1.50661	gnl|UG|Ssc#S58315292;gnl|UG|Ssc#S35174022;gnl|UG|Ssc#S58303206;gnl|UG|Ssc#S58314873;ENSSSCT00000012478;gnl|UG|Ssc#S55320173;ENSSSCT00000008184
ko05144	Malaria	4	204	1	1.76404	gnl|UG|Ssc#S35167068;ENSSSCT00000015421;gnl|UG|Ssc#S55325846;ENSSSCT00000004436
ko00350	Tyrosine metabolism	2	73	1	2.46482	gnl|UG|Ssc#S35172014;gnl|UG|Ssc#S20116808
ko04012	ErbB signaling pathway	4	208	1	1.73011	gnl|UG|Ssc#S55324672;gnl|UG|Ssc#S55323860;ENSSSCT00000011464;gnl|UG|Ssc#S58304887
ko00051	Fructose and mannose metabolism	2	81	1	2.22138	gnl|UG|Ssc#S58304639;gnl|UG|Ssc#S39982552
ko00260	Glycine, serine and threonine metabolism	2	82	1	2.19429	gnl|UG|Ssc#S35170371;ENSSSCT00000013502
ko04340	Hedgehog signaling pathway	2	83	1	2.16785	gnl|UG|Ssc#S35166281;ENSSSCT00000018039
ko04115	p53 signaling pathway	3	153	1	1.76404	gnl|UG|Ssc#S24455924;gnl|UG|Ssc#S35166728;ENSSSCT00000022902
ko00590	Arachidonic acid metabolism	3	153	1	1.76404	gnl|UG|Ssc#S55243118;gnl|UG|Ssc#S55324661;gnl|UG|Ssc#S46881172
ko04727	GABAergic synapse	3	153	1	1.76404	ENSSSCT00000016697;gnl|UG|Ssc#S55320173;ENSSSCT00000011464
ko04920	Adipocytokine signaling pathway	3	155	1	1.74128	ENSSSCT00000006410;gnl|UG|Ssc#S58308642;gnl|UG|Ssc#S50674927
ko04640	Hematopoietic cell lineage	4	236	1	1.52485	gnl|UG|Ssc#S55321680;gnl|UG|Ssc#S58312304;ENSSSCT00000012960;gnl|UG|Ssc#S58303896
ko04662	B cell receptor signaling pathway	4	237	1	1.51841	gnl|UG|Ssc#S55321680;gnl|UG|Ssc#S35174022;ENSSSCT00000008184;ENSSSCT00000016162
ko04726	Serotonergic synapse	4	239	1	1.50571	ENSSSCT00000016697;gnl|UG|Ssc#S55324661;gnl|UG|Ssc#S55320173;ENSSSCT00000011464
ko04650	Natural killer cell mediated cytotoxicity	5	317	1	1.41902	gnl|UG|Ssc#S55321680;gnl|UG|Ssc#S34273825;gnl|UG|Ssc#S35174022;ENSSSCT00000008184;ENSSSCT00000011464
ko04964	Proximal tubule bicarbonate reclamation	1	29	1	3.10227	gnl|UG|Ssc#S35167472
ko00620	Pyruvate metabolism	2	94	1	1.91417	gnl|UG|Ssc#S55318252;gnl|UG|Ssc#S35167472
ko04670	Leukocyte transendothelial migration	5	326	1	1.37985	gnl|UG|Ssc#S35167068;gnl|UG|Ssc#S35174022;ENSSSCT00000016488;gnl|UG|Ssc#S55320173;ENSSSCT00000011464
ko05330	Allograft rejection	4	248	1	1.45106	gnl|UG|Ssc#S55321680;gnl|UG|Ssc#S34273825;gnl|UG|Ssc#S35169432;gnl|UG|Ssc#S55322726
ko04612	Antigen processing and presentation	4	249	1	1.44524	gnl|UG|Ssc#S35169432;gnl|UG|Ssc#S58314864;gnl|UG|Ssc#S35166632;gnl|UG|Ssc#S55322726
ko05332	Graft-versus-host disease	3	173	1	1.5601	gnl|UG|Ssc#S34273825;gnl|UG|Ssc#S35169432;gnl|UG|Ssc#S55322726
ko04010	MAPK signaling pathway	8	578	1	1.2452	gnl|UG|Ssc#S34273825;gnl|UG|Ssc#S35174061;gnl|UG|Ssc#S35174022;gnl|UG|Ssc#S55324661;ENSSSCT00000006410;gnl|UG|Ssc#S58312732;gnl|UG|Ssc#S35173713;ENSSSCT00000011464
ko04730	Long-term depression	3	178	1	1.51628	gnl|UG|Ssc#S55324661;gnl|UG|Ssc#S55320173;ENSSSCT00000011464
ko00565	Ether lipid metabolism	2	103	1	1.74691	gnl|UG|Ssc#S55324661;gnl|UG|Ssc#S58308642
ko04210	Apoptosis	3	179	1	1.50781	gnl|UG|Ssc#S24455924;gnl|UG|Ssc#S34273825;ENSSSCT00000006410
ko04971	Gastric acid secretion	3	180	1	1.49943	gnl|UG|Ssc#S55320173;gnl|UG|Ssc#S46881263;ENSSSCT00000011464
ko00563	Glycosylphosphatidylinositol(GPI)-anchor biosynthesis	1	37	1	2.43151	gnl|UG|Ssc#S58307069
ko03320	PPAR signaling pathway	3	186	1	1.45106	gnl|UG|Ssc#S58308417;ENSSSCT00000024406;gnl|UG|Ssc#S50674927
ko04723	Retrograde endocannabinoid signaling	3	186	1	1.45106	ENSSSCT00000016697;gnl|UG|Ssc#S55320173;ENSSSCT00000011464
ko04728	Dopaminergic synapse	4	266	1	1.35287	gnl|UG|Ssc#S6041850;ENSSSCT00000016697;gnl|UG|Ssc#S55320173;ENSSSCT00000011464
ko04940	Type I diabetes mellitus	3	188	1	1.43563	gnl|UG|Ssc#S34273825;gnl|UG|Ssc#S35169432;gnl|UG|Ssc#S55322726
ko05100	Bacterial invasion of epithelial cells	3	189	1	1.42803	ENSSSCT00000012643;gnl|UG|Ssc#S35174022;gnl|UG|Ssc#S58302754
ko04710	Circadian rhythm - mammal	1	39	1	2.30682	gnl|UG|Ssc#S35166281
ko04725	Cholinergic synapse	3	193	1	1.39843	ENSSSCT00000016697;gnl|UG|Ssc#S55320173;ENSSSCT00000011464
ko05320	Autoimmune thyroid disease	4	277	1	1.29915	gnl|UG|Ssc#S55321680;gnl|UG|Ssc#S34273825;gnl|UG|Ssc#S35169432;gnl|UG|Ssc#S55322726
ko05150	Staphylococcus aureus infection	4	279	1	1.28983	gnl|UG|Ssc#S55321680;gnl|UG|Ssc#S35169432;ENSSSCT00000029479;gnl|UG|Ssc#S55322726
ko05140	Leishmaniasis	3	199	1	1.35627	gnl|UG|Ssc#S55321680;gnl|UG|Ssc#S35169432;gnl|UG|Ssc#S55322726
ko05034	Alcoholism	4	282	1	1.27611	ENSSSCT00000016697;gnl|UG|Ssc#S35171385;gnl|UG|Ssc#S58308642;gnl|UG|Ssc#S55320173
ko04540	Gap junction	3	202	1	1.33613	gnl|UG|Ssc#S55320173;gnl|UG|Ssc#S35173257;ENSSSCT00000011464
ko00532	Glycosaminoglycan biosynthesis - chondroitin sulfate	1	45	1	1.99924	ENSSSCT00000023627
ko05223	Non-small cell lung cancer	2	125	1	1.43945	ENSSSCT00000011464;gnl|UG|Ssc#S58304887
ko05310	Asthma	3	209	1	1.29138	gnl|UG|Ssc#S55321680;gnl|UG|Ssc#S35169432;gnl|UG|Ssc#S55322726
ko04144	Endocytosis	7	562	1	1.12057	gnl|UG|Ssc#S55325570;gnl|UG|Ssc#S58312304;gnl|UG|Ssc#S55324726;gnl|UG|Ssc#S58312732;gnl|UG|Ssc#S55322541;ENSSSCT00000003696;ENSSSCT00000012960
ko04270	Vascular smooth muscle contraction	4	311	1	1.15712	gnl|UG|Ssc#S55324661;ENSSSCT00000011432;gnl|UG|Ssc#S46881263;ENSSSCT00000011464
ko04062	Chemokine signaling pathway	4	317	1	1.13522	gnl|UG|Ssc#S35174022;ENSSSCT00000016697;ENSSSCT00000012002;gnl|UG|Ssc#S55320173
ko05132	Salmonella infection	3	234	1	1.15341	ENSSSCT00000012643;gnl|UG|Ssc#S35174022;gnl|UG|Ssc#S35173713
ko04070	Phosphatidylinositol signaling system	3	237	1	1.13881	gnl|UG|Ssc#S55324140;ENSSSCT00000011464;ENSSSCT00000016162
ko04664	Fc epsilon RI signaling pathway	3	239	1	1.12928	gnl|UG|Ssc#S55321680;gnl|UG|Ssc#S35174022;gnl|UG|Ssc#S55324661
ko05216	Thyroid cancer	1	62	1	1.45106	ENSSSCT00000013085
ko00592	alpha-Linolenic acid metabolism	1	63	1	1.42803	gnl|UG|Ssc#S55324661
ko04910	Insulin signaling pathway	4	334	1	1.07744	gnl|UG|Ssc#S35172591;gnl|UG|Ssc#S58313828;gnl|UG|Ssc#S18943248;ENSSSCT00000016162
ko04672	Intestinal immune network for IgA production	3	244	1	1.10614	gnl|UG|Ssc#S55321680;gnl|UG|Ssc#S35169432;gnl|UG|Ssc#S55322726
ko05212	Pancreatic cancer	2	154	1	1.16839	gnl|UG|Ssc#S35174022;gnl|UG|Ssc#S58304887
ko03410	Base excision repair	1	66	1	1.36312	ENSSSCT00000028077
ko05164	Influenza A	5	433	1	1.03887	gnl|UG|Ssc#S24455924;gnl|UG|Ssc#S34273825;gnl|UG|Ssc#S35169432;ENSSSCT00000017193;gnl|UG|Ssc#S55322726
ko05416	Viral myocarditis	6	531	1	1.01656	gnl|UG|Ssc#S55321680;gnl|UG|Ssc#S24455924;gnl|UG|Ssc#S35169432;gnl|UG|Ssc#S35174022;gnl|UG|Ssc#S40831913;gnl|UG|Ssc#S55322726
ko00310	Lysine degradation	2	164	1	1.09715	gnl|UG|Ssc#S55325398;ENSSSCT00000012630
ko00640	Propanoate metabolism	1	71	1	1.26713	gnl|UG|Ssc#S55318252
ko00591	Linoleic acid metabolism	1	73	1	1.23241	gnl|UG|Ssc#S55324661
ko05414	Dilated cardiomyopathy	4	357	1	1.00802	gnl|UG|Ssc#S55321680;ENSSSCT00000023627;gnl|UG|Ssc#S17526193;ENSSSCT00000005302
ko05219	Bladder cancer	1	74	1	1.21576	gnl|UG|Ssc#S58304887
ko03010	Ribosome	4	359	1	1.00241	ENSSSCT00000027316;gnl|UG|Ssc#S35168709;gnl|UG|Ssc#S40353888;gnl|UG|Ssc#S35164630
ko04744	Phototransduction	1	78	1	1.15341	gnl|UG|Ssc#S58313043
ko05410	Hypertrophic cardiomyopathy (HCM)	3	275	1	0.981446	ENSSSCT00000023627;gnl|UG|Ssc#S17526193;ENSSSCT00000005302
ko03420	Nucleotide excision repair	1	84	1	1.07102	gnl|UG|Ssc#S35166728
ko05322	Systemic lupus erythematosus	4	381	1	0.944524	gnl|UG|Ssc#S55321680;gnl|UG|Ssc#S35169432;gnl|UG|Ssc#S35171385;gnl|UG|Ssc#S55322726
ko04320	Dorso-ventral axis formation	1	85	1	1.05842	ENSSSCT00000024966
ko00514	Other types of O-glycan biosynthesis	1	85	1	1.05842	gnl|UG|Ssc#S58308365
ko00380	Tryptophan metabolism	1	86	1	1.04612	gnl|UG|Ssc#S55325398
ko04380	Osteoclast differentiation	3	289	1	0.933902	gnl|UG|Ssc#S58312304;gnl|UG|Ssc#S35174022;ENSSSCT00000006410
ko03022	Basal transcription factors	1	91	1	0.988636	ENSSSCT00000019273
ko05217	Basal cell carcinoma	1	93	1	0.967375	ENSSSCT00000018039
ko04916	Melanogenesis	2	198	1	0.908747	gnl|UG|Ssc#S55320173;ENSSSCT00000011464
ko04514	Cell adhesion molecules (CAMs)	4	399	1	0.901914	gnl|UG|Ssc#S35167068;gnl|UG|Ssc#S35169432;gnl|UG|Ssc#S58315292;gnl|UG|Ssc#S55322726
ko00520	Amino sugar and nucleotide sugar metabolism	1	95	1	0.94701	gnl|UG|Ssc#S58310415
ko00480	Glutathione metabolism	1	95	1	0.94701	gnl|UG|Ssc#S40583395
ko05323	Rheumatoid arthritis	3	304	1	0.887821	gnl|UG|Ssc#S55321680;gnl|UG|Ssc#S35169432;gnl|UG|Ssc#S55322726
ko05020	Prion diseases	1	97	1	0.927484	gnl|UG|Ssc#S35164643
ko04978	Mineral absorption	1	98	1	0.918019	gnl|UG|Ssc#S55319765
ko00071	Fatty acid metabolism	1	98	1	0.918019	gnl|UG|Ssc#S58308417
ko04930	Type II diabetes mellitus	1	98	1	0.918019	gnl|UG|Ssc#S50674927
ko00500	Starch and sucrose metabolism	1	99	1	0.908747	gnl|UG|Ssc#S58313828
ko05030	Cocaine addiction	1	100	1	0.899659	gnl|UG|Ssc#S55320173
ko04060	Cytokine-cytokine receptor interaction	3	312	1	0.865057	gnl|UG|Ssc#S34273825;gnl|UG|Ssc#S58312304;ENSSSCT00000012002
ko04970	Salivary secretion	2	209	1	0.860918	ENSSSCT00000024637;ENSSSCT00000011464
ko04960	Aldosterone-regulated sodium reabsorption	1	102	1	0.882019	ENSSSCT00000011464
ko00970	Aminoacyl-tRNA biosynthesis	1	102	1	0.882019	gnl|UG|Ssc#S17510698
ko04961	Endocrine and other factor-regulated calcium reabsorption	1	104	1	0.865057	ENSSSCT00000011464
ko05152	Tuberculosis	5	524	1	0.858453	gnl|UG|Ssc#S55321680;gnl|UG|Ssc#S24455924;gnl|UG|Ssc#S35169432;gnl|UG|Ssc#S35166632;gnl|UG|Ssc#S55322726
ko05166	HTLV-I infection	6	624	1	0.865057	gnl|UG|Ssc#S35169432;ENSSSCT00000025489;ENSSSCT00000017193;ENSSSCT00000022695;gnl|UG|Ssc#S55322726;ENSSSCT00000008184
ko03015	mRNA surveillance pathway	2	217	1	0.829179	gnl|UG|Ssc#S40834166;gnl|UG|Ssc#S6041850
ko04120	Ubiquitin mediated proteolysis	3	324	1	0.833018	gnl|UG|Ssc#S35166728;ENSSSCT00000001847;gnl|UG|Ssc#S58307937
ko04810	Regulation of actin cytoskeleton	5	533	1	0.843958	ENSSSCT00000012643;gnl|UG|Ssc#S35174022;gnl|UG|Ssc#S58302754;gnl|UG|Ssc#S58312732;gnl|UG|Ssc#S46881263
ko04912	GnRH signaling pathway	2	223	1	0.806869	ENSSSCT00000002281;gnl|UG|Ssc#S55324661
ko02010	ABC transporters	1	112	1	0.803267	gnl|UG|Ssc#S58305138
ko03040	Spliceosome	3	334	1	0.808077	gnl|UG|Ssc#S40834166;gnl|UG|Ssc#S46878853;ENSSSCT00000009580
ko04722	Neurotrophin signaling pathway	3	334	1	0.808077	gnl|UG|Ssc#S34273825;gnl|UG|Ssc#S35174022;ENSSSCT00000013470
ko04064	NF-kappa B signaling pathway	3	336	1	0.803267	gnl|UG|Ssc#S55321680;ENSSSCT00000012002;ENSSSCT00000006410
ko05213	Endometrial cancer	1	115	1	0.782312	gnl|UG|Ssc#S58304887
ko04520	Adherens junction	2	229	1	0.785728	gnl|UG|Ssc#S35174022;gnl|UG|Ssc#S58304887
ko00982	Drug metabolism - cytochrome P450	1	119	1	0.756016	gnl|UG|Ssc#S40583395
ko04622	RIG-I-like receptor signaling pathway	1	126	1	0.714015	ENSSSCT00000006410
ko00230	Purine metabolism	3	359	1	0.751804	gnl|UG|Ssc#S58306777;gnl|UG|Ssc#S40198684;gnl|UG|Ssc#S55323745
ko00980	Metabolism of xenobiotics by cytochrome P450	1	130	1	0.692045	gnl|UG|Ssc#S40583395
ko05211	Renal cell carcinoma	1	133	1	0.676435	gnl|UG|Ssc#S35174022
ko05340	Primary immunodeficiency	1	136	1	0.661514	gnl|UG|Ssc#S55321680
ko00562	Inositol phosphate metabolism	1	138	1	0.651927	ENSSSCT00000016162
ko05134	Legionellosis	1	140	1	0.642614	gnl|UG|Ssc#S24455924
ko05142	Chagas disease (American trypanosomiasis)	2	281	1	0.640327	gnl|UG|Ssc#S34273825;gnl|UG|Ssc#S55320173
ko05202	Transcriptional misregulation in cancer	4	518	1	0.694717	gnl|UG|Ssc#S55321680;gnl|UG|Ssc#S58312304;gnl|UG|Ssc#S35171385;ENSSSCT00000019273
ko05214	Glioma	1	168	1	0.535511	ENSSSCT00000011464
ko05215	Prostate cancer	1	170	1	0.529211	gnl|UG|Ssc#S58304887
ko04530	Tight junction	4	549	1	0.655489	gnl|UG|Ssc#S55326586;gnl|UG|Ssc#S40831913;gnl|UG|Ssc#S55320173;ENSSSCT00000011464
ko05031	Amphetamine addiction	1	177	1	0.508282	ENSSSCT00000011464
ko03018	RNA degradation	1	177	1	0.508282	ENSSSCT00000012370
ko05133	Pertussis	1	178	1	0.505426	gnl|UG|Ssc#S55320173
ko04146	Peroxisome	1	182	1	0.494318	gnl|UG|Ssc#S35164643
ko04720	Long-term potentiation	1	182	1	0.494318	ENSSSCT00000011464
ko04914	Progesterone-mediated oocyte maturation	1	186	1	0.483688	gnl|UG|Ssc#S55320173
ko00240	Pyrimidine metabolism	1	191	1	0.471026	gnl|UG|Ssc#S40198684
ko04620	Toll-like receptor signaling pathway	1	192	1	0.468572	gnl|UG|Ssc#S35174022
ko04660	T cell receptor signaling pathway	2	347	1	0.518535	gnl|UG|Ssc#S55324672;ENSSSCT00000008184
ko05169	Epstein-Barr virus infection	3	483	1	0.558794	gnl|UG|Ssc#S55321680;ENSSSCT00000006410;ENSSSCT00000029706
ko04141	Protein processing in endoplasmic reticulum	2	366	1	0.491617	gnl|UG|Ssc#S46880125;ENSSSCT00000006410
ko04142	Lysosome	1	232	1	0.387784	gnl|UG|Ssc#S35171357
ko05160	Hepatitis C	1	263	1	0.342076	ENSSSCT00000006410
ko05162	Measles	2	428	1	0.420401	gnl|UG|Ssc#S55321680;gnl|UG|Ssc#S34273825
ko04080	Neuroactive ligand-receptor interaction	1	401	1	0.224354	gnl|UG|Ssc#S34273825

## Sheet: TC0vsTC1
Path_ID	Path_name	Number of DEGs	Number of all genes	FDR	enrichment	Gene_list
ko00010	Glycolysis / Gluconeogenesis	11	122	0.000894159	6.0154	gnl|UG|Ssc#S23699925;gnl|UG|Ssc#S58308454;ENSSSCT00000002248;ENSSSCT00000011982;gnl|UG|Ssc#S17515625;gnl|UG|Ssc#S43134858;gnl|UG|Ssc#S55326250;gnl|UG|Ssc#S35169862;gnl|UG|Ssc#S55325370;gnl|UG|Ssc#S55318252;gnl|UG|Ssc#S46878740
ko04974	Protein digestion and absorption	12	247	0.0958041	3.24128	gnl|UG|Ssc#S58313725;gnl|UG|Ssc#S58303318;ENSSSCT00000006901;ENSSSCT00000009250;gnl|UG|Ssc#S58301938;gnl|UG|Ssc#S58304810;gnl|UG|Ssc#S58306247;ENSSSCT00000024667;gnl|UG|Ssc#S58302860;ENSSSCT00000005921;ENSSSCT00000002577;ENSSSCT00000008277
ko00620	Pyruvate metabolism	7	94	0.143073	4.96823	ENSSSCT00000002248;gnl|UG|Ssc#S58309537;gnl|UG|Ssc#S35169862;gnl|UG|Ssc#S58306663;gnl|UG|Ssc#S55318252;gnl|UG|Ssc#S35167472;gnl|UG|Ssc#S46878740
ko00030	Pentose phosphate pathway	5	50	0.245133	6.67163	gnl|UG|Ssc#S58308454;ENSSSCT00000011982;gnl|UG|Ssc#S17515625;gnl|UG|Ssc#S55326250;gnl|UG|Ssc#S55325370
ko04910	Insulin signaling pathway	13	334	0.396522	2.59674	ENSSSCT00000003786;gnl|UG|Ssc#S43678671;gnl|UG|Ssc#S35169637;ENSSSCT00000002248;gnl|UG|Ssc#S58313268;ENSSSCT00000011982;gnl|UG|Ssc#S35171216;gnl|UG|Ssc#S58313828;gnl|UG|Ssc#S55319649;gnl|UG|Ssc#S58301848;gnl|UG|Ssc#S49953823;gnl|UG|Ssc#S35171867;ENSSSCT00000016162
ko03050	Proteasome	5	68	0.853335	4.90561	ENSSSCT00000014459;gnl|UG|Ssc#S58311255;gnl|UG|Ssc#S35168390;gnl|UG|Ssc#S18353912;gnl|UG|Ssc#S55326065
ko04614	Renin-angiotensin system	3	26	1	7.69803	gnl|UG|Ssc#S34273825;gnl|UG|Ssc#S20116695;gnl|UG|Ssc#S46876867
ko04920	Adipocytokine signaling pathway	7	155	1	3.01299	ENSSSCT00000003786;gnl|UG|Ssc#S43678671;gnl|UG|Ssc#S35169637;ENSSSCT00000002248;gnl|UG|Ssc#S58301848;gnl|UG|Ssc#S34535466;gnl|UG|Ssc#S50674927
ko04964	Proximal tubule bicarbonate reclamation	3	29	1	6.90169	ENSSSCT00000006901;ENSSSCT00000002248;gnl|UG|Ssc#S35167472
ko01100	Metabolic pathways	47	2246	1	1.39611	ENSSSCT00000027336;gnl|UG|Ssc#S58307069;gnl|UG|Ssc#S23699925;gnl|UG|Ssc#S58308454;gnl|UG|Ssc#S39770807;ENSSSCT00000027926;gnl|UG|Ssc#S46878829;gnl|UG|Ssc#S55324140;gnl|UG|Ssc#S17525027;ENSSSCT00000002248;ENSSSCT00000011982;gnl|UG|Ssc#S58314217;gnl|UG|Ssc#S35173413;ENSSSCT00000009697;gnl|UG|Ssc#S35167328;ENSSSCT00000030141;ENSSSCT00000014036;gnl|UG|Ssc#S58310567;gnl|UG|Ssc#S35170371;gnl|UG|Ssc#S17…
ko05012	Parkinson's disease	10	290	1	2.30056	ENSSSCT00000011308;gnl|UG|Ssc#S24455924;gnl|UG|Ssc#S39770807;ENSSSCT00000019205;gnl|UG|Ssc#S55326735;gnl|UG|Ssc#S6012685;gnl|UG|Ssc#S58313403;ENSSSCT00000017193;gnl|UG|Ssc#S40500672;gnl|UG|Ssc#S18291998
ko05216	Thyroid cancer	4	62	1	4.30428	ENSSSCT00000027926;gnl|UG|Ssc#S21929814;gnl|UG|Ssc#S34535466;gnl|UG|Ssc#S49953823
ko04930	Type II diabetes mellitus	5	98	1	3.40389	ENSSSCT00000003786;gnl|UG|Ssc#S6666019;gnl|UG|Ssc#S43678671;gnl|UG|Ssc#S50674927;gnl|UG|Ssc#S46878740
ko00970	Aminoacyl-tRNA biosynthesis	5	102	1	3.27041	ENSSSCT00000024516;gnl|UG|Ssc#S50699622;gnl|UG|Ssc#S55322840;gnl|UG|Ssc#S55326401;gnl|UG|Ssc#S58301587
ko00230	Purine metabolism	11	359	1	2.04423	gnl|UG|Ssc#S58308454;ENSSSCT00000027926;gnl|UG|Ssc#S58314217;gnl|UG|Ssc#S58310567;gnl|UG|Ssc#S46877187;gnl|UG|Ssc#S38479071;gnl|UG|Ssc#S55323745;gnl|UG|Ssc#S58304196;gnl|UG|Ssc#S35164377;gnl|UG|Ssc#S46878740;ENSSSCT00000019647
ko00100	Steroid biosynthesis	3	38	1	5.26708	ENSSSCT00000027336;ENSSSCT00000009697;ENSSSCT00000016684
ko03320	PPAR signaling pathway	7	186	1	2.51083	ENSSSCT00000011546;ENSSSCT00000002248;ENSSSCT00000024406;ENSSSCT00000014760;ENSSSCT00000014853;gnl|UG|Ssc#S34535466;gnl|UG|Ssc#S50674927
ko05219	Bladder cancer	4	74	1	3.60629	gnl|UG|Ssc#S20116692;ENSSSCT00000027926;gnl|UG|Ssc#S21929814;gnl|UG|Ssc#S49953823
ko04115	p53 signaling pathway	6	153	1	2.61633	gnl|UG|Ssc#S24455924;gnl|UG|Ssc#S58307281;ENSSSCT00000022902;gnl|UG|Ssc#S58315065;gnl|UG|Ssc#S35169437;gnl|UG|Ssc#S33578949
ko00260	Glycine, serine and threonine metabolism	4	82	1	3.25445	gnl|UG|Ssc#S23699925;ENSSSCT00000001837;gnl|UG|Ssc#S35170371;gnl|UG|Ssc#S35168404
ko04012	ErbB signaling pathway	7	208	1	2.24526	gnl|UG|Ssc#S20116692;ENSSSCT00000003786;gnl|UG|Ssc#S21929814;gnl|UG|Ssc#S49953823;gnl|UG|Ssc#S55323860;ENSSSCT00000011285;gnl|UG|Ssc#S35169482
ko05214	Glioma	6	168	1	2.38272	gnl|UG|Ssc#S20116692;ENSSSCT00000003786;gnl|UG|Ssc#S35171216;gnl|UG|Ssc#S49953823;gnl|UG|Ssc#S35171867;ENSSSCT00000011285
ko00020	Citrate cycle (TCA cycle)	3	51	1	3.92449	ENSSSCT00000002248;gnl|UG|Ssc#S32933969;gnl|UG|Ssc#S35167472
ko05210	Colorectal cancer	5	128	1	2.60611	gnl|UG|Ssc#S24455924;gnl|UG|Ssc#S21929814;gnl|UG|Ssc#S58315292;gnl|UG|Ssc#S49953823;ENSSSCT00000002650
ko00250	Alanine, aspartate and glutamate metabolism	3	52	1	3.84902	gnl|UG|Ssc#S35173413;gnl|UG|Ssc#S55319767;gnl|UG|Ssc#S38479071
ko05416	Viral myocarditis	13	531	1	1.63336	gnl|UG|Ssc#S24455924;ENSSSCT00000017887;gnl|UG|Ssc#S58304403;gnl|UG|Ssc#S55325840;gnl|UG|Ssc#S58304401;gnl|UG|Ssc#S22415872;gnl|UG|Ssc#S55295965;gnl|UG|Ssc#S40831913;gnl|UG|Ssc#S43509666;gnl|UG|Ssc#S46877155;gnl|UG|Ssc#S55322726;gnl|UG|Ssc#S35172999;gnl|UG|Ssc#S6089840
ko04110	Cell cycle	7	235	1	1.98729	gnl|UG|Ssc#S30686599;gnl|UG|Ssc#S21929814;ENSSSCT00000012721;gnl|UG|Ssc#S55326940;gnl|UG|Ssc#S35169437;gnl|UG|Ssc#S35172143;gnl|UG|Ssc#S33578949
ko03030	DNA replication	3	61	1	3.28113	gnl|UG|Ssc#S55318829;ENSSSCT00000012721;gnl|UG|Ssc#S35172143
ko04722	Neurotrophin signaling pathway	9	334	1	1.79774	gnl|UG|Ssc#S34273825;gnl|UG|Ssc#S49954467;gnl|UG|Ssc#S35171216;ENSSSCT00000011882;gnl|UG|Ssc#S49953823;ENSSSCT00000013304;gnl|UG|Ssc#S35171867;ENSSSCT00000011285;ENSSSCT00000013694
ko00270	Cysteine and methionine metabolism	3	63	1	3.17697	gnl|UG|Ssc#S35169862;ENSSSCT00000029896;gnl|UG|Ssc#S55318252
ko00900	Terpenoid backbone biosynthesis	2	32	1	4.16977	gnl|UG|Ssc#S35168666;gnl|UG|Ssc#S23213221
ko00330	Arginine and proline metabolism	4	113	1	2.36164	gnl|UG|Ssc#S35173413;gnl|UG|Ssc#S35168404;gnl|UG|Ssc#S55319767;ENSSSCT00000029896
ko00640	Propanoate metabolism	3	71	1	2.819	gnl|UG|Ssc#S46878829;gnl|UG|Ssc#S35169862;gnl|UG|Ssc#S55318252
ko03008	Ribosome biogenesis in eukaryotes	5	160	1	2.08488	gnl|UG|Ssc#S46876310;gnl|UG|Ssc#S46877532;ENSSSCT00000013835;gnl|UG|Ssc#S48803429;ENSSSCT00000028168
ko05213	Endometrial cancer	4	115	1	2.32057	gnl|UG|Ssc#S20116692;ENSSSCT00000027926;gnl|UG|Ssc#S21929814;gnl|UG|Ssc#S49953823
ko04010	MAPK signaling pathway	13	578	1	1.50054	gnl|UG|Ssc#S20116692;gnl|UG|Ssc#S35169553;gnl|UG|Ssc#S34273825;gnl|UG|Ssc#S35174061;gnl|UG|Ssc#S21929814;ENSSSCT00000003482;gnl|UG|Ssc#S35169437;gnl|UG|Ssc#S49953823;ENSSSCT00000013304;ENSSSCT00000002650;gnl|UG|Ssc#S33578949;gnl|UG|Ssc#S55319803;ENSSSCT00000012068
ko05164	Influenza A	10	433	1	1.54079	gnl|UG|Ssc#S24455924;ENSSSCT00000017887;gnl|UG|Ssc#S35169553;gnl|UG|Ssc#S34273825;gnl|UG|Ssc#S55326735;ENSSSCT00000017193;gnl|UG|Ssc#S49953823;gnl|UG|Ssc#S23213221;gnl|UG|Ssc#S55322726;ENSSSCT00000012068
ko00051	Fructose and mannose metabolism	3	81	1	2.47097	ENSSSCT00000011982;gnl|UG|Ssc#S17515625;gnl|UG|Ssc#S55325370
ko05031	Amphetamine addiction	5	177	1	1.88464	gnl|UG|Ssc#S35171216;gnl|UG|Ssc#S35171867;ENSSSCT00000002650;ENSSSCT00000011285;ENSSSCT00000012068
ko05133	Pertussis	5	178	1	1.87405	gnl|UG|Ssc#S35171216;gnl|UG|Ssc#S35171867;ENSSSCT00000002650;gnl|UG|Ssc#S35167400;gnl|UG|Ssc#S35171683
ko00750	Vitamin B6 metabolism	1	9	1	7.41292	gnl|UG|Ssc#S35170371
ko05200	Pathways in cancer	15	730	1	1.37088	gnl|UG|Ssc#S20116692;ENSSSCT00000003786;gnl|UG|Ssc#S24455924;gnl|UG|Ssc#S34273825;ENSSSCT00000027926;gnl|UG|Ssc#S21929814;gnl|UG|Ssc#S58315292;ENSSSCT00000003482;ENSSSCT00000025452;gnl|UG|Ssc#S34535466;gnl|UG|Ssc#S58302754;gnl|UG|Ssc#S49953823;ENSSSCT00000002650;ENSSSCT00000002196;ENSSSCT00000012068
ko04720	Long-term potentiation	5	182	1	1.83287	gnl|UG|Ssc#S35171216;gnl|UG|Ssc#S49953823;ENSSSCT00000013304;gnl|UG|Ssc#S35171867;ENSSSCT00000011285
ko05218	Melanoma	4	135	1	1.97678	gnl|UG|Ssc#S20116692;ENSSSCT00000027926;ENSSSCT00000003482;gnl|UG|Ssc#S49953823
ko04510	Focal adhesion	13	629	1	1.37887	gnl|UG|Ssc#S20116692;ENSSSCT00000017887;gnl|UG|Ssc#S58313725;gnl|UG|Ssc#S55325256;ENSSSCT00000027047;gnl|UG|Ssc#S58304810;gnl|UG|Ssc#S58306247;gnl|UG|Ssc#S58303384;gnl|UG|Ssc#S18359204;gnl|UG|Ssc#S58302754;gnl|UG|Ssc#S49953823;gnl|UG|Ssc#S58302860;ENSSSCT00000008277
ko00240	Pyrimidine metabolism	5	191	1	1.7465	gnl|UG|Ssc#S35167328;gnl|UG|Ssc#S55326703;gnl|UG|Ssc#S46877187;gnl|UG|Ssc#S35164377;ENSSSCT00000019647
ko04260	Cardiac muscle contraction	4	141	1	1.89266	ENSSSCT00000006901;ENSSSCT00000005302;ENSSSCT00000015127;gnl|UG|Ssc#S40500672
ko00052	Galactose metabolism	2	49	1	2.72311	gnl|UG|Ssc#S58308454;gnl|UG|Ssc#S55325370
ko00520	Amino sugar and nucleotide sugar metabolism	3	95	1	2.10683	gnl|UG|Ssc#S58308454;gnl|UG|Ssc#S55326250;gnl|UG|Ssc#S46877746
ko04114	Oocyte meiosis	6	251	1	1.59481	gnl|UG|Ssc#S30686599;gnl|UG|Ssc#S35171216;gnl|UG|Ssc#S49953823;ENSSSCT00000013304;gnl|UG|Ssc#S35171867;ENSSSCT00000011285
ko00500	Starch and sucrose metabolism	3	99	1	2.02171	gnl|UG|Ssc#S58308454;gnl|UG|Ssc#S58313828;gnl|UG|Ssc#S55326250
ko04145	Phagosome	10	482	1	1.38416	ENSSSCT00000017887;ENSSSCT00000027254;gnl|UG|Ssc#S58304129;gnl|UG|Ssc#S46877883;gnl|UG|Ssc#S55325840;gnl|UG|Ssc#S35167400;gnl|UG|Ssc#S35173257;gnl|UG|Ssc#S55322726;gnl|UG|Ssc#S35172999;gnl|UG|Ssc#S6089840
ko01040	Biosynthesis of unsaturated fatty acids	2	53	1	2.5176	ENSSSCT00000011546;gnl|UG|Ssc#S35164672
ko00630	Glyoxylate and dicarboxylate metabolism	2	53	1	2.5176	gnl|UG|Ssc#S35173413;gnl|UG|Ssc#S35167472
ko04512	ECM-receptor interaction	7	320	1	1.45942	gnl|UG|Ssc#S58313725;ENSSSCT00000027047;gnl|UG|Ssc#S58304810;gnl|UG|Ssc#S58306247;gnl|UG|Ssc#S58302754;gnl|UG|Ssc#S58302860;ENSSSCT00000008277
ko04610	Complement and coagulation cascades	5	215	1	1.55154	ENSSSCT00000027047;gnl|UG|Ssc#S35167144;ENSSSCT00000001564;gnl|UG|Ssc#S35167400;gnl|UG|Ssc#S35171683
ko00410	beta-Alanine metabolism	2	59	1	2.26157	gnl|UG|Ssc#S46878829;ENSSSCT00000029896
ko05146	Amoebiasis	8	388	1	1.37559	gnl|UG|Ssc#S58313725;gnl|UG|Ssc#S58304810;gnl|UG|Ssc#S58306247;gnl|UG|Ssc#S58303384;gnl|UG|Ssc#S58302754;gnl|UG|Ssc#S58302860;ENSSSCT00000008277;gnl|UG|Ssc#S6089840
ko05166	HTLV-I infection	12	624	1	1.28301	gnl|UG|Ssc#S30686599;ENSSSCT00000000768;gnl|UG|Ssc#S21929814;gnl|UG|Ssc#S55325256;gnl|UG|Ssc#S55326735;gnl|UG|Ssc#S55325840;ENSSSCT00000017193;gnl|UG|Ssc#S23213221;ENSSSCT00000002650;gnl|UG|Ssc#S55322726;ENSSSCT00000012068;gnl|UG|Ssc#S35172999
ko05222	Small cell lung cancer	5	218	1	1.53019	gnl|UG|Ssc#S24455924;gnl|UG|Ssc#S21929814;ENSSSCT00000025452;gnl|UG|Ssc#S34535466;gnl|UG|Ssc#S58302754
ko05034	Alcoholism	6	282	1	1.4195	gnl|UG|Ssc#S40293115;gnl|UG|Ssc#S35171216;gnl|UG|Ssc#S46878223;gnl|UG|Ssc#S49953823;gnl|UG|Ssc#S35171867;ENSSSCT00000012068
ko05332	Graft-versus-host disease	4	173	1	1.54257	gnl|UG|Ssc#S34273825;gnl|UG|Ssc#S55325840;gnl|UG|Ssc#S55322726;gnl|UG|Ssc#S35172999
ko05152	Tuberculosis	10	524	1	1.27321	gnl|UG|Ssc#S24455924;ENSSSCT00000027254;gnl|UG|Ssc#S58304129;gnl|UG|Ssc#S35171216;ENSSSCT00000015665;gnl|UG|Ssc#S46877883;gnl|UG|Ssc#S35171867;ENSSSCT00000011285;gnl|UG|Ssc#S55322726;gnl|UG|Ssc#S6089840
ko00760	Nicotinate and nicotinamide metabolism	2	68	1	1.96224	gnl|UG|Ssc#S46877187;ENSSSCT00000019647
ko05221	Acute myeloid leukemia	3	121	1	1.65412	ENSSSCT00000003786;gnl|UG|Ssc#S21929814;gnl|UG|Ssc#S49953823
ko03018	RNA degradation	4	177	1	1.50771	ENSSSCT00000012370;ENSSSCT00000015665;gnl|UG|Ssc#S43134858;ENSSSCT00000009896
ko05016	Huntington's disease	8	415	1	1.2861	ENSSSCT00000011308;gnl|UG|Ssc#S24455924;gnl|UG|Ssc#S35169637;gnl|UG|Ssc#S55326735;gnl|UG|Ssc#S58313403;ENSSSCT00000017193;gnl|UG|Ssc#S40500672;gnl|UG|Ssc#S18291998
ko04971	Gastric acid secretion	4	180	1	1.48258	ENSSSCT00000006901;gnl|UG|Ssc#S35171216;gnl|UG|Ssc#S35171867;ENSSSCT00000011285
ko05223	Non-small cell lung cancer	3	125	1	1.60119	gnl|UG|Ssc#S20116692;gnl|UG|Ssc#S34535466;gnl|UG|Ssc#S49953823
ko04150	mTOR signaling pathway	3	125	1	1.60119	ENSSSCT00000003786;gnl|UG|Ssc#S55323237;ENSSSCT00000013304
ko00350	Tyrosine metabolism	2	73	1	1.82784	gnl|UG|Ssc#S17525027;ENSSSCT00000027328
ko04914	Progesterone-mediated oocyte maturation	4	186	1	1.43476	gnl|UG|Ssc#S30686599;gnl|UG|Ssc#S55326940;gnl|UG|Ssc#S49953823;ENSSSCT00000013304
ko04973	Carbohydrate digestion and absorption	2	74	1	1.80314	ENSSSCT00000006901;ENSSSCT00000029556
ko04530	Tight junction	10	549	1	1.21523	ENSSSCT00000017887;gnl|UG|Ssc#S55322479;gnl|UG|Ssc#S58304403;gnl|UG|Ssc#S58304401;gnl|UG|Ssc#S58303384;gnl|UG|Ssc#S18359204;gnl|UG|Ssc#S22415872;gnl|UG|Ssc#S55295965;gnl|UG|Ssc#S40831913;gnl|UG|Ssc#S43509666
ko04940	Type I diabetes mellitus	4	188	1	1.4195	gnl|UG|Ssc#S34273825;gnl|UG|Ssc#S55325840;gnl|UG|Ssc#S55322726;gnl|UG|Ssc#S35172999
ko05100	Bacterial invasion of epithelial cells	4	189	1	1.41199	ENSSSCT00000017887;ENSSSCT00000027926;gnl|UG|Ssc#S58302754;gnl|UG|Ssc#S35171141
ko05330	Allograft rejection	5	248	1	1.34509	gnl|UG|Ssc#S34273825;gnl|UG|Ssc#S55325840;gnl|UG|Ssc#S55322726;gnl|UG|Ssc#S35172999;gnl|UG|Ssc#S6089840
ko04020	Calcium signaling pathway	10	556	1	1.19993	ENSSSCT00000011308;ENSSSCT00000016143;gnl|UG|Ssc#S35171216;gnl|UG|Ssc#S55326735;ENSSSCT00000017193;gnl|UG|Ssc#S35171867;ENSSSCT00000002577;ENSSSCT00000011285;gnl|UG|Ssc#S6089840;gnl|UG|Ssc#S35169482
ko04744	Phototransduction	2	78	1	1.71067	gnl|UG|Ssc#S35171216;gnl|UG|Ssc#S35171867
ko04144	Endocytosis	10	562	1	1.18712	gnl|UG|Ssc#S20116692;gnl|UG|Ssc#S35169553;ENSSSCT00000031416;gnl|UG|Ssc#S58304129;gnl|UG|Ssc#S55324726;gnl|UG|Ssc#S46877883;gnl|UG|Ssc#S55325840;ENSSSCT00000013301;gnl|UG|Ssc#S35172999;gnl|UG|Ssc#S35169482
ko05168	Herpes simplex infection	7	378	1	1.23549	gnl|UG|Ssc#S24455924;gnl|UG|Ssc#S34273825;ENSSSCT00000019569;gnl|UG|Ssc#S55325840;ENSSSCT00000002650;gnl|UG|Ssc#S55322726;gnl|UG|Ssc#S35172999
ko04916	Melanogenesis	4	198	1	1.3478	gnl|UG|Ssc#S35171216;gnl|UG|Ssc#S49953823;gnl|UG|Ssc#S35171867;ENSSSCT00000011285
ko05134	Legionellosis	3	140	1	1.42963	gnl|UG|Ssc#S24455924;gnl|UG|Ssc#S35169553;ENSSSCT00000011185
ko00514	Other types of O-glycan biosynthesis	2	85	1	1.5698	gnl|UG|Ssc#S55325125;gnl|UG|Ssc#S58308365
ko04728	Dopaminergic synapse	5	266	1	1.25407	gnl|UG|Ssc#S35171216;gnl|UG|Ssc#S35171867;ENSSSCT00000002650;ENSSSCT00000011285;ENSSSCT00000012068
ko04666	Fc gamma R-mediated phagocytosis	6	328	1	1.22042	ENSSSCT00000032353;gnl|UG|Ssc#S35171141;gnl|UG|Ssc#S35170580;gnl|UG|Ssc#S49953823;ENSSSCT00000016162;gnl|UG|Ssc#S6089840
ko05010	Alzheimer's disease	7	394	1	1.18531	gnl|UG|Ssc#S24455924;gnl|UG|Ssc#S35171216;ENSSSCT00000011882;gnl|UG|Ssc#S58313403;gnl|UG|Ssc#S35171867;gnl|UG|Ssc#S40500672;gnl|UG|Ssc#S18291998
ko04970	Salivary secretion	4	209	1	1.27687	gnl|UG|Ssc#S58304422;ENSSSCT00000006901;gnl|UG|Ssc#S35171216;gnl|UG|Ssc#S35171867
ko03430	Mismatch repair	1	33	1	2.02171	gnl|UG|Ssc#S55318829
ko05410	Hypertrophic cardiomyopathy (HCM)	5	275	1	1.21302	ENSSSCT00000017887;gnl|UG|Ssc#S17526193;gnl|UG|Ssc#S58301848;ENSSSCT00000005302;ENSSSCT00000015127
ko05320	Autoimmune thyroid disease	5	277	1	1.20427	gnl|UG|Ssc#S34273825;gnl|UG|Ssc#S55325840;gnl|UG|Ssc#S55322726;gnl|UG|Ssc#S35172999;gnl|UG|Ssc#S6089840
ko04810	Regulation of actin cytoskeleton	9	533	1	1.12654	gnl|UG|Ssc#S20116692;ENSSSCT00000017887;ENSSSCT00000003482;ENSSSCT00000013834;gnl|UG|Ssc#S58303384;gnl|UG|Ssc#S18359204;gnl|UG|Ssc#S58302754;gnl|UG|Ssc#S35171141;gnl|UG|Ssc#S49953823
ko00190	Oxidative phosphorylation	5	279	1	1.19563	gnl|UG|Ssc#S39770807;gnl|UG|Ssc#S6012685;gnl|UG|Ssc#S58313403;gnl|UG|Ssc#S40500672;gnl|UG|Ssc#S18291998
ko00480	Glutathione metabolism	2	95	1	1.40455	ENSSSCT00000029896;gnl|UG|Ssc#S35164912
ko05020	Prion diseases	2	97	1	1.37559	ENSSSCT00000014712;gnl|UG|Ssc#S49953823
ko00563	Glycosylphosphatidylinositol(GPI)-anchor biosynthesis	1	37	1	1.80314	gnl|UG|Ssc#S58307069
ko04912	GnRH signaling pathway	4	223	1	1.1967	gnl|UG|Ssc#S35171216;gnl|UG|Ssc#S49953823;gnl|UG|Ssc#S35171867;ENSSSCT00000011285
ko00670	One carbon pool by folate	1	37	1	1.80314	gnl|UG|Ssc#S35167328
ko04978	Mineral absorption	2	98	1	1.36156	ENSSSCT00000006901;ENSSSCT00000008704
ko00071	Fatty acid metabolism	2	98	1	1.36156	ENSSSCT00000030141;ENSSSCT00000001092
ko04380	Osteoclast differentiation	5	289	1	1.15426	gnl|UG|Ssc#S58312758;gnl|UG|Ssc#S58308599;gnl|UG|Ssc#S49953823;gnl|UG|Ssc#S46875746;ENSSSCT00000002650
ko05169	Epstein-Barr virus infection	8	483	1	1.10503	gnl|UG|Ssc#S35169553;ENSSSCT00000014459;gnl|UG|Ssc#S21929814;gnl|UG|Ssc#S35168390;gnl|UG|Ssc#S55325840;ENSSSCT00000012068;gnl|UG|Ssc#S35172999;gnl|UG|Ssc#S6089840
ko04710	Circadian rhythm - mammal	1	39	1	1.71067	ENSSSCT00000019569
ko04520	Adherens junction	4	229	1	1.16535	ENSSSCT00000017887;ENSSSCT00000027926;ENSSSCT00000014869;gnl|UG|Ssc#S58303384
ko03010	Ribosome	6	359	1	1.11504	gnl|UG|Ssc#S35168709;gnl|UG|Ssc#S17516435;gnl|UG|Ssc#S58307015;gnl|UG|Ssc#S35164467;gnl|UG|Ssc#S55319985;gnl|UG|Ssc#S35326767
ko05215	Prostate cancer	3	170	1	1.17735	gnl|UG|Ssc#S20116692;ENSSSCT00000003786;gnl|UG|Ssc#S49953823
ko04070	Phosphatidylinositol signaling system	4	237	1	1.12601	gnl|UG|Ssc#S55324140;gnl|UG|Ssc#S35171216;gnl|UG|Ssc#S35171867;ENSSSCT00000016162
ko04662	B cell receptor signaling pathway	4	237	1	1.12601	gnl|UG|Ssc#S49953823;ENSSSCT00000002650;ENSSSCT00000016162;gnl|UG|Ssc#S6089840
ko02010	ABC transporters	2	112	1	1.19136	gnl|UG|Ssc#S6666019;gnl|UG|Ssc#S58305140
ko04060	Cytokine-cytokine receptor interaction	5	312	1	1.06917	gnl|UG|Ssc#S20116692;ENSSSCT00000000768;gnl|UG|Ssc#S34273825;gnl|UG|Ssc#S23213185;ENSSSCT00000028938
ko05322	Systemic lupus erythematosus	6	381	1	1.05065	gnl|UG|Ssc#S40293115;gnl|UG|Ssc#S46878223;gnl|UG|Ssc#S58303384;gnl|UG|Ssc#S35167400;gnl|UG|Ssc#S55322726;gnl|UG|Ssc#S6089840
ko00062	Fatty acid elongation	1	47	1	1.4195	gnl|UG|Ssc#S35164672
ko04612	Antigen processing and presentation	4	249	1	1.07175	gnl|UG|Ssc#S35169553;gnl|UG|Ssc#S55325840;gnl|UG|Ssc#S55322726;gnl|UG|Ssc#S35172999
ko05220	Chronic myeloid leukemia	3	183	1	1.09371	gnl|UG|Ssc#S21929814;gnl|UG|Ssc#S49953823;ENSSSCT00000012068
ko04120	Ubiquitin mediated proteolysis	5	324	1	1.02957	gnl|UG|Ssc#S30686599;gnl|UG|Ssc#S55326940;ENSSSCT00000025452;gnl|UG|Ssc#S58314835;ENSSSCT00000008126
ko00340	Histidine metabolism	1	51	1	1.30816	ENSSSCT00000027328
ko03440	Homologous recombination	1	52	1	1.28301	gnl|UG|Ssc#S55318829
ko04514	Cell adhesion molecules (CAMs)	6	399	1	1.00325	ENSSSCT00000027926;gnl|UG|Ssc#S58315292;gnl|UG|Ssc#S55325840;gnl|UG|Ssc#S35170580;gnl|UG|Ssc#S55322726;gnl|UG|Ssc#S35172999
ko04725	Cholinergic synapse	3	193	1	1.03704	gnl|UG|Ssc#S49953823;ENSSSCT00000002650;ENSSSCT00000011285
ko03040	Spliceosome	5	334	1	0.998747	gnl|UG|Ssc#S35169553;ENSSSCT00000009896;ENSSSCT00000013820;gnl|UG|Ssc#S58312923;ENSSSCT00000018679
ko05140	Leishmaniasis	3	199	1	1.00577	ENSSSCT00000002650;gnl|UG|Ssc#S55322726;gnl|UG|Ssc#S6089840
ko00980	Metabolism of xenobiotics by cytochrome P450	2	130	1	1.0264	gnl|UG|Ssc#S35167355;gnl|UG|Ssc#S35164912
ko04130	SNARE interactions in vesicular transport	1	58	1	1.15028	gnl|UG|Ssc#S58304422
ko04540	Gap junction	3	202	1	0.990836	gnl|UG|Ssc#S20116692;gnl|UG|Ssc#S49953823;gnl|UG|Ssc#S35173257
ko00561	Glycerolipid metabolism	2	132	1	1.01085	gnl|UG|Ssc#S55324140;ENSSSCT00000014036
ko05211	Renal cell carcinoma	2	133	1	1.00325	gnl|UG|Ssc#S49953823;ENSSSCT00000002196
ko04360	Axon guidance	6	418	1	0.95765	gnl|UG|Ssc#S58315292;gnl|UG|Ssc#S35170179;gnl|UG|Ssc#S58314676;gnl|UG|Ssc#S35165596;gnl|UG|Ssc#S55327629;ENSSSCT00000012584
ko05150	Staphylococcus aureus infection	4	279	1	0.956506	ENSSSCT00000001564;gnl|UG|Ssc#S35167400;gnl|UG|Ssc#S55322726;gnl|UG|Ssc#S6089840
ko05340	Primary immunodeficiency	2	136	1	0.981122	gnl|UG|Ssc#S35170580;gnl|UG|Ssc#S6089840
ko00983	Drug metabolism - other enzymes	1	62	1	1.07607	gnl|UG|Ssc#S58304196
ko04140	Regulation of autophagy	1	62	1	1.07607	gnl|UG|Ssc#S35168501
ko04976	Bile secretion	2	137	1	0.97396	gnl|UG|Ssc#S35167355;ENSSSCT00000006901
ko05145	Toxoplasmosis	4	282	1	0.94633	ENSSSCT00000011308;gnl|UG|Ssc#S24455924;gnl|UG|Ssc#S35169553;gnl|UG|Ssc#S55322726
ko00562	Inositol phosphate metabolism	2	138	1	0.966903	gnl|UG|Ssc#S46878829;ENSSSCT00000016162
ko05143	African trypanosomiasis	2	139	1	0.959947	gnl|UG|Ssc#S34273825;gnl|UG|Ssc#S6089840
ko05414	Dilated cardiomyopathy	5	357	1	0.934402	ENSSSCT00000017887;gnl|UG|Ssc#S17526193;ENSSSCT00000005302;ENSSSCT00000015127;gnl|UG|Ssc#S6089840
ko05014	Amyotrophic lateral sclerosis (ALS)	2	144	1	0.926615	gnl|UG|Ssc#S55324394;gnl|UG|Ssc#S24455924
ko04141	Protein processing in endoplasmic reticulum	5	366	1	0.911425	ENSSSCT00000016389;gnl|UG|Ssc#S46880125;gnl|UG|Ssc#S35169553;gnl|UG|Ssc#S35170610;ENSSSCT00000014757
ko00860	Porphyrin and chlorophyll metabolism	1	70	1	0.95309	ENSSSCT00000008704
ko04727	GABAergic synapse	2	153	1	0.872108	gnl|UG|Ssc#S35173413;gnl|UG|Ssc#S35168501
ko05212	Pancreatic cancer	2	154	1	0.866445	gnl|UG|Ssc#S20116692;gnl|UG|Ssc#S49953823
ko04977	Vitamin digestion and absorption	1	76	1	0.877846	ENSSSCT00000031257
ko05132	Salmonella infection	3	234	1	0.855337	ENSSSCT00000017887;gnl|UG|Ssc#S35171141;ENSSSCT00000002650
ko04672	Intestinal immune network for IgA production	3	244	1	0.820282	ENSSSCT00000000768;gnl|UG|Ssc#S55322726;gnl|UG|Ssc#S6089840
ko04670	Leukocyte transendothelial migration	4	326	1	0.818605	ENSSSCT00000017887;gnl|UG|Ssc#S58303384;gnl|UG|Ssc#S18359204;ENSSSCT00000016488
ko04621	NOD-like receptor signaling pathway	2	169	1	0.789542	ENSSSCT00000004968;gnl|UG|Ssc#S46880764
ko04320	Dorso-ventral axis formation	1	85	1	0.784898	gnl|UG|Ssc#S49953823
ko04310	Wnt signaling pathway	4	331	1	0.806239	gnl|UG|Ssc#S21929814;gnl|UG|Ssc#S35166211;gnl|UG|Ssc#S43678669;ENSSSCT00000011285
ko00564	Glycerophospholipid metabolism	2	178	1	0.749621	gnl|UG|Ssc#S55324140;gnl|UG|Ssc#S35167101
ko04210	Apoptosis	2	179	1	0.745433	gnl|UG|Ssc#S24455924;gnl|UG|Ssc#S34273825
ko04146	Peroxisome	2	182	1	0.733146	ENSSSCT00000001092;gnl|UG|Ssc#S58311709
ko04630	Jak-STAT signaling pathway	3	268	1	0.746824	gnl|UG|Ssc#S21929814;ENSSSCT00000028938;ENSSSCT00000025452
ko04962	Vasopressin-regulated water reabsorption	1	99	1	0.673902	gnl|UG|Ssc#S58304422
ko05030	Cocaine addiction	1	100	1	0.667163	ENSSSCT00000012068
ko04724	Glutamatergic synapse	3	275	1	0.727814	gnl|UG|Ssc#S55322211;gnl|UG|Ssc#S46878329;gnl|UG|Ssc#S35173413
ko04620	Toll-like receptor signaling pathway	2	192	1	0.694961	gnl|UG|Ssc#S49953823;ENSSSCT00000002650
ko04960	Aldosterone-regulated sodium reabsorption	1	102	1	0.654081	ENSSSCT00000006901
ko00565	Ether lipid metabolism	1	103	1	0.647731	ENSSSCT00000001927
ko04961	Endocrine and other factor-regulated calcium reabsorption	1	104	1	0.641503	ENSSSCT00000006901
ko04330	Notch signaling pathway	1	106	1	0.629399	ENSSSCT00000011882
ko00280	Valine, leucine and isoleucine degradation	1	112	1	0.595681	gnl|UG|Ssc#S46878829
ko05310	Asthma	2	209	1	0.638433	gnl|UG|Ssc#S55322726;gnl|UG|Ssc#S6089840
ko05412	Arrhythmogenic right ventricular cardiomyopathy (ARVC)	2	209	1	0.638433	ENSSSCT00000017887;gnl|UG|Ssc#S58303384
ko00830	Retinol metabolism	1	115	1	0.580142	ENSSSCT00000031257
ko03013	RNA transport	4	385	1	0.693156	ENSSSCT00000027720;ENSSSCT00000013820;gnl|UG|Ssc#S46877155;ENSSSCT00000018679
ko00982	Drug metabolism - cytochrome P450	1	119	1	0.560641	gnl|UG|Ssc#S35164912
ko05323	Rheumatoid arthritis	3	304	1	0.658384	ENSSSCT00000002650;gnl|UG|Ssc#S55322726;gnl|UG|Ssc#S6089840
ko04270	Vascular smooth muscle contraction	3	311	1	0.643566	gnl|UG|Ssc#S35171216;gnl|UG|Ssc#S49953823;gnl|UG|Ssc#S35171867
ko04650	Natural killer cell mediated cytotoxicity	3	317	1	0.631384	gnl|UG|Ssc#S34273825;gnl|UG|Ssc#S49953823;gnl|UG|Ssc#S6089840
ko04640	Hematopoietic cell lineage	2	236	1	0.565392	ENSSSCT00000028938;gnl|UG|Ssc#S6089840
ko04664	Fc epsilon RI signaling pathway	2	239	1	0.558295	gnl|UG|Ssc#S49953823;gnl|UG|Ssc#S6089840
ko04064	NF-kappa B signaling pathway	3	336	1	0.595681	ENSSSCT00000000768;ENSSSCT00000025452;gnl|UG|Ssc#S6089840
ko05202	Transcriptional misregulation in cancer	5	518	1	0.64398	gnl|UG|Ssc#S21929814;ENSSSCT00000026182;gnl|UG|Ssc#S34535466;gnl|UG|Ssc#S58301381;gnl|UG|Ssc#S6089840
ko04660	T cell receptor signaling pathway	3	347	1	0.576798	gnl|UG|Ssc#S35170580;gnl|UG|Ssc#S49953823;ENSSSCT00000002650
ko05160	Hepatitis C	2	263	1	0.507348	gnl|UG|Ssc#S20116692;ENSSSCT00000025452
ko04721	Synaptic vesicle cycle	1	162	1	0.411829	gnl|UG|Ssc#S58304422
ko04370	VEGF signaling pathway	1	166	1	0.401905	gnl|UG|Ssc#S49953823
ko05142	Chagas disease (American trypanosomiasis)	2	281	1	0.474849	gnl|UG|Ssc#S34273825;ENSSSCT00000002650
ko04730	Long-term depression	1	178	1	0.374811	gnl|UG|Ssc#S49953823
ko04350	TGF-beta signaling pathway	1	179	1	0.372717	gnl|UG|Ssc#S21929814
ko04062	Chemokine signaling pathway	2	317	1	0.420923	gnl|UG|Ssc#S49953823;gnl|UG|Ssc#S27599556
ko05144	Malaria	1	204	1	0.327041	gnl|UG|Ssc#S58303107
ko05162	Measles	3	428	1	0.467638	gnl|UG|Ssc#S35169553;gnl|UG|Ssc#S34273825;gnl|UG|Ssc#S6089840
ko03015	mRNA surveillance pathway	1	217	1	0.307448	ENSSSCT00000018679
ko04972	Pancreatic secretion	1	223	1	0.299176	ENSSSCT00000006901
ko04142	Lysosome	1	232	1	0.28757	ENSSSCT00000026814
ko04726	Serotonergic synapse	1	239	1	0.279148	gnl|UG|Ssc#S49953823
ko04080	Neuroactive ligand-receptor interaction	1	401	1	0.166375	gnl|UG|Ssc#S34273825
ko04740	Olfactory transduction	4	1353	1	0.19724	gnl|UG|Ssc#S35171216;gnl|UG|Ssc#S35170580;gnl|UG|Ssc#S35171867;ENSSSCT00000011285

## Sheet: TC1vsTC3
Path_ID	Path_name	Number of DEGs	Number of all genes	FDR	enrichment	Gene_list
ko05168	Herpes simplex infection	12	378	1.54631e-05	7.18095	gnl|UG|Ssc#S35173459;gnl|UG|Ssc#S35174267;gnl|UG|Ssc#S35174287;gnl|UG|Ssc#S24318161;ENSSSCT00000001609;gnl|UG|Ssc#S58304198;ENSSSCT00000006417;gnl|UG|Ssc#S46876942;gnl|UG|Ssc#S39880810;gnl|UG|Ssc#S35172999;gnl|UG|Ssc#S20116701;ENSSSCT00000018330
ko00100	Steroid biosynthesis	4	38	0.00352187	23.8105	ENSSSCT00000027336;ENSSSCT00000009697;ENSSSCT00000026020;ENSSSCT00000016684
ko05160	Hepatitis C	7	263	0.0196849	6.02053	gnl|UG|Ssc#S35173459;gnl|UG|Ssc#S35174267;gnl|UG|Ssc#S35174287;gnl|UG|Ssc#S24318161;ENSSSCT00000006417;gnl|UG|Ssc#S46876942;gnl|UG|Ssc#S39880810
ko04622	RIG-I-like receptor signaling pathway	5	126	0.0290678	8.97619	ENSSSCT00000018960;ENSSSCT00000028884;ENSSSCT00000006417;ENSSSCT00000029764;ENSSSCT00000009832
ko05164	Influenza A	8	433	0.0754975	4.17921	gnl|UG|Ssc#S35174267;gnl|UG|Ssc#S20116516;gnl|UG|Ssc#S35170586;gnl|UG|Ssc#S24318161;ENSSSCT00000001609;gnl|UG|Ssc#S39880810;gnl|UG|Ssc#S23213221;ENSSSCT00000009832
ko03320	PPAR signaling pathway	4	186	1	4.86452	ENSSSCT00000011546;ENSSSCT00000024406;ENSSSCT00000027002;gnl|UG|Ssc#S50674927
ko04920	Adipocytokine signaling pathway	3	155	1	4.37806	ENSSSCT00000027002;ENSSSCT00000006417;gnl|UG|Ssc#S50674927
ko05162	Measles	5	428	1	2.64252	gnl|UG|Ssc#S35174267;gnl|UG|Ssc#S35170586;gnl|UG|Ssc#S24318161;gnl|UG|Ssc#S39880810;gnl|UG|Ssc#S6089840
ko04120	Ubiquitin mediated proteolysis	4	324	1	2.79259	ENSSSCT00000030140;ENSSSCT00000008126;gnl|UG|Ssc#S35165464;ENSSSCT00000018330
ko05140	Leishmaniasis	3	199	1	3.41005	ENSSSCT00000001609;gnl|UG|Ssc#S20116701;gnl|UG|Ssc#S6089840
ko00430	Taurine and hypotaurine metabolism	1	15	1	15.08	ENSSSCT00000015537
ko04930	Type II diabetes mellitus	2	98	1	4.61633	ENSSSCT00000027002;gnl|UG|Ssc#S50674927
ko05414	Dilated cardiomyopathy	4	357	1	2.53445	ENSSSCT00000005302;gnl|UG|Ssc#S55320309;ENSSSCT00000031716;gnl|UG|Ssc#S6089840
ko05416	Viral myocarditis	5	531	1	2.12994	gnl|UG|Ssc#S46877680;ENSSSCT00000001609;gnl|UG|Ssc#S58304403;gnl|UG|Ssc#S35172999;gnl|UG|Ssc#S6089840
ko00533	Glycosaminoglycan biosynthesis - keratan sulfate	1	21	1	10.7714	ENSSSCT00000006526
ko04672	Intestinal immune network for IgA production	3	244	1	2.78115	ENSSSCT00000001609;gnl|UG|Ssc#S58309889;gnl|UG|Ssc#S6089840
ko05330	Allograft rejection	3	248	1	2.73629	ENSSSCT00000001609;gnl|UG|Ssc#S35172999;gnl|UG|Ssc#S6089840
ko00603	Glycosphingolipid biosynthesis - globo series	1	23	1	9.83478	ENSSSCT00000006526
ko05340	Primary immunodeficiency	2	136	1	3.32647	gnl|UG|Ssc#S58309889;gnl|UG|Ssc#S6089840
ko00511	Other glycan degradation	1	29	1	7.8	ENSSSCT00000027002
ko05410	Hypertrophic cardiomyopathy (HCM)	3	275	1	2.46764	ENSSSCT00000005302;gnl|UG|Ssc#S55320309;ENSSSCT00000031716
ko05320	Autoimmune thyroid disease	3	277	1	2.44982	ENSSSCT00000001609;gnl|UG|Ssc#S35172999;gnl|UG|Ssc#S6089840
ko05150	Staphylococcus aureus infection	3	279	1	2.43226	ENSSSCT00000001609;gnl|UG|Ssc#S20116701;gnl|UG|Ssc#S6089840
ko05134	Legionellosis	2	140	1	3.23143	gnl|UG|Ssc#S20116701;gnl|UG|Ssc#S19690473
ko00900	Terpenoid backbone biosynthesis	1	32	1	7.06875	gnl|UG|Ssc#S23213221
ko00604	Glycosphingolipid biosynthesis - ganglio series	1	34	1	6.65294	ENSSSCT00000006526
ko00670	One carbon pool by folate	1	37	1	6.11351	gnl|UG|Ssc#S35167328
ko04145	Phagosome	4	482	1	1.87718	ENSSSCT00000001609;gnl|UG|Ssc#S35172999;gnl|UG|Ssc#S20116701;gnl|UG|Ssc#S6089840
ko05169	Epstein-Barr virus infection	4	483	1	1.87329	ENSSSCT00000006417;gnl|UG|Ssc#S35172999;ENSSSCT00000018330;gnl|UG|Ssc#S6089840
ko05332	Graft-versus-host disease	2	173	1	2.61503	ENSSSCT00000001609;gnl|UG|Ssc#S35172999
ko04940	Type I diabetes mellitus	2	188	1	2.40638	ENSSSCT00000001609;gnl|UG|Ssc#S35172999
ko01040	Biosynthesis of unsaturated fatty acids	1	53	1	4.26792	ENSSSCT00000011546
ko00512	Mucin type O-Glycan biosynthesis	1	58	1	3.9	ENSSSCT00000006526
ko05310	Asthma	2	209	1	2.16459	ENSSSCT00000001609;gnl|UG|Ssc#S6089840
ko05322	Systemic lupus erythematosus	3	381	1	1.7811	ENSSSCT00000001609;gnl|UG|Ssc#S20116701;gnl|UG|Ssc#S6089840
ko03030	DNA replication	1	61	1	3.7082	ENSSSCT00000012721
ko00270	Cysteine and methionine metabolism	1	63	1	3.59048	ENSSSCT00000015537
ko05146	Amoebiasis	3	388	1	1.74897	gnl|UG|Ssc#S58304810;gnl|UG|Ssc#S58302860;gnl|UG|Ssc#S6089840
ko05222	Small cell lung cancer	2	218	1	2.07523	ENSSSCT00000006417;ENSSSCT00000018330
ko00760	Nicotinate and nicotinamide metabolism	1	68	1	3.32647	ENSSSCT00000012769
ko04142	Lysosome	2	232	1	1.95	ENSSSCT00000000798;ENSSSCT00000026814
ko04110	Cell cycle	2	235	1	1.92511	ENSSSCT00000012721;ENSSSCT00000018330
ko04977	Vitamin digestion and absorption	1	76	1	2.97632	ENSSSCT00000012769
ko04974	Protein digestion and absorption	2	247	1	1.83158	gnl|UG|Ssc#S58304810;gnl|UG|Ssc#S58302860
ko04612	Antigen processing and presentation	2	249	1	1.81687	ENSSSCT00000001609;gnl|UG|Ssc#S35172999
ko03022	Basal transcription factors	1	91	1	2.48571	gnl|UG|Ssc#S58304198
ko00480	Glutathione metabolism	1	95	1	2.38105	gnl|UG|Ssc#S31107148
ko05030	Cocaine addiction	1	100	1	2.262	gnl|UG|Ssc#S58310779
ko05012	Parkinson's disease	2	290	1	1.56	gnl|UG|Ssc#S55305704;gnl|UG|Ssc#S35165464
ko05323	Rheumatoid arthritis	2	304	1	1.48816	ENSSSCT00000001609;gnl|UG|Ssc#S6089840
ko04623	Cytosolic DNA-sensing pathway	1	112	1	2.01964	ENSSSCT00000009832
ko00330	Arginine and proline metabolism	1	113	1	2.00177	gnl|UG|Ssc#S31107148
ko04060	Cytokine-cytokine receptor interaction	2	312	1	1.45	gnl|UG|Ssc#S20116293;ENSSSCT00000009832
ko01100	Metabolic pathways	11	2246	1	1.10784	ENSSSCT00000027336;ENSSSCT00000015537;ENSSSCT00000012769;ENSSSCT00000006526;ENSSSCT00000009697;gnl|UG|Ssc#S35167328;gnl|UG|Ssc#S31107148;gnl|UG|Ssc#S55305704;ENSSSCT00000026020;gnl|UG|Ssc#S23213221;ENSSSCT00000016684
ko05152	Tuberculosis	3	524	1	1.29504	ENSSSCT00000001609;gnl|UG|Ssc#S20116701;gnl|UG|Ssc#S6089840
ko04062	Chemokine signaling pathway	2	317	1	1.42713	ENSSSCT00000009832;gnl|UG|Ssc#S19690473
ko04512	ECM-receptor interaction	2	320	1	1.41375	gnl|UG|Ssc#S58304810;gnl|UG|Ssc#S58302860
ko04530	Tight junction	3	549	1	1.23607	gnl|UG|Ssc#S46877680;gnl|UG|Ssc#S58304403;gnl|UG|Ssc#S18359204
ko04064	NF-kappa B signaling pathway	2	336	1	1.34643	ENSSSCT00000006417;gnl|UG|Ssc#S6089840
ko05143	African trypanosomiasis	1	139	1	1.62734	gnl|UG|Ssc#S6089840
ko04260	Cardiac muscle contraction	1	141	1	1.60426	ENSSSCT00000005302
ko04115	p53 signaling pathway	1	153	1	1.47843	ENSSSCT00000000313
ko05166	HTLV-I infection	3	624	1	1.0875	ENSSSCT00000001609;gnl|UG|Ssc#S23213221;gnl|UG|Ssc#S35172999
ko04510	Focal adhesion	3	629	1	1.07886	gnl|UG|Ssc#S58304810;gnl|UG|Ssc#S18359204;gnl|UG|Ssc#S58302860
ko04514	Cell adhesion molecules (CAMs)	2	399	1	1.13383	ENSSSCT00000001609;gnl|UG|Ssc#S35172999
ko05031	Amphetamine addiction	1	177	1	1.27797	gnl|UG|Ssc#S58310779
ko05133	Pertussis	1	178	1	1.27079	gnl|UG|Ssc#S20116701
ko04210	Apoptosis	1	179	1	1.26369	ENSSSCT00000006417
ko04350	TGF-beta signaling pathway	1	179	1	1.26369	gnl|UG|Ssc#S20116293
ko04723	Retrograde endocannabinoid signaling	1	186	1	1.21613	gnl|UG|Ssc#S35174086
ko00240	Pyrimidine metabolism	1	191	1	1.18429	gnl|UG|Ssc#S35167328
ko04620	Toll-like receptor signaling pathway	1	192	1	1.17813	ENSSSCT00000009832
ko04012	ErbB signaling pathway	1	208	1	1.0875	gnl|UG|Ssc#S55323860
ko04610	Complement and coagulation cascades	1	215	1	1.05209	gnl|UG|Ssc#S20116701
ko04520	Adherens junction	1	229	1	0.987773	ENSSSCT00000014869
ko05132	Salmonella infection	1	234	1	0.966667	gnl|UG|Ssc#S19690473
ko04640	Hematopoietic cell lineage	1	236	1	0.958475	gnl|UG|Ssc#S6089840
ko04662	B cell receptor signaling pathway	1	237	1	0.95443	gnl|UG|Ssc#S6089840
ko04664	Fc epsilon RI signaling pathway	1	239	1	0.946444	gnl|UG|Ssc#S6089840
ko04724	Glutamatergic synapse	1	275	1	0.822545	gnl|UG|Ssc#S55322211
ko00190	Oxidative phosphorylation	1	279	1	0.810753	gnl|UG|Ssc#S55305704
ko05142	Chagas disease (American trypanosomiasis)	1	281	1	0.804982	gnl|UG|Ssc#S20116701
ko05034	Alcoholism	1	282	1	0.802128	gnl|UG|Ssc#S58310779
ko05145	Toxoplasmosis	1	282	1	0.802128	ENSSSCT00000001609
ko04380	Osteoclast differentiation	1	289	1	0.782699	ENSSSCT00000006417
ko04010	MAPK signaling pathway	2	578	1	0.782699	gnl|UG|Ssc#S35174061;ENSSSCT00000006417
ko04270	Vascular smooth muscle contraction	1	311	1	0.727331	ENSSSCT00000011432
ko04650	Natural killer cell mediated cytotoxicity	1	317	1	0.713565	gnl|UG|Ssc#S6089840
ko04670	Leukocyte transendothelial migration	1	326	1	0.693865	gnl|UG|Ssc#S18359204
ko04666	Fc gamma R-mediated phagocytosis	1	328	1	0.689634	gnl|UG|Ssc#S6089840
ko03010	Ribosome	1	359	1	0.630084	ENSSSCT00000009878
ko04141	Protein processing in endoplasmic reticulum	1	366	1	0.618033	ENSSSCT00000006417
ko03013	RNA transport	1	385	1	0.587532	ENSSSCT00000024980
ko05010	Alzheimer's disease	1	394	1	0.574112	gnl|UG|Ssc#S55305704
ko05200	Pathways in cancer	2	730	1	0.619726	ENSSSCT00000006417;ENSSSCT00000018330
ko05016	Huntington's disease	1	415	1	0.54506	gnl|UG|Ssc#S55305704
ko04360	Axon guidance	1	418	1	0.541148	gnl|UG|Ssc#S58314676
ko05202	Transcriptional misregulation in cancer	1	518	1	0.43668	gnl|UG|Ssc#S6089840
ko04810	Regulation of actin cytoskeleton	1	533	1	0.42439	gnl|UG|Ssc#S18359204
ko04020	Calcium signaling pathway	1	556	1	0.406835	gnl|UG|Ssc#S6089840
ko04144	Endocytosis	1	562	1	0.402491	gnl|UG|Ssc#S35172999

## Sheet: TC3vsTC5
Path_ID	Path_name	Number of DEGs	Number of all genes	FDR	enrichment	Gene_list
ko03050	Proteasome	8	68	7.95416e-05	12.5866	gnl|UG|Ssc#S17515838;ENSSSCT00000019042;ENSSSCT00000018803;ENSSSCT00000024405;gnl|UG|Ssc#S55321636;gnl|UG|Ssc#S23213237;gnl|UG|Ssc#S58304667;gnl|UG|Ssc#S55326866
ko03010	Ribosome	11	359	0.10792	3.27814	ENSSSCT00000027316;ENSSSCT00000001703;gnl|UG|Ssc#S35168709;gnl|UG|Ssc#S35166079;ENSSSCT00000009878;gnl|UG|Ssc#S40498907;ENSSSCT00000006776;ENSSSCT00000011306;gnl|UG|Ssc#S55325195;gnl|UG|Ssc#S35172018;ENSSSCT00000015193
ko05169	Epstein-Barr virus infection	12	483	0.356744	2.65805	gnl|UG|Ssc#S35169680;ENSSSCT00000032169;ENSSSCT00000019042;ENSSSCT00000018803;gnl|UG|Ssc#S33209438;ENSSSCT00000024405;gnl|UG|Ssc#S6090752;gnl|UG|Ssc#S46877888;gnl|UG|Ssc#S23213237;gnl|UG|Ssc#S58304667;ENSSSCT00000024584;gnl|UG|Ssc#S6089840
ko03013	RNA transport	10	385	0.59812	2.77887	ENSSSCT00000024980;ENSSSCT00000014769;ENSSSCT00000018378;gnl|UG|Ssc#S35166526;gnl|UG|Ssc#S58310340;gnl|UG|Ssc#S17514632;ENSSSCT00000010426;ENSSSCT00000011680;gnl|UG|Ssc#S23763505;ENSSSCT00000006622
ko04910	Insulin signaling pathway	9	334	0.73948	2.88287	gnl|UG|Ssc#S43678671;gnl|UG|Ssc#S35169637;gnl|UG|Ssc#S58301848;ENSSSCT00000003352;gnl|UG|Ssc#S58303593;gnl|UG|Ssc#S18943248;gnl|UG|Ssc#S23763505;ENSSSCT00000018118;ENSSSCT00000010267
ko00860	Porphyrin and chlorophyll metabolism	4	70	0.75468	6.11351	ENSSSCT00000017636;ENSSSCT00000030325;gnl|UG|Ssc#S55319765;ENSSSCT00000008704
ko05160	Hepatitis C	7	263	1	2.84755	gnl|UG|Ssc#S35173459;gnl|UG|Ssc#S35174267;ENSSSCT00000032169;ENSSSCT00000015600;gnl|UG|Ssc#S6090752;ENSSSCT00000006622;ENSSSCT00000005763
ko04140	Regulation of autophagy	3	62	1	5.17677	gnl|UG|Ssc#S35168501;ENSSSCT00000024515;ENSSSCT00000010681
ko05133	Pertussis	5	178	1	3.00524	ENSSSCT00000015600;gnl|UG|Ssc#S35167044;ENSSSCT00000002650;gnl|UG|Ssc#S42951501;gnl|UG|Ssc#S35171683
ko04150	mTOR signaling pathway	4	125	1	3.42357	ENSSSCT00000023747;gnl|UG|Ssc#S55323237;gnl|UG|Ssc#S23763505;ENSSSCT00000010681
ko05134	Legionellosis	4	140	1	3.05676	gnl|UG|Ssc#S35169680;gnl|UG|Ssc#S58310942;ENSSSCT00000030128;gnl|UG|Ssc#S17514632
ko04710	Circadian rhythm - mammal	2	39	1	5.48649	ENSSSCT00000029985;gnl|UG|Ssc#S58305365
ko05012	Parkinson's disease	6	290	1	2.21351	ENSSSCT00000013422;gnl|UG|Ssc#S35167547;ENSSSCT00000010859;gnl|UG|Ssc#S35171183;gnl|UG|Ssc#S35165464;gnl|UG|Ssc#S18291998
ko04727	GABAergic synapse	4	153	1	2.79703	gnl|UG|Ssc#S35173413;gnl|UG|Ssc#S35168501;ENSSSCT00000018619;ENSSSCT00000024515
ko04978	Mineral absorption	3	98	1	3.2751	ENSSSCT00000017636;gnl|UG|Ssc#S55319765;ENSSSCT00000008704
ko05215	Prostate cancer	4	170	1	2.51733	ENSSSCT00000032169;ENSSSCT00000024403;ENSSSCT00000001901;ENSSSCT00000010267
ko00030	Pentose phosphate pathway	2	50	1	4.27946	gnl|UG|Ssc#S55321397;gnl|UG|Ssc#S39982552
ko03040	Spliceosome	6	334	1	1.92191	gnl|UG|Ssc#S58305833;gnl|UG|Ssc#S35169680;gnl|UG|Ssc#S46878853;gnl|UG|Ssc#S35167733;ENSSSCT00000014834;ENSSSCT00000025710
ko05016	Huntington's disease	7	415	1	1.80459	gnl|UG|Ssc#S35169637;ENSSSCT00000013422;gnl|UG|Ssc#S35167547;ENSSSCT00000010859;gnl|UG|Ssc#S35171183;ENSSSCT00000024584;gnl|UG|Ssc#S18291998
ko05164	Influenza A	7	433	1	1.72957	gnl|UG|Ssc#S35174267;gnl|UG|Ssc#S35169680;gnl|UG|Ssc#S20116516;gnl|UG|Ssc#S35170586;gnl|UG|Ssc#S35171040;gnl|UG|Ssc#S6090752;ENSSSCT00000009832
ko04622	RIG-I-like receptor signaling pathway	3	126	1	2.5473	ENSSSCT00000028884;ENSSSCT00000029764;ENSSSCT00000009832
ko03020	RNA polymerase	2	64	1	3.34333	gnl|UG|Ssc#S46877888;ENSSSCT00000024584
ko04141	Protein processing in endoplasmic reticulum	6	366	1	1.75388	ENSSSCT00000005328;gnl|UG|Ssc#S35169680;gnl|UG|Ssc#S46880035;ENSSSCT00000001901;gnl|UG|Ssc#S35171040;gnl|UG|Ssc#S35171475
ko04610	Complement and coagulation cascades	4	215	1	1.99045	ENSSSCT00000027047;gnl|UG|Ssc#S35167044;gnl|UG|Ssc#S42951501;gnl|UG|Ssc#S35171683
ko05168	Herpes simplex infection	6	378	1	1.6982	gnl|UG|Ssc#S35173459;gnl|UG|Ssc#S35174267;gnl|UG|Ssc#S46878853;gnl|UG|Ssc#S6090752;ENSSSCT00000025710;ENSSSCT00000002650
ko04260	Cardiac muscle contraction	3	141	1	2.27631	gnl|UG|Ssc#S35167547;ENSSSCT00000005302;ENSSSCT00000010859
ko04920	Adipocytokine signaling pathway	3	155	1	2.07071	gnl|UG|Ssc#S43678671;gnl|UG|Ssc#S35169637;gnl|UG|Ssc#S58301848
ko00740	Riboflavin metabolism	1	22	1	4.86302	gnl|UG|Ssc#S35169167
ko04666	Fc gamma R-mediated phagocytosis	5	328	1	1.63089	ENSSSCT00000025955;gnl|UG|Ssc#S23213517;ENSSSCT00000004526;gnl|UG|Ssc#S6089840;gnl|UG|Ssc#S55320415
ko05202	Transcriptional misregulation in cancer	7	518	1	1.44576	gnl|UG|Ssc#S20116349;ENSSSCT00000032169;gnl|UG|Ssc#S58304265;gnl|UG|Ssc#S58301381;gnl|UG|Ssc#S6089840;ENSSSCT00000026687;ENSSSCT00000010267
ko05162	Measles	6	428	1	1.49981	gnl|UG|Ssc#S35174267;gnl|UG|Ssc#S35169680;gnl|UG|Ssc#S35170586;gnl|UG|Ssc#S6090752;ENSSSCT00000018948;gnl|UG|Ssc#S6089840
ko04614	Renin-angiotensin system	1	26	1	4.11486	gnl|UG|Ssc#S46876867
ko00480	Glutathione metabolism	2	95	1	2.25235	gnl|UG|Ssc#S35169682;ENSSSCT00000002537
ko04810	Regulation of actin cytoskeleton	7	533	1	1.40508	ENSSSCT00000025955;ENSSSCT00000024403;gnl|UG|Ssc#S23213517;ENSSSCT00000013834;ENSSSCT00000004526;gnl|UG|Ssc#S58304517;gnl|UG|Ssc#S55320415
ko00230	Purine metabolism	5	359	1	1.49006	gnl|UG|Ssc#S43509655;gnl|UG|Ssc#S40198684;gnl|UG|Ssc#S46877888;ENSSSCT00000018619;ENSSSCT00000024584
ko00970	Aminoacyl-tRNA biosynthesis	2	102	1	2.09777	gnl|UG|Ssc#S35170972;gnl|UG|Ssc#S58314949
ko04330	Notch signaling pathway	2	106	1	2.01861	gnl|UG|Ssc#S33209438;ENSSSCT00000025080
ko00120	Primary bile acid biosynthesis	1	32	1	3.34333	gnl|UG|Ssc#S35172490
ko00900	Terpenoid backbone biosynthesis	1	32	1	3.34333	gnl|UG|Ssc#S35168666
ko00190	Oxidative phosphorylation	4	279	1	1.53386	ENSSSCT00000013422;gnl|UG|Ssc#S35167547;ENSSSCT00000010859;gnl|UG|Ssc#S18291998
ko00240	Pyrimidine metabolism	3	191	1	1.68042	gnl|UG|Ssc#S40198684;gnl|UG|Ssc#S46877888;ENSSSCT00000024584
ko04623	Cytosolic DNA-sensing pathway	2	112	1	1.91047	gnl|UG|Ssc#S46877888;ENSSSCT00000009832
ko02010	ABC transporters	2	112	1	1.91047	gnl|UG|Ssc#S58305140;ENSSSCT00000013585
ko05322	Systemic lupus erythematosus	5	381	1	1.40402	gnl|UG|Ssc#S58310606;gnl|UG|Ssc#S58304517;gnl|UG|Ssc#S35167044;gnl|UG|Ssc#S42951501;gnl|UG|Ssc#S6089840
ko05140	Leishmaniasis	3	199	1	1.61286	gnl|UG|Ssc#S6090752;ENSSSCT00000002650;gnl|UG|Ssc#S6089840
ko00330	Arginine and proline metabolism	2	113	1	1.89357	gnl|UG|Ssc#S35173413;gnl|UG|Ssc#S35169682
ko04540	Gap junction	3	202	1	1.58891	ENSSSCT00000024403;ENSSSCT00000010130;ENSSSCT00000018619
ko00982	Drug metabolism - cytochrome P450	2	119	1	1.79809	gnl|UG|Ssc#S35168397;gnl|UG|Ssc#S35167394
ko04012	ErbB signaling pathway	3	208	1	1.54307	ENSSSCT00000032169;gnl|UG|Ssc#S23763505;ENSSSCT00000018948
ko05221	Acute myeloid leukemia	2	121	1	1.76837	gnl|UG|Ssc#S23763505;ENSSSCT00000018948
ko03060	Protein export	1	40	1	2.67466	ENSSSCT00000002187
ko00010	Glycolysis / Gluconeogenesis	2	122	1	1.75388	gnl|UG|Ssc#S35173954;gnl|UG|Ssc#S39982552
ko04270	Vascular smooth muscle contraction	4	311	1	1.37603	gnl|UG|Ssc#S23757521;ENSSSCT00000011432;ENSSSCT00000004526;ENSSSCT00000018619
ko04062	Chemokine signaling pathway	4	317	1	1.34999	ENSSSCT00000018619;ENSSSCT00000018948;gnl|UG|Ssc#S27599556;ENSSSCT00000009832
ko05218	Melanoma	2	135	1	1.58498	ENSSSCT00000032169;ENSSSCT00000024403
ko04976	Bile secretion	2	137	1	1.56185	ENSSSCT00000018619;ENSSSCT00000005763
ko04142	Lysosome	3	232	1	1.38345	ENSSSCT00000011814;ENSSSCT00000018603;ENSSSCT00000032550
ko00562	Inositol phosphate metabolism	2	138	1	1.55053	ENSSSCT00000019097;gnl|UG|Ssc#S55322202
ko00020	Citrate cycle (TCA cycle)	1	51	1	2.09777	gnl|UG|Ssc#S55325398
ko00250	Alanine, aspartate and glutamate metabolism	1	52	1	2.05743	gnl|UG|Ssc#S35173413
ko00630	Glyoxylate and dicarboxylate metabolism	1	53	1	2.01861	gnl|UG|Ssc#S35173413
ko04612	Antigen processing and presentation	3	249	1	1.28899	gnl|UG|Ssc#S55320042;gnl|UG|Ssc#S35169680;ENSSSCT00000001901
ko04115	p53 signaling pathway	2	153	1	1.39852	ENSSSCT00000032169;gnl|UG|Ssc#S58315065
ko00590	Arachidonic acid metabolism	2	153	1	1.39852	gnl|UG|Ssc#S55319385;ENSSSCT00000002537
ko05414	Dilated cardiomyopathy	4	357	1	1.19873	ENSSSCT00000005302;gnl|UG|Ssc#S55320309;ENSSSCT00000018619;gnl|UG|Ssc#S6089840
ko03008	Ribosome biogenesis in eukaryotes	2	160	1	1.33733	gnl|UG|Ssc#S58301276;gnl|UG|Ssc#S55325756
ko04630	Jak-STAT signaling pathway	3	268	1	1.19761	ENSSSCT00000028938;gnl|UG|Ssc#S6090752;ENSSSCT00000018948
ko05032	Morphine addiction	2	169	1	1.26611	gnl|UG|Ssc#S43509655;ENSSSCT00000018619
ko00760	Nicotinate and nicotinamide metabolism	1	68	1	1.57333	gnl|UG|Ssc#S41350327
ko05410	Hypertrophic cardiomyopathy (HCM)	3	275	1	1.16713	gnl|UG|Ssc#S58301848;ENSSSCT00000005302;gnl|UG|Ssc#S55320309
ko05150	Staphylococcus aureus infection	3	279	1	1.15039	gnl|UG|Ssc#S35167044;gnl|UG|Ssc#S42951501;gnl|UG|Ssc#S6089840
ko05146	Amoebiasis	4	388	1	1.10295	gnl|UG|Ssc#S34513996;gnl|UG|Ssc#S58306247;gnl|UG|Ssc#S58304517;gnl|UG|Ssc#S6089840
ko05145	Toxoplasmosis	3	282	1	1.13815	gnl|UG|Ssc#S35169680;gnl|UG|Ssc#S6090752;ENSSSCT00000005763
ko03018	RNA degradation	2	177	1	1.20889	gnl|UG|Ssc#S35173954;ENSSSCT00000014769
ko05219	Bladder cancer	1	74	1	1.44576	ENSSSCT00000032169
ko05010	Alzheimer's disease	4	394	1	1.08616	ENSSSCT00000013422;gnl|UG|Ssc#S35167547;ENSSSCT00000010859;gnl|UG|Ssc#S18291998
ko04380	Osteoclast differentiation	3	289	1	1.11059	gnl|UG|Ssc#S6090752;gnl|UG|Ssc#S58312758;ENSSSCT00000002650
ko04146	Peroxisome	2	182	1	1.17568	gnl|UG|Ssc#S46881156;gnl|UG|Ssc#S35172490
ko05220	Chronic myeloid leukemia	2	183	1	1.16925	ENSSSCT00000032169;ENSSSCT00000018948
ko03320	PPAR signaling pathway	2	186	1	1.15039	gnl|UG|Ssc#S35172490;gnl|UG|Ssc#S58303593
ko04914	Progesterone-mediated oocyte maturation	2	186	1	1.15039	ENSSSCT00000001901;ENSSSCT00000018619
ko05166	HTLV-I infection	6	624	1	1.02872	ENSSSCT00000032169;gnl|UG|Ssc#S6090752;gnl|UG|Ssc#S35171183;ENSSSCT00000018619;ENSSSCT00000002650;ENSSSCT00000018948
ko01100	Metabolic pathways	21	2246	1	1.00032	gnl|UG|Ssc#S35173954;gnl|UG|Ssc#S55325398;gnl|UG|Ssc#S35173413;ENSSSCT00000013422;gnl|UG|Ssc#S35167547;ENSSSCT00000010859;gnl|UG|Ssc#S35172490;gnl|UG|Ssc#S35169682;gnl|UG|Ssc#S55321397;gnl|UG|Ssc#S35168666;gnl|UG|Ssc#S46877888;gnl|UG|Ssc#S35169167;ENSSSCT00000024584;gnl|UG|Ssc#S39982552;gnl|UG|Ssc#S35169877;gnl|UG|Ssc#S46880196;ENSSSCT00000019097;gnl|UG|Ssc#S55319385;gnl|UG|Ssc#S55322202;gnl|UG|S…
ko00051	Fructose and mannose metabolism	1	81	1	1.32082	gnl|UG|Ssc#S39982552
ko04620	Toll-like receptor signaling pathway	2	192	1	1.11444	ENSSSCT00000002650;ENSSSCT00000009832
ko04725	Cholinergic synapse	2	193	1	1.10867	ENSSSCT00000018619;ENSSSCT00000002650
ko00380	Tryptophan metabolism	1	86	1	1.24403	gnl|UG|Ssc#S55325398
ko04060	Cytokine-cytokine receptor interaction	3	312	1	1.02872	gnl|UG|Ssc#S23213185;ENSSSCT00000028938;ENSSSCT00000009832
ko04512	ECM-receptor interaction	3	320	1	1.003	gnl|UG|Ssc#S34513996;ENSSSCT00000027047;gnl|UG|Ssc#S58306247
ko04970	Salivary secretion	2	209	1	1.02379	ENSSSCT00000010130;ENSSSCT00000018619
ko04930	Type II diabetes mellitus	1	98	1	1.0917	gnl|UG|Ssc#S43678671
ko00510	N-Glycan biosynthesis	1	99	1	1.08067	ENSSSCT00000002038
ko00500	Starch and sucrose metabolism	1	99	1	1.08067	gnl|UG|Ssc#S46880196
ko04962	Vasopressin-regulated water reabsorption	1	99	1	1.08067	ENSSSCT00000010854
ko04520	Adherens junction	2	229	1	0.93438	gnl|UG|Ssc#S58304517;gnl|UG|Ssc#S58303593
ko04975	Fat digestion and absorption	1	108	1	0.990616	gnl|UG|Ssc#S35169877
ko05132	Salmonella infection	2	234	1	0.914414	gnl|UG|Ssc#S23213517;ENSSSCT00000002650
ko04640	Hematopoietic cell lineage	2	236	1	0.906665	ENSSSCT00000028938;gnl|UG|Ssc#S6089840
ko04070	Phosphatidylinositol signaling system	2	237	1	0.90284	ENSSSCT00000019097;gnl|UG|Ssc#S55322202
ko04662	B cell receptor signaling pathway	2	237	1	0.90284	ENSSSCT00000002650;gnl|UG|Ssc#S6089840
ko04974	Protein digestion and absorption	2	247	1	0.866287	gnl|UG|Ssc#S34513996;gnl|UG|Ssc#S58306247
ko05200	Pathways in cancer	6	730	1	0.879341	ENSSSCT00000032169;ENSSSCT00000001901;gnl|UG|Ssc#S6090752;ENSSSCT00000002650;ENSSSCT00000018948;ENSSSCT00000010267
ko05210	Colorectal cancer	1	128	1	0.835832	ENSSSCT00000002650
ko04510	Focal adhesion	5	629	1	0.850449	ENSSSCT00000024403;gnl|UG|Ssc#S34513996;ENSSSCT00000027047;gnl|UG|Ssc#S58306247;gnl|UG|Ssc#S58304517
ko00980	Metabolism of xenobiotics by cytochrome P450	1	130	1	0.822973	gnl|UG|Ssc#S35168397
ko00561	Glycerolipid metabolism	1	132	1	0.810504	gnl|UG|Ssc#S35169877
ko05340	Primary immunodeficiency	1	136	1	0.786665	gnl|UG|Ssc#S6089840
ko04724	Glutamatergic synapse	2	275	1	0.778084	gnl|UG|Ssc#S35173413;ENSSSCT00000018619
ko05143	African trypanosomiasis	1	139	1	0.769687	gnl|UG|Ssc#S6089840
ko05416	Viral myocarditis	4	531	1	0.805925	gnl|UG|Ssc#S58304401;gnl|UG|Ssc#S58314202;gnl|UG|Ssc#S55295965;gnl|UG|Ssc#S6089840
ko05142	Chagas disease (American trypanosomiasis)	2	281	1	0.76147	ENSSSCT00000002650;ENSSSCT00000006913
ko04530	Tight junction	4	549	1	0.779501	gnl|UG|Ssc#S58304401;gnl|UG|Ssc#S58304517;gnl|UG|Ssc#S58314202;gnl|UG|Ssc#S55295965
ko05212	Pancreatic cancer	1	154	1	0.694717	gnl|UG|Ssc#S6090752
ko05323	Rheumatoid arthritis	2	304	1	0.703858	ENSSSCT00000002650;gnl|UG|Ssc#S6089840
ko00310	Lysine degradation	1	164	1	0.652357	gnl|UG|Ssc#S55325398
ko05214	Glioma	1	168	1	0.636824	ENSSSCT00000032169
ko04621	NOD-like receptor signaling pathway	1	169	1	0.633056	ENSSSCT00000001901
ko04650	Natural killer cell mediated cytotoxicity	2	317	1	0.674994	ENSSSCT00000006913;gnl|UG|Ssc#S6089840
ko04120	Ubiquitin mediated proteolysis	2	324	1	0.66041	gnl|UG|Ssc#S35165464;gnl|UG|Ssc#S35171475
ko05031	Amphetamine addiction	1	177	1	0.604443	ENSSSCT00000002650
ko00564	Glycerophospholipid metabolism	1	178	1	0.601048	gnl|UG|Ssc#S35169877
ko04730	Long-term depression	1	178	1	0.601048	ENSSSCT00000010130
ko04971	Gastric acid secretion	1	180	1	0.594369	ENSSSCT00000018619
ko04723	Retrograde endocannabinoid signaling	1	186	1	0.575196	ENSSSCT00000018619
ko05100	Bacterial invasion of epithelial cells	1	189	1	0.566066	gnl|UG|Ssc#S23213517
ko04660	T cell receptor signaling pathway	2	347	1	0.616637	ENSSSCT00000002650;ENSSSCT00000006913
ko04916	Melanogenesis	1	198	1	0.540336	ENSSSCT00000018619
ko05310	Asthma	1	209	1	0.511897	gnl|UG|Ssc#S6089840
ko05412	Arrhythmogenic right ventricular cardiomyopathy (ARVC)	1	209	1	0.511897	gnl|UG|Ssc#S58304517
ko03015	mRNA surveillance pathway	1	217	1	0.493025	ENSSSCT00000014769
ko04912	GnRH signaling pathway	1	223	1	0.47976	ENSSSCT00000018619
ko04972	Pancreatic secretion	1	223	1	0.47976	ENSSSCT00000018619
ko04110	Cell cycle	1	235	1	0.455262	ENSSSCT00000032169
ko04020	Calcium signaling pathway	3	556	1	0.577265	gnl|UG|Ssc#S35171183;ENSSSCT00000018619;gnl|UG|Ssc#S6089840
ko04664	Fc epsilon RI signaling pathway	1	239	1	0.447642	gnl|UG|Ssc#S6089840
ko04726	Serotonergic synapse	1	239	1	0.447642	gnl|UG|Ssc#S35168397
ko04672	Intestinal immune network for IgA production	1	244	1	0.438469	gnl|UG|Ssc#S6089840
ko05330	Allograft rejection	1	248	1	0.431397	gnl|UG|Ssc#S6089840
ko04360	Axon guidance	2	418	1	0.511897	ENSSSCT00000025955;ENSSSCT00000004526
ko04114	Oocyte meiosis	1	251	1	0.426241	ENSSSCT00000018619
ko04728	Dopaminergic synapse	1	266	1	0.402205	ENSSSCT00000002650
ko05320	Autoimmune thyroid disease	1	277	1	0.386233	gnl|UG|Ssc#S6089840
ko05034	Alcoholism	1	282	1	0.379385	gnl|UG|Ssc#S58310606
ko04670	Leukocyte transendothelial migration	1	326	1	0.328179	gnl|UG|Ssc#S58304517
ko04310	Wnt signaling pathway	1	331	1	0.323222	ENSSSCT00000016891
ko04722	Neurotrophin signaling pathway	1	334	1	0.320319	gnl|UG|Ssc#S49954467
ko05152	Tuberculosis	2	524	1	0.408345	gnl|UG|Ssc#S6090752;gnl|UG|Ssc#S6089840
ko04064	NF-kappa B signaling pathway	1	336	1	0.318412	gnl|UG|Ssc#S6089840
ko04144	Endocytosis	2	562	1	0.380735	gnl|UG|Ssc#S35169680;ENSSSCT00000005763
ko04010	MAPK signaling pathway	2	578	1	0.370195	gnl|UG|Ssc#S35169680;ENSSSCT00000002650
ko04145	Phagosome	1	482	1	0.221964	gnl|UG|Ssc#S6089840
ko04740	Olfactory transduction	1	1353	1	0.0790735	ENSSSCT00000010130
