# Supplementary material for: Dynamic transcriptome profiles of skeletal muscle tissue across 11 developmental stages for both Tongcheng and Yorkshire pigs
Source: BMC Genomics. 2015 May 12;16(1):377. doi: 10.1186/s12864-015-1580-7 (PMC4437458; doi:10.1186/s12864-015-1580-7)
Supplement: Additional file 11: Table S7. — Pathways of DE genes of different comparison libraries in YK. [file 12864_2015_1580_MOESM11_ESM.xlsx]

## Sheet: YK30vsYK40
Path_ID	Path_name	Number of DEGs	Number of all genes	FDR	enrichment	Gene_list
ko04260	Cardiac muscle contraction	16	141	0.00051084	4.39665	gnl|UG|Ssc#S40141028;gnl|UG|Ssc#S55323983;ENSSSCT00000009152;gnl|UG|Ssc#S23770850;gnl|UG|Ssc#S20116409;gnl|UG|Ssc#S55327619;gnl|UG|Ssc#S6048079;gnl|UG|Ssc#S17512154;gnl|UG|Ssc#S19541569;ENSSSCT00000005302;gnl|UG|Ssc#S35164136;gnl|UG|Ssc#S40500672;gnl|UG|Ssc#S35164979;ENSSSCT00000027708;gnl|UG|Ssc#S17509922;ENSSSCT00000018801
ko05410	Hypertrophic cardiomyopathy (HCM)	20	275	0.0140508	2.81786	gnl|UG|Ssc#S58303082;ENSSSCT00000009152;gnl|UG|Ssc#S23770850;gnl|UG|Ssc#S20116409;gnl|UG|Ssc#S17526193;gnl|UG|Ssc#S17513706;gnl|UG|Ssc#S17512154;gnl|UG|Ssc#S58303774;gnl|UG|Ssc#S19541569;ENSSSCT00000030104;ENSSSCT00000005302;gnl|UG|Ssc#S35164136;gnl|UG|Ssc#S55320309;ENSSSCT00000004091;gnl|UG|Ssc#S35164979;ENSSSCT00000014456;ENSSSCT00000012090;gnl|UG|Ssc#S17509922;ENSSSCT00000018801;gnl|UG|Ssc#S58…
ko04610	Complement and coagulation cascades	16	215	0.0579312	2.88339	gnl|UG|Ssc#S46876551;gnl|UG|Ssc#S35165293;gnl|UG|Ssc#S20116517;gnl|UG|Ssc#S55325641;gnl|UG|Ssc#S58307142;ENSSSCT00000029479;ENSSSCT00000031311;ENSSSCT00000012851;ENSSSCT00000027047;ENSSSCT00000011287;ENSSSCT00000007701;ENSSSCT00000026784;ENSSSCT00000026459;gnl|UG|Ssc#S35166541;ENSSSCT00000016695;gnl|UG|Ssc#S46879163
ko05412	Arrhythmogenic right ventricular cardiomyopathy (ARVC)	15	209	0.126835	2.78078	ENSSSCT00000009152;gnl|UG|Ssc#S20116409;ENSSSCT00000010018;gnl|UG|Ssc#S58307201;ENSSSCT00000010974;gnl|UG|Ssc#S17512154;gnl|UG|Ssc#S58303774;ENSSSCT00000030104;gnl|UG|Ssc#S58303384;ENSSSCT00000012090;ENSSSCT00000004688;ENSSSCT00000018801;gnl|UG|Ssc#S46880445;gnl|UG|Ssc#S58305195;ENSSSCT00000001118
ko05414	Dilated cardiomyopathy	20	357	0.32832	2.17062	gnl|UG|Ssc#S58303082;ENSSSCT00000009152;gnl|UG|Ssc#S23770850;gnl|UG|Ssc#S20116409;gnl|UG|Ssc#S17526193;gnl|UG|Ssc#S17513706;gnl|UG|Ssc#S17512154;gnl|UG|Ssc#S58303774;gnl|UG|Ssc#S19541569;ENSSSCT00000030104;ENSSSCT00000005302;gnl|UG|Ssc#S35164136;gnl|UG|Ssc#S55320309;ENSSSCT00000004091;gnl|UG|Ssc#S35164979;ENSSSCT00000014456;ENSSSCT00000012090;gnl|UG|Ssc#S17509922;ENSSSCT00000018801;gnl|UG|Ssc#S58…
ko04510	Focal adhesion	27	629	1	1.66316	ENSSSCT00000015421;ENSSSCT00000017171;ENSSSCT00000009152;gnl|UG|Ssc#S58307059;gnl|UG|Ssc#S33578952;ENSSSCT00000027047;gnl|UG|Ssc#S43509724;gnl|UG|Ssc#S17513706;ENSSSCT00000010974;gnl|UG|Ssc#S58304810;gnl|UG|Ssc#S58303774;gnl|UG|Ssc#S46877613;gnl|UG|Ssc#S58303384;gnl|UG|Ssc#S18359204;gnl|UG|Ssc#S49953823;gnl|UG|Ssc#S46880329;gnl|UG|Ssc#S24317996;ENSSSCT00000003851;gnl|UG|Ssc#S58302860;ENSSSCT00000…
ko04974	Protein digestion and absorption	13	247	1	2.03924	gnl|UG|Ssc#S46877175;gnl|UG|Ssc#S58315141;gnl|UG|Ssc#S55327619;gnl|UG|Ssc#S46880549;gnl|UG|Ssc#S58301938;ENSSSCT00000017111;gnl|UG|Ssc#S58304810;gnl|UG|Ssc#S35171754;gnl|UG|Ssc#S24317996;gnl|UG|Ssc#S58302860;gnl|UG|Ssc#S58311039;ENSSSCT00000029893;gnl|UG|Ssc#S58303896
ko04512	ECM-receptor interaction	15	320	1	1.8162	ENSSSCT00000015421;gnl|UG|Ssc#S58307059;gnl|UG|Ssc#S35167435;ENSSSCT00000027047;gnl|UG|Ssc#S43509724;gnl|UG|Ssc#S58304810;gnl|UG|Ssc#S58303774;gnl|UG|Ssc#S46880415;gnl|UG|Ssc#S46880329;gnl|UG|Ssc#S24317996;gnl|UG|Ssc#S58302860;ENSSSCT00000006055;ENSSSCT00000012090;ENSSSCT00000007145;gnl|UG|Ssc#S58305195
ko00740	Riboflavin metabolism	3	22	1	5.28348	ENSSSCT00000032085;gnl|UG|Ssc#S58313582;gnl|UG|Ssc#S36661000
ko05216	Thyroid cancer	5	62	1	3.12464	ENSSSCT00000010018;gnl|UG|Ssc#S34535466;ENSSSCT00000007081;gnl|UG|Ssc#S49953823;ENSSSCT00000013085
ko04614	Renin-angiotensin system	3	26	1	4.47064	gnl|UG|Ssc#S58303928;gnl|UG|Ssc#S34273825;gnl|UG|Ssc#S58303896
ko04810	Regulation of actin cytoskeleton	21	533	1	1.52656	gnl|UG|Ssc#S38675455;ENSSSCT00000009152;gnl|UG|Ssc#S58315276;ENSSSCT00000026537;gnl|UG|Ssc#S17513706;ENSSSCT00000010974;gnl|UG|Ssc#S58303774;gnl|UG|Ssc#S46877613;gnl|UG|Ssc#S58303384;gnl|UG|Ssc#S18359204;gnl|UG|Ssc#S58312732;gnl|UG|Ssc#S49953823;ENSSSCT00000007337;gnl|UG|Ssc#S58311039;ENSSSCT00000008349;gnl|UG|Ssc#S50180456;ENSSSCT00000031935;ENSSSCT00000012090;gnl|UG|Ssc#S46880445;gnl|UG|Ssc#S58…
ko04142	Lysosome	11	232	1	1.83707	ENSSSCT00000007733;ENSSSCT00000011814;ENSSSCT00000009223;gnl|UG|Ssc#S23213046;gnl|UG|Ssc#S58305248;gnl|UG|Ssc#S35171430;ENSSSCT00000017173;ENSSSCT00000016280;ENSSSCT00000012233;ENSSSCT00000000383;gnl|UG|Ssc#S46877416
ko00010	Glycolysis / Gluconeogenesis	7	122	1	2.2231	gnl|UG|Ssc#S58304639;gnl|UG|Ssc#S23699925;gnl|UG|Ssc#S35173954;gnl|UG|Ssc#S35171851;gnl|UG|Ssc#S46880757;gnl|UG|Ssc#S43134858;ENSSSCT00000022684
ko00650	Butanoate metabolism	4	50	1	3.09964	ENSSSCT00000026586;ENSSSCT00000015570;ENSSSCT00000022684;ENSSSCT00000012104
ko00250	Alanine, aspartate and glutamate metabolism	4	52	1	2.98042	ENSSSCT00000026586;ENSSSCT00000016713;ENSSSCT00000012104;gnl|UG|Ssc#S20116808
ko03320	PPAR signaling pathway	9	186	1	1.87478	ENSSSCT00000025655;gnl|UG|Ssc#S55321252;gnl|UG|Ssc#S35167435;gnl|UG|Ssc#S20116393;gnl|UG|Ssc#S23212825;gnl|UG|Ssc#S58313593;gnl|UG|Ssc#S34535466;gnl|UG|Ssc#S50674927;ENSSSCT00000010125
ko00430	Taurine and hypotaurine metabolism	2	15	1	5.16607	ENSSSCT00000026586;ENSSSCT00000012104
ko05200	Pathways in cancer	26	730	1	1.37998	ENSSSCT00000003786;ENSSSCT00000017171;gnl|UG|Ssc#S55327564;gnl|UG|Ssc#S38675455;gnl|UG|Ssc#S35167552;gnl|UG|Ssc#S34273825;ENSSSCT00000032169;gnl|UG|Ssc#S58303872;ENSSSCT00000010018;gnl|UG|Ssc#S58315292;ENSSSCT00000006641;ENSSSCT00000025452;ENSSSCT00000029331;gnl|UG|Ssc#S34535466;ENSSSCT00000007081;gnl|UG|Ssc#S49953823;gnl|UG|Ssc#S46880329;ENSSSCT00000002650;ENSSSCT00000006055;gnl|UG|Ssc#S58310880…
ko04975	Fat digestion and absorption	6	108	1	2.15253	ENSSSCT00000014666;gnl|UG|Ssc#S35167435;ENSSSCT00000007529;ENSSSCT00000027427;ENSSSCT00000018418;gnl|UG|Ssc#S20116808
ko04360	Axon guidance	16	418	1	1.48308	ENSSSCT00000012476;ENSSSCT00000011822;ENSSSCT00000011774;ENSSSCT00000019532;ENSSSCT00000023583;gnl|UG|Ssc#S35165451;gnl|UG|Ssc#S46878688;gnl|UG|Ssc#S58315292;gnl|UG|Ssc#S58303206;gnl|UG|Ssc#S58314676;ENSSSCT00000000491;gnl|UG|Ssc#S46880415;gnl|UG|Ssc#S58310880;ENSSSCT00000028593;gnl|UG|Ssc#S58301623;gnl|UG|Ssc#S18546950
ko05217	Basal cell carcinoma	5	93	1	2.08309	ENSSSCT00000010018;ENSSSCT00000006641;ENSSSCT00000029331;gnl|UG|Ssc#S58307225;ENSSSCT00000027852
ko05020	Prion diseases	5	97	1	1.99719	ENSSSCT00000014712;gnl|UG|Ssc#S49953823;ENSSSCT00000026784;gnl|UG|Ssc#S35166541;ENSSSCT00000015660
ko04920	Adipocytokine signaling pathway	7	155	1	1.7498	ENSSSCT00000003786;gnl|UG|Ssc#S55321252;gnl|UG|Ssc#S35167435;gnl|UG|Ssc#S58313593;gnl|UG|Ssc#S34535466;gnl|UG|Ssc#S50674927;gnl|UG|Ssc#S35164220
ko00532	Glycosaminoglycan biosynthesis - chondroitin sulfate	3	45	1	2.58303	gnl|UG|Ssc#S58304513;gnl|UG|Ssc#S55319731;ENSSSCT00000016628
ko05210	Colorectal cancer	6	128	1	1.8162	gnl|UG|Ssc#S55327564;gnl|UG|Ssc#S35167552;ENSSSCT00000010018;gnl|UG|Ssc#S58315292;gnl|UG|Ssc#S49953823;ENSSSCT00000002650
ko05219	Bladder cancer	4	74	1	2.09435	ENSSSCT00000017171;ENSSSCT00000032169;gnl|UG|Ssc#S49953823;gnl|UG|Ssc#S58311039
ko05012	Parkinson's disease	11	290	1	1.46966	gnl|UG|Ssc#S40141028;gnl|UG|Ssc#S55323983;gnl|UG|Ssc#S35167552;ENSSSCT00000019205;gnl|UG|Ssc#S6048079;gnl|UG|Ssc#S40081057;gnl|UG|Ssc#S35173132;gnl|UG|Ssc#S40497866;gnl|UG|Ssc#S40500672;gnl|UG|Ssc#S39802615;ENSSSCT00000027708
ko00562	Inositol phosphate metabolism	6	138	1	1.68459	gnl|UG|Ssc#S35172271;gnl|UG|Ssc#S23213461;gnl|UG|Ssc#S35170100;ENSSSCT00000022557;gnl|UG|Ssc#S20116663;ENSSSCT00000024067
ko00290	Valine, leucine and isoleucine biosynthesis	1	6	1	6.45759	ENSSSCT00000022684
ko04080	Neuroactive ligand-receptor interaction	14	401	1	1.35271	gnl|UG|Ssc#S58303928;ENSSSCT00000031039;gnl|UG|Ssc#S34273825;gnl|UG|Ssc#S20116222;ENSSSCT00000019444;ENSSSCT00000017737;gnl|UG|Ssc#S46878838;ENSSSCT00000009890;ENSSSCT00000030785;gnl|UG|Ssc#S58301045;ENSSSCT00000026800;gnl|UG|Ssc#S58310055;gnl|UG|Ssc#S46877462;ENSSSCT00000028035
ko04640	Hematopoietic cell lineage	9	236	1	1.47758	gnl|UG|Ssc#S35165363;gnl|UG|Ssc#S58305744;gnl|UG|Ssc#S20116517;gnl|UG|Ssc#S55325641;gnl|UG|Ssc#S35167435;gnl|UG|Ssc#S46880415;gnl|UG|Ssc#S35169670;ENSSSCT00000026459;gnl|UG|Ssc#S58303896
ko04340	Hedgehog signaling pathway	4	83	1	1.86725	ENSSSCT00000029331;ENSSSCT00000008212;gnl|UG|Ssc#S58307225;ENSSSCT00000027852
ko04010	MAPK signaling pathway	19	578	1	1.27364	gnl|UG|Ssc#S38675455;gnl|UG|Ssc#S35167552;gnl|UG|Ssc#S34273825;gnl|UG|Ssc#S58303872;gnl|UG|Ssc#S20116409;ENSSSCT00000018847;ENSSSCT00000027459;gnl|UG|Ssc#S17512154;gnl|UG|Ssc#S46877393;ENSSSCT00000007081;ENSSSCT00000019284;gnl|UG|Ssc#S58312732;gnl|UG|Ssc#S49953823;gnl|UG|Ssc#S46879502;ENSSSCT00000002650;ENSSSCT00000014589;gnl|UG|Ssc#S58311039;gnl|UG|Ssc#S55325243;ENSSSCT00000018801
ko00330	Arginine and proline metabolism	5	113	1	1.7144	gnl|UG|Ssc#S35165470;gnl|UG|Ssc#S30930815;gnl|UG|Ssc#S35168504;gnl|UG|Ssc#S50182029;gnl|UG|Ssc#S20116808
ko05014	Amyotrophic lateral sclerosis (ALS)	6	144	1	1.6144	ENSSSCT00000010578;gnl|UG|Ssc#S35167552;ENSSSCT00000006768;gnl|UG|Ssc#S46877407;ENSSSCT00000014836;ENSSSCT00000000208
ko00511	Other glycan degradation	2	29	1	2.6721	gnl|UG|Ssc#S58313593;ENSSSCT00000017173
ko04964	Proximal tubule bicarbonate reclamation	2	29	1	2.6721	gnl|UG|Ssc#S55327619;gnl|UG|Ssc#S35171789
ko00600	Sphingolipid metabolism	4	85	1	1.82332	ENSSSCT00000014666;ENSSSCT00000007529;ENSSSCT00000029306;ENSSSCT00000018418
ko04530	Tight junction	18	549	1	1.27034	gnl|UG|Ssc#S22415874;ENSSSCT00000009152;ENSSSCT00000012581;gnl|UG|Ssc#S58307201;gnl|UG|Ssc#S17513706;ENSSSCT00000010974;gnl|UG|Ssc#S58304403;gnl|UG|Ssc#S55325820;gnl|UG|Ssc#S58304401;gnl|UG|Ssc#S58303384;gnl|UG|Ssc#S18359204;gnl|UG|Ssc#S58301570;gnl|UG|Ssc#S22415872;ENSSSCT00000027181;gnl|UG|Ssc#S50180456;ENSSSCT00000012858;gnl|UG|Ssc#S46880445;ENSSSCT00000023265
ko04350	TGF-beta signaling pathway	7	179	1	1.51519	ENSSSCT00000015421;ENSSSCT00000009458;gnl|UG|Ssc#S55318850;ENSSSCT00000027574;ENSSSCT00000022487;ENSSSCT00000008212;ENSSSCT00000007145
ko04145	Phagosome	16	482	1	1.28616	ENSSSCT00000015421;gnl|UG|Ssc#S35171257;ENSSSCT00000014793;ENSSSCT00000007733;gnl|UG|Ssc#S58308067;ENSSSCT00000009152;ENSSSCT00000024674;gnl|UG|Ssc#S35167435;ENSSSCT00000002929;gnl|UG|Ssc#S55327476;gnl|UG|Ssc#S58303774;ENSSSCT00000012233;gnl|UG|Ssc#S46876265;ENSSSCT00000007145;ENSSSCT00000029547;ENSSSCT00000023265
ko00410	beta-Alanine metabolism	3	59	1	1.97011	ENSSSCT00000026586;gnl|UG|Ssc#S46880757;ENSSSCT00000012104
ko00900	Terpenoid backbone biosynthesis	2	32	1	2.42159	ENSSSCT00000015570;gnl|UG|Ssc#S35168666
ko04115	p53 signaling pathway	6	153	1	1.51943	gnl|UG|Ssc#S35167552;ENSSSCT00000032169;gnl|UG|Ssc#S32235123;ENSSSCT00000012851;gnl|UG|Ssc#S58315226;ENSSSCT00000024175
ko04727	GABAergic synapse	6	153	1	1.51943	ENSSSCT00000026586;gnl|UG|Ssc#S17512154;ENSSSCT00000030785;ENSSSCT00000026800;ENSSSCT00000029733;ENSSSCT00000012104
ko01100	Metabolic pathways	64	2246	1	1.10406	gnl|UG|Ssc#S55325148;gnl|UG|Ssc#S35172271;gnl|UG|Ssc#S35171257;ENSSSCT00000000425;gnl|UG|Ssc#S40141028;gnl|UG|Ssc#S55323983;ENSSSCT00000027336;gnl|UG|Ssc#S58304639;gnl|UG|Ssc#S23213461;gnl|UG|Ssc#S58305744;gnl|UG|Ssc#S23699925;ENSSSCT00000026586;gnl|UG|Ssc#S6077182;gnl|UG|Ssc#S35173954;gnl|UG|Ssc#S35171851;gnl|UG|Ssc#S55243118;ENSSSCT00000014666;gnl|UG|Ssc#S35165470;ENSSSCT00000006553;gnl|UG|Ssc#…
ko04670	Leukocyte transendothelial migration	11	326	1	1.30736	gnl|UG|Ssc#S35167068;ENSSSCT00000009152;ENSSSCT00000024674;gnl|UG|Ssc#S17513706;ENSSSCT00000010974;gnl|UG|Ssc#S55327476;gnl|UG|Ssc#S58303384;gnl|UG|Ssc#S18359204;gnl|UG|Ssc#S50180456;ENSSSCT00000012858;gnl|UG|Ssc#S46880445
ko00240	Pyrimidine metabolism	7	191	1	1.41999	gnl|UG|Ssc#S6077182;ENSSSCT00000024456;gnl|UG|Ssc#S35164461;gnl|UG|Ssc#S35167217;gnl|UG|Ssc#S35167695;gnl|UG|Ssc#S46877416;gnl|UG|Ssc#S23162129
ko04520	Adherens junction	8	229	1	1.35356	ENSSSCT00000009152;ENSSSCT00000010018;ENSSSCT00000010974;gnl|UG|Ssc#S58303384;ENSSSCT00000027181;gnl|UG|Ssc#S58310880;gnl|UG|Ssc#S35170857;gnl|UG|Ssc#S46880445
ko00534	Glycosaminoglycan biosynthesis - heparan sulfate	2	37	1	2.09435	gnl|UG|Ssc#S58304513;ENSSSCT00000016628
ko00500	Starch and sucrose metabolism	4	99	1	1.56548	gnl|UG|Ssc#S6010568;gnl|UG|Ssc#S46881323;gnl|UG|Ssc#S46880196;gnl|UG|Ssc#S36661000
ko00561	Glycerolipid metabolism	5	132	1	1.46763	ENSSSCT00000014666;ENSSSCT00000010112;ENSSSCT00000007529;ENSSSCT00000014036;ENSSSCT00000018418
ko00760	Nicotinate and nicotinamide metabolism	3	68	1	1.70936	gnl|UG|Ssc#S58309953;gnl|UG|Ssc#S35167217;gnl|UG|Ssc#S36661000
ko03050	Proteasome	3	68	1	1.70936	ENSSSCT00000025651;gnl|UG|Ssc#S35173567;ENSSSCT00000006146
ko00100	Steroid biosynthesis	2	38	1	2.03924	ENSSSCT00000027336;ENSSSCT00000016684
ko04540	Gap junction	7	202	1	1.34267	ENSSSCT00000014793;ENSSSCT00000002929;gnl|UG|Ssc#S49953823;gnl|UG|Ssc#S46876265;ENSSSCT00000027181;gnl|UG|Ssc#S58311039;ENSSSCT00000004688
ko05144	Malaria	7	204	1	1.3295	gnl|UG|Ssc#S35167068;ENSSSCT00000015421;gnl|UG|Ssc#S35167435;gnl|UG|Ssc#S58310880;ENSSSCT00000026459;ENSSSCT00000007145;gnl|UG|Ssc#S46875685
ko05215	Prostate cancer	6	170	1	1.36749	ENSSSCT00000003786;gnl|UG|Ssc#S38675455;ENSSSCT00000032169;ENSSSCT00000010018;gnl|UG|Ssc#S49953823;gnl|UG|Ssc#S58311039
ko04060	Cytokine-cytokine receptor interaction	10	312	1	1.24184	ENSSSCT00000017171;gnl|UG|Ssc#S58305744;gnl|UG|Ssc#S34273825;gnl|UG|Ssc#S23213185;gnl|UG|Ssc#S58302636;gnl|UG|Ssc#S41658116;ENSSSCT00000015634;gnl|UG|Ssc#S58310880;gnl|UG|Ssc#S58311039;gnl|UG|Ssc#S55324186
ko00350	Tyrosine metabolism	3	73	1	1.59228	gnl|UG|Ssc#S46880757;gnl|UG|Ssc#S55327569;gnl|UG|Ssc#S20116808
ko00400	Phenylalanine, tyrosine and tryptophan biosynthesis	1	13	1	2.98042	gnl|UG|Ssc#S20116808
ko00190	Oxidative phosphorylation	9	279	1	1.24986	gnl|UG|Ssc#S35171257;gnl|UG|Ssc#S40141028;gnl|UG|Ssc#S55323983;gnl|UG|Ssc#S6048079;gnl|UG|Ssc#S40081057;gnl|UG|Ssc#S40497866;gnl|UG|Ssc#S40500672;gnl|UG|Ssc#S39802615;ENSSSCT00000027708
ko00360	Phenylalanine metabolism	2	43	1	1.80212	gnl|UG|Ssc#S46880757;gnl|UG|Ssc#S20116808
ko03018	RNA degradation	6	177	1	1.31341	gnl|UG|Ssc#S35173954;gnl|UG|Ssc#S35171851;ENSSSCT00000014769;gnl|UG|Ssc#S43134858;gnl|UG|Ssc#S35166914;ENSSSCT00000018620
ko04977	Vitamin digestion and absorption	3	76	1	1.52943	gnl|UG|Ssc#S35173373;ENSSSCT00000030872;ENSSSCT00000009852
ko00230	Purine metabolism	11	359	1	1.18719	gnl|UG|Ssc#S6077182;ENSSSCT00000025899;gnl|UG|Ssc#S58314217;ENSSSCT00000024456;gnl|UG|Ssc#S58310567;gnl|UG|Ssc#S35164461;gnl|UG|Ssc#S35170353;gnl|UG|Ssc#S35167217;gnl|UG|Ssc#S46877416;gnl|UG|Ssc#S36661000;gnl|UG|Ssc#S23162129
ko04744	Phototransduction	3	78	1	1.49021	gnl|UG|Ssc#S58310861;ENSSSCT00000018515;ENSSSCT00000025815
ko05213	Endometrial cancer	4	115	1	1.34767	gnl|UG|Ssc#S55327564;ENSSSCT00000010018;gnl|UG|Ssc#S49953823;gnl|UG|Ssc#S58311039
ko00051	Fructose and mannose metabolism	3	81	1	1.43502	gnl|UG|Ssc#S58304639;gnl|UG|Ssc#S58314078;gnl|UG|Ssc#S58305512
ko05202	Transcriptional misregulation in cancer	15	518	1	1.12197	gnl|UG|Ssc#S46876551;ENSSSCT00000023043;ENSSSCT00000032169;ENSSSCT00000006162;ENSSSCT00000029225;ENSSSCT00000009429;ENSSSCT00000011287;ENSSSCT00000007701;gnl|UG|Ssc#S34535466;gnl|UG|Ssc#S58309291;ENSSSCT00000018511;ENSSSCT00000007081;gnl|UG|Ssc#S58310880;ENSSSCT00000007590;gnl|UG|Ssc#S46879539
ko00030	Pentose phosphate pathway	2	50	1	1.54982	gnl|UG|Ssc#S58304639;gnl|UG|Ssc#S18386615
ko05221	Acute myeloid leukemia	4	121	1	1.28084	ENSSSCT00000003786;ENSSSCT00000010018;gnl|UG|Ssc#S49953823;gnl|UG|Ssc#S46879539
ko00020	Citrate cycle (TCA cycle)	2	51	1	1.51943	ENSSSCT00000000425;ENSSSCT00000022684
ko00072	Synthesis and degradation of ketone bodies	1	19	1	2.03924	ENSSSCT00000015570
ko00630	Glyoxylate and dicarboxylate metabolism	2	53	1	1.46209	ENSSSCT00000000425;ENSSSCT00000015570
ko04150	mTOR signaling pathway	4	125	1	1.23986	ENSSSCT00000003786;ENSSSCT00000017171;ENSSSCT00000010296;ENSSSCT00000024175
ko05033	Nicotine addiction	2	56	1	1.38377	ENSSSCT00000030785;ENSSSCT00000026800
ko05010	Alzheimer's disease	11	394	1	1.08173	gnl|UG|Ssc#S40141028;gnl|UG|Ssc#S55323983;gnl|UG|Ssc#S35167552;ENSSSCT00000018847;gnl|UG|Ssc#S6048079;gnl|UG|Ssc#S17512154;gnl|UG|Ssc#S40497866;gnl|UG|Ssc#S40500672;gnl|UG|Ssc#S39802615;ENSSSCT00000027708;gnl|UG|Ssc#S58303896
ko04130	SNARE interactions in vesicular transport	2	58	1	1.33605	ENSSSCT00000030392;ENSSSCT00000029547
ko00480	Glutathione metabolism	3	95	1	1.22354	gnl|UG|Ssc#S18386615;gnl|UG|Ssc#S20116198;gnl|UG|Ssc#S46876513
ko05218	Melanoma	4	135	1	1.14802	ENSSSCT00000032169;gnl|UG|Ssc#S49953823;gnl|UG|Ssc#S58310880;gnl|UG|Ssc#S58311039
ko04978	Mineral absorption	3	98	1	1.18609	ENSSSCT00000017636;gnl|UG|Ssc#S55327619;ENSSSCT00000013520
ko04930	Type II diabetes mellitus	3	98	1	1.18609	ENSSSCT00000003786;gnl|UG|Ssc#S58313593;gnl|UG|Ssc#S50674927
ko00564	Glycerophospholipid metabolism	5	178	1	1.08836	ENSSSCT00000014666;ENSSSCT00000010112;ENSSSCT00000007529;gnl|UG|Ssc#S58306295;ENSSSCT00000018418
ko00970	Aminoacyl-tRNA biosynthesis	3	102	1	1.13957	gnl|UG|Ssc#S35170972;gnl|UG|Ssc#S35172810;gnl|UG|Ssc#S58305891
ko03020	RNA polymerase	2	64	1	1.2108	ENSSSCT00000024456;gnl|UG|Ssc#S23162129
ko00565	Ether lipid metabolism	3	103	1	1.12851	ENSSSCT00000014666;ENSSSCT00000007529;ENSSSCT00000018418
ko04330	Notch signaling pathway	3	106	1	1.09657	gnl|UG|Ssc#S51750135;gnl|UG|Ssc#S55324145;gnl|UG|Ssc#S55324378
ko04723	Retrograde endocannabinoid signaling	5	186	1	1.04155	gnl|UG|Ssc#S17512154;ENSSSCT00000030785;ENSSSCT00000026800;ENSSSCT00000029733;gnl|UG|Ssc#S35174086
ko00531	Glycosaminoglycan degradation	1	29	1	1.33605	gnl|UG|Ssc#S58305248
ko00920	Sulfur metabolism	1	29	1	1.33605	gnl|UG|Ssc#S35170353
ko05100	Bacterial invasion of epithelial cells	5	189	1	1.02501	ENSSSCT00000009152;gnl|UG|Ssc#S33578952;ENSSSCT00000023621;gnl|UG|Ssc#S58310880;ENSSSCT00000008349
ko05146	Amoebiasis	10	388	1	0.998596	gnl|UG|Ssc#S35167552;ENSSSCT00000012851;ENSSSCT00000010974;gnl|UG|Ssc#S58304810;gnl|UG|Ssc#S58303384;gnl|UG|Ssc#S46880329;gnl|UG|Ssc#S24317996;gnl|UG|Ssc#S58302860;ENSSSCT00000006055;gnl|UG|Ssc#S46880445
ko04110	Cell cycle	6	235	1	0.989247	ENSSSCT00000032169;gnl|UG|Ssc#S55326940;gnl|UG|Ssc#S32235123;gnl|UG|Ssc#S35173205;ENSSSCT00000031444;gnl|UG|Ssc#S58301570
ko04070	Phosphatidylinositol signaling system	6	237	1	0.980899	gnl|UG|Ssc#S35172271;gnl|UG|Ssc#S23213461;gnl|UG|Ssc#S35170100;ENSSSCT00000022557;gnl|UG|Ssc#S20116663;ENSSSCT00000024067
ko03430	Mismatch repair	1	33	1	1.17411	gnl|UG|Ssc#S55327564
ko03010	Ribosome	9	359	1	0.971336	ENSSSCT00000025655;gnl|UG|Ssc#S35166079;ENSSSCT00000015175;gnl|UG|Ssc#S50182861;gnl|UG|Ssc#S55325195;ENSSSCT00000005482;gnl|UG|Ssc#S40353888;gnl|UG|Ssc#S55319985;gnl|UG|Ssc#S35164089
ko04514	Cell adhesion molecules (CAMs)	10	399	1	0.971066	gnl|UG|Ssc#S35167068;ENSSSCT00000022921;gnl|UG|Ssc#S58315292;gnl|UG|Ssc#S58303706;gnl|UG|Ssc#S58306489;ENSSSCT00000012090;ENSSSCT00000012858;gnl|UG|Ssc#S46875685;gnl|UG|Ssc#S35170857;ENSSSCT00000007009
ko04726	Serotonergic synapse	6	239	1	0.972691	gnl|UG|Ssc#S35167552;gnl|UG|Ssc#S35168397;gnl|UG|Ssc#S17512154;ENSSSCT00000030785;gnl|UG|Ssc#S49953823;ENSSSCT00000029733
ko00982	Drug metabolism - cytochrome P450	3	119	1	0.976778	gnl|UG|Ssc#S46880757;gnl|UG|Ssc#S35168397;gnl|UG|Ssc#S46876513
ko00770	Pantothenate and CoA biosynthesis	1	35	1	1.10701	gnl|UG|Ssc#S36661000
ko04666	Fc gamma R-mediated phagocytosis	8	328	1	0.945013	ENSSSCT00000024674;ENSSSCT00000014666;ENSSSCT00000007529;gnl|UG|Ssc#S49953823;ENSSSCT00000008349;gnl|UG|Ssc#S23757503;ENSSSCT00000018418;gnl|UG|Ssc#S55320415
ko04380	Osteoclast differentiation	7	289	1	0.938473	ENSSSCT00000024674;gnl|UG|Ssc#S23213046;gnl|UG|Ssc#S55327476;gnl|UG|Ssc#S49953823;gnl|UG|Ssc#S35165176;gnl|UG|Ssc#S46875746;ENSSSCT00000002650
ko05223	Non-small cell lung cancer	3	125	1	0.929892	gnl|UG|Ssc#S34535466;gnl|UG|Ssc#S49953823;gnl|UG|Ssc#S58311039
ko05016	Huntington's disease	10	415	1	0.933627	gnl|UG|Ssc#S40141028;gnl|UG|Ssc#S55323983;gnl|UG|Ssc#S35167552;ENSSSCT00000024456;gnl|UG|Ssc#S6048079;gnl|UG|Ssc#S40497866;gnl|UG|Ssc#S40500672;ENSSSCT00000014464;gnl|UG|Ssc#S39802615;ENSSSCT00000027708
ko00450	Selenocompound metabolism	1	38	1	1.01962	gnl|UG|Ssc#S35170353
ko05214	Glioma	4	168	1	0.922512	ENSSSCT00000003786;ENSSSCT00000032169;gnl|UG|Ssc#S49953823;gnl|UG|Ssc#S58311039
ko04710	Circadian rhythm - mammal	1	39	1	0.993475	gnl|UG|Ssc#S58310320
ko03420	Nucleotide excision repair	2	84	1	0.922512	gnl|UG|Ssc#S58315329;gnl|UG|Ssc#S46875786
ko00514	Other types of O-glycan biosynthesis	2	85	1	0.911659	gnl|UG|Ssc#S55325125;gnl|UG|Ssc#S55324378
ko03060	Protein export	1	40	1	0.968638	ENSSSCT00000002187
ko00980	Metabolism of xenobiotics by cytochrome P450	3	130	1	0.894127	gnl|UG|Ssc#S46880757;gnl|UG|Ssc#S35168397;gnl|UG|Ssc#S46876513
ko04966	Collecting duct acid secretion	1	41	1	0.945013	gnl|UG|Ssc#S35171257
ko05222	Small cell lung cancer	5	218	1	0.888659	ENSSSCT00000025452;gnl|UG|Ssc#S34535466;gnl|UG|Ssc#S46880329;ENSSSCT00000006055;ENSSSCT00000028898
ko05211	Renal cell carcinoma	3	133	1	0.873959	ENSSSCT00000017171;gnl|UG|Ssc#S49953823;gnl|UG|Ssc#S58310880
ko05160	Hepatitis C	6	263	1	0.883928	ENSSSCT00000032169;ENSSSCT00000025452;gnl|UG|Ssc#S58311039;ENSSSCT00000012858;gnl|UG|Ssc#S35164220;ENSSSCT00000028898
ko04210	Apoptosis	4	179	1	0.865822	gnl|UG|Ssc#S35167552;gnl|UG|Ssc#S34273825;ENSSSCT00000007081;gnl|UG|Ssc#S35164220
ko00040	Pentose and glucuronate interconversions	1	44	1	0.88058	gnl|UG|Ssc#S20116575
ko04971	Gastric acid secretion	4	180	1	0.861011	gnl|UG|Ssc#S55325641;gnl|UG|Ssc#S55327619;gnl|UG|Ssc#S46877613;gnl|UG|Ssc#S6091051
ko04728	Dopaminergic synapse	6	266	1	0.873959	ENSSSCT00000023118;gnl|UG|Ssc#S58302358;gnl|UG|Ssc#S55327569;ENSSSCT00000002650;ENSSSCT00000029733;ENSSSCT00000011790
ko04270	Vascular smooth muscle contraction	7	311	1	0.872086	gnl|UG|Ssc#S58303928;gnl|UG|Ssc#S17512154;gnl|UG|Ssc#S46877613;gnl|UG|Ssc#S35173719;ENSSSCT00000009890;gnl|UG|Ssc#S49953823;gnl|UG|Ssc#S58310055
ko03460	Fanconi anemia pathway	2	94	1	0.824373	gnl|UG|Ssc#S55327564;gnl|UG|Ssc#S58315329
ko00620	Pyruvate metabolism	2	94	1	0.824373	ENSSSCT00000015570;ENSSSCT00000022684
ko00520	Amino sugar and nucleotide sugar metabolism	2	95	1	0.815695	gnl|UG|Ssc#S58305744;gnl|UG|Ssc#S46879644
ko04940	Type I diabetes mellitus	4	188	1	0.824373	ENSSSCT00000026586;gnl|UG|Ssc#S34273825;gnl|UG|Ssc#S58302725;ENSSSCT00000012104
ko05416	Viral myocarditis	12	531	1	0.875605	gnl|UG|Ssc#S22415874;ENSSSCT00000009152;gnl|UG|Ssc#S35167552;gnl|UG|Ssc#S20116517;gnl|UG|Ssc#S55325641;gnl|UG|Ssc#S58307201;ENSSSCT00000013143;gnl|UG|Ssc#S58304403;gnl|UG|Ssc#S58304401;gnl|UG|Ssc#S58301570;gnl|UG|Ssc#S22415872;ENSSSCT00000023265
ko00071	Fatty acid metabolism	2	98	1	0.790725	gnl|UG|Ssc#S55321252;ENSSSCT00000015570
ko00052	Galactose metabolism	1	49	1	0.790725	gnl|UG|Ssc#S58305744
ko05132	Salmonella infection	5	234	1	0.827896	ENSSSCT00000009152;gnl|UG|Ssc#S58307650;ENSSSCT00000002650;ENSSSCT00000027181;ENSSSCT00000008349
ko04962	Vasopressin-regulated water reabsorption	2	99	1	0.782738	gnl|UG|Ssc#S46878838;gnl|UG|Ssc#S58301045
ko04141	Protein processing in endoplasmic reticulum	8	366	1	0.846896	gnl|UG|Ssc#S55325148;ENSSSCT00000012037;ENSSSCT00000016389;ENSSSCT00000005328;gnl|UG|Ssc#S46879745;gnl|UG|Ssc#S6091051;ENSSSCT00000007337;gnl|UG|Ssc#S55323286
ko04120	Ubiquitin mediated proteolysis	7	324	1	0.837094	gnl|UG|Ssc#S58309953;gnl|UG|Ssc#S35169748;gnl|UG|Ssc#S55326940;ENSSSCT00000025452;gnl|UG|Ssc#S46877419;gnl|UG|Ssc#S58307937;ENSSSCT00000028898
ko04725	Cholinergic synapse	4	193	1	0.803016	gnl|UG|Ssc#S17512154;gnl|UG|Ssc#S49953823;ENSSSCT00000002650;ENSSSCT00000029733
ko00340	Histidine metabolism	1	51	1	0.759716	gnl|UG|Ssc#S46880757
ko04960	Aldosterone-regulated sodium reabsorption	2	102	1	0.759716	gnl|UG|Ssc#S55327619;gnl|UG|Ssc#S32235123
ko03440	Homologous recombination	1	52	1	0.745106	gnl|UG|Ssc#S35173567
ko01040	Biosynthesis of unsaturated fatty acids	1	53	1	0.731047	ENSSSCT00000010125
ko04961	Endocrine and other factor-regulated calcium reabsorption	2	104	1	0.745106	gnl|UG|Ssc#S20116222;gnl|UG|Ssc#S55327619
ko04916	Melanogenesis	4	198	1	0.782738	ENSSSCT00000010018;ENSSSCT00000006641;gnl|UG|Ssc#S49953823;ENSSSCT00000027852
ko05140	Leishmaniasis	4	199	1	0.778804	ENSSSCT00000024674;gnl|UG|Ssc#S55327476;ENSSSCT00000002650;ENSSSCT00000026459
ko03040	Spliceosome	7	334	1	0.812032	gnl|UG|Ssc#S55323320;gnl|UG|Ssc#S35167733;ENSSSCT00000016762;gnl|UG|Ssc#S58308031;ENSSSCT00000001161;ENSSSCT00000018679;gnl|UG|Ssc#S46876181
ko04910	Insulin signaling pathway	7	334	1	0.812032	ENSSSCT00000003786;gnl|UG|Ssc#S6010568;gnl|UG|Ssc#S46881323;ENSSSCT00000007549;gnl|UG|Ssc#S49953823;ENSSSCT00000024175;gnl|UG|Ssc#S35170857
ko05212	Pancreatic cancer	3	154	1	0.754783	ENSSSCT00000017171;gnl|UG|Ssc#S49953823;gnl|UG|Ssc#S58311039
ko04012	ErbB signaling pathway	4	208	1	0.745106	ENSSSCT00000003786;ENSSSCT00000032169;gnl|UG|Ssc#S49953823;gnl|UG|Ssc#S58311039
ko00280	Valine, leucine and isoleucine degradation	2	112	1	0.691884	ENSSSCT00000015570;gnl|UG|Ssc#S35169135
ko02010	ABC transporters	2	112	1	0.691884	gnl|UG|Ssc#S58308067;ENSSSCT00000027427
ko04721	Synaptic vesicle cycle	3	162	1	0.71751	ENSSSCT00000015183;gnl|UG|Ssc#S35171257;ENSSSCT00000028010
ko00830	Retinol metabolism	2	115	1	0.673835	ENSSSCT00000031339;ENSSSCT00000009852
ko00983	Drug metabolism - other enzymes	1	62	1	0.624928	gnl|UG|Ssc#S35167695
ko00270	Cysteine and methionine metabolism	1	63	1	0.615008	gnl|UG|Ssc#S20116808
ko03015	mRNA surveillance pathway	4	217	1	0.714203	ENSSSCT00000014769;ENSSSCT00000001161;gnl|UG|Ssc#S46875685;ENSSSCT00000018679
ko05032	Morphine addiction	3	169	1	0.68779	ENSSSCT00000030785;ENSSSCT00000026800;ENSSSCT00000029733
ko03410	Base excision repair	1	66	1	0.587053	ENSSSCT00000002397
ko04062	Chemokine signaling pathway	6	317	1	0.733354	gnl|UG|Ssc#S58315276;ENSSSCT00000024674;ENSSSCT00000023621;ENSSSCT00000015634;gnl|UG|Ssc#S49953823;ENSSSCT00000029733
ko00860	Porphyrin and chlorophyll metabolism	1	70	1	0.553507	ENSSSCT00000017636
ko05133	Pertussis	3	178	1	0.653014	gnl|UG|Ssc#S35167552;ENSSSCT00000002650;ENSSSCT00000026784
ko00640	Propanoate metabolism	1	71	1	0.545711	ENSSSCT00000015570
ko04020	Calcium signaling pathway	11	556	1	0.766548	gnl|UG|Ssc#S58303928;ENSSSCT00000031039;ENSSSCT00000019444;gnl|UG|Ssc#S17512154;gnl|UG|Ssc#S19541569;gnl|UG|Ssc#S46877613;ENSSSCT00000009890;gnl|UG|Ssc#S58310055;gnl|UG|Ssc#S20116663;ENSSSCT00000024067;gnl|UG|Ssc#S50210731
ko05220	Chronic myeloid leukemia	3	183	1	0.635172	ENSSSCT00000032169;gnl|UG|Ssc#S58303872;gnl|UG|Ssc#S49953823
ko04973	Carbohydrate digestion and absorption	1	74	1	0.523588	gnl|UG|Ssc#S55327619
ko04310	Wnt signaling pathway	6	331	1	0.702336	gnl|UG|Ssc#S46878688;ENSSSCT00000010018;ENSSSCT00000006641;gnl|UG|Ssc#S43678669;ENSSSCT00000027647;ENSSSCT00000027852
ko04144	Endocytosis	11	562	1	0.758364	gnl|UG|Ssc#S38675455;gnl|UG|Ssc#S46877199;gnl|UG|Ssc#S58309953;gnl|UG|Ssc#S33578952;gnl|UG|Ssc#S55327476;ENSSSCT00000007081;gnl|UG|Ssc#S58312732;gnl|UG|Ssc#S58305044;gnl|UG|Ssc#S58310880;gnl|UG|Ssc#S58311039;ENSSSCT00000023265
ko04722	Neurotrophin signaling pathway	6	334	1	0.696027	gnl|UG|Ssc#S34273825;gnl|UG|Ssc#S50160240;gnl|UG|Ssc#S40099458;gnl|UG|Ssc#S35173205;ENSSSCT00000007081;gnl|UG|Ssc#S49953823
ko05340	Primary immunodeficiency	2	136	1	0.569787	gnl|UG|Ssc#S58308067;gnl|UG|Ssc#S58309889
ko04976	Bile secretion	2	137	1	0.565628	gnl|UG|Ssc#S55327619;gnl|UG|Ssc#S35171789
ko04620	Toll-like receptor signaling pathway	3	192	1	0.605399	gnl|UG|Ssc#S23213046;gnl|UG|Ssc#S49953823;ENSSSCT00000002650
ko05143	African trypanosomiasis	2	139	1	0.557489	gnl|UG|Ssc#S34273825;gnl|UG|Ssc#S46875685
ko05134	Legionellosis	2	140	1	0.553507	gnl|UG|Ssc#S35167552;ENSSSCT00000026459
ko00260	Glycine, serine and threonine metabolism	1	82	1	0.472506	gnl|UG|Ssc#S23699925
ko00140	Steroid hormone biosynthesis	1	83	1	0.466813	gnl|UG|Ssc#S55327569
ko04320	Dorso-ventral axis formation	1	85	1	0.45583	gnl|UG|Ssc#S49953823
ko00380	Tryptophan metabolism	1	86	1	0.450529	ENSSSCT00000015570
ko04630	Jak-STAT signaling pathway	4	268	1	0.578291	gnl|UG|Ssc#S58305744;gnl|UG|Ssc#S55327476;ENSSSCT00000025452;ENSSSCT00000028898
ko00510	N-Glycan biosynthesis	1	99	1	0.391369	gnl|UG|Ssc#S55325148
ko00310	Lysine degradation	2	164	1	0.472506	ENSSSCT00000015570;gnl|UG|Ssc#S55325820
ko04370	VEGF signaling pathway	2	166	1	0.466813	gnl|UG|Ssc#S46878688;gnl|UG|Ssc#S49953823
ko05150	Staphylococcus aureus infection	4	279	1	0.555491	gnl|UG|Ssc#S58307142;ENSSSCT00000029479;ENSSSCT00000026784;gnl|UG|Ssc#S46875685
ko05169	Epstein-Barr virus infection	8	483	1	0.641748	ENSSSCT00000032169;gnl|UG|Ssc#S58309953;gnl|UG|Ssc#S35173567;ENSSSCT00000024456;gnl|UG|Ssc#S35173205;gnl|UG|Ssc#S35169797;gnl|UG|Ssc#S35164220;gnl|UG|Ssc#S23162129
ko05142	Chagas disease (American trypanosomiasis)	4	281	1	0.551538	gnl|UG|Ssc#S34273825;ENSSSCT00000012851;ENSSSCT00000002650;ENSSSCT00000026784
ko04662	B cell receptor signaling pathway	3	237	1	0.49045	gnl|UG|Ssc#S46878688;gnl|UG|Ssc#S49953823;ENSSSCT00000002650
ko04730	Long-term depression	2	178	1	0.435343	gnl|UG|Ssc#S49953823;ENSSSCT00000018149
ko04660	T cell receptor signaling pathway	5	347	1	0.558293	gnl|UG|Ssc#S46878688;gnl|UG|Ssc#S55327476;gnl|UG|Ssc#S49953823;ENSSSCT00000002650;ENSSSCT00000027181
ko04623	Cytosolic DNA-sensing pathway	1	112	1	0.345942	gnl|UG|Ssc#S23162129
ko04720	Long-term potentiation	2	182	1	0.425775	gnl|UG|Ssc#S49953823;gnl|UG|Ssc#S18357620
ko04914	Progesterone-mediated oocyte maturation	2	186	1	0.416618	gnl|UG|Ssc#S55326940;gnl|UG|Ssc#S49953823
ko05323	Rheumatoid arthritis	4	304	1	0.509809	gnl|UG|Ssc#S35171257;gnl|UG|Ssc#S23213046;ENSSSCT00000012233;ENSSSCT00000002650
ko04612	Antigen processing and presentation	3	249	1	0.466813	gnl|UG|Ssc#S58308067;gnl|UG|Ssc#S58314864;ENSSSCT00000012233
ko04114	Oocyte meiosis	3	251	1	0.463094	gnl|UG|Ssc#S35173205;gnl|UG|Ssc#S58301570;gnl|UG|Ssc#S49953823
ko05166	HTLV-I infection	10	624	1	0.620922	ENSSSCT00000032169;gnl|UG|Ssc#S46878688;ENSSSCT00000006641;gnl|UG|Ssc#S52535116;gnl|UG|Ssc#S58302359;ENSSSCT00000031444;ENSSSCT00000002650;ENSSSCT00000027181;ENSSSCT00000027852;ENSSSCT00000015660
ko04622	RIG-I-like receptor signaling pathway	1	126	1	0.307504	gnl|UG|Ssc#S35164220
ko04650	Natural killer cell mediated cytotoxicity	4	317	1	0.488902	gnl|UG|Ssc#S35167552;gnl|UG|Ssc#S34273825;gnl|UG|Ssc#S46878688;gnl|UG|Ssc#S49953823
ko05168	Herpes simplex infection	5	378	1	0.512507	gnl|UG|Ssc#S58308067;gnl|UG|Ssc#S35167552;gnl|UG|Ssc#S34273825;gnl|UG|Ssc#S58308031;ENSSSCT00000002650
ko05322	Systemic lupus erythematosus	5	381	1	0.508471	ENSSSCT00000010974;gnl|UG|Ssc#S58303384;ENSSSCT00000026784;gnl|UG|Ssc#S35166541;gnl|UG|Ssc#S46880445
ko04064	NF-kappa B signaling pathway	4	336	1	0.461256	ENSSSCT00000011287;ENSSSCT00000025452;gnl|UG|Ssc#S35164220;ENSSSCT00000028898
ko05145	Toxoplasmosis	3	282	1	0.412186	gnl|UG|Ssc#S35167552;gnl|UG|Ssc#S46880329;ENSSSCT00000006055
ko04912	GnRH signaling pathway	2	223	1	0.347493	gnl|UG|Ssc#S17512154;gnl|UG|Ssc#S49953823
ko00590	Arachidonic acid metabolism	1	153	1	0.253239	gnl|UG|Ssc#S55243118
ko03008	Ribosome biogenesis in eukaryotes	1	160	1	0.242159	gnl|UG|Ssc#S35171171
ko04621	NOD-like receptor signaling pathway	1	169	1	0.229263	ENSSSCT00000014464
ko05332	Graft-versus-host disease	1	173	1	0.223963	gnl|UG|Ssc#S34273825
ko05031	Amphetamine addiction	1	177	1	0.218901	ENSSSCT00000002650
ko04146	Peroxisome	1	182	1	0.212887	gnl|UG|Ssc#S58309953
ko05034	Alcoholism	2	282	1	0.274791	gnl|UG|Ssc#S49953823;ENSSSCT00000029733
ko04970	Salivary secretion	1	209	1	0.185385	gnl|UG|Ssc#S55327619
ko04972	Pancreatic secretion	1	223	1	0.173747	gnl|UG|Ssc#S55327619
ko03013	RNA transport	3	385	1	0.301913	ENSSSCT00000014769;gnl|UG|Ssc#S58310340;ENSSSCT00000018679
ko05152	Tuberculosis	5	524	1	0.369709	ENSSSCT00000007733;gnl|UG|Ssc#S35167552;ENSSSCT00000026459;gnl|UG|Ssc#S35164220;ENSSSCT00000023265
ko04664	Fc epsilon RI signaling pathway	1	239	1	0.162115	gnl|UG|Ssc#S49953823
ko04672	Intestinal immune network for IgA production	1	244	1	0.158793	gnl|UG|Ssc#S58309889
ko05330	Allograft rejection	1	248	1	0.156232	gnl|UG|Ssc#S34273825
ko05162	Measles	3	428	1	0.271581	gnl|UG|Ssc#S34273825;gnl|UG|Ssc#S26396588;ENSSSCT00000024456
ko05164	Influenza A	3	433	1	0.268445	ENSSSCT00000009152;gnl|UG|Ssc#S34273825;gnl|UG|Ssc#S49953823
ko05320	Autoimmune thyroid disease	1	277	1	0.139876	gnl|UG|Ssc#S34273825
ko04724	Glutamatergic synapse	1	275	1	0.140893	ENSSSCT00000029733
ko04740	Olfactory transduction	1	1353	1	0.0286367	ENSSSCT00000025899

## Sheet: YK40vsYK55
Path_ID	Path_name	Number of DEGs	Number of all genes	FDR	enrichment	Gene_list
ko01100	Metabolic pathways	11	2246	0.26775	2.37393	ENSSSCT00000017594;gnl|UG|Ssc#S55323983;ENSSSCT00000012769;gnl|UG|Ssc#S35165470;gnl|UG|Ssc#S40081057;gnl|UG|Ssc#S55327569;gnl|UG|Ssc#S55324445;gnl|UG|Ssc#S39982552;gnl|UG|Ssc#S35169877;gnl|UG|Ssc#S55324205;ENSSSCT00000001927
ko00350	Tyrosine metabolism	2	73	0.5235	13.2798	gnl|UG|Ssc#S55327569;gnl|UG|Ssc#S55324445
ko00190	Oxidative phosphorylation	3	279	1	5.21198	gnl|UG|Ssc#S55323983;gnl|UG|Ssc#S40081057;gnl|UG|Ssc#S55324205
ko05012	Parkinson's disease	3	290	1	5.01429	gnl|UG|Ssc#S55323983;gnl|UG|Ssc#S40081057;gnl|UG|Ssc#S55324205
ko00330	Arginine and proline metabolism	2	113	1	8.57901	ENSSSCT00000017594;gnl|UG|Ssc#S35165470
ko04350	TGF-beta signaling pathway	2	179	1	5.4158	ENSSSCT00000013443;ENSSSCT00000015202
ko04610	Complement and coagulation cascades	2	215	1	4.50897	gnl|UG|Ssc#S46879111;gnl|UG|Ssc#S45783721
ko04974	Protein digestion and absorption	2	247	1	3.92481	gnl|UG|Ssc#S58315141;ENSSSCT00000029893
ko00030	Pentose phosphate pathway	1	50	1	9.69429	gnl|UG|Ssc#S39982552
ko00250	Alanine, aspartate and glutamate metabolism	1	52	1	9.32143	ENSSSCT00000017594
ko04530	Tight junction	3	549	1	2.64871	gnl|UG|Ssc#S18359204;gnl|UG|Ssc#S22415872;gnl|UG|Ssc#S55325074
ko04130	SNARE interactions in vesicular transport	1	58	1	8.35714	ENSSSCT00000029547
ko00760	Nicotinate and nicotinamide metabolism	1	68	1	7.12815	ENSSSCT00000012769
ko04510	Focal adhesion	3	629	1	2.31183	ENSSSCT00000013443;gnl|UG|Ssc#S18359204;ENSSSCT00000015202
ko04670	Leukocyte transendothelial migration	2	326	1	2.97371	ENSSSCT00000013443;gnl|UG|Ssc#S18359204
ko04977	Vitamin digestion and absorption	1	76	1	6.37782	ENSSSCT00000012769
ko04310	Wnt signaling pathway	2	331	1	2.92879	ENSSSCT00000013443;ENSSSCT00000027647
ko00051	Fructose and mannose metabolism	1	81	1	5.98413	gnl|UG|Ssc#S39982552
ko00140	Steroid hormone biosynthesis	1	83	1	5.83993	gnl|UG|Ssc#S55327569
ko04141	Protein processing in endoplasmic reticulum	2	366	1	2.64871	gnl|UG|Ssc#S46880125;gnl|UG|Ssc#S6091051
ko00480	Glutathione metabolism	1	95	1	5.10226	ENSSSCT00000014100
ko04978	Mineral absorption	1	98	1	4.94606	ENSSSCT00000013520
ko03013	RNA transport	2	385	1	2.518	ENSSSCT00000024980;gnl|UG|Ssc#S26710672
ko00565	Ether lipid metabolism	1	103	1	4.70596	ENSSSCT00000001927
ko04330	Notch signaling pathway	1	106	1	4.57278	gnl|UG|Ssc#S51750135
ko04975	Fat digestion and absorption	1	108	1	4.4881	gnl|UG|Ssc#S35169877
ko00982	Drug metabolism - cytochrome P450	1	119	1	4.07323	ENSSSCT00000014100
ko00010	Glycolysis / Gluconeogenesis	1	122	1	3.97307	gnl|UG|Ssc#S39982552
ko04622	RIG-I-like receptor signaling pathway	1	126	1	3.84694	ENSSSCT00000028884
ko00980	Metabolism of xenobiotics by cytochrome P450	1	130	1	3.72857	ENSSSCT00000014100
ko00561	Glycerolipid metabolism	1	132	1	3.67208	gnl|UG|Ssc#S35169877
ko04260	Cardiac muscle contraction	1	141	1	3.43769	gnl|UG|Ssc#S55323983
ko04145	Phagosome	2	482	1	2.01126	ENSSSCT00000015202;ENSSSCT00000029547
ko04810	Regulation of actin cytoskeleton	2	533	1	1.81882	ENSSSCT00000013443;gnl|UG|Ssc#S18359204
ko00564	Glycerophospholipid metabolism	1	178	1	2.72311	gnl|UG|Ssc#S35169877
ko04971	Gastric acid secretion	1	180	1	2.69286	gnl|UG|Ssc#S6091051
ko05144	Malaria	1	204	1	2.37605	ENSSSCT00000015202
ko05132	Salmonella infection	1	234	1	2.07143	ENSSSCT00000013443
ko04640	Hematopoietic cell lineage	1	236	1	2.05387	ENSSSCT00000017016
ko04728	Dopaminergic synapse	1	266	1	1.82223	gnl|UG|Ssc#S55327569
ko04270	Vascular smooth muscle contraction	1	311	1	1.55857	ENSSSCT00000013443
ko04062	Chemokine signaling pathway	1	317	1	1.52907	ENSSSCT00000013443
ko04512	ECM-receptor interaction	1	320	1	1.51473	ENSSSCT00000015202
ko05010	Alzheimer's disease	1	394	1	1.23024	gnl|UG|Ssc#S55323983
ko04514	Cell adhesion molecules (CAMs)	1	399	1	1.21482	ENSSSCT00000017016
ko04080	Neuroactive ligand-receptor interaction	1	401	1	1.20876	ENSSSCT00000017737
ko05016	Huntington's disease	1	415	1	1.16799	gnl|UG|Ssc#S55323983
ko04360	Axon guidance	1	418	1	1.1596	ENSSSCT00000013443
ko05416	Viral myocarditis	1	531	1	0.912833	gnl|UG|Ssc#S22415872
ko04010	MAPK signaling pathway	1	578	1	0.838606	gnl|UG|Ssc#S46879502

## Sheet: YK55vsYK63
Path_ID	Path_name	Number of DEGs	Number of all genes	FDR	enrichment	Gene_list
ko05012	Parkinson's disease	13	290	0.000394839	5.19366	gnl|UG|Ssc#S55323983;ENSSSCT00000003756;gnl|UG|Ssc#S40020159;ENSSSCT00000013422;gnl|UG|Ssc#S40081057;gnl|UG|Ssc#S55305704;ENSSSCT00000010859;gnl|UG|Ssc#S35171183;gnl|UG|Ssc#S58311200;ENSSSCT00000019682;gnl|UG|Ssc#S40222147;gnl|UG|Ssc#S18291998;gnl|UG|Ssc#S55324205
ko00190	Oxidative phosphorylation	12	279	0.0014547	4.98316	gnl|UG|Ssc#S55323983;gnl|UG|Ssc#S58314309;gnl|UG|Ssc#S40020159;ENSSSCT00000013422;gnl|UG|Ssc#S40081057;gnl|UG|Ssc#S55305704;ENSSSCT00000010859;gnl|UG|Ssc#S58311200;ENSSSCT00000019682;gnl|UG|Ssc#S40222147;gnl|UG|Ssc#S18291998;gnl|UG|Ssc#S55324205
ko03010	Ribosome	12	359	0.015561	3.87271	ENSSSCT00000027316;ENSSSCT00000001703;gnl|UG|Ssc#S35168709;ENSSSCT00000015175;gnl|UG|Ssc#S40498907;gnl|UG|Ssc#S17516435;ENSSSCT00000006776;ENSSSCT00000011306;ENSSSCT00000026428;ENSSSCT00000026890;gnl|UG|Ssc#S35172018;gnl|UG|Ssc#S35164630
ko04141	Protein processing in endoplasmic reticulum	12	366	0.0185535	3.79864	ENSSSCT00000012037;gnl|UG|Ssc#S46880125;gnl|UG|Ssc#S35165260;gnl|UG|Ssc#S55321733;gnl|UG|Ssc#S46880035;ENSSSCT00000010838;gnl|UG|Ssc#S43509714;gnl|UG|Ssc#S23213468;ENSSSCT00000006417;gnl|UG|Ssc#S55323286;gnl|UG|Ssc#S55320406;gnl|UG|Ssc#S58311104
ko04260	Cardiac muscle contraction	6	141	0.290529	4.93015	gnl|UG|Ssc#S55323983;gnl|UG|Ssc#S40020159;ENSSSCT00000005302;ENSSSCT00000010859;gnl|UG|Ssc#S58311200;gnl|UG|Ssc#S40222147
ko05212	Pancreatic cancer	6	154	0.4446	4.51397	gnl|UG|Ssc#S58313817;gnl|UG|Ssc#S20116692;gnl|UG|Ssc#S35167803;gnl|UG|Ssc#S52128921;gnl|UG|Ssc#S6090752;gnl|UG|Ssc#S49953823
ko01100	Metabolic pathways	32	2246	0.610128	1.6507	gnl|UG|Ssc#S55323983;gnl|UG|Ssc#S35172038;gnl|UG|Ssc#S58314309;gnl|UG|Ssc#S35165260;gnl|UG|Ssc#S55325398;ENSSSCT00000011838;gnl|UG|Ssc#S35168240;gnl|UG|Ssc#S40020159;gnl|UG|Ssc#S35167185;ENSSSCT00000013422;gnl|UG|Ssc#S58306747;gnl|UG|Ssc#S40081057;gnl|UG|Ssc#S38794848;gnl|UG|Ssc#S35171973;gnl|UG|Ssc#S55305704;ENSSSCT00000010859;ENSSSCT00000010058;gnl|UG|Ssc#S35169682;ENSSSCT00000023313;gnl|UG|Ssc…
ko05016	Huntington's disease	10	415	0.643986	2.79177	gnl|UG|Ssc#S55323983;gnl|UG|Ssc#S35167235;gnl|UG|Ssc#S40020159;ENSSSCT00000013422;gnl|UG|Ssc#S55305704;ENSSSCT00000010859;gnl|UG|Ssc#S35171183;gnl|UG|Ssc#S58311200;gnl|UG|Ssc#S40222147;gnl|UG|Ssc#S18291998
ko05210	Colorectal cancer	5	128	0.992655	4.52572	gnl|UG|Ssc#S58315292;gnl|UG|Ssc#S35167803;gnl|UG|Ssc#S52128921;gnl|UG|Ssc#S49953823;ENSSSCT00000002650
ko05010	Alzheimer's disease	9	394	1	2.64651	gnl|UG|Ssc#S55323983;gnl|UG|Ssc#S40020159;ENSSSCT00000013422;gnl|UG|Ssc#S35171973;gnl|UG|Ssc#S55305704;ENSSSCT00000010859;gnl|UG|Ssc#S58311200;gnl|UG|Ssc#S40222147;gnl|UG|Ssc#S18291998
ko04666	Fc gamma R-mediated phagocytosis	8	328	1	2.82582	gnl|UG|Ssc#S40040406;gnl|UG|Ssc#S35167235;gnl|UG|Ssc#S23213517;gnl|UG|Ssc#S52128921;gnl|UG|Ssc#S35170580;gnl|UG|Ssc#S49953823;ENSSSCT00000008349;gnl|UG|Ssc#S35168191
ko00061	Fatty acid biosynthesis	2	15	1	15.4478	gnl|UG|Ssc#S38794848;ENSSSCT00000023313
ko00860	Porphyrin and chlorophyll metabolism	3	70	1	4.96537	ENSSSCT00000017636;ENSSSCT00000011838;gnl|UG|Ssc#S55319765
ko05223	Non-small cell lung cancer	4	125	1	3.70747	gnl|UG|Ssc#S20116692;ENSSSCT00000017044;gnl|UG|Ssc#S52128921;gnl|UG|Ssc#S49953823
ko04620	Toll-like receptor signaling pathway	5	192	1	3.01715	gnl|UG|Ssc#S55327280;gnl|UG|Ssc#S23213046;gnl|UG|Ssc#S52128921;gnl|UG|Ssc#S49953823;ENSSSCT00000002650
ko05219	Bladder cancer	3	74	1	4.69697	gnl|UG|Ssc#S58313817;gnl|UG|Ssc#S20116692;gnl|UG|Ssc#S49953823
ko05211	Renal cell carcinoma	4	133	1	3.48447	gnl|UG|Ssc#S58313817;gnl|UG|Ssc#S35167803;gnl|UG|Ssc#S52128921;gnl|UG|Ssc#S49953823
ko00051	Fructose and mannose metabolism	3	81	1	4.29106	gnl|UG|Ssc#S35172038;gnl|UG|Ssc#S58314078;gnl|UG|Ssc#S39982552
ko04380	Osteoclast differentiation	6	289	1	2.40537	gnl|UG|Ssc#S23213046;gnl|UG|Ssc#S52128921;gnl|UG|Ssc#S6090752;ENSSSCT00000006417;gnl|UG|Ssc#S49953823;ENSSSCT00000002650
ko00620	Pyruvate metabolism	3	94	1	3.69761	gnl|UG|Ssc#S35172038;ENSSSCT00000023313;gnl|UG|Ssc#S50165076
ko05200	Pathways in cancer	11	730	1	1.74581	gnl|UG|Ssc#S58313817;gnl|UG|Ssc#S20116692;gnl|UG|Ssc#S58315292;gnl|UG|Ssc#S35167803;ENSSSCT00000017044;gnl|UG|Ssc#S52128921;gnl|UG|Ssc#S6090752;ENSSSCT00000006417;gnl|UG|Ssc#S49953823;ENSSSCT00000002650;ENSSSCT00000014045
ko00510	N-Glycan biosynthesis	3	99	1	3.51086	gnl|UG|Ssc#S35165260;gnl|UG|Ssc#S23213468;ENSSSCT00000002038
ko04512	ECM-receptor interaction	6	320	1	2.17235	ENSSSCT00000003987;gnl|UG|Ssc#S55327280;gnl|UG|Ssc#S58304810;gnl|UG|Ssc#S58308641;ENSSSCT00000029470;ENSSSCT00000007145
ko03040	Spliceosome	6	334	1	2.08129	gnl|UG|Ssc#S39987126;gnl|UG|Ssc#S58305833;ENSSSCT00000014834;ENSSSCT00000014856;ENSSSCT00000011880;gnl|UG|Ssc#S46876181
ko00020	Citrate cycle (TCA cycle)	2	51	1	4.54347	gnl|UG|Ssc#S55325398;ENSSSCT00000030494
ko05213	Endometrial cancer	3	115	1	3.0224	gnl|UG|Ssc#S20116692;gnl|UG|Ssc#S52128921;gnl|UG|Ssc#S49953823
ko04660	T cell receptor signaling pathway	6	347	1	2.00332	gnl|UG|Ssc#S35167235;gnl|UG|Ssc#S52128921;gnl|UG|Ssc#S35170580;gnl|UG|Ssc#S49953823;ENSSSCT00000002650;gnl|UG|Ssc#S35168191
ko05221	Acute myeloid leukemia	3	121	1	2.87253	gnl|UG|Ssc#S52128921;gnl|UG|Ssc#S49953823;ENSSSCT00000014045
ko00010	Glycolysis / Gluconeogenesis	3	122	1	2.84898	gnl|UG|Ssc#S35171973;ENSSSCT00000010058;gnl|UG|Ssc#S39982552
ko00512	Mucin type O-Glycan biosynthesis	2	58	1	3.99512	ENSSSCT00000011151;ENSSSCT00000010641
ko05166	HTLV-I infection	9	624	1	1.67104	ENSSSCT00000010685;gnl|UG|Ssc#S35167803;gnl|UG|Ssc#S58306747;gnl|UG|Ssc#S52128921;gnl|UG|Ssc#S6090752;gnl|UG|Ssc#S35171183;gnl|UG|Ssc#S58309094;ENSSSCT00000002650;ENSSSCT00000015660
ko04510	Focal adhesion	9	629	1	1.65775	gnl|UG|Ssc#S58313817;gnl|UG|Ssc#S20116692;gnl|UG|Ssc#S55327280;gnl|UG|Ssc#S58304810;gnl|UG|Ssc#S52128921;gnl|UG|Ssc#S58308641;gnl|UG|Ssc#S49953823;ENSSSCT00000029470;ENSSSCT00000007145
ko04540	Gap junction	4	202	1	2.29423	gnl|UG|Ssc#S20116692;gnl|UG|Ssc#S46888458;gnl|UG|Ssc#S46879122;gnl|UG|Ssc#S49953823
ko05218	Melanoma	3	135	1	2.57463	gnl|UG|Ssc#S20116692;gnl|UG|Ssc#S52128921;gnl|UG|Ssc#S49953823
ko05340	Primary immunodeficiency	3	136	1	2.5557	gnl|UG|Ssc#S35167235;gnl|UG|Ssc#S35170580;gnl|UG|Ssc#S35168191
ko05323	Rheumatoid arthritis	5	304	1	1.90557	gnl|UG|Ssc#S58313817;gnl|UG|Ssc#S58314309;gnl|UG|Ssc#S35167803;gnl|UG|Ssc#S23213046;ENSSSCT00000002650
ko00350	Tyrosine metabolism	2	73	1	3.17421	gnl|UG|Ssc#S40008013;ENSSSCT00000010058
ko04514	Cell adhesion molecules (CAMs)	6	399	1	1.74223	ENSSSCT00000003987;gnl|UG|Ssc#S58315292;gnl|UG|Ssc#S35167235;gnl|UG|Ssc#S35170580;gnl|UG|Ssc#S58309094;gnl|UG|Ssc#S35168191
ko04115	p53 signaling pathway	3	153	1	2.27174	ENSSSCT00000025302;gnl|UG|Ssc#S55323330;ENSSSCT00000032259
ko04120	Ubiquitin mediated proteolysis	5	324	1	1.78794	gnl|UG|Ssc#S55321733;ENSSSCT00000003450;ENSSSCT00000012745;ENSSSCT00000013245;gnl|UG|Ssc#S58307937
ko04910	Insulin signaling pathway	5	334	1	1.73441	gnl|UG|Ssc#S38794848;gnl|UG|Ssc#S52128921;ENSSSCT00000007549;ENSSSCT00000023313;gnl|UG|Ssc#S49953823
ko03420	Nucleotide excision repair	2	84	1	2.75854	gnl|UG|Ssc#S55320967;gnl|UG|Ssc#S58306747
ko04721	Synaptic vesicle cycle	3	162	1	2.14553	gnl|UG|Ssc#S40040406;gnl|UG|Ssc#S58314309;ENSSSCT00000016265
ko04974	Protein digestion and absorption	4	247	1	1.87625	gnl|UG|Ssc#S58304810;gnl|UG|Ssc#S58308641;ENSSSCT00000029470;ENSSSCT00000002577
ko00514	Other types of O-glycan biosynthesis	2	85	1	2.72608	ENSSSCT00000013222;ENSSSCT00000019344
ko00310	Lysine degradation	3	164	1	2.11936	ENSSSCT00000003811;gnl|UG|Ssc#S55325398;gnl|UG|Ssc#S35173677
ko05214	Glioma	3	168	1	2.0689	gnl|UG|Ssc#S20116692;gnl|UG|Ssc#S52128921;gnl|UG|Ssc#S49953823
ko05032	Morphine addiction	3	169	1	2.05666	gnl|UG|Ssc#S46888458;gnl|UG|Ssc#S58306777;gnl|UG|Ssc#S35173677
ko05215	Prostate cancer	3	170	1	2.04456	gnl|UG|Ssc#S20116692;gnl|UG|Ssc#S52128921;gnl|UG|Ssc#S49953823
ko05160	Hepatitis C	4	263	1	1.76211	gnl|UG|Ssc#S20116692;gnl|UG|Ssc#S52128921;gnl|UG|Ssc#S6090752;ENSSSCT00000006417
ko05414	Dilated cardiomyopathy	5	357	1	1.62267	gnl|UG|Ssc#S46888458;gnl|UG|Ssc#S35167803;ENSSSCT00000005302;ENSSSCT00000031716;ENSSSCT00000019141
ko05031	Amphetamine addiction	3	177	1	1.9637	gnl|UG|Ssc#S46888458;gnl|UG|Ssc#S43509714;ENSSSCT00000002650
ko04728	Dopaminergic synapse	4	266	1	1.74223	gnl|UG|Ssc#S46888458;gnl|UG|Ssc#S52128921;gnl|UG|Ssc#S43509714;ENSSSCT00000002650
ko00480	Glutathione metabolism	2	95	1	2.43913	gnl|UG|Ssc#S55321214;gnl|UG|Ssc#S35169682
ko00230	Purine metabolism	5	359	1	1.61363	gnl|UG|Ssc#S58306777;gnl|UG|Ssc#S35173677;gnl|UG|Ssc#S58306747;gnl|UG|Ssc#S35164461;gnl|UG|Ssc#S40198684
ko04350	TGF-beta signaling pathway	3	179	1	1.94176	gnl|UG|Ssc#S35167803;gnl|UG|Ssc#S55324077;ENSSSCT00000007145
ko05020	Prion diseases	2	97	1	2.38884	gnl|UG|Ssc#S49953823;ENSSSCT00000015660
ko04978	Mineral absorption	2	98	1	2.36446	ENSSSCT00000017636;gnl|UG|Ssc#S55319765
ko05220	Chronic myeloid leukemia	3	183	1	1.89932	gnl|UG|Ssc#S35167803;gnl|UG|Ssc#S52128921;gnl|UG|Ssc#S49953823
ko05030	Cocaine addiction	2	100	1	2.31717	gnl|UG|Ssc#S46888458;gnl|UG|Ssc#S43509714
ko05410	Hypertrophic cardiomyopathy (HCM)	4	275	1	1.68522	gnl|UG|Ssc#S35167803;ENSSSCT00000005302;ENSSSCT00000031716;ENSSSCT00000019141
ko04914	Progesterone-mediated oocyte maturation	3	186	1	1.86869	gnl|UG|Ssc#S52128921;ENSSSCT00000012745;gnl|UG|Ssc#S49953823
ko05100	Bacterial invasion of epithelial cells	3	189	1	1.83902	gnl|UG|Ssc#S40040406;gnl|UG|Ssc#S23213517;ENSSSCT00000008349
ko05142	Chagas disease (American trypanosomiasis)	4	281	1	1.64923	gnl|UG|Ssc#S46888458;gnl|UG|Ssc#S35167803;gnl|UG|Ssc#S52128921;ENSSSCT00000002650
ko04961	Endocrine and other factor-regulated calcium reabsorption	2	104	1	2.22805	gnl|UG|Ssc#S40040406;gnl|UG|Ssc#S46888458
ko00240	Pyrimidine metabolism	3	191	1	1.81977	gnl|UG|Ssc#S58306747;gnl|UG|Ssc#S35164461;gnl|UG|Ssc#S40198684
ko05168	Herpes simplex infection	5	378	1	1.53252	gnl|UG|Ssc#S55319630;gnl|UG|Ssc#S6090752;ENSSSCT00000006417;gnl|UG|Ssc#S58309094;ENSSSCT00000002650
ko04725	Cholinergic synapse	3	193	1	1.80091	gnl|UG|Ssc#S52128921;gnl|UG|Ssc#S49953823;ENSSSCT00000002650
ko05169	Epstein-Barr virus infection	6	483	1	1.43924	gnl|UG|Ssc#S55319630;ENSSSCT00000010685;gnl|UG|Ssc#S52128921;gnl|UG|Ssc#S6090752;ENSSSCT00000006417;gnl|UG|Ssc#S58309094
ko05146	Amoebiasis	5	388	1	1.49302	gnl|UG|Ssc#S46888458;gnl|UG|Ssc#S35167803;gnl|UG|Ssc#S58304810;gnl|UG|Ssc#S58308641;ENSSSCT00000029470
ko05140	Leishmaniasis	3	199	1	1.74661	gnl|UG|Ssc#S35167803;gnl|UG|Ssc#S6090752;ENSSSCT00000002650
ko03430	Mismatch repair	1	33	1	3.51086	gnl|UG|Ssc#S58306747
ko00330	Arginine and proline metabolism	2	113	1	2.05059	gnl|UG|Ssc#S35168240;gnl|UG|Ssc#S35169682
ko05144	Malaria	3	204	1	1.7038	ENSSSCT00000003987;gnl|UG|Ssc#S35167803;ENSSSCT00000007145
ko00830	Retinol metabolism	2	115	1	2.01493	gnl|UG|Ssc#S58311449;ENSSSCT00000010058
ko04012	ErbB signaling pathway	3	208	1	1.67104	gnl|UG|Ssc#S20116692;gnl|UG|Ssc#S52128921;gnl|UG|Ssc#S49953823
ko00982	Drug metabolism - cytochrome P450	2	119	1	1.9472	gnl|UG|Ssc#S55321214;ENSSSCT00000010058
ko00563	Glycosylphosphatidylinositol(GPI)-anchor biosynthesis	1	37	1	3.13131	gnl|UG|Ssc#S35167321
ko00100	Steroid biosynthesis	1	38	1	3.04891	gnl|UG|Ssc#S35167185
ko04150	mTOR signaling pathway	2	125	1	1.85374	gnl|UG|Ssc#S58313817;gnl|UG|Ssc#S52128921
ko04742	Taste transduction	1	40	1	2.89646	gnl|UG|Ssc#S46888458
ko04966	Collecting duct acid secretion	1	41	1	2.82582	gnl|UG|Ssc#S58314309
ko00980	Metabolism of xenobiotics by cytochrome P450	2	130	1	1.78244	gnl|UG|Ssc#S55321214;ENSSSCT00000010058
ko00360	Phenylalanine metabolism	1	43	1	2.69438	gnl|UG|Ssc#S40008013
ko00040	Pentose and glucuronate interconversions	1	44	1	2.63315	gnl|UG|Ssc#S35172038
ko04142	Lysosome	3	232	1	1.49817	ENSSSCT00000011814;gnl|UG|Ssc#S23213046;gnl|UG|Ssc#S35171357
ko00532	Glycosaminoglycan biosynthesis - chondroitin sulfate	1	45	1	2.57463	gnl|UG|Ssc#S55319731
ko04722	Neurotrophin signaling pathway	4	334	1	1.38753	gnl|UG|Ssc#S52128921;gnl|UG|Ssc#S50161251;gnl|UG|Ssc#S49953823;gnl|UG|Ssc#S58301275
ko05132	Salmonella infection	3	234	1	1.48537	gnl|UG|Ssc#S23213517;ENSSSCT00000002650;ENSSSCT00000008349
ko04110	Cell cycle	3	235	1	1.47905	gnl|UG|Ssc#S35167803;ENSSSCT00000012745;ENSSSCT00000014652
ko04662	B cell receptor signaling pathway	3	237	1	1.46656	gnl|UG|Ssc#S52128921;gnl|UG|Ssc#S49953823;ENSSSCT00000002650
ko00052	Galactose metabolism	1	49	1	2.36446	gnl|UG|Ssc#S35172038
ko00030	Pentose phosphate pathway	1	50	1	2.31717	gnl|UG|Ssc#S39982552
ko03440	Homologous recombination	1	52	1	2.22805	gnl|UG|Ssc#S58306747
ko00630	Glyoxylate and dicarboxylate metabolism	1	53	1	2.18601	ENSSSCT00000030494
ko04010	MAPK signaling pathway	6	578	1	1.20268	gnl|UG|Ssc#S20116692;gnl|UG|Ssc#S35167803;gnl|UG|Ssc#S52128921;ENSSSCT00000006417;gnl|UG|Ssc#S49953823;ENSSSCT00000002650
ko04920	Adipocytokine signaling pathway	2	155	1	1.49495	gnl|UG|Ssc#S52128921;ENSSSCT00000006417
ko04145	Phagosome	5	482	1	1.20185	gnl|UG|Ssc#S58314309;gnl|UG|Ssc#S46879122;gnl|UG|Ssc#S58309094;gnl|UG|Ssc#S58305096;ENSSSCT00000007145
ko03008	Ribosome biogenesis in eukaryotes	2	160	1	1.44823	gnl|UG|Ssc#S55319630;ENSSSCT00000010685
ko03030	DNA replication	1	61	1	1.89932	gnl|UG|Ssc#S58306747
ko04140	Regulation of autophagy	1	62	1	1.86869	gnl|UG|Ssc#S35170426
ko05216	Thyroid cancer	1	62	1	1.86869	gnl|UG|Ssc#S49953823
ko04370	VEGF signaling pathway	2	166	1	1.39589	gnl|UG|Ssc#S52128921;gnl|UG|Ssc#S49953823
ko03013	RNA transport	4	385	1	1.20373	ENSSSCT00000010685;ENSSSCT00000009494;ENSSSCT00000011680;gnl|UG|Ssc#S46879584
ko03410	Base excision repair	1	66	1	1.75543	gnl|UG|Ssc#S58306747
ko05145	Toxoplasmosis	3	282	1	1.23254	gnl|UG|Ssc#S35167803;gnl|UG|Ssc#S52128921;gnl|UG|Ssc#S6090752
ko05034	Alcoholism	3	282	1	1.23254	gnl|UG|Ssc#S46888458;gnl|UG|Ssc#S43509714;gnl|UG|Ssc#S49953823
ko04730	Long-term depression	2	178	1	1.30178	gnl|UG|Ssc#S46888458;gnl|UG|Ssc#S49953823
ko04210	Apoptosis	2	179	1	1.29451	gnl|UG|Ssc#S52128921;ENSSSCT00000006417
ko00640	Propanoate metabolism	1	71	1	1.63181	ENSSSCT00000023313
ko04973	Carbohydrate digestion and absorption	1	74	1	1.56566	gnl|UG|Ssc#S52128921
ko03320	PPAR signaling pathway	2	186	1	1.24579	gnl|UG|Ssc#S55318219;ENSSSCT00000024406
ko04977	Vitamin digestion and absorption	1	76	1	1.52445	gnl|UG|Ssc#S35173373
ko04270	Vascular smooth muscle contraction	3	311	1	1.11761	gnl|UG|Ssc#S46888458;ENSSSCT00000011432;gnl|UG|Ssc#S49953823
ko04916	Melanogenesis	2	198	1	1.17029	gnl|UG|Ssc#S46888458;gnl|UG|Ssc#S49953823
ko04320	Dorso-ventral axis formation	1	85	1	1.36304	gnl|UG|Ssc#S49953823
ko00380	Tryptophan metabolism	1	86	1	1.34719	gnl|UG|Ssc#S55325398
ko04144	Endocytosis	5	562	1	1.03077	gnl|UG|Ssc#S20116692;gnl|UG|Ssc#S40040406;gnl|UG|Ssc#S35167803;gnl|UG|Ssc#S55324077;gnl|UG|Ssc#S58309094
ko04970	Salivary secretion	2	209	1	1.10869	gnl|UG|Ssc#S46888458;ENSSSCT00000027339
ko03022	Basal transcription factors	1	91	1	1.27317	gnl|UG|Ssc#S55320967
ko00520	Amino sugar and nucleotide sugar metabolism	1	95	1	1.21956	gnl|UG|Ssc#S35166229
ko05222	Small cell lung cancer	2	218	1	1.06292	gnl|UG|Ssc#S52128921;ENSSSCT00000006417
ko00071	Fatty acid metabolism	1	98	1	1.18223	ENSSSCT00000010058
ko04912	GnRH signaling pathway	2	223	1	1.03909	gnl|UG|Ssc#S46888458;gnl|UG|Ssc#S49953823
ko04962	Vasopressin-regulated water reabsorption	1	99	1	1.17029	gnl|UG|Ssc#S46888458
ko00970	Aminoacyl-tRNA biosynthesis	1	102	1	1.13587	ENSSSCT00000011838
ko04520	Adherens junction	2	229	1	1.01186	gnl|UG|Ssc#S55319630;ENSSSCT00000004443
ko04330	Notch signaling pathway	1	106	1	1.09301	gnl|UG|Ssc#S51750135
ko04664	Fc epsilon RI signaling pathway	2	239	1	0.969528	gnl|UG|Ssc#S52128921;gnl|UG|Ssc#S49953823
ko04726	Serotonergic synapse	2	239	1	0.969528	gnl|UG|Ssc#S46888458;gnl|UG|Ssc#S49953823
ko00280	Valine, leucine and isoleucine degradation	1	112	1	1.03445	gnl|UG|Ssc#S46880063
ko04612	Antigen processing and presentation	2	249	1	0.930591	gnl|UG|Ssc#S58309094;gnl|UG|Ssc#S55320406
ko04114	Oocyte meiosis	2	251	1	0.923176	ENSSSCT00000012745;gnl|UG|Ssc#S49953823
ko05202	Transcriptional misregulation in cancer	4	518	1	0.894661	ENSSSCT00000032259;ENSSSCT00000007590;gnl|UG|Ssc#S55326492;ENSSSCT00000014045
ko05152	Tuberculosis	4	524	1	0.884416	gnl|UG|Ssc#S35167803;gnl|UG|Ssc#S52128921;gnl|UG|Ssc#S6090752;gnl|UG|Ssc#S58305096
ko04622	RIG-I-like receptor signaling pathway	1	126	1	0.919512	ENSSSCT00000006417
ko04630	Jak-STAT signaling pathway	2	268	1	0.864616	gnl|UG|Ssc#S52128921;gnl|UG|Ssc#S6090752
ko04810	Regulation of actin cytoskeleton	4	533	1	0.869482	gnl|UG|Ssc#S20116692;gnl|UG|Ssc#S23213517;gnl|UG|Ssc#S49953823;ENSSSCT00000008349
ko00561	Glycerolipid metabolism	1	132	1	0.877716	gnl|UG|Ssc#S35172038
ko04976	Bile secretion	1	137	1	0.845683	gnl|UG|Ssc#S46888458
ko00562	Inositol phosphate metabolism	1	138	1	0.839555	ENSSSCT00000022557
ko04530	Tight junction	4	549	1	0.844142	gnl|UG|Ssc#S55319630;ENSSSCT00000004443;gnl|UG|Ssc#S52128921;gnl|UG|Ssc#S58314202
ko05134	Legionellosis	1	140	1	0.827561	gnl|UG|Ssc#S58310942
ko04020	Calcium signaling pathway	4	556	1	0.833515	gnl|UG|Ssc#S46888458;gnl|UG|Ssc#S35173677;gnl|UG|Ssc#S35171183;ENSSSCT00000002577
ko05162	Measles	3	428	1	0.812093	gnl|UG|Ssc#S55319630;gnl|UG|Ssc#S52128921;gnl|UG|Ssc#S6090752
ko05164	Influenza A	3	433	1	0.802715	gnl|UG|Ssc#S52128921;gnl|UG|Ssc#S6090752;gnl|UG|Ssc#S49953823
ko04727	GABAergic synapse	1	153	1	0.757245	gnl|UG|Ssc#S35170426
ko04060	Cytokine-cytokine receptor interaction	2	312	1	0.742683	gnl|UG|Ssc#S20116692;gnl|UG|Ssc#S35167803
ko04062	Chemokine signaling pathway	2	317	1	0.730969	gnl|UG|Ssc#S52128921;gnl|UG|Ssc#S49953823
ko04621	NOD-like receptor signaling pathway	1	169	1	0.685553	ENSSSCT00000028933
ko04670	Leukocyte transendothelial migration	2	326	1	0.710789	ENSSSCT00000004443;ENSSSCT00000017044
ko05332	Graft-versus-host disease	1	173	1	0.669703	gnl|UG|Ssc#S58309094
ko04310	Wnt signaling pathway	2	331	1	0.700052	gnl|UG|Ssc#S55319630;ENSSSCT00000015686
ko03018	RNA degradation	1	177	1	0.654568	gnl|UG|Ssc#S46879584
ko05133	Pertussis	1	178	1	0.650891	ENSSSCT00000002650
ko04064	NF-kappa B signaling pathway	2	336	1	0.689634	gnl|UG|Ssc#S55319630;ENSSSCT00000006417
ko04971	Gastric acid secretion	1	180	1	0.643659	gnl|UG|Ssc#S46888458
ko04720	Long-term potentiation	1	182	1	0.636585	gnl|UG|Ssc#S49953823
ko04940	Type I diabetes mellitus	1	188	1	0.616269	gnl|UG|Ssc#S58309094
ko05412	Arrhythmogenic right ventricular cardiomyopathy (ARVC)	1	209	1	0.554347	ENSSSCT00000019141
ko05416	Viral myocarditis	3	531	1	0.654568	ENSSSCT00000019141;gnl|UG|Ssc#S58309094;gnl|UG|Ssc#S58314202
ko03015	mRNA surveillance pathway	1	217	1	0.53391	gnl|UG|Ssc#S46879584
ko04972	Pancreatic secretion	1	223	1	0.519545	gnl|UG|Ssc#S46888458
ko04070	Phosphatidylinositol signaling system	1	237	1	0.488855	ENSSSCT00000022557
ko04360	Axon guidance	2	418	1	0.554347	gnl|UG|Ssc#S58315292;ENSSSCT00000000491
ko05330	Allograft rejection	1	248	1	0.467172	gnl|UG|Ssc#S58309094
ko04724	Glutamatergic synapse	1	275	1	0.421304	gnl|UG|Ssc#S46888458
ko05320	Autoimmune thyroid disease	1	277	1	0.418262	gnl|UG|Ssc#S58309094
ko04650	Natural killer cell mediated cytotoxicity	1	317	1	0.365484	gnl|UG|Ssc#S49953823
ko04080	Neuroactive ligand-receptor interaction	1	401	1	0.288924	gnl|UG|Ssc#S58311449
ko04740	Olfactory transduction	1	1353	1	0.0856308	gnl|UG|Ssc#S35170580

## Sheet: YK63vsYK70
Path_ID	Path_name	Number of DEGs	Number of all genes	FDR	enrichment	Gene_list
ko04260	Cardiac muscle contraction	11	141	1.81179e-06	10.7105	gnl|UG|Ssc#S55323983;ENSSSCT00000026600;gnl|UG|Ssc#S17512154;ENSSSCT00000005302;ENSSSCT00000010859;ENSSSCT00000028700;gnl|UG|Ssc#S58311200;gnl|UG|Ssc#S31106893;gnl|UG|Ssc#S35164979;gnl|UG|Ssc#S40222147;ENSSSCT00000018801
ko03010	Ribosome	15	359	1.23246e-05	5.73631	ENSSSCT00000025655;ENSSSCT00000027316;ENSSSCT00000001703;gnl|UG|Ssc#S35168709;gnl|UG|Ssc#S58303701;ENSSSCT00000015175;gnl|UG|Ssc#S40498907;gnl|UG|Ssc#S17516435;ENSSSCT00000006776;ENSSSCT00000011306;ENSSSCT00000026890;gnl|UG|Ssc#S40353888;gnl|UG|Ssc#S35172018;gnl|UG|Ssc#S35164630;gnl|UG|Ssc#S35164089
ko05012	Parkinson's disease	13	290	4.22628e-05	6.15434	gnl|UG|Ssc#S55323983;gnl|UG|Ssc#S55326735;ENSSSCT00000013422;gnl|UG|Ssc#S40081057;gnl|UG|Ssc#S55305704;ENSSSCT00000010859;gnl|UG|Ssc#S35171183;ENSSSCT00000006559;gnl|UG|Ssc#S58311200;ENSSSCT00000019682;gnl|UG|Ssc#S31106893;gnl|UG|Ssc#S40222147;gnl|UG|Ssc#S18291998
ko00190	Oxidative phosphorylation	12	279	0.000183393	5.9049	gnl|UG|Ssc#S55323983;gnl|UG|Ssc#S58314309;ENSSSCT00000013422;gnl|UG|Ssc#S40081057;gnl|UG|Ssc#S55305704;ENSSSCT00000010859;ENSSSCT00000006559;gnl|UG|Ssc#S58311200;ENSSSCT00000019682;gnl|UG|Ssc#S31106893;gnl|UG|Ssc#S40222147;gnl|UG|Ssc#S18291998
ko05010	Alzheimer's disease	12	394	0.00520905	4.18139	gnl|UG|Ssc#S55323983;ENSSSCT00000013422;gnl|UG|Ssc#S17512154;gnl|UG|Ssc#S35171973;gnl|UG|Ssc#S55305704;ENSSSCT00000010859;ENSSSCT00000028700;ENSSSCT00000006559;gnl|UG|Ssc#S58311200;gnl|UG|Ssc#S31106893;gnl|UG|Ssc#S40222147;gnl|UG|Ssc#S18291998
ko05410	Hypertrophic cardiomyopathy (HCM)	9	275	0.0288312	4.4931	ENSSSCT00000026600;gnl|UG|Ssc#S17526193;gnl|UG|Ssc#S17512154;ENSSSCT00000005302;gnl|UG|Ssc#S23213371;ENSSSCT00000028700;ENSSSCT00000019141;gnl|UG|Ssc#S35164979;ENSSSCT00000018801
ko05016	Huntington's disease	11	415	0.0352395	3.63899	gnl|UG|Ssc#S55323983;gnl|UG|Ssc#S55326735;ENSSSCT00000013422;gnl|UG|Ssc#S55305704;ENSSSCT00000010859;gnl|UG|Ssc#S35171183;ENSSSCT00000006559;gnl|UG|Ssc#S58311200;gnl|UG|Ssc#S31106893;gnl|UG|Ssc#S40222147;gnl|UG|Ssc#S18291998
ko05414	Dilated cardiomyopathy	9	357	0.176259	3.46107	ENSSSCT00000026600;gnl|UG|Ssc#S17526193;gnl|UG|Ssc#S17512154;ENSSSCT00000005302;gnl|UG|Ssc#S23213371;ENSSSCT00000028700;ENSSSCT00000019141;gnl|UG|Ssc#S35164979;ENSSSCT00000018801
ko00061	Fatty acid biosynthesis	2	15	0.809832	18.3052	gnl|UG|Ssc#S38794848;ENSSSCT00000023313
ko01100	Metabolic pathways	26	2246	1	1.58928	gnl|UG|Ssc#S55323983;gnl|UG|Ssc#S58314309;gnl|UG|Ssc#S35165260;ENSSSCT00000011838;gnl|UG|Ssc#S35167185;ENSSSCT00000013422;gnl|UG|Ssc#S40081057;gnl|UG|Ssc#S38794848;gnl|UG|Ssc#S35171973;gnl|UG|Ssc#S55305704;gnl|UG|Ssc#S35169862;ENSSSCT00000010859;gnl|UG|Ssc#S55325928;gnl|UG|Ssc#S35169682;ENSSSCT00000023313;gnl|UG|Ssc#S23213468;ENSSSCT00000006559;gnl|UG|Ssc#S35168666;ENSSSCT00000019682;gnl|UG|Ssc#S…
ko00860	Porphyrin and chlorophyll metabolism	3	70	1	5.88382	ENSSSCT00000017636;ENSSSCT00000011838;gnl|UG|Ssc#S55319765
ko04141	Protein processing in endoplasmic reticulum	7	366	1	2.62575	ENSSSCT00000012037;gnl|UG|Ssc#S46880125;gnl|UG|Ssc#S35165260;gnl|UG|Ssc#S55321733;gnl|UG|Ssc#S46880035;gnl|UG|Ssc#S6091051;gnl|UG|Ssc#S23213468
ko05412	Arrhythmogenic right ventricular cardiomyopathy (ARVC)	5	209	1	3.28443	gnl|UG|Ssc#S17512154;gnl|UG|Ssc#S23213371;ENSSSCT00000028700;ENSSSCT00000019141;ENSSSCT00000018801
ko04020	Calcium signaling pathway	9	556	1	2.2223	ENSSSCT00000027953;gnl|UG|Ssc#S35173677;gnl|UG|Ssc#S34522670;gnl|UG|Ssc#S55326735;gnl|UG|Ssc#S17512154;ENSSSCT00000028700;gnl|UG|Ssc#S35171183;gnl|UG|Ssc#S50210731;gnl|UG|Ssc#S57704942
ko00620	Pyruvate metabolism	3	94	1	4.38156	gnl|UG|Ssc#S35169862;ENSSSCT00000023313;gnl|UG|Ssc#S35167472
ko03040	Spliceosome	6	334	1	2.46627	gnl|UG|Ssc#S39987126;gnl|UG|Ssc#S58305833;ENSSSCT00000014834;ENSSSCT00000001706;ENSSSCT00000011880;gnl|UG|Ssc#S46876181
ko00010	Glycolysis / Gluconeogenesis	3	122	1	3.37596	gnl|UG|Ssc#S35171973;gnl|UG|Ssc#S35169862;gnl|UG|Ssc#S39982552
ko04270	Vascular smooth muscle contraction	5	311	1	2.20722	gnl|UG|Ssc#S23757521;gnl|UG|Ssc#S17512154;ENSSSCT00000028700;ENSSSCT00000011432;gnl|UG|Ssc#S57704942
ko04512	ECM-receptor interaction	5	320	1	2.14514	gnl|UG|Ssc#S55327280;gnl|UG|Ssc#S58304810;gnl|UG|Ssc#S58308065;gnl|UG|Ssc#S58308641;ENSSSCT00000007145
ko03050	Proteasome	2	68	1	4.03791	gnl|UG|Ssc#S17515838;gnl|UG|Ssc#S55326866
ko00640	Propanoate metabolism	2	71	1	3.8673	gnl|UG|Ssc#S35169862;ENSSSCT00000023313
ko04974	Protein digestion and absorption	4	247	1	2.2233	gnl|UG|Ssc#S58315141;gnl|UG|Ssc#S58304810;gnl|UG|Ssc#S58308065;gnl|UG|Ssc#S58308641
ko04978	Mineral absorption	2	98	1	2.80182	ENSSSCT00000017636;gnl|UG|Ssc#S55319765
ko00510	N-Glycan biosynthesis	2	99	1	2.77352	gnl|UG|Ssc#S35165260;gnl|UG|Ssc#S23213468
ko04620	Toll-like receptor signaling pathway	3	192	1	2.14514	gnl|UG|Ssc#S55327280;gnl|UG|Ssc#S23213046;ENSSSCT00000002650
ko04725	Cholinergic synapse	3	193	1	2.13403	gnl|UG|Ssc#S17512154;ENSSSCT00000028700;ENSSSCT00000002650
ko04330	Notch signaling pathway	2	106	1	2.59036	gnl|UG|Ssc#S51750135;gnl|UG|Ssc#S55324145
ko04964	Proximal tubule bicarbonate reclamation	1	29	1	4.7341	gnl|UG|Ssc#S35167472
ko00900	Terpenoid backbone biosynthesis	1	32	1	4.29028	gnl|UG|Ssc#S35168666
ko04666	Fc gamma R-mediated phagocytosis	4	328	1	1.67426	gnl|UG|Ssc#S40040406;gnl|UG|Ssc#S23213517;gnl|UG|Ssc#S35170580;gnl|UG|Ssc#S35168191
ko00563	Glycosylphosphatidylinositol(GPI)-anchor biosynthesis	1	37	1	3.71051	gnl|UG|Ssc#S35167321
ko00601	Glycosphingolipid biosynthesis - lacto and neolacto series	1	37	1	3.71051	ENSSSCT00000006069
ko00100	Steroid biosynthesis	1	38	1	3.61287	gnl|UG|Ssc#S35167185
ko04726	Serotonergic synapse	3	239	1	1.72329	ENSSSCT00000027953;gnl|UG|Ssc#S17512154;ENSSSCT00000028700
ko04966	Collecting duct acid secretion	1	41	1	3.34851	gnl|UG|Ssc#S58314309
ko05340	Primary immunodeficiency	2	136	1	2.01896	gnl|UG|Ssc#S35170580;gnl|UG|Ssc#S35168191
ko00230	Purine metabolism	4	359	1	1.52968	gnl|UG|Ssc#S35173677;gnl|UG|Ssc#S34522670;gnl|UG|Ssc#S40198684;gnl|UG|Ssc#S57704942
ko00562	Inositol phosphate metabolism	2	138	1	1.9897	gnl|UG|Ssc#S55325928;ENSSSCT00000019097
ko05166	HTLV-I infection	6	624	1	1.32009	ENSSSCT00000032169;gnl|UG|Ssc#S55326735;gnl|UG|Ssc#S35171183;ENSSSCT00000002650;ENSSSCT00000001852;ENSSSCT00000015660
ko04727	GABAergic synapse	2	153	1	1.79463	gnl|UG|Ssc#S17512154;ENSSSCT00000028700
ko04115	p53 signaling pathway	2	153	1	1.79463	ENSSSCT00000032169;gnl|UG|Ssc#S55323330
ko00030	Pentose phosphate pathway	1	50	1	2.74578	gnl|UG|Ssc#S39982552
ko04510	Focal adhesion	6	629	1	1.30959	gnl|UG|Ssc#S55327280;gnl|UG|Ssc#S58304810;gnl|UG|Ssc#S58308065;gnl|UG|Ssc#S58308641;ENSSSCT00000007145;gnl|UG|Ssc#S57704942
ko00020	Citrate cycle (TCA cycle)	1	51	1	2.69194	gnl|UG|Ssc#S35167472
ko00630	Glyoxylate and dicarboxylate metabolism	1	53	1	2.59036	gnl|UG|Ssc#S35167472
ko04721	Synaptic vesicle cycle	2	162	1	1.69493	gnl|UG|Ssc#S40040406;gnl|UG|Ssc#S58314309
ko04514	Cell adhesion molecules (CAMs)	4	399	1	1.37633	gnl|UG|Ssc#S35167068;ENSSSCT00000017016;gnl|UG|Ssc#S35170580;gnl|UG|Ssc#S35168191
ko00310	Lysine degradation	2	164	1	1.67426	gnl|UG|Ssc#S35173677;gnl|UG|Ssc#S34522670
ko05032	Morphine addiction	2	169	1	1.62472	gnl|UG|Ssc#S35173677;gnl|UG|Ssc#S34522670
ko04380	Osteoclast differentiation	3	289	1	1.42515	gnl|UG|Ssc#S23213046;gnl|UG|Ssc#S58312758;ENSSSCT00000002650
ko00270	Cysteine and methionine metabolism	1	63	1	2.17919	gnl|UG|Ssc#S35169862
ko05031	Amphetamine addiction	2	177	1	1.55129	gnl|UG|Ssc#S58310779;ENSSSCT00000002650
ko03020	RNA polymerase	1	64	1	2.14514	gnl|UG|Ssc#S57704942
ko04971	Gastric acid secretion	2	180	1	1.52543	gnl|UG|Ssc#S6091051;gnl|UG|Ssc#S57704942
ko05323	Rheumatoid arthritis	3	304	1	1.35483	gnl|UG|Ssc#S58314309;gnl|UG|Ssc#S23213046;ENSSSCT00000002650
ko03320	PPAR signaling pathway	2	186	1	1.47623	ENSSSCT00000025655;ENSSSCT00000024406
ko04723	Retrograde endocannabinoid signaling	2	186	1	1.47623	gnl|UG|Ssc#S17512154;ENSSSCT00000028700
ko05100	Bacterial invasion of epithelial cells	2	189	1	1.45279	gnl|UG|Ssc#S40040406;gnl|UG|Ssc#S23213517
ko00240	Pyrimidine metabolism	2	191	1	1.43758	gnl|UG|Ssc#S40198684;gnl|UG|Ssc#S57704942
ko04010	MAPK signaling pathway	5	578	1	1.18762	gnl|UG|Ssc#S17512154;ENSSSCT00000028700;ENSSSCT00000002650;ENSSSCT00000018801;ENSSSCT00000001852
ko05219	Bladder cancer	1	74	1	1.85526	ENSSSCT00000032169
ko04120	Ubiquitin mediated proteolysis	3	324	1	1.27119	gnl|UG|Ssc#S55321733;ENSSSCT00000003450;gnl|UG|Ssc#S58307937
ko04977	Vitamin digestion and absorption	1	76	1	1.80643	gnl|UG|Ssc#S35173373
ko04310	Wnt signaling pathway	3	331	1	1.24431	gnl|UG|Ssc#S55319630;ENSSSCT00000000671;ENSSSCT00000015686
ko05144	Malaria	2	204	1	1.34597	gnl|UG|Ssc#S35167068;ENSSSCT00000007145
ko04910	Insulin signaling pathway	3	334	1	1.23313	gnl|UG|Ssc#S38794848;ENSSSCT00000023313;ENSSSCT00000018118
ko00051	Fructose and mannose metabolism	1	81	1	1.69493	gnl|UG|Ssc#S39982552
ko04660	T cell receptor signaling pathway	3	347	1	1.18694	gnl|UG|Ssc#S35170580;ENSSSCT00000002650;gnl|UG|Ssc#S35168191
ko04912	GnRH signaling pathway	2	223	1	1.23129	gnl|UG|Ssc#S17512154;ENSSSCT00000028700
ko04520	Adherens junction	2	229	1	1.19903	gnl|UG|Ssc#S55319630;ENSSSCT00000004443
ko00480	Glutathione metabolism	1	95	1	1.44515	gnl|UG|Ssc#S35169682
ko05020	Prion diseases	1	97	1	1.41535	ENSSSCT00000015660
ko05132	Salmonella infection	2	234	1	1.17341	gnl|UG|Ssc#S23213517;ENSSSCT00000002650
ko04070	Phosphatidylinositol signaling system	2	237	1	1.15856	gnl|UG|Ssc#S55325928;ENSSSCT00000019097
ko05030	Cocaine addiction	1	100	1	1.37289	gnl|UG|Ssc#S58310779
ko05168	Herpes simplex infection	3	378	1	1.0896	gnl|UG|Ssc#S55319630;gnl|UG|Ssc#S35169832;ENSSSCT00000002650
ko00970	Aminoacyl-tRNA biosynthesis	1	102	1	1.34597	ENSSSCT00000011838
ko04961	Endocrine and other factor-regulated calcium reabsorption	1	104	1	1.32009	gnl|UG|Ssc#S40040406
ko05146	Amoebiasis	3	388	1	1.06151	gnl|UG|Ssc#S58304810;gnl|UG|Ssc#S58308065;gnl|UG|Ssc#S58308641
ko05416	Viral myocarditis	4	531	1	1.03419	ENSSSCT00000019595;gnl|UG|Ssc#S23213371;ENSSSCT00000019141;gnl|UG|Ssc#S58314202
ko02010	ABC transporters	1	112	1	1.22579	gnl|UG|Ssc#S58309965
ko04623	Cytosolic DNA-sensing pathway	1	112	1	1.22579	gnl|UG|Ssc#S57704942
ko00330	Arginine and proline metabolism	1	113	1	1.21495	gnl|UG|Ssc#S35169682
ko04530	Tight junction	4	549	1	1.00028	gnl|UG|Ssc#S55319630;ENSSSCT00000004443;ENSSSCT00000019595;gnl|UG|Ssc#S58314202
ko05160	Hepatitis C	2	263	1	1.04402	ENSSSCT00000032169;ENSSSCT00000005763
ko04150	mTOR signaling pathway	1	125	1	1.09831	ENSSSCT00000023747
ko05210	Colorectal cancer	1	128	1	1.07257	ENSSSCT00000002650
ko05034	Alcoholism	2	282	1	0.973681	ENSSSCT00000015725;gnl|UG|Ssc#S58310779
ko05218	Melanoma	1	135	1	1.01696	ENSSSCT00000032169
ko04976	Bile secretion	1	137	1	1.00211	ENSSSCT00000005763
ko05134	Legionellosis	1	140	1	0.980636	gnl|UG|Ssc#S58310942
ko05169	Epstein-Barr virus infection	3	483	1	0.852727	ENSSSCT00000032169;gnl|UG|Ssc#S55319630;gnl|UG|Ssc#S57704942
ko04670	Leukocyte transendothelial migration	2	326	1	0.842264	gnl|UG|Ssc#S35167068;ENSSSCT00000004443
ko03008	Ribosome biogenesis in eukaryotes	1	160	1	0.858056	gnl|UG|Ssc#S55319630
ko05214	Glioma	1	168	1	0.817197	ENSSSCT00000032169
ko05215	Prostate cancer	1	170	1	0.807582	ENSSSCT00000032169
ko05133	Pertussis	1	178	1	0.771287	ENSSSCT00000002650
ko04350	TGF-beta signaling pathway	1	179	1	0.766978	ENSSSCT00000007145
ko05220	Chronic myeloid leukemia	1	183	1	0.750213	ENSSSCT00000032169
ko05140	Leishmaniasis	1	199	1	0.689895	ENSSSCT00000002650
ko04540	Gap junction	1	202	1	0.679649	ENSSSCT00000027953
ko03013	RNA transport	2	385	1	0.71319	ENSSSCT00000018378;gnl|UG|Ssc#S58310340
ko04012	ErbB signaling pathway	1	208	1	0.660043	ENSSSCT00000032169
ko04970	Salivary secretion	1	209	1	0.656885	ENSSSCT00000027339
ko04142	Lysosome	1	232	1	0.591763	gnl|UG|Ssc#S23213046
ko04110	Cell cycle	1	235	1	0.584209	ENSSSCT00000032169
ko04640	Hematopoietic cell lineage	1	236	1	0.581733	ENSSSCT00000017016
ko04662	B cell receptor signaling pathway	1	237	1	0.579279	ENSSSCT00000002650
ko04728	Dopaminergic synapse	1	266	1	0.516124	ENSSSCT00000002650
ko04145	Phagosome	2	482	1	0.569664	gnl|UG|Ssc#S58314309;ENSSSCT00000007145
ko05142	Chagas disease (American trypanosomiasis)	1	281	1	0.488573	ENSSSCT00000002650
ko05145	Toxoplasmosis	1	282	1	0.48684	ENSSSCT00000005763
ko05202	Transcriptional misregulation in cancer	2	518	1	0.530073	ENSSSCT00000032169;gnl|UG|Ssc#S46878410
ko04060	Cytokine-cytokine receptor interaction	1	312	1	0.440029	gnl|UG|Ssc#S58307963
ko04810	Regulation of actin cytoskeleton	2	533	1	0.515156	gnl|UG|Ssc#S23213517;gnl|UG|Ssc#S57704942
ko04722	Neurotrophin signaling pathway	1	334	1	0.411045	gnl|UG|Ssc#S58301275
ko04064	NF-kappa B signaling pathway	1	336	1	0.408598	gnl|UG|Ssc#S55319630
ko04144	Endocytosis	2	562	1	0.488573	gnl|UG|Ssc#S40040406;ENSSSCT00000005763
ko04080	Neuroactive ligand-receptor interaction	1	401	1	0.342367	ENSSSCT00000027953
ko05162	Measles	1	428	1	0.320769	gnl|UG|Ssc#S55319630
ko05164	Influenza A	1	433	1	0.317065	gnl|UG|Ssc#S55326735
ko05200	Pathways in cancer	2	730	1	0.376134	ENSSSCT00000032169;ENSSSCT00000002650
ko04740	Olfactory transduction	1	1353	1	0.10147	gnl|UG|Ssc#S35170580

## Sheet: YK70vsYK90
Path_ID	Path_name	Number of DEGs	Number of all genes	FDR	enrichment	Gene_list
ko05012	Parkinson's disease	8	290	0.0127254	5.69739	gnl|UG|Ssc#S35165420;gnl|UG|Ssc#S40141028;gnl|UG|Ssc#S55305704;ENSSSCT00000010859;gnl|UG|Ssc#S58313403;ENSSSCT00000017193;ENSSSCT00000018072;ENSSSCT00000018632
ko04260	Cardiac muscle contraction	5	141	0.0908812	7.32377	gnl|UG|Ssc#S40141028;ENSSSCT00000006901;gnl|UG|Ssc#S19541569;ENSSSCT00000005302;ENSSSCT00000010859
ko04512	ECM-receptor interaction	7	320	0.133731	4.51785	gnl|UG|Ssc#S55327280;ENSSSCT00000014043;ENSSSCT00000027047;gnl|UG|Ssc#S58305307;gnl|UG|Ssc#S58308641;ENSSSCT00000031054;ENSSSCT00000007145
ko04510	Focal adhesion	10	629	0.134366	3.28347	gnl|UG|Ssc#S55327280;ENSSSCT00000014043;ENSSSCT00000027047;gnl|UG|Ssc#S58305307;gnl|UG|Ssc#S18359204;gnl|UG|Ssc#S58308641;ENSSSCT00000031054;gnl|UG|Ssc#S58310425;ENSSSCT00000007145;gnl|UG|Ssc#S46880445
ko04974	Protein digestion and absorption	6	247	0.182499	5.01693	ENSSSCT00000006901;gnl|UG|Ssc#S46880549;ENSSSCT00000014043;gnl|UG|Ssc#S58305307;gnl|UG|Ssc#S58308641;ENSSSCT00000031054
ko04614	Renin-angiotensin system	2	26	1	15.887	gnl|UG|Ssc#S34273825;gnl|UG|Ssc#S20116695
ko00900	Terpenoid backbone biosynthesis	2	32	1	12.9082	gnl|UG|Ssc#S35168666;gnl|UG|Ssc#S23213221
ko01100	Metabolic pathways	19	2246	1	1.74714	gnl|UG|Ssc#S40141028;ENSSSCT00000006553;gnl|UG|Ssc#S35167328;gnl|UG|Ssc#S35168240;gnl|UG|Ssc#S35170371;gnl|UG|Ssc#S35167185;ENSSSCT00000013502;gnl|UG|Ssc#S55305704;ENSSSCT00000010859;ENSSSCT00000006188;gnl|UG|Ssc#S58313403;ENSSSCT00000016713;gnl|UG|Ssc#S35168666;gnl|UG|Ssc#S46877888;gnl|UG|Ssc#S23213221;gnl|UG|Ssc#S55325393;ENSSSCT00000018632;ENSSSCT00000006084;gnl|UG|Ssc#S20116808
ko00190	Oxidative phosphorylation	5	279	1	3.70126	gnl|UG|Ssc#S40141028;gnl|UG|Ssc#S55305704;ENSSSCT00000010859;gnl|UG|Ssc#S58313403;ENSSSCT00000018632
ko05016	Huntington's disease	6	415	1	2.98598	gnl|UG|Ssc#S40141028;gnl|UG|Ssc#S55305704;ENSSSCT00000010859;gnl|UG|Ssc#S58313403;ENSSSCT00000017193;ENSSSCT00000018632
ko04710	Circadian rhythm - mammal	2	39	1	10.5913	ENSSSCT00000030248;gnl|UG|Ssc#S58304055
ko00250	Alanine, aspartate and glutamate metabolism	2	52	1	7.94348	ENSSSCT00000016713;gnl|UG|Ssc#S20116808
ko05146	Amoebiasis	5	388	1	2.66147	ENSSSCT00000014043;gnl|UG|Ssc#S58305307;gnl|UG|Ssc#S58308641;ENSSSCT00000031054;gnl|UG|Ssc#S46880445
ko05010	Alzheimer's disease	5	394	1	2.62094	gnl|UG|Ssc#S40141028;gnl|UG|Ssc#S55305704;ENSSSCT00000010859;gnl|UG|Ssc#S58313403;ENSSSCT00000018632
ko00750	Vitamin B6 metabolism	1	9	1	22.9478	gnl|UG|Ssc#S35170371
ko05164	Influenza A	5	433	1	2.38488	gnl|UG|Ssc#S35169680;gnl|UG|Ssc#S34273825;gnl|UG|Ssc#S35167840;ENSSSCT00000017193;gnl|UG|Ssc#S23213221
ko00260	Glycine, serine and threonine metabolism	2	82	1	5.03733	gnl|UG|Ssc#S35170371;ENSSSCT00000013502
ko03320	PPAR signaling pathway	3	186	1	3.33114	ENSSSCT00000011546;gnl|UG|Ssc#S55318219;gnl|UG|Ssc#S23212825
ko00400	Phenylalanine, tyrosine and tryptophan biosynthesis	1	13	1	15.887	gnl|UG|Ssc#S20116808
ko00480	Glutathione metabolism	2	95	1	4.34801	gnl|UG|Ssc#S55321214;ENSSSCT00000007472
ko04610	Complement and coagulation cascades	3	215	1	2.88182	ENSSSCT00000027047;ENSSSCT00000011287;gnl|UG|Ssc#S58313413
ko03010	Ribosome	4	359	1	2.30117	ENSSSCT00000011306;gnl|UG|Ssc#S35172018;gnl|UG|Ssc#S35164630;gnl|UG|Ssc#S55325457
ko00330	Arginine and proline metabolism	2	113	1	3.65541	gnl|UG|Ssc#S35168240;gnl|UG|Ssc#S20116808
ko00982	Drug metabolism - cytochrome P450	2	119	1	3.4711	gnl|UG|Ssc#S55321214;ENSSSCT00000007472
ko04530	Tight junction	5	549	1	1.88097	gnl|UG|Ssc#S18359204;gnl|UG|Ssc#S22415872;gnl|UG|Ssc#S55295965;gnl|UG|Ssc#S40831913;gnl|UG|Ssc#S46880445
ko05210	Colorectal cancer	2	128	1	3.22704	gnl|UG|Ssc#S58315292;ENSSSCT00000002650
ko00980	Metabolism of xenobiotics by cytochrome P450	2	130	1	3.17739	gnl|UG|Ssc#S55321214;ENSSSCT00000007472
ko04964	Proximal tubule bicarbonate reclamation	1	29	1	7.12174	ENSSSCT00000006901
ko04144	Endocytosis	5	562	1	1.83746	gnl|UG|Ssc#S35169680;gnl|UG|Ssc#S58302292;ENSSSCT00000027288;gnl|UG|Ssc#S35167344;gnl|UG|Ssc#S35171270
ko04976	Bile secretion	2	137	1	3.01504	ENSSSCT00000006901;gnl|UG|Ssc#S35167344
ko05410	Hypertrophic cardiomyopathy (HCM)	3	275	1	2.25306	gnl|UG|Ssc#S19541569;ENSSSCT00000005302;gnl|UG|Ssc#S55320309
ko00604	Glycosphingolipid biosynthesis - ganglio series	1	34	1	6.07442	ENSSSCT00000006188
ko00670	One carbon pool by folate	1	37	1	5.5819	gnl|UG|Ssc#S35167328
ko00100	Steroid biosynthesis	1	38	1	5.43501	gnl|UG|Ssc#S35167185
ko00360	Phenylalanine metabolism	1	43	1	4.80303	gnl|UG|Ssc#S20116808
ko04060	Cytokine-cytokine receptor interaction	3	312	1	1.98587	gnl|UG|Ssc#S34273825;ENSSSCT00000012002;gnl|UG|Ssc#S55324186
ko05332	Graft-versus-host disease	2	173	1	2.38764	gnl|UG|Ssc#S34273825;gnl|UG|Ssc#S35171270
ko05169	Epstein-Barr virus infection	4	483	1	1.7104	gnl|UG|Ssc#S35169680;gnl|UG|Ssc#S58305677;gnl|UG|Ssc#S46877888;gnl|UG|Ssc#S35171270
ko04120	Ubiquitin mediated proteolysis	3	324	1	1.91232	ENSSSCT00000003450;gnl|UG|Ssc#S58314835;ENSSSCT00000007328
ko00052	Galactose metabolism	1	49	1	4.21491	gnl|UG|Ssc#S55325393
ko00564	Glycerophospholipid metabolism	2	178	1	2.32057	gnl|UG|Ssc#S35167101;ENSSSCT00000025158
ko00030	Pentose phosphate pathway	1	50	1	4.13061	gnl|UG|Ssc#S55325393
ko01040	Biosynthesis of unsaturated fatty acids	1	53	1	3.8968	ENSSSCT00000011546
ko04940	Type I diabetes mellitus	2	188	1	2.19713	gnl|UG|Ssc#S34273825;gnl|UG|Ssc#S35171270
ko00240	Pyrimidine metabolism	2	191	1	2.16262	gnl|UG|Ssc#S35167328;gnl|UG|Ssc#S46877888
ko04620	Toll-like receptor signaling pathway	2	192	1	2.15136	gnl|UG|Ssc#S55327280;ENSSSCT00000002650
ko04725	Cholinergic synapse	2	193	1	2.14021	ENSSSCT00000025158;ENSSSCT00000002650
ko04130	SNARE interactions in vesicular transport	1	58	1	3.56087	ENSSSCT00000023473
ko05414	Dilated cardiomyopathy	3	357	1	1.73555	gnl|UG|Ssc#S19541569;ENSSSCT00000005302;gnl|UG|Ssc#S55320309
ko05416	Viral myocarditis	4	531	1	1.55578	gnl|UG|Ssc#S22415872;gnl|UG|Ssc#S35171270;gnl|UG|Ssc#S55295965;gnl|UG|Ssc#S40831913
ko00270	Cysteine and methionine metabolism	1	63	1	3.27826	gnl|UG|Ssc#S20116808
ko04012	ErbB signaling pathway	2	208	1	1.98587	ENSSSCT00000014043;ENSSSCT00000027288
ko03020	RNA polymerase	1	64	1	3.22704	gnl|UG|Ssc#S46877888
ko05168	Herpes simplex infection	3	378	1	1.63913	gnl|UG|Ssc#S34273825;ENSSSCT00000002650;gnl|UG|Ssc#S35171270
ko00860	Porphyrin and chlorophyll metabolism	1	70	1	2.95043	ENSSSCT00000013502
ko00350	Tyrosine metabolism	1	73	1	2.82918	gnl|UG|Ssc#S20116808
ko04973	Carbohydrate digestion and absorption	1	74	1	2.79095	ENSSSCT00000006901
ko04977	Vitamin digestion and absorption	1	76	1	2.71751	gnl|UG|Ssc#S35173373
ko05132	Salmonella infection	2	234	1	1.76522	gnl|UG|Ssc#S35171141;ENSSSCT00000002650
ko00051	Fructose and mannose metabolism	1	81	1	2.54976	gnl|UG|Ssc#S55325393
ko05330	Allograft rejection	2	248	1	1.66557	gnl|UG|Ssc#S34273825;gnl|UG|Ssc#S35171270
ko04612	Antigen processing and presentation	2	249	1	1.65888	gnl|UG|Ssc#S35169680;gnl|UG|Ssc#S35171270
ko05166	HTLV-I infection	4	624	1	1.32391	ENSSSCT00000017193;gnl|UG|Ssc#S23213221;ENSSSCT00000002650;gnl|UG|Ssc#S35171270
ko03460	Fanconi anemia pathway	1	94	1	2.19713	gnl|UG|Ssc#S58302292
ko04978	Mineral absorption	1	98	1	2.10745	ENSSSCT00000006901
ko04930	Type II diabetes mellitus	1	98	1	2.10745	gnl|UG|Ssc#S43678671
ko05320	Autoimmune thyroid disease	2	277	1	1.49119	gnl|UG|Ssc#S34273825;gnl|UG|Ssc#S35171270
ko04960	Aldosterone-regulated sodium reabsorption	1	102	1	2.02481	ENSSSCT00000006901
ko05142	Chagas disease (American trypanosomiasis)	2	281	1	1.46997	gnl|UG|Ssc#S34273825;ENSSSCT00000002650
ko05145	Toxoplasmosis	2	282	1	1.46475	gnl|UG|Ssc#S35169680;gnl|UG|Ssc#S35167344
ko04961	Endocrine and other factor-regulated calcium reabsorption	1	104	1	1.98587	ENSSSCT00000006901
ko04975	Fat digestion and absorption	1	108	1	1.91232	gnl|UG|Ssc#S20116808
ko04623	Cytosolic DNA-sensing pathway	1	112	1	1.84402	gnl|UG|Ssc#S46877888
ko00010	Glycolysis / Gluconeogenesis	1	122	1	1.69287	gnl|UG|Ssc#S55325393
ko04670	Leukocyte transendothelial migration	2	326	1	1.26706	gnl|UG|Ssc#S18359204;gnl|UG|Ssc#S46880445
ko05200	Pathways in cancer	4	730	1	1.13167	gnl|UG|Ssc#S34273825;gnl|UG|Ssc#S58315292;gnl|UG|Ssc#S58305307;ENSSSCT00000002650
ko04810	Regulation of actin cytoskeleton	3	533	1	1.16246	gnl|UG|Ssc#S18359204;gnl|UG|Ssc#S35171141;gnl|UG|Ssc#S46880445
ko04910	Insulin signaling pathway	2	334	1	1.23671	gnl|UG|Ssc#S43678671;gnl|UG|Ssc#S55319649
ko03040	Spliceosome	2	334	1	1.23671	gnl|UG|Ssc#S35169680;gnl|UG|Ssc#S23212843
ko04064	NF-kappa B signaling pathway	2	336	1	1.22935	ENSSSCT00000011287;ENSSSCT00000012002
ko05143	African trypanosomiasis	1	139	1	1.48583	gnl|UG|Ssc#S34273825
ko05134	Legionellosis	1	140	1	1.47522	gnl|UG|Ssc#S35169680
ko04660	T cell receptor signaling pathway	2	347	1	1.19038	ENSSSCT00000014043;ENSSSCT00000002650
ko05014	Amyotrophic lateral sclerosis (ALS)	1	144	1	1.43424	gnl|UG|Ssc#S55324394
ko04020	Calcium signaling pathway	3	556	1	1.11437	ENSSSCT00000027288;gnl|UG|Ssc#S19541569;ENSSSCT00000017193
ko00590	Arachidonic acid metabolism	1	153	1	1.34987	ENSSSCT00000006084
ko04920	Adipocytokine signaling pathway	1	155	1	1.33245	gnl|UG|Ssc#S43678671
ko04141	Protein processing in endoplasmic reticulum	2	366	1	1.12858	gnl|UG|Ssc#S46880125;gnl|UG|Ssc#S35169680
ko04010	MAPK signaling pathway	3	578	1	1.07196	gnl|UG|Ssc#S35169680;gnl|UG|Ssc#S34273825;ENSSSCT00000002650
ko04721	Synaptic vesicle cycle	1	162	1	1.27488	ENSSSCT00000028010
ko04621	NOD-like receptor signaling pathway	1	169	1	1.22207	ENSSSCT00000014043
ko05031	Amphetamine addiction	1	177	1	1.16684	ENSSSCT00000002650
ko04514	Cell adhesion molecules (CAMs)	2	399	1	1.03524	gnl|UG|Ssc#S58315292;gnl|UG|Ssc#S35171270
ko05133	Pertussis	1	178	1	1.16028	ENSSSCT00000002650
ko04210	Apoptosis	1	179	1	1.1538	gnl|UG|Ssc#S34273825
ko04350	TGF-beta signaling pathway	1	179	1	1.1538	ENSSSCT00000007145
ko04971	Gastric acid secretion	1	180	1	1.14739	ENSSSCT00000006901
ko05100	Bacterial invasion of epithelial cells	1	189	1	1.09275	gnl|UG|Ssc#S35171141
ko04360	Axon guidance	2	418	1	0.988184	gnl|UG|Ssc#S58315292;gnl|UG|Ssc#S46880554
ko05162	Measles	2	428	1	0.965095	gnl|UG|Ssc#S35169680;gnl|UG|Ssc#S34273825
ko05140	Leishmaniasis	1	199	1	1.03784	ENSSSCT00000002650
ko05144	Malaria	1	204	1	1.0124	ENSSSCT00000007145
ko04970	Salivary secretion	1	209	1	0.988184	ENSSSCT00000006901
ko05412	Arrhythmogenic right ventricular cardiomyopathy (ARVC)	1	209	1	0.988184	gnl|UG|Ssc#S46880445
ko05222	Small cell lung cancer	1	218	1	0.947387	gnl|UG|Ssc#S58305307
ko04972	Pancreatic secretion	1	223	1	0.926145	ENSSSCT00000006901
ko04520	Adherens junction	1	229	1	0.90188	gnl|UG|Ssc#S46880445
ko04142	Lysosome	1	232	1	0.890217	gnl|UG|Ssc#S35171357
ko04145	Phagosome	2	482	1	0.856973	gnl|UG|Ssc#S35171270;ENSSSCT00000007145
ko04662	B cell receptor signaling pathway	1	237	1	0.871436	ENSSSCT00000002650
ko04726	Serotonergic synapse	1	239	1	0.864144	ENSSSCT00000006084
ko05160	Hepatitis C	1	263	1	0.785287	gnl|UG|Ssc#S35167344
ko04728	Dopaminergic synapse	1	266	1	0.77643	ENSSSCT00000002650
ko04630	Jak-STAT signaling pathway	1	268	1	0.770636	ENSSSCT00000007328
ko05150	Staphylococcus aureus infection	1	279	1	0.740252	gnl|UG|Ssc#S58313413
ko05034	Alcoholism	1	282	1	0.732377	ENSSSCT00000015725
ko04380	Osteoclast differentiation	1	289	1	0.714638	ENSSSCT00000002650
ko05323	Rheumatoid arthritis	1	304	1	0.679376	ENSSSCT00000002650
ko04270	Vascular smooth muscle contraction	1	311	1	0.664085	ENSSSCT00000011432
ko04650	Natural killer cell mediated cytotoxicity	1	317	1	0.651516	gnl|UG|Ssc#S34273825
ko04062	Chemokine signaling pathway	1	317	1	0.651516	ENSSSCT00000012002
ko04666	Fc gamma R-mediated phagocytosis	1	328	1	0.629666	gnl|UG|Ssc#S35171141
ko04722	Neurotrophin signaling pathway	1	334	1	0.618355	gnl|UG|Ssc#S34273825
ko00230	Purine metabolism	1	359	1	0.575294	gnl|UG|Ssc#S46877888
ko05322	Systemic lupus erythematosus	1	381	1	0.542075	gnl|UG|Ssc#S46880445
ko04080	Neuroactive ligand-receptor interaction	1	401	1	0.515038	gnl|UG|Ssc#S34273825
ko05202	Transcriptional misregulation in cancer	1	518	1	0.398707	ENSSSCT00000011287

## Sheet: YK90vsYK105
Path_ID	Path_name	Number of DEGs	Number of all genes	FDR	enrichment	Gene_list
ko05012	Parkinson's disease	31	290	3.498e-14	11.7542	ENSSSCT00000011308;ENSSSCT00000014449;ENSSSCT00000003212;gnl|UG|Ssc#S39779033;gnl|UG|Ssc#S24455924;gnl|UG|Ssc#S40141028;gnl|UG|Ssc#S35168168;gnl|UG|Ssc#S46879825;gnl|UG|Ssc#S46879630;ENSSSCT00000029520;gnl|UG|Ssc#S58312469;ENSSSCT00000008974;ENSSSCT00000013422;gnl|UG|Ssc#S46877554;ENSSSCT00000017804;gnl|UG|Ssc#S18549664;ENSSSCT00000010859;ENSSSCT00000017392;ENSSSCT00000017193;gnl|UG|Ssc#S40497866…
ko05016	Huntington's disease	32	415	3.498e-14	8.47871	ENSSSCT00000011308;ENSSSCT00000014449;ENSSSCT00000003212;gnl|UG|Ssc#S39779033;gnl|UG|Ssc#S24455924;gnl|UG|Ssc#S40141028;gnl|UG|Ssc#S35168168;ENSSSCT00000031745;gnl|UG|Ssc#S46879825;gnl|UG|Ssc#S46879630;ENSSSCT00000029520;gnl|UG|Ssc#S58312469;ENSSSCT00000008974;ENSSSCT00000013422;gnl|UG|Ssc#S46877554;ENSSSCT00000017804;gnl|UG|Ssc#S18549664;ENSSSCT00000010859;ENSSSCT00000017392;ENSSSCT00000017193;g…
ko00190	Oxidative phosphorylation	28	279	3.498e-14	11.0352	ENSSSCT00000014449;ENSSSCT00000003212;gnl|UG|Ssc#S39779033;gnl|UG|Ssc#S40141028;gnl|UG|Ssc#S35168168;gnl|UG|Ssc#S46879825;gnl|UG|Ssc#S46879630;ENSSSCT00000029520;gnl|UG|Ssc#S58312469;ENSSSCT00000008974;ENSSSCT00000013422;gnl|UG|Ssc#S46877554;ENSSSCT00000017804;gnl|UG|Ssc#S18549664;ENSSSCT00000010859;ENSSSCT00000017392;gnl|UG|Ssc#S40497866;gnl|UG|Ssc#S39802615;gnl|UG|Ssc#S55324162;gnl|UG|Ssc#S4885…
ko05010	Alzheimer's disease	32	394	3.498e-14	8.93063	ENSSSCT00000014449;ENSSSCT00000003212;gnl|UG|Ssc#S39779033;gnl|UG|Ssc#S24455924;gnl|UG|Ssc#S40141028;gnl|UG|Ssc#S35168168;ENSSSCT00000028639;gnl|UG|Ssc#S35169759;gnl|UG|Ssc#S46879825;gnl|UG|Ssc#S46879630;ENSSSCT00000029520;gnl|UG|Ssc#S58312469;ENSSSCT00000011882;ENSSSCT00000008974;ENSSSCT00000013422;gnl|UG|Ssc#S46877554;ENSSSCT00000017804;gnl|UG|Ssc#S18549664;ENSSSCT00000010859;ENSSSCT00000008553…
ko01100	Metabolic pathways	55	2246	1.66473e-09	2.69266	gnl|UG|Ssc#S35172271;ENSSSCT00000014449;ENSSSCT00000003212;gnl|UG|Ssc#S39779033;gnl|UG|Ssc#S55319290;gnl|UG|Ssc#S40141028;gnl|UG|Ssc#S35172038;gnl|UG|Ssc#S35168168;ENSSSCT00000015537;ENSSSCT00000012769;gnl|UG|Ssc#S46878829;gnl|UG|Ssc#S58311649;gnl|UG|Ssc#S30930815;gnl|UG|Ssc#S46879825;gnl|UG|Ssc#S46879630;gnl|UG|Ssc#S55324140;ENSSSCT00000010866;gnl|UG|Ssc#S58314217;ENSSSCT00000029520;gnl|UG|Ssc#S…
ko04260	Cardiac muscle contraction	15	141	2.01612e-09	11.6977	gnl|UG|Ssc#S55320113;ENSSSCT00000003212;gnl|UG|Ssc#S40141028;ENSSSCT00000006901;ENSSSCT00000029520;ENSSSCT00000026600;gnl|UG|Ssc#S58312469;ENSSSCT00000008974;gnl|UG|Ssc#S46877554;ENSSSCT00000005302;gnl|UG|Ssc#S18549664;ENSSSCT00000010859;ENSSSCT00000030609;gnl|UG|Ssc#S40495537;ENSSSCT00000027708
ko00020	Citrate cycle (TCA cycle)	8	51	9.08208e-06	17.2484	ENSSSCT00000001968;ENSSSCT00000027771;gnl|UG|Ssc#S55324162;ENSSSCT00000029845;gnl|UG|Ssc#S35167472;ENSSSCT00000000070;ENSSSCT00000028089;ENSSSCT00000027692
ko04974	Protein digestion and absorption	10	247	0.0191913	4.45175	gnl|UG|Ssc#S58308053;gnl|UG|Ssc#S55325570;gnl|UG|Ssc#S55320113;ENSSSCT00000006901;gnl|UG|Ssc#S46880549;gnl|UG|Ssc#S58314129;gnl|UG|Ssc#S58304810;ENSSSCT00000023788;gnl|UG|Ssc#S58308641;gnl|UG|Ssc#S58302860
ko04964	Proximal tubule bicarbonate reclamation	4	29	0.0340101	15.1667	gnl|UG|Ssc#S55320113;ENSSSCT00000006901;gnl|UG|Ssc#S35167472;gnl|UG|Ssc#S55320446
ko05164	Influenza A	12	433	0.120808	3.04734	gnl|UG|Ssc#S24455924;gnl|UG|Ssc#S35169680;gnl|UG|Ssc#S34273825;gnl|UG|Ssc#S20116516;gnl|UG|Ssc#S24318161;gnl|UG|Ssc#S35167840;gnl|UG|Ssc#S52128921;gnl|UG|Ssc#S52535154;ENSSSCT00000017193;gnl|UG|Ssc#S39880810;gnl|UG|Ssc#S58313027;ENSSSCT00000009832
ko00250	Alanine, aspartate and glutamate metabolism	4	52	0.259647	8.45833	gnl|UG|Ssc#S37366458;ENSSSCT00000016713;gnl|UG|Ssc#S35172014;gnl|UG|Ssc#S20116808
ko00630	Glyoxylate and dicarboxylate metabolism	4	53	0.277296	8.29874	gnl|UG|Ssc#S58311649;gnl|UG|Ssc#S35167472;ENSSSCT00000000070;ENSSSCT00000028089
ko00071	Fatty acid metabolism	5	98	0.386529	5.61012	ENSSSCT00000010866;ENSSSCT00000030141;ENSSSCT00000004179;ENSSSCT00000026713;ENSSSCT00000011734
ko04512	ECM-receptor interaction	9	320	0.494013	3.09258	gnl|UG|Ssc#S55325570;gnl|UG|Ssc#S55327280;gnl|UG|Ssc#S58314129;gnl|UG|Ssc#S58304810;ENSSSCT00000023788;gnl|UG|Ssc#S58308641;gnl|UG|Ssc#S58302860;ENSSSCT00000015202;ENSSSCT00000007145
ko00400	Phenylalanine, tyrosine and tryptophan biosynthesis	2	13	1	16.9167	gnl|UG|Ssc#S35172014;gnl|UG|Ssc#S20116808
ko00620	Pyruvate metabolism	4	94	1	4.67908	gnl|UG|Ssc#S35172038;ENSSSCT00000027771;gnl|UG|Ssc#S35167472;ENSSSCT00000028089
ko04978	Mineral absorption	4	98	1	4.4881	gnl|UG|Ssc#S55320113;ENSSSCT00000017636;ENSSSCT00000006901;gnl|UG|Ssc#S55319765
ko04510	Focal adhesion	12	629	1	2.09777	gnl|UG|Ssc#S55325570;gnl|UG|Ssc#S55327280;gnl|UG|Ssc#S58314129;gnl|UG|Ssc#S58304810;gnl|UG|Ssc#S52128921;ENSSSCT00000027448;gnl|UG|Ssc#S18359204;ENSSSCT00000023788;gnl|UG|Ssc#S58308641;gnl|UG|Ssc#S58302860;ENSSSCT00000015202;ENSSSCT00000007145
ko00280	Valine, leucine and isoleucine degradation	4	112	1	3.92708	gnl|UG|Ssc#S46878829;ENSSSCT00000010866;ENSSSCT00000004179;ENSSSCT00000011734
ko00270	Cysteine and methionine metabolism	3	63	1	5.23611	ENSSSCT00000015537;gnl|UG|Ssc#S35172014;gnl|UG|Ssc#S20116808
ko04530	Tight junction	10	549	1	2.00288	gnl|UG|Ssc#S55326586;gnl|UG|Ssc#S52128921;ENSSSCT00000019595;gnl|UG|Ssc#S55325820;gnl|UG|Ssc#S58304401;ENSSSCT00000027448;gnl|UG|Ssc#S18359204;gnl|UG|Ssc#S22415872;gnl|UG|Ssc#S55295965;gnl|UG|Ssc#S40831913
ko04973	Carbohydrate digestion and absorption	3	74	1	4.45777	gnl|UG|Ssc#S55320113;ENSSSCT00000006901;gnl|UG|Ssc#S52128921
ko04115	p53 signaling pathway	4	153	1	2.87473	gnl|UG|Ssc#S55327323;ENSSSCT00000025302;gnl|UG|Ssc#S24455924;ENSSSCT00000032169
ko00290	Valine, leucine and isoleucine biosynthesis	1	6	1	18.3264	ENSSSCT00000027771
ko00360	Phenylalanine metabolism	2	43	1	5.11434	gnl|UG|Ssc#S35172014;gnl|UG|Ssc#S20116808
ko00052	Galactose metabolism	2	49	1	4.4881	gnl|UG|Ssc#S35172038;gnl|UG|Ssc#S55325393
ko00650	Butanoate metabolism	2	50	1	4.39833	ENSSSCT00000010866;ENSSSCT00000027771
ko04210	Apoptosis	4	179	1	2.45717	gnl|UG|Ssc#S24455924;gnl|UG|Ssc#S34273825;ENSSSCT00000028639;gnl|UG|Ssc#S52128921
ko00330	Arginine and proline metabolism	3	113	1	2.91925	gnl|UG|Ssc#S30930815;gnl|UG|Ssc#S35172014;gnl|UG|Ssc#S20116808
ko03320	PPAR signaling pathway	4	186	1	2.3647	ENSSSCT00000014760;ENSSSCT00000004179;gnl|UG|Ssc#S50674927;gnl|UG|Ssc#S35164729
ko00410	beta-Alanine metabolism	2	59	1	3.7274	gnl|UG|Ssc#S46878829;ENSSSCT00000004179
ko03010	Ribosome	6	359	1	1.83774	ENSSSCT00000027316;ENSSSCT00000001703;gnl|UG|Ssc#S35168709;gnl|UG|Ssc#S17516435;ENSSSCT00000026890;gnl|UG|Ssc#S55325457
ko05210	Colorectal cancer	3	128	1	2.57715	gnl|UG|Ssc#S24455924;gnl|UG|Ssc#S58315292;gnl|UG|Ssc#S52128921
ko04012	ErbB signaling pathway	4	208	1	2.11458	ENSSSCT00000032169;ENSSSCT00000027288;gnl|UG|Ssc#S52128921;gnl|UG|Ssc#S55323860
ko04976	Bile secretion	3	137	1	2.40785	gnl|UG|Ssc#S55320113;ENSSSCT00000006901;ENSSSCT00000024152
ko00061	Fatty acid biosynthesis	1	15	1	7.33056	gnl|UG|Ssc#S38794848
ko00430	Taurine and hypotaurine metabolism	1	15	1	7.33056	ENSSSCT00000015537
ko00860	Porphyrin and chlorophyll metabolism	2	70	1	3.14167	ENSSSCT00000017636;gnl|UG|Ssc#S55319765
ko00640	Propanoate metabolism	2	71	1	3.09742	gnl|UG|Ssc#S46878829;ENSSSCT00000004179
ko05222	Small cell lung cancer	4	218	1	2.01758	gnl|UG|Ssc#S55325570;gnl|UG|Ssc#S24455924;gnl|UG|Ssc#S52128921;ENSSSCT00000018330
ko00350	Tyrosine metabolism	2	73	1	3.01256	gnl|UG|Ssc#S35172014;gnl|UG|Ssc#S20116808
ko05219	Bladder cancer	2	74	1	2.97185	ENSSSCT00000032169;gnl|UG|Ssc#S50838379
ko04145	Phagosome	7	482	1	1.59691	gnl|UG|Ssc#S58304129;ENSSSCT00000030572;gnl|UG|Ssc#S46879122;gnl|UG|Ssc#S58304577;ENSSSCT00000015202;gnl|UG|Ssc#S58305096;ENSSSCT00000007145
ko04977	Vitamin digestion and absorption	2	76	1	2.89364	ENSSSCT00000012769;gnl|UG|Ssc#S35173373
ko04920	Adipocytokine signaling pathway	3	155	1	2.12823	gnl|UG|Ssc#S43678671;gnl|UG|Ssc#S52128921;gnl|UG|Ssc#S50674927
ko00051	Fructose and mannose metabolism	2	81	1	2.71502	gnl|UG|Ssc#S35172038;gnl|UG|Ssc#S55325393
ko05416	Viral myocarditis	7	531	1	1.44954	gnl|UG|Ssc#S24455924;ENSSSCT00000019595;gnl|UG|Ssc#S58304401;ENSSSCT00000019141;gnl|UG|Ssc#S22415872;gnl|UG|Ssc#S55295965;gnl|UG|Ssc#S40831913
ko04614	Renin-angiotensin system	1	26	1	4.22917	gnl|UG|Ssc#S34273825
ko05160	Hepatitis C	4	263	1	1.67237	ENSSSCT00000032169;gnl|UG|Ssc#S24318161;gnl|UG|Ssc#S52128921;gnl|UG|Ssc#S39880810
ko05200	Pathways in cancer	9	730	1	1.35565	gnl|UG|Ssc#S55325570;gnl|UG|Ssc#S24455924;gnl|UG|Ssc#S34273825;ENSSSCT00000032169;gnl|UG|Ssc#S58315292;gnl|UG|Ssc#S52128921;ENSSSCT00000002196;gnl|UG|Ssc#S50838379;ENSSSCT00000018330
ko04930	Type II diabetes mellitus	2	98	1	2.24405	gnl|UG|Ssc#S43678671;gnl|UG|Ssc#S50674927
ko04971	Gastric acid secretion	3	180	1	1.83264	gnl|UG|Ssc#S55320113;ENSSSCT00000006901;gnl|UG|Ssc#S6091051
ko04962	Vasopressin-regulated water reabsorption	2	99	1	2.22138	ENSSSCT00000010854;ENSSSCT00000024152
ko04146	Peroxisome	3	182	1	1.8125	ENSSSCT00000031745;gnl|UG|Ssc#S35167959;gnl|UG|Ssc#S37366458
ko04960	Aldosterone-regulated sodium reabsorption	2	102	1	2.15605	gnl|UG|Ssc#S55320113;ENSSSCT00000006901
ko05410	Hypertrophic cardiomyopathy (HCM)	4	275	1	1.59939	ENSSSCT00000026600;gnl|UG|Ssc#S17526193;ENSSSCT00000005302;ENSSSCT00000019141
ko04961	Endocrine and other factor-regulated calcium reabsorption	2	104	1	2.11458	gnl|UG|Ssc#S55320113;ENSSSCT00000006901
ko04330	Notch signaling pathway	2	106	1	2.07469	ENSSSCT00000011882;gnl|UG|Ssc#S51750135
ko04620	Toll-like receptor signaling pathway	3	192	1	1.7181	gnl|UG|Ssc#S55327280;gnl|UG|Ssc#S52128921;ENSSSCT00000009832
ko05145	Toxoplasmosis	4	282	1	1.55969	ENSSSCT00000011308;gnl|UG|Ssc#S24455924;gnl|UG|Ssc#S35169680;gnl|UG|Ssc#S52128921
ko05168	Herpes simplex infection	5	378	1	1.45448	gnl|UG|Ssc#S24455924;gnl|UG|Ssc#S34273825;gnl|UG|Ssc#S24318161;gnl|UG|Ssc#S39880810;ENSSSCT00000018330
ko05169	Epstein-Barr virus infection	6	483	1	1.36594	gnl|UG|Ssc#S35169680;ENSSSCT00000032169;gnl|UG|Ssc#S58305677;gnl|UG|Ssc#S52128921;ENSSSCT00000023399;ENSSSCT00000018330
ko05146	Amoebiasis	5	388	1	1.41699	gnl|UG|Ssc#S55325570;gnl|UG|Ssc#S58314129;gnl|UG|Ssc#S58304810;gnl|UG|Ssc#S58308641;gnl|UG|Ssc#S58302860
ko04970	Salivary secretion	3	209	1	1.57835	gnl|UG|Ssc#S55320113;ENSSSCT00000006901;ENSSSCT00000027339
ko00010	Glycolysis / Gluconeogenesis	2	122	1	1.8026	ENSSSCT00000027771;gnl|UG|Ssc#S55325393
ko04610	Complement and coagulation cascades	3	215	1	1.5343	ENSSSCT00000031311;gnl|UG|Ssc#S42951501;gnl|UG|Ssc#S58313413
ko04972	Pancreatic secretion	3	223	1	1.47926	gnl|UG|Ssc#S55320113;ENSSSCT00000006901;ENSSSCT00000008553
ko00040	Pentose and glucuronate interconversions	1	44	1	2.49905	gnl|UG|Ssc#S35172038
ko00561	Glycerolipid metabolism	2	132	1	1.66604	gnl|UG|Ssc#S35172038;gnl|UG|Ssc#S55324140
ko05211	Renal cell carcinoma	2	133	1	1.65351	gnl|UG|Ssc#S52128921;ENSSSCT00000002196
ko04670	Leukocyte transendothelial migration	4	326	1	1.34918	ENSSSCT00000027448;gnl|UG|Ssc#S18359204;ENSSSCT00000016488;gnl|UG|Ssc#S50838379
ko05218	Melanoma	2	135	1	1.62901	ENSSSCT00000032169;gnl|UG|Ssc#S52128921
ko05162	Measles	5	428	1	1.28456	gnl|UG|Ssc#S35169680;gnl|UG|Ssc#S34273825;gnl|UG|Ssc#S24318161;gnl|UG|Ssc#S52128921;gnl|UG|Ssc#S39880810
ko04310	Wnt signaling pathway	4	331	1	1.3288	ENSSSCT00000028639;ENSSSCT00000009861;gnl|UG|Ssc#S35166211;gnl|UG|Ssc#S43678669
ko00562	Inositol phosphate metabolism	2	138	1	1.5936	gnl|UG|Ssc#S35172271;gnl|UG|Ssc#S46878829
ko04110	Cell cycle	3	235	1	1.40372	ENSSSCT00000032169;ENSSSCT00000012721;ENSSSCT00000018330
ko03040	Spliceosome	4	334	1	1.31687	gnl|UG|Ssc#S58305833;gnl|UG|Ssc#S55319815;gnl|UG|Ssc#S35169680;gnl|UG|Ssc#S46876181
ko04722	Neurotrophin signaling pathway	4	334	1	1.31687	gnl|UG|Ssc#S34273825;ENSSSCT00000011882;gnl|UG|Ssc#S52128921;gnl|UG|Ssc#S58301275
ko05134	Legionellosis	2	140	1	1.57083	gnl|UG|Ssc#S24455924;gnl|UG|Ssc#S35169680
ko00030	Pentose phosphate pathway	1	50	1	2.19917	gnl|UG|Ssc#S55325393
ko05014	Amyotrophic lateral sclerosis (ALS)	2	144	1	1.5272	gnl|UG|Ssc#S24455924;ENSSSCT00000028639
ko05414	Dilated cardiomyopathy	4	357	1	1.23203	ENSSSCT00000026600;gnl|UG|Ssc#S17526193;ENSSSCT00000005302;ENSSSCT00000019141
ko00230	Purine metabolism	4	359	1	1.22516	gnl|UG|Ssc#S55319290;gnl|UG|Ssc#S58314217;gnl|UG|Ssc#S40198684;ENSSSCT00000023399
ko03030	DNA replication	1	61	1	1.8026	ENSSSCT00000012721
ko03020	RNA polymerase	1	64	1	1.7181	ENSSSCT00000023399
ko04370	VEGF signaling pathway	2	166	1	1.3248	ENSSSCT00000028639;gnl|UG|Ssc#S52128921
ko05214	Glioma	2	168	1	1.30903	ENSSSCT00000032169;gnl|UG|Ssc#S52128921
ko05215	Prostate cancer	2	170	1	1.29363	ENSSSCT00000032169;gnl|UG|Ssc#S52128921
ko00760	Nicotinate and nicotinamide metabolism	1	68	1	1.61703	ENSSSCT00000012769
ko00564	Glycerophospholipid metabolism	2	178	1	1.23549	gnl|UG|Ssc#S55323435;gnl|UG|Ssc#S55324140
ko04350	TGF-beta signaling pathway	2	179	1	1.22858	ENSSSCT00000015202;ENSSSCT00000007145
ko04380	Osteoclast differentiation	3	289	1	1.14144	ENSSSCT00000028639;gnl|UG|Ssc#S52128921;gnl|UG|Ssc#S58308599
ko04720	Long-term potentiation	2	182	1	1.20833	ENSSSCT00000028639;gnl|UG|Ssc#S18357620
ko05220	Chronic myeloid leukemia	2	183	1	1.20173	ENSSSCT00000032169;gnl|UG|Ssc#S52128921
ko05152	Tuberculosis	5	524	1	1.04922	gnl|UG|Ssc#S24455924;ENSSSCT00000028639;gnl|UG|Ssc#S58304129;gnl|UG|Ssc#S52128921;gnl|UG|Ssc#S58305096
ko00240	Pyrimidine metabolism	2	191	1	1.1514	gnl|UG|Ssc#S40198684;ENSSSCT00000023399
ko03420	Nucleotide excision repair	1	84	1	1.30903	gnl|UG|Ssc#S55320967
ko04060	Cytokine-cytokine receptor interaction	3	312	1	1.05729	gnl|UG|Ssc#S34273825;gnl|UG|Ssc#S41658117;ENSSSCT00000009832
ko04540	Gap junction	2	202	1	1.0887	ENSSSCT00000030572;gnl|UG|Ssc#S46879122
ko04062	Chemokine signaling pathway	3	317	1	1.04062	gnl|UG|Ssc#S52128921;gnl|UG|Ssc#S27599556;ENSSSCT00000009832
ko05144	Malaria	2	204	1	1.07802	ENSSSCT00000015202;ENSSSCT00000007145
ko03022	Basal transcription factors	1	91	1	1.20833	gnl|UG|Ssc#S55320967
ko04020	Calcium signaling pathway	5	556	1	0.988834	ENSSSCT00000011308;ENSSSCT00000028639;ENSSSCT00000027288;ENSSSCT00000008553;ENSSSCT00000017193
ko04144	Endocytosis	5	562	1	0.978277	gnl|UG|Ssc#S55325570;gnl|UG|Ssc#S35169680;gnl|UG|Ssc#S58304129;ENSSSCT00000027288;gnl|UG|Ssc#S35164870
ko04910	Insulin signaling pathway	3	334	1	0.98765	gnl|UG|Ssc#S43678671;gnl|UG|Ssc#S38794848;gnl|UG|Ssc#S52128921
ko04912	GnRH signaling pathway	2	223	1	0.986173	ENSSSCT00000002281;gnl|UG|Ssc#S50838379
ko04010	MAPK signaling pathway	5	578	1	0.951197	gnl|UG|Ssc#S35169680;gnl|UG|Ssc#S34273825;ENSSSCT00000028639;gnl|UG|Ssc#S35174061;gnl|UG|Ssc#S52128921
ko00565	Ether lipid metabolism	1	103	1	1.06756	ENSSSCT00000001927
ko04975	Fat digestion and absorption	1	108	1	1.01813	gnl|UG|Ssc#S20116808
ko04070	Phosphatidylinositol signaling system	2	237	1	0.927918	gnl|UG|Ssc#S35172271;gnl|UG|Ssc#S55324140
ko04662	B cell receptor signaling pathway	2	237	1	0.927918	ENSSSCT00000028639;gnl|UG|Ssc#S52128921
ko04623	Cytosolic DNA-sensing pathway	1	112	1	0.981771	ENSSSCT00000009832
ko04141	Protein processing in endoplasmic reticulum	3	366	1	0.901298	gnl|UG|Ssc#S35169680;gnl|UG|Ssc#S6091051;gnl|UG|Ssc#S58313027
ko05213	Endometrial cancer	1	115	1	0.956159	gnl|UG|Ssc#S52128921
ko00982	Drug metabolism - cytochrome P450	1	119	1	0.92402	gnl|UG|Ssc#S35167394
ko05221	Acute myeloid leukemia	1	121	1	0.908747	gnl|UG|Ssc#S52128921
ko05223	Non-small cell lung cancer	1	125	1	0.879667	gnl|UG|Ssc#S52128921
ko04150	mTOR signaling pathway	1	125	1	0.879667	gnl|UG|Ssc#S52128921
ko04622	RIG-I-like receptor signaling pathway	1	126	1	0.872685	ENSSSCT00000009832
ko05202	Transcriptional misregulation in cancer	4	518	1	0.849099	gnl|UG|Ssc#S55327323;ENSSSCT00000012922;ENSSSCT00000032169;ENSSSCT00000028627
ko04728	Dopaminergic synapse	2	266	1	0.826754	ENSSSCT00000028639;gnl|UG|Ssc#S52128921
ko04724	Glutamatergic synapse	2	275	1	0.799697	ENSSSCT00000028639;gnl|UG|Ssc#S55320446
ko05143	African trypanosomiasis	1	139	1	0.791067	gnl|UG|Ssc#S34273825
ko05150	Staphylococcus aureus infection	2	279	1	0.788232	gnl|UG|Ssc#S42951501;gnl|UG|Ssc#S58313413
ko05142	Chagas disease (American trypanosomiasis)	2	281	1	0.782622	gnl|UG|Ssc#S34273825;gnl|UG|Ssc#S52128921
ko00590	Arachidonic acid metabolism	1	153	1	0.718682	gnl|UG|Ssc#S46881172
ko04727	GABAergic synapse	1	153	1	0.718682	gnl|UG|Ssc#S55320446
ko05212	Pancreatic cancer	1	154	1	0.714015	gnl|UG|Ssc#S52128921
ko00310	Lysine degradation	1	164	1	0.670478	gnl|UG|Ssc#S55325820
ko04650	Natural killer cell mediated cytotoxicity	2	317	1	0.693743	gnl|UG|Ssc#S34273825;ENSSSCT00000028639
ko05332	Graft-versus-host disease	1	173	1	0.635597	gnl|UG|Ssc#S34273825
ko04120	Ubiquitin mediated proteolysis	2	324	1	0.678755	gnl|UG|Ssc#S58307937;ENSSSCT00000018330
ko05031	Amphetamine addiction	1	177	1	0.621234	ENSSSCT00000028639
ko03018	RNA degradation	1	177	1	0.621234	ENSSSCT00000005453
ko05133	Pertussis	1	178	1	0.617743	gnl|UG|Ssc#S42951501
ko04914	Progesterone-mediated oocyte maturation	1	186	1	0.591174	gnl|UG|Ssc#S52128921
ko04940	Type I diabetes mellitus	1	188	1	0.584885	gnl|UG|Ssc#S34273825
ko05166	HTLV-I infection	4	624	1	0.704861	ENSSSCT00000028639;ENSSSCT00000032169;gnl|UG|Ssc#S52128921;ENSSSCT00000017193
ko04660	T cell receptor signaling pathway	2	347	1	0.633766	ENSSSCT00000028639;gnl|UG|Ssc#S52128921
ko04725	Cholinergic synapse	1	193	1	0.569732	gnl|UG|Ssc#S52128921
ko05412	Arrhythmogenic right ventricular cardiomyopathy (ARVC)	1	209	1	0.526116	ENSSSCT00000019141
ko05322	Systemic lupus erythematosus	2	381	1	0.577209	gnl|UG|Ssc#S50165637;gnl|UG|Ssc#S42951501
ko04514	Cell adhesion molecules (CAMs)	2	399	1	0.55117	gnl|UG|Ssc#S58315292;ENSSSCT00000015440
ko05132	Salmonella infection	1	234	1	0.469907	gnl|UG|Ssc#S58304577
ko04640	Hematopoietic cell lineage	1	236	1	0.465925	gnl|UG|Ssc#S35165363
ko04664	Fc epsilon RI signaling pathway	1	239	1	0.460077	gnl|UG|Ssc#S52128921
ko04672	Intestinal immune network for IgA production	1	244	1	0.450649	gnl|UG|Ssc#S41658117
ko04360	Axon guidance	2	418	1	0.526116	ENSSSCT00000028639;gnl|UG|Ssc#S58315292
ko05330	Allograft rejection	1	248	1	0.44338	gnl|UG|Ssc#S34273825
ko04612	Antigen processing and presentation	1	249	1	0.4416	gnl|UG|Ssc#S35169680
ko04114	Oocyte meiosis	1	251	1	0.438081	ENSSSCT00000028639
ko04630	Jak-STAT signaling pathway	1	268	1	0.410292	gnl|UG|Ssc#S52128921
ko05320	Autoimmune thyroid disease	1	277	1	0.396961	gnl|UG|Ssc#S34273825
ko05034	Alcoholism	1	282	1	0.389923	gnl|UG|Ssc#S50165637
ko05323	Rheumatoid arthritis	1	304	1	0.361705	gnl|UG|Ssc#S41658117
ko04270	Vascular smooth muscle contraction	1	311	1	0.353564	ENSSSCT00000011432
ko04666	Fc gamma R-mediated phagocytosis	1	328	1	0.335239	gnl|UG|Ssc#S52128921
ko04810	Regulation of actin cytoskeleton	2	533	1	0.412602	ENSSSCT00000027448;gnl|UG|Ssc#S18359204
ko04080	Neuroactive ligand-receptor interaction	1	401	1	0.27421	gnl|UG|Ssc#S34273825

## Sheet: YK105vsYK0
Path_ID	Path_name	Number of DEGs	Number of all genes	FDR	enrichment	Gene_list
ko03008	Ribosome biogenesis in eukaryotes	18	160	3.23082e-05	4.77141	gnl|UG|Ssc#S46876310;ENSSSCT00000029669;gnl|UG|Ssc#S46877532;gnl|UG|Ssc#S48803429;ENSSSCT00000010685;ENSSSCT00000023504;ENSSSCT00000012852;ENSSSCT00000028168;gnl|UG|Ssc#S55327298;ENSSSCT00000015328;ENSSSCT00000025035;gnl|UG|Ssc#S35172802;ENSSSCT00000022996;gnl|UG|Ssc#S58309492;ENSSSCT00000022770;ENSSSCT00000012031;ENSSSCT00000029302;ENSSSCT00000009340
ko03050	Proteasome	10	68	0.00222828	6.23713	ENSSSCT00000019042;ENSSSCT00000018803;gnl|UG|Ssc#S35164185;gnl|UG|Ssc#S35168390;ENSSSCT00000024405;gnl|UG|Ssc#S55321636;gnl|UG|Ssc#S46876352;gnl|UG|Ssc#S58304667;gnl|UG|Ssc#S18353912;ENSSSCT00000029706
ko05169	Epstein-Barr virus infection	25	483	0.0640956	2.19526	gnl|UG|Ssc#S55321680;ENSSSCT00000028506;ENSSSCT00000005627;gnl|UG|Ssc#S35169680;gnl|UG|Ssc#S14897845;ENSSSCT00000010548;ENSSSCT00000026408;ENSSSCT00000019042;ENSSSCT00000008590;ENSSSCT00000018803;ENSSSCT00000010685;gnl|UG|Ssc#S21929814;gnl|UG|Ssc#S58313532;gnl|UG|Ssc#S35168390;ENSSSCT00000024405;gnl|UG|Ssc#S46876352;ENSSSCT00000006410;ENSSSCT00000006417;gnl|UG|Ssc#S58304667;gnl|UG|Ssc#S58305657;g…
ko04512	ECM-receptor interaction	19	320	0.0678714	2.51824	ENSSSCT00000015421;ENSSSCT00000022716;gnl|UG|Ssc#S55325570;ENSSSCT00000005288;gnl|UG|Ssc#S58313725;ENSSSCT00000016825;gnl|UG|Ssc#S46879763;ENSSSCT00000027047;ENSSSCT00000030803;gnl|UG|Ssc#S58313532;gnl|UG|Ssc#S58304810;gnl|UG|Ssc#S58306247;gnl|UG|Ssc#S58308065;gnl|UG|Ssc#S58302754;gnl|UG|Ssc#S24317996;gnl|UG|Ssc#S58302860;gnl|UG|Ssc#S58315033;gnl|UG|Ssc#S58308537;ENSSSCT00000004436
ko04510	Focal adhesion	27	629	0.531588	1.82057	ENSSSCT00000015421;ENSSSCT00000022716;gnl|UG|Ssc#S55325570;gnl|UG|Ssc#S20116692;ENSSSCT00000005288;gnl|UG|Ssc#S58313725;ENSSSCT00000016825;ENSSSCT00000018048;gnl|UG|Ssc#S58308480;gnl|UG|Ssc#S46879763;ENSSSCT00000027047;ENSSSCT00000030803;gnl|UG|Ssc#S58304810;gnl|UG|Ssc#S58306247;gnl|UG|Ssc#S58308065;gnl|UG|Ssc#S18359204;gnl|UG|Ssc#S58302754;ENSSSCT00000016439;ENSSSCT00000016232;gnl|UG|Ssc#S243179…
ko04115	p53 signaling pathway	10	153	0.861738	2.77206	gnl|UG|Ssc#S24455924;gnl|UG|Ssc#S35166728;ENSSSCT00000022902;gnl|UG|Ssc#S58315065;ENSSSCT00000009845;ENSSSCT00000003452;ENSSSCT00000028794;gnl|UG|Ssc#S35169437;ENSSSCT00000023522;gnl|UG|Ssc#S20116789
ko00330	Arginine and proline metabolism	8	113	1	3.00265	gnl|UG|Ssc#S30930815;gnl|UG|Ssc#S35167457;gnl|UG|Ssc#S31107148;gnl|UG|Ssc#S35169682;ENSSSCT00000029896;gnl|UG|Ssc#S58315061;gnl|UG|Ssc#S35168058;gnl|UG|Ssc#S35167458
ko05222	Small cell lung cancer	12	218	1	2.33463	gnl|UG|Ssc#S55325570;gnl|UG|Ssc#S24455924;gnl|UG|Ssc#S35173398;ENSSSCT00000016825;gnl|UG|Ssc#S21929814;gnl|UG|Ssc#S58302754;ENSSSCT00000006410;ENSSSCT00000006417;gnl|UG|Ssc#S58315033;ENSSSCT00000018330;gnl|UG|Ssc#S55325584;gnl|UG|Ssc#S58308537
ko04974	Protein digestion and absorption	13	247	1	2.23224	gnl|UG|Ssc#S58308053;gnl|UG|Ssc#S55325570;gnl|UG|Ssc#S55320113;gnl|UG|Ssc#S58313725;gnl|UG|Ssc#S46880549;gnl|UG|Ssc#S46879763;gnl|UG|Ssc#S46880230;gnl|UG|Ssc#S58304810;gnl|UG|Ssc#S58306247;gnl|UG|Ssc#S58308065;gnl|UG|Ssc#S24317996;gnl|UG|Ssc#S58302860;ENSSSCT00000005921
ko00970	Aminoacyl-tRNA biosynthesis	7	102	1	2.91066	gnl|UG|Ssc#S35170972;gnl|UG|Ssc#S58312334;ENSSSCT00000024516;ENSSSCT00000026684;ENSSSCT00000015019;gnl|UG|Ssc#S58314949;gnl|UG|Ssc#S58301587
ko04141	Protein processing in endoplasmic reticulum	16	366	1	1.8541	ENSSSCT00000016389;ENSSSCT00000003652;ENSSSCT00000005627;gnl|UG|Ssc#S35169680;gnl|UG|Ssc#S14897845;ENSSSCT00000027988;ENSSSCT00000026684;gnl|UG|Ssc#S6091051;gnl|UG|Ssc#S58305711;ENSSSCT00000006410;ENSSSCT00000006417;gnl|UG|Ssc#S37959691;ENSSSCT00000002815;gnl|UG|Ssc#S58308898;gnl|UG|Ssc#S58305657;gnl|UG|Ssc#S58311104
ko00270	Cysteine and methionine metabolism	5	63	1	3.36607	ENSSSCT00000015537;ENSSSCT00000029896;gnl|UG|Ssc#S58315061;gnl|UG|Ssc#S35168058;gnl|UG|Ssc#S46881263
ko05168	Herpes simplex infection	16	378	1	1.79524	gnl|UG|Ssc#S24455924;ENSSSCT00000005627;ENSSSCT00000009286;gnl|UG|Ssc#S35169432;gnl|UG|Ssc#S24318161;gnl|UG|Ssc#S46877184;gnl|UG|Ssc#S58308031;ENSSSCT00000006410;ENSSSCT00000006417;ENSSSCT00000001634;gnl|UG|Ssc#S39880810;ENSSSCT00000002650;gnl|UG|Ssc#S35166632;gnl|UG|Ssc#S55322726;ENSSSCT00000018330;ENSSSCT00000019290
ko05012	Parkinson's disease	13	290	1	1.90125	gnl|UG|Ssc#S24455924;gnl|UG|Ssc#S55323983;gnl|UG|Ssc#S55326735;ENSSSCT00000013422;ENSSSCT00000013798;gnl|UG|Ssc#S55305704;ENSSSCT00000010859;gnl|UG|Ssc#S55319410;gnl|UG|Ssc#S35171183;gnl|UG|Ssc#S35165464;gnl|UG|Ssc#S40222147;gnl|UG|Ssc#S18291998;gnl|UG|Ssc#S55324205
ko05146	Amoebiasis	16	388	1	1.74897	gnl|UG|Ssc#S55321680;gnl|UG|Ssc#S55325570;gnl|UG|Ssc#S58313725;ENSSSCT00000016825;gnl|UG|Ssc#S46879763;gnl|UG|Ssc#S58304810;gnl|UG|Ssc#S58306247;gnl|UG|Ssc#S58308065;gnl|UG|Ssc#S58302754;gnl|UG|Ssc#S24317996;gnl|UG|Ssc#S58302860;gnl|UG|Ssc#S58315033;gnl|UG|Ssc#S35166016;gnl|UG|Ssc#S58308537;ENSSSCT00000011464;gnl|UG|Ssc#S6089840
ko04614	Renin-angiotensin system	3	26	1	4.89375	gnl|UG|Ssc#S58303928;gnl|UG|Ssc#S20116695;gnl|UG|Ssc#S46876867
ko00480	Glutathione metabolism	6	95	1	2.67868	gnl|UG|Ssc#S35167457;gnl|UG|Ssc#S31107148;gnl|UG|Ssc#S35169682;ENSSSCT00000029896;gnl|UG|Ssc#S35168058;gnl|UG|Ssc#S35167446
ko05145	Toxoplasmosis	12	282	1	1.80479	gnl|UG|Ssc#S24455924;gnl|UG|Ssc#S35169680;gnl|UG|Ssc#S14897845;ENSSSCT00000016825;gnl|UG|Ssc#S35169432;gnl|UG|Ssc#S35167344;ENSSSCT00000016782;ENSSSCT00000001634;gnl|UG|Ssc#S58315033;gnl|UG|Ssc#S58305657;gnl|UG|Ssc#S55322726;gnl|UG|Ssc#S58308537
ko05134	Legionellosis	7	140	1	2.12062	gnl|UG|Ssc#S24455924;gnl|UG|Ssc#S35169680;gnl|UG|Ssc#S14897845;ENSSSCT00000017523;gnl|UG|Ssc#S58308898;gnl|UG|Ssc#S58305657;gnl|UG|Ssc#S19690473
ko04142	Lysosome	10	232	1	1.82812	ENSSSCT00000007660;ENSSSCT00000003995;ENSSSCT00000009223;ENSSSCT00000018603;ENSSSCT00000003496;gnl|UG|Ssc#S55320621;ENSSSCT00000006674;ENSSSCT00000017173;gnl|UG|Ssc#S35165523;gnl|UG|Ssc#S58307289
ko05164	Influenza A	16	433	1	1.56721	gnl|UG|Ssc#S24455924;ENSSSCT00000005627;gnl|UG|Ssc#S35169680;gnl|UG|Ssc#S14897845;gnl|UG|Ssc#S20116516;gnl|UG|Ssc#S35169432;gnl|UG|Ssc#S24318161;gnl|UG|Ssc#S55326735;gnl|UG|Ssc#S55319410;ENSSSCT00000025711;ENSSSCT00000001634;gnl|UG|Ssc#S39880810;gnl|UG|Ssc#S58305657;gnl|UG|Ssc#S55322726;ENSSSCT00000009832;ENSSSCT00000019290
ko05216	Thyroid cancer	4	62	1	2.73629	ENSSSCT00000022716;gnl|UG|Ssc#S21929814;gnl|UG|Ssc#S58311443;ENSSSCT00000013085
ko00450	Selenocompound metabolism	3	38	1	3.34836	gnl|UG|Ssc#S35174095;gnl|UG|Ssc#S20116432;ENSSSCT00000026684
ko04350	TGF-beta signaling pathway	8	179	1	1.89553	ENSSSCT00000015421;ENSSSCT00000022716;ENSSSCT00000005288;gnl|UG|Ssc#S21929814;gnl|UG|Ssc#S55327228;ENSSSCT00000004436;gnl|UG|Ssc#S35173096;gnl|UG|Ssc#S22415837
ko03020	RNA polymerase	4	64	1	2.65078	ENSSSCT00000028506;ENSSSCT00000010548;ENSSSCT00000026408;ENSSSCT00000008590
ko04920	Adipocytokine signaling pathway	7	155	1	1.9154	gnl|UG|Ssc#S23016576;ENSSSCT00000002248;gnl|UG|Ssc#S58301848;ENSSSCT00000006410;ENSSSCT00000006417;gnl|UG|Ssc#S50674927;ENSSSCT00000017187
ko00240	Pyrimidine metabolism	8	191	1	1.77644	ENSSSCT00000028506;ENSSSCT00000010548;ENSSSCT00000026408;ENSSSCT00000008590;gnl|UG|Ssc#S20116432;ENSSSCT00000004395;gnl|UG|Ssc#S55327501;gnl|UG|Ssc#S35166737
ko00860	Porphyrin and chlorophyll metabolism	4	70	1	2.42357	ENSSSCT00000017636;ENSSSCT00000013502;gnl|UG|Ssc#S55324409;gnl|UG|Ssc#S55319765
ko04010	MAPK signaling pathway	19	578	1	1.39418	gnl|UG|Ssc#S20116692;gnl|UG|Ssc#S35169680;gnl|UG|Ssc#S35174061;gnl|UG|Ssc#S14897845;gnl|UG|Ssc#S21929814;gnl|UG|Ssc#S55326680;ENSSSCT00000018048;ENSSSCT00000027459;ENSSSCT00000003482;ENSSSCT00000026684;ENSSSCT00000006410;ENSSSCT00000028794;ENSSSCT00000006417;gnl|UG|Ssc#S35169437;ENSSSCT00000016232;ENSSSCT00000002650;gnl|UG|Ssc#S58305657;gnl|UG|Ssc#S35166016;ENSSSCT00000011464
ko05200	Pathways in cancer	23	730	1	1.33628	ENSSSCT00000022716;gnl|UG|Ssc#S55325570;gnl|UG|Ssc#S20116692;gnl|UG|Ssc#S24455924;gnl|UG|Ssc#S35173398;ENSSSCT00000016825;gnl|UG|Ssc#S21929814;ENSSSCT00000003482;gnl|UG|Ssc#S58302754;ENSSSCT00000006410;ENSSSCT00000006417;gnl|UG|Ssc#S58311443;ENSSSCT00000002650;ENSSSCT00000002815;ENSSSCT00000013085;gnl|UG|Ssc#S58315033;gnl|UG|Ssc#S50838379;ENSSSCT00000018330;gnl|UG|Ssc#S55325584;gnl|UG|Ssc#S583085…
ko05219	Bladder cancer	4	74	1	2.29257	gnl|UG|Ssc#S20116692;gnl|UG|Ssc#S21929814;gnl|UG|Ssc#S50838379;gnl|UG|Ssc#S58304887
ko05143	African trypanosomiasis	6	139	1	1.83076	gnl|UG|Ssc#S55321680;ENSSSCT00000007515;gnl|UG|Ssc#S55325846;gnl|UG|Ssc#S58315033;ENSSSCT00000011464;gnl|UG|Ssc#S6089840
ko04623	Cytosolic DNA-sensing pathway	5	112	1	1.89342	ENSSSCT00000028506;ENSSSCT00000010548;ENSSSCT00000026408;ENSSSCT00000008590;ENSSSCT00000009832
ko03018	RNA degradation	7	177	1	1.67733	gnl|UG|Ssc#S58309560;ENSSSCT00000012370;gnl|UG|Ssc#S55319111;ENSSSCT00000015665;gnl|UG|Ssc#S38753734;ENSSSCT00000031741;gnl|UG|Ssc#S42528236
ko04612	Antigen processing and presentation	9	249	1	1.53298	ENSSSCT00000003995;gnl|UG|Ssc#S35169680;gnl|UG|Ssc#S14897845;gnl|UG|Ssc#S35169432;ENSSSCT00000001634;ENSSSCT00000002815;gnl|UG|Ssc#S35166632;gnl|UG|Ssc#S58305657;gnl|UG|Ssc#S55322726
ko04964	Proximal tubule bicarbonate reclamation	2	29	1	2.925	gnl|UG|Ssc#S55320113;ENSSSCT00000002248
ko05016	Huntington's disease	13	415	1	1.32858	gnl|UG|Ssc#S24455924;gnl|UG|Ssc#S55323983;ENSSSCT00000026408;gnl|UG|Ssc#S35164643;gnl|UG|Ssc#S55326735;ENSSSCT00000013422;gnl|UG|Ssc#S55305704;ENSSSCT00000010859;gnl|UG|Ssc#S55319410;ENSSSCT00000003452;gnl|UG|Ssc#S35171183;gnl|UG|Ssc#S40222147;gnl|UG|Ssc#S18291998
ko03013	RNA transport	12	385	1	1.32195	ENSSSCT00000022716;gnl|UG|Ssc#S58304584;gnl|UG|Ssc#S46878435;ENSSSCT00000010685;ENSSSCT00000027720;gnl|UG|Ssc#S35172802;ENSSSCT00000011680;gnl|UG|Ssc#S55320270;gnl|UG|Ssc#S55325238;ENSSSCT00000032198;gnl|UG|Ssc#S46877155;ENSSSCT00000018679
ko00750	Vitamin B6 metabolism	1	9	1	4.7125	gnl|UG|Ssc#S55318974
ko04978	Mineral absorption	4	98	1	1.73112	gnl|UG|Ssc#S55320113;ENSSSCT00000017636;ENSSSCT00000032489;gnl|UG|Ssc#S55319765
ko05144	Malaria	7	204	1	1.45533	ENSSSCT00000015421;ENSSSCT00000005288;ENSSSCT00000018893;ENSSSCT00000007515;gnl|UG|Ssc#S55325846;ENSSSCT00000004436;ENSSSCT00000019290
ko04062	Chemokine signaling pathway	10	317	1	1.33793	ENSSSCT00000022716;ENSSSCT00000016697;ENSSSCT00000012002;ENSSSCT00000016439;ENSSSCT00000015634;ENSSSCT00000016782;ENSSSCT00000016232;ENSSSCT00000009832;ENSSSCT00000019290;gnl|UG|Ssc#S19690473
ko00563	Glycosylphosphatidylinositol(GPI)-anchor biosynthesis	2	37	1	2.29257	gnl|UG|Ssc#S58307069;gnl|UG|Ssc#S35171275
ko04012	ErbB signaling pathway	7	208	1	1.42734	gnl|UG|Ssc#S20116692;gnl|UG|Ssc#S21929814;ENSSSCT00000016232;gnl|UG|Ssc#S55323860;ENSSSCT00000011464;gnl|UG|Ssc#S58304887;gnl|UG|Ssc#S35169482
ko04260	Cardiac muscle contraction	5	141	1	1.50399	gnl|UG|Ssc#S55320113;gnl|UG|Ssc#S55323983;ENSSSCT00000005302;ENSSSCT00000010859;gnl|UG|Ssc#S40222147
ko04971	Gastric acid secretion	6	180	1	1.41375	gnl|UG|Ssc#S55320113;gnl|UG|Ssc#S58308480;gnl|UG|Ssc#S6091051;ENSSSCT00000016782;gnl|UG|Ssc#S46881263;ENSSSCT00000011464
ko05014	Amyotrophic lateral sclerosis (ALS)	5	144	1	1.47266	gnl|UG|Ssc#S55324394;gnl|UG|Ssc#S24455924;gnl|UG|Ssc#S35164643;ENSSSCT00000012852;gnl|UG|Ssc#S46881263
ko03320	PPAR signaling pathway	6	186	1	1.36815	gnl|UG|Ssc#S58308417;ENSSSCT00000002248;ENSSSCT00000014853;gnl|UG|Ssc#S58307251;gnl|UG|Ssc#S50674927;ENSSSCT00000017187
ko05213	Endometrial cancer	4	115	1	1.47522	gnl|UG|Ssc#S20116692;gnl|UG|Ssc#S21929814;gnl|UG|Ssc#S58311443;gnl|UG|Ssc#S58304887
ko05323	Rheumatoid arthritis	9	304	1	1.25563	gnl|UG|Ssc#S55321680;gnl|UG|Ssc#S35169432;ENSSSCT00000005647;gnl|UG|Ssc#S35165523;ENSSSCT00000001634;ENSSSCT00000002650;gnl|UG|Ssc#S55322726;ENSSSCT00000019290;gnl|UG|Ssc#S6089840
ko00430	Taurine and hypotaurine metabolism	1	15	1	2.8275	ENSSSCT00000015537
ko04110	Cell cycle	7	235	1	1.26335	gnl|UG|Ssc#S21929814;gnl|UG|Ssc#S55326680;ENSSSCT00000031444;ENSSSCT00000028794;gnl|UG|Ssc#S35169437;ENSSSCT00000018330;gnl|UG|Ssc#S20116287
ko05410	Hypertrophic cardiomyopathy (HCM)	8	275	1	1.23382	gnl|UG|Ssc#S58303082;ENSSSCT00000010798;gnl|UG|Ssc#S58301848;ENSSSCT00000030803;gnl|UG|Ssc#S23213148;ENSSSCT00000005302;gnl|UG|Ssc#S55320309;ENSSSCT00000007115
ko04070	Phosphatidylinositol signaling system	7	237	1	1.25269	gnl|UG|Ssc#S35172271;ENSSSCT00000008969;gnl|UG|Ssc#S55324140;gnl|UG|Ssc#S58305261;gnl|UG|Ssc#S35170100;ENSSSCT00000024067;ENSSSCT00000011464
ko05140	Leishmaniasis	6	199	1	1.27877	gnl|UG|Ssc#S55321680;gnl|UG|Ssc#S35169432;ENSSSCT00000001634;ENSSSCT00000002650;gnl|UG|Ssc#S55322726;gnl|UG|Ssc#S6089840
ko00190	Oxidative phosphorylation	8	279	1	1.21613	gnl|UG|Ssc#S55323983;ENSSSCT00000013422;gnl|UG|Ssc#S55305704;ENSSSCT00000010859;gnl|UG|Ssc#S35165523;gnl|UG|Ssc#S40222147;gnl|UG|Ssc#S18291998;gnl|UG|Ssc#S55324205
ko05210	Colorectal cancer	4	128	1	1.32539	gnl|UG|Ssc#S24455924;gnl|UG|Ssc#S21929814;gnl|UG|Ssc#S58311443;ENSSSCT00000002650
ko04670	Leukocyte transendothelial migration	9	326	1	1.1709	ENSSSCT00000022716;ENSSSCT00000007515;gnl|UG|Ssc#S20445836;gnl|UG|Ssc#S18359204;ENSSSCT00000016439;ENSSSCT00000016782;ENSSSCT00000016488;gnl|UG|Ssc#S50838379;ENSSSCT00000011464
ko05032	Morphine addiction	5	169	1	1.25481	gnl|UG|Ssc#S58306777;ENSSSCT00000028701;ENSSSCT00000016697;ENSSSCT00000016782;ENSSSCT00000011464
ko05215	Prostate cancer	5	170	1	1.24743	gnl|UG|Ssc#S20116692;gnl|UG|Ssc#S58311443;ENSSSCT00000002815;gnl|UG|Ssc#S20116287;gnl|UG|Ssc#S58304887
ko03040	Spliceosome	9	334	1	1.14285	gnl|UG|Ssc#S58305833;gnl|UG|Ssc#S35169680;ENSSSCT00000009286;gnl|UG|Ssc#S14897845;ENSSSCT00000004100;gnl|UG|Ssc#S35169041;gnl|UG|Ssc#S58308031;gnl|UG|Ssc#S58305657;ENSSSCT00000018679
ko04360	Axon guidance	11	418	1	1.11612	ENSSSCT00000022716;ENSSSCT00000023583;gnl|UG|Ssc#S58303206;gnl|UG|Ssc#S58307914;ENSSSCT00000016782;ENSSSCT00000016232;gnl|UG|Ssc#S35174017;gnl|UG|Ssc#S55327629;ENSSSCT00000031885;ENSSSCT00000011469;ENSSSCT00000012584
ko05166	HTLV-I infection	16	624	1	1.0875	ENSSSCT00000010685;gnl|UG|Ssc#S21929814;gnl|UG|Ssc#S35169432;gnl|UG|Ssc#S35173026;ENSSSCT00000007515;gnl|UG|Ssc#S55326735;ENSSSCT00000025489;ENSSSCT00000014174;ENSSSCT00000031444;gnl|UG|Ssc#S55319410;gnl|UG|Ssc#S35171183;ENSSSCT00000001634;ENSSSCT00000016988;ENSSSCT00000002650;ENSSSCT00000022695;gnl|UG|Ssc#S55322726
ko04976	Bile secretion	4	137	1	1.23832	gnl|UG|Ssc#S55320113;ENSSSCT00000005078;ENSSSCT00000015531;gnl|UG|Ssc#S35167344
ko00410	beta-Alanine metabolism	2	59	1	1.43771	ENSSSCT00000029896;gnl|UG|Ssc#S35168058
ko00562	Inositol phosphate metabolism	4	138	1	1.22935	gnl|UG|Ssc#S35172271;ENSSSCT00000008969;gnl|UG|Ssc#S35170100;ENSSSCT00000024067
ko05160	Hepatitis C	7	263	1	1.12885	gnl|UG|Ssc#S20116692;ENSSSCT00000005627;gnl|UG|Ssc#S24318161;ENSSSCT00000006410;ENSSSCT00000006417;gnl|UG|Ssc#S35167344;gnl|UG|Ssc#S39880810
ko05162	Measles	11	428	1	1.09004	gnl|UG|Ssc#S55321680;ENSSSCT00000005627;gnl|UG|Ssc#S35169680;gnl|UG|Ssc#S14897845;gnl|UG|Ssc#S24318161;ENSSSCT00000003452;ENSSSCT00000025711;gnl|UG|Ssc#S39880810;gnl|UG|Ssc#S58305657;gnl|UG|Ssc#S20116287;gnl|UG|Ssc#S6089840
ko04270	Vascular smooth muscle contraction	8	311	1	1.091	ENSSSCT00000022716;ENSSSCT00000005861;gnl|UG|Ssc#S58303928;gnl|UG|Ssc#S58308480;gnl|UG|Ssc#S46880073;ENSSSCT00000011432;gnl|UG|Ssc#S46881263;ENSSSCT00000011464
ko03410	Base excision repair	2	66	1	1.28523	gnl|UG|Ssc#S20347646;ENSSSCT00000028077
ko05414	Dilated cardiomyopathy	9	357	1	1.06922	gnl|UG|Ssc#S55321680;gnl|UG|Ssc#S58303082;ENSSSCT00000010798;ENSSSCT00000030803;gnl|UG|Ssc#S23213148;ENSSSCT00000005302;gnl|UG|Ssc#S55320309;ENSSSCT00000007115;gnl|UG|Ssc#S6089840
ko04725	Cholinergic synapse	5	193	1	1.09877	ENSSSCT00000016697;ENSSSCT00000025158;ENSSSCT00000016782;ENSSSCT00000002650;ENSSSCT00000011464
ko05150	Staphylococcus aureus infection	7	279	1	1.06411	gnl|UG|Ssc#S55321680;gnl|UG|Ssc#S35169432;ENSSSCT00000029479;ENSSSCT00000001634;gnl|UG|Ssc#S55322726;gnl|UG|Ssc#S58313413;gnl|UG|Ssc#S6089840
ko00511	Other glycan degradation	1	29	1	1.4625	ENSSSCT00000017173
ko04666	Fc gamma R-mediated phagocytosis	8	328	1	1.03445	gnl|UG|Ssc#S55321680;ENSSSCT00000012643;ENSSSCT00000032353;ENSSSCT00000016439;ENSSSCT00000016232;ENSSSCT00000018282;ENSSSCT00000011464;gnl|UG|Ssc#S6089840
ko04672	Intestinal immune network for IgA production	6	244	1	1.04293	gnl|UG|Ssc#S55321680;gnl|UG|Ssc#S35169432;ENSSSCT00000023021;ENSSSCT00000001634;gnl|UG|Ssc#S55322726;gnl|UG|Ssc#S6089840
ko04310	Wnt signaling pathway	8	331	1	1.02508	ENSSSCT00000022716;gnl|UG|Ssc#S21929814;ENSSSCT00000009861;gnl|UG|Ssc#S35166211;ENSSSCT00000014174;gnl|UG|Ssc#S43678669;gnl|UG|Ssc#S58311443;ENSSSCT00000011464
ko05310	Asthma	5	209	1	1.01465	gnl|UG|Ssc#S55321680;gnl|UG|Ssc#S35169432;ENSSSCT00000001634;gnl|UG|Ssc#S55322726;gnl|UG|Ssc#S6089840
ko00010	Glycolysis / Gluconeogenesis	3	122	1	1.04293	ENSSSCT00000002248;gnl|UG|Ssc#S35171973;gnl|UG|Ssc#S39982552
ko05223	Non-small cell lung cancer	3	125	1	1.0179	gnl|UG|Ssc#S20116692;ENSSSCT00000011464;gnl|UG|Ssc#S58304887
ko04622	RIG-I-like receptor signaling pathway	3	126	1	1.00982	ENSSSCT00000006410;ENSSSCT00000006417;ENSSSCT00000009832
ko04610	Complement and coagulation cascades	5	215	1	0.986337	ENSSSCT00000029479;ENSSSCT00000027047;gnl|UG|Ssc#S35167144;gnl|UG|Ssc#S20116789;gnl|UG|Ssc#S58313413
ko05010	Alzheimer's disease	9	394	1	0.968813	gnl|UG|Ssc#S24455924;gnl|UG|Ssc#S55323983;ENSSSCT00000018893;ENSSSCT00000013422;gnl|UG|Ssc#S35171973;gnl|UG|Ssc#S55305704;ENSSSCT00000010859;gnl|UG|Ssc#S40222147;gnl|UG|Ssc#S18291998
ko04145	Phagosome	11	482	1	0.96792	ENSSSCT00000015421;gnl|UG|Ssc#S55321680;ENSSSCT00000005288;gnl|UG|Ssc#S35169432;gnl|UG|Ssc#S35165523;ENSSSCT00000001634;gnl|UG|Ssc#S46876265;ENSSSCT00000012960;gnl|UG|Ssc#S55322726;ENSSSCT00000004436;gnl|UG|Ssc#S6089840
ko00534	Glycosaminoglycan biosynthesis - heparan sulfate	1	37	1	1.14628	ENSSSCT00000022924
ko00670	One carbon pool by folate	1	37	1	1.14628	ENSSSCT00000003805
ko00100	Steroid biosynthesis	1	38	1	1.11612	gnl|UG|Ssc#S58302274
ko04320	Dorso-ventral axis formation	2	85	1	0.997941	gnl|UG|Ssc#S40241659;ENSSSCT00000024966
ko04514	Cell adhesion molecules (CAMs)	9	399	1	0.956673	ENSSSCT00000016411;gnl|UG|Ssc#S35169432;ENSSSCT00000007515;gnl|UG|Ssc#S20445836;ENSSSCT00000030803;ENSSSCT00000023021;ENSSSCT00000001634;gnl|UG|Ssc#S55322726;ENSSSCT00000015440
ko04810	Regulation of actin cytoskeleton	12	533	1	0.954878	ENSSSCT00000022716;gnl|UG|Ssc#S20116692;ENSSSCT00000012643;gnl|UG|Ssc#S58308480;ENSSSCT00000003482;ENSSSCT00000030803;gnl|UG|Ssc#S18359204;gnl|UG|Ssc#S58302754;ENSSSCT00000016439;ENSSSCT00000016232;ENSSSCT00000031935;gnl|UG|Ssc#S46881263
ko04060	Cytokine-cytokine receptor interaction	7	312	1	0.951562	gnl|UG|Ssc#S20116692;gnl|UG|Ssc#S23213185;ENSSSCT00000012002;ENSSSCT00000015634;ENSSSCT00000025711;ENSSSCT00000009832;ENSSSCT00000019290
ko04710	Circadian rhythm - mammal	1	39	1	1.0875	ENSSSCT00000030248
ko00564	Glycerophospholipid metabolism	4	178	1	0.95309	gnl|UG|Ssc#S55324140;gnl|UG|Ssc#S58305261;ENSSSCT00000025158;ENSSSCT00000030030
ko04210	Apoptosis	4	179	1	0.947765	gnl|UG|Ssc#S24455924;ENSSSCT00000006410;ENSSSCT00000006417;ENSSSCT00000025711
ko04966	Collecting duct acid secretion	1	41	1	1.03445	gnl|UG|Ssc#S35165523
ko04724	Glutamatergic synapse	6	275	1	0.925364	gnl|UG|Ssc#S55322211;gnl|UG|Ssc#S46878329;ENSSSCT00000012643;ENSSSCT00000016697;ENSSSCT00000016782;ENSSSCT00000011464
ko05132	Salmonella infection	5	234	1	0.90625	ENSSSCT00000022716;ENSSSCT00000012643;ENSSSCT00000018048;ENSSSCT00000002650;gnl|UG|Ssc#S19690473
ko04940	Type I diabetes mellitus	4	188	1	0.902394	gnl|UG|Ssc#S35169432;ENSSSCT00000001634;gnl|UG|Ssc#S36164941;gnl|UG|Ssc#S55322726
ko04020	Calcium signaling pathway	12	556	1	0.915378	gnl|UG|Ssc#S55321680;gnl|UG|Ssc#S58303928;gnl|UG|Ssc#S58308480;gnl|UG|Ssc#S55326735;gnl|UG|Ssc#S55319410;gnl|UG|Ssc#S35171183;ENSSSCT00000024067;gnl|UG|Ssc#S46881263;ENSSSCT00000011464;gnl|UG|Ssc#S6089840;gnl|UG|Ssc#S58304887;gnl|UG|Ssc#S35169482
ko05020	Prion diseases	2	97	1	0.874485	ENSSSCT00000016411;gnl|UG|Ssc#S35164643
ko00071	Fatty acid metabolism	2	98	1	0.865561	gnl|UG|Ssc#S58308417;ENSSSCT00000017187
ko04144	Endocytosis	12	562	1	0.905605	gnl|UG|Ssc#S55325570;gnl|UG|Ssc#S20116692;gnl|UG|Ssc#S35169680;gnl|UG|Ssc#S14897845;gnl|UG|Ssc#S55324726;ENSSSCT00000017458;gnl|UG|Ssc#S35167344;ENSSSCT00000031104;ENSSSCT00000012960;gnl|UG|Ssc#S58308898;gnl|UG|Ssc#S58305657;gnl|UG|Ssc#S35169482
ko04380	Osteoclast differentiation	6	289	1	0.880536	ENSSSCT00000014174;gnl|UG|Ssc#S58312758;ENSSSCT00000006410;ENSSSCT00000006417;gnl|UG|Ssc#S46875746;ENSSSCT00000002650
ko04960	Aldosterone-regulated sodium reabsorption	2	102	1	0.831618	gnl|UG|Ssc#S55320113;ENSSSCT00000011464
ko05330	Allograft rejection	5	248	1	0.855091	gnl|UG|Ssc#S55321680;gnl|UG|Ssc#S35169432;ENSSSCT00000001634;gnl|UG|Ssc#S55322726;gnl|UG|Ssc#S6089840
ko00030	Pentose phosphate pathway	1	50	1	0.84825	gnl|UG|Ssc#S39982552
ko04727	GABAergic synapse	3	153	1	0.831618	ENSSSCT00000016697;ENSSSCT00000016782;ENSSSCT00000011464
ko04540	Gap junction	4	202	1	0.839851	gnl|UG|Ssc#S20116692;ENSSSCT00000016782;gnl|UG|Ssc#S46876265;ENSSSCT00000011464
ko00340	Histidine metabolism	1	51	1	0.831618	ENSSSCT00000023632
ko00020	Citrate cycle (TCA cycle)	1	51	1	0.831618	ENSSSCT00000002248
ko04961	Endocrine and other factor-regulated calcium reabsorption	2	104	1	0.815625	gnl|UG|Ssc#S55320113;ENSSSCT00000011464
ko05416	Viral myocarditis	11	531	1	0.878602	gnl|UG|Ssc#S55321680;gnl|UG|Ssc#S24455924;gnl|UG|Ssc#S35169432;gnl|UG|Ssc#S23213148;gnl|UG|Ssc#S58304403;ENSSSCT00000001634;gnl|UG|Ssc#S55295965;gnl|UG|Ssc#S46877155;ENSSSCT00000019573;gnl|UG|Ssc#S55322726;gnl|UG|Ssc#S6089840
ko00250	Alanine, aspartate and glutamate metabolism	1	52	1	0.815625	ENSSSCT00000016713
ko04330	Notch signaling pathway	2	106	1	0.800236	ENSSSCT00000014365;ENSSSCT00000024966
ko05412	Arrhythmogenic right ventricular cardiomyopathy (ARVC)	4	209	1	0.811722	ENSSSCT00000030803;gnl|UG|Ssc#S23213148;gnl|UG|Ssc#S58311443;ENSSSCT00000007115
ko00230	Purine metabolism	7	359	1	0.826985	ENSSSCT00000028506;ENSSSCT00000005861;ENSSSCT00000010548;ENSSSCT00000026408;ENSSSCT00000008590;gnl|UG|Ssc#S58306777;gnl|UG|Ssc#S55327501
ko00280	Valine, leucine and isoleucine degradation	2	112	1	0.757366	gnl|UG|Ssc#S46880952;ENSSSCT00000005627
ko04130	SNARE interactions in vesicular transport	1	58	1	0.73125	ENSSSCT00000015026
ko04650	Natural killer cell mediated cytotoxicity	6	317	1	0.80276	gnl|UG|Ssc#S55321680;ENSSSCT00000016439;ENSSSCT00000025711;ENSSSCT00000016232;ENSSSCT00000011464;gnl|UG|Ssc#S6089840
ko00983	Drug metabolism - other enzymes	1	62	1	0.684073	gnl|UG|Ssc#S35166737
ko05332	Graft-versus-host disease	3	173	1	0.735477	gnl|UG|Ssc#S35169432;ENSSSCT00000001634;gnl|UG|Ssc#S55322726
ko05202	Transcriptional misregulation in cancer	10	518	1	0.818774	gnl|UG|Ssc#S55321680;gnl|UG|Ssc#S20116349;gnl|UG|Ssc#S21929814;ENSSSCT00000007099;ENSSSCT00000026684;gnl|UG|Ssc#S23213158;ENSSSCT00000014533;gnl|UG|Ssc#S20116287;gnl|UG|Ssc#S6089840;ENSSSCT00000026687
ko05221	Acute myeloid leukemia	2	121	1	0.701033	gnl|UG|Ssc#S21929814;gnl|UG|Ssc#S58311443
ko05320	Autoimmune thyroid disease	5	277	1	0.765569	gnl|UG|Ssc#S55321680;gnl|UG|Ssc#S35169432;ENSSSCT00000001634;gnl|UG|Ssc#S55322726;gnl|UG|Ssc#S6089840
ko04520	Adherens junction	4	229	1	0.74083	ENSSSCT00000014869;gnl|UG|Ssc#S58307251;gnl|UG|Ssc#S58311443;gnl|UG|Ssc#S58304887
ko05152	Tuberculosis	10	524	1	0.809399	gnl|UG|Ssc#S55321680;gnl|UG|Ssc#S24455924;gnl|UG|Ssc#S35169432;ENSSSCT00000015665;gnl|UG|Ssc#S35165523;gnl|UG|Ssc#S58309379;ENSSSCT00000001634;gnl|UG|Ssc#S35166632;gnl|UG|Ssc#S55322726;gnl|UG|Ssc#S6089840
ko05322	Systemic lupus erythematosus	7	381	1	0.779232	gnl|UG|Ssc#S55321680;gnl|UG|Ssc#S35169432;ENSSSCT00000004100;gnl|UG|Ssc#S35169041;ENSSSCT00000001634;gnl|UG|Ssc#S55322726;gnl|UG|Ssc#S6089840
ko04150	mTOR signaling pathway	2	125	1	0.6786	ENSSSCT00000023747;ENSSSCT00000032198
ko00760	Nicotinate and nicotinamide metabolism	1	68	1	0.623713	gnl|UG|Ssc#S27600966
ko04064	NF-kappa B signaling pathway	6	336	1	0.757366	gnl|UG|Ssc#S55321680;ENSSSCT00000007515;ENSSSCT00000012002;ENSSSCT00000006410;ENSSSCT00000006417;gnl|UG|Ssc#S6089840
ko04640	Hematopoietic cell lineage	4	236	1	0.718856	gnl|UG|Ssc#S55321680;gnl|UG|Ssc#S58313532;ENSSSCT00000012960;gnl|UG|Ssc#S6089840
ko04662	B cell receptor signaling pathway	4	237	1	0.715823	gnl|UG|Ssc#S55321680;ENSSSCT00000016439;ENSSSCT00000002650;gnl|UG|Ssc#S6089840
ko04914	Progesterone-mediated oocyte maturation	3	186	1	0.684073	gnl|UG|Ssc#S55326680;ENSSSCT00000016782;ENSSSCT00000002815
ko04723	Retrograde endocannabinoid signaling	3	186	1	0.684073	ENSSSCT00000016697;ENSSSCT00000016782;ENSSSCT00000011464
ko04726	Serotonergic synapse	4	239	1	0.709833	ENSSSCT00000016697;ENSSSCT00000015531;ENSSSCT00000016782;ENSSSCT00000011464
ko00561	Glycerolipid metabolism	2	132	1	0.642614	gnl|UG|Ssc#S55324140;gnl|UG|Ssc#S58305261
ko04973	Carbohydrate digestion and absorption	1	74	1	0.573142	gnl|UG|Ssc#S55320113
ko05218	Melanoma	2	135	1	0.628333	gnl|UG|Ssc#S20116692;ENSSSCT00000003482
ko05340	Primary immunodeficiency	2	136	1	0.623713	gnl|UG|Ssc#S55321680;gnl|UG|Ssc#S6089840
ko04977	Vitamin digestion and absorption	1	76	1	0.558059	gnl|UG|Ssc#S58311107
ko04916	Melanogenesis	3	198	1	0.642614	ENSSSCT00000016782;gnl|UG|Ssc#S58311443;ENSSSCT00000011464
ko00051	Fructose and mannose metabolism	1	81	1	0.523611	gnl|UG|Ssc#S39982552
ko00260	Glycine, serine and threonine metabolism	1	82	1	0.517226	ENSSSCT00000013502
ko01100	Metabolic pathways	46	2246	1	0.868644	ENSSSCT00000007660;gnl|UG|Ssc#S46880952;gnl|UG|Ssc#S35172271;ENSSSCT00000028506;gnl|UG|Ssc#S55323983;gnl|UG|Ssc#S58307069;gnl|UG|Ssc#S35171275;ENSSSCT00000005627;ENSSSCT00000003805;ENSSSCT00000015537;ENSSSCT00000010548;ENSSSCT00000026408;gnl|UG|Ssc#S55243118;gnl|UG|Ssc#S55318974;gnl|UG|Ssc#S30930815;ENSSSCT00000008969;gnl|UG|Ssc#S55324140;gnl|UG|Ssc#S35167457;ENSSSCT00000002248;ENSSSCT00000022924…
ko03420	Nucleotide excision repair	1	84	1	0.504911	gnl|UG|Ssc#S35166728
ko00600	Sphingolipid metabolism	1	85	1	0.498971	ENSSSCT00000007660
ko04728	Dopaminergic synapse	4	266	1	0.637782	ENSSSCT00000016697;ENSSSCT00000016782;ENSSSCT00000002650;ENSSSCT00000011464
ko05212	Pancreatic cancer	2	154	1	0.550812	gnl|UG|Ssc#S20116692;gnl|UG|Ssc#S58304887
ko03022	Basal transcription factors	1	91	1	0.466071	gnl|UG|Ssc#S46877184
ko03015	mRNA surveillance pathway	3	217	1	0.586348	ENSSSCT00000015664;gnl|UG|Ssc#S58302461;ENSSSCT00000018679
ko05217	Basal cell carcinoma	1	93	1	0.456048	gnl|UG|Ssc#S58311443
ko00620	Pyruvate metabolism	1	94	1	0.451197	ENSSSCT00000002248
ko04910	Insulin signaling pathway	5	334	1	0.634918	ENSSSCT00000031243;ENSSSCT00000002248;gnl|UG|Ssc#S58301848;gnl|UG|Ssc#S58307251;ENSSSCT00000032198
ko04721	Synaptic vesicle cycle	2	162	1	0.523611	ENSSSCT00000016265;gnl|UG|Ssc#S35165523
ko05142	Chagas disease (American trypanosomiasis)	4	281	1	0.603737	ENSSSCT00000016782;ENSSSCT00000002650;gnl|UG|Ssc#S20116789;ENSSSCT00000019290
ko05034	Alcoholism	4	282	1	0.601596	ENSSSCT00000016697;ENSSSCT00000016782;ENSSSCT00000005975;gnl|UG|Ssc#S58315177
ko04530	Tight junction	9	549	1	0.695287	gnl|UG|Ssc#S55326586;gnl|UG|Ssc#S58304403;gnl|UG|Ssc#S18359204;gnl|UG|Ssc#S55321662;ENSSSCT00000016782;ENSSSCT00000004640;gnl|UG|Ssc#S55295965;ENSSSCT00000019573;ENSSSCT00000011464
ko04930	Type II diabetes mellitus	1	98	1	0.432781	gnl|UG|Ssc#S50674927
ko04370	VEGF signaling pathway	2	166	1	0.510994	gnl|UG|Ssc#S35166016;ENSSSCT00000011464
ko05030	Cocaine addiction	1	100	1	0.424125	ENSSSCT00000016782
ko05214	Glioma	2	168	1	0.504911	gnl|UG|Ssc#S20116692;ENSSSCT00000011464
ko04621	NOD-like receptor signaling pathway	2	169	1	0.501923	ENSSSCT00000002815;ENSSSCT00000019290
ko04664	Fc epsilon RI signaling pathway	3	239	1	0.532374	gnl|UG|Ssc#S55321680;ENSSSCT00000016439;gnl|UG|Ssc#S6089840
ko05031	Amphetamine addiction	2	177	1	0.479237	ENSSSCT00000002650;ENSSSCT00000011464
ko05133	Pertussis	2	178	1	0.476545	ENSSSCT00000016782;ENSSSCT00000002650
ko04730	Long-term depression	2	178	1	0.476545	ENSSSCT00000016782;ENSSSCT00000011464
ko04146	Peroxisome	2	182	1	0.466071	gnl|UG|Ssc#S35164643;ENSSSCT00000017187
ko02010	ABC transporters	1	112	1	0.378683	gnl|UG|Ssc#S58305138
ko05220	Chronic myeloid leukemia	2	183	1	0.463525	gnl|UG|Ssc#S21929814;gnl|UG|Ssc#S20116287
ko05100	Bacterial invasion of epithelial cells	2	189	1	0.44881	ENSSSCT00000012643;gnl|UG|Ssc#S58302754
ko00982	Drug metabolism - cytochrome P450	1	119	1	0.356408	gnl|UG|Ssc#S35167446
ko04620	Toll-like receptor signaling pathway	2	192	1	0.441797	ENSSSCT00000002650;ENSSSCT00000009832
ko04120	Ubiquitin mediated proteolysis	4	324	1	0.523611	gnl|UG|Ssc#S58302998;gnl|UG|Ssc#S35166728;gnl|UG|Ssc#S35165464;ENSSSCT00000018330
ko00980	Metabolism of xenobiotics by cytochrome P450	1	130	1	0.32625	gnl|UG|Ssc#S35167446
ko04722	Neurotrophin signaling pathway	4	334	1	0.507934	gnl|UG|Ssc#S49954467;ENSSSCT00000013470;ENSSSCT00000013469;gnl|UG|Ssc#S58301127
ko05211	Renal cell carcinoma	1	133	1	0.318891	ENSSSCT00000016232
ko04970	Salivary secretion	2	209	1	0.405861	gnl|UG|Ssc#S55320113;ENSSSCT00000011464
ko04972	Pancreatic secretion	2	223	1	0.380381	gnl|UG|Ssc#S55320113;ENSSSCT00000011464
ko03010	Ribosome	4	359	1	0.472563	ENSSSCT00000027316;gnl|UG|Ssc#S40353888;gnl|UG|Ssc#S35326767;gnl|UG|Ssc#S35164089
ko00590	Arachidonic acid metabolism	1	153	1	0.277206	gnl|UG|Ssc#S55243118
ko00310	Lysine degradation	1	164	1	0.258613	gnl|UG|Ssc#S46879930
ko04720	Long-term potentiation	1	182	1	0.233036	ENSSSCT00000011464
ko04660	T cell receptor signaling pathway	3	347	1	0.366679	ENSSSCT00000016439;ENSSSCT00000016232;ENSSSCT00000002650
ko04912	GnRH signaling pathway	1	223	1	0.190191	gnl|UG|Ssc#S50838379
ko04080	Neuroactive ligand-receptor interaction	3	401	1	0.3173	gnl|UG|Ssc#S58303928;ENSSSCT00000028701;gnl|UG|Ssc#S58311020
ko04630	Jak-STAT signaling pathway	1	268	1	0.158256	gnl|UG|Ssc#S21929814

## Sheet: YK0vsYK1
Path_ID	Path_name	Number of DEGs	Number of all genes	FDR	enrichment	Gene_list
ko03008	Ribosome biogenesis in eukaryotes	23	160	6.43264e-11	7.77724	ENSSSCT00000028839;gnl|UG|Ssc#S46876310;ENSSSCT00000029669;gnl|UG|Ssc#S46877532;ENSSSCT00000017461;ENSSSCT00000007781;gnl|UG|Ssc#S48803429;ENSSSCT00000023504;ENSSSCT00000028168;gnl|UG|Ssc#S55327298;ENSSSCT00000025035;ENSSSCT00000027161;ENSSSCT00000026390;gnl|UG|Ssc#S35172802;ENSSSCT00000022996;gnl|UG|Ssc#S58309492;ENSSSCT00000019154;ENSSSCT00000022770;gnl|UG|Ssc#S58308229;ENSSSCT00000012031;ENSSS…
ko00970	Aminoacyl-tRNA biosynthesis	11	102	0.00126187	5.83458	gnl|UG|Ssc#S35170972;gnl|UG|Ssc#S58312334;gnl|UG|Ssc#S55319837;ENSSSCT00000024516;ENSSSCT00000011813;gnl|UG|Ssc#S50699622;ENSSSCT00000026684;ENSSSCT00000015019;gnl|UG|Ssc#S58314949;gnl|UG|Ssc#S35172810;gnl|UG|Ssc#S58301587
ko00030	Pentose phosphate pathway	7	50	0.0137448	7.57435	gnl|UG|Ssc#S35164231;gnl|UG|Ssc#S58304639;gnl|UG|Ssc#S58308454;ENSSSCT00000011982;gnl|UG|Ssc#S55326250;gnl|UG|Ssc#S55325370;gnl|UG|Ssc#S39982552
ko00010	Glycolysis / Gluconeogenesis	10	122	0.0280416	4.43463	gnl|UG|Ssc#S35164231;gnl|UG|Ssc#S58304639;gnl|UG|Ssc#S58308454;ENSSSCT00000011982;gnl|UG|Ssc#S35174175;gnl|UG|Ssc#S55326250;gnl|UG|Ssc#S55325370;gnl|UG|Ssc#S55318252;gnl|UG|Ssc#S39982552;gnl|UG|Ssc#S46878740
ko05169	Epstein-Barr virus infection	22	483	0.0289432	2.4643	gnl|UG|Ssc#S55321680;ENSSSCT00000028506;gnl|UG|Ssc#S55327094;ENSSSCT00000005627;gnl|UG|Ssc#S35169680;gnl|UG|Ssc#S35169553;gnl|UG|Ssc#S14897845;ENSSSCT00000010548;ENSSSCT00000026408;ENSSSCT00000019042;ENSSSCT00000008590;gnl|UG|Ssc#S21929814;gnl|UG|Ssc#S33209438;ENSSSCT00000011305;gnl|UG|Ssc#S58313532;gnl|UG|Ssc#S35168390;gnl|UG|Ssc#S35167905;ENSSSCT00000024405;gnl|UG|Ssc#S55325840;gnl|UG|Ssc#S3516…
ko04141	Protein processing in endoplasmic reticulum	17	366	0.128303	2.51296	ENSSSCT00000016389;ENSSSCT00000003652;gnl|UG|Ssc#S46880125;ENSSSCT00000005627;gnl|UG|Ssc#S35169680;gnl|UG|Ssc#S35169553;gnl|UG|Ssc#S14897845;ENSSSCT00000017033;ENSSSCT00000027988;ENSSSCT00000026684;ENSSSCT00000014757;ENSSSCT00000030998;gnl|UG|Ssc#S6091051;gnl|UG|Ssc#S37959691;gnl|UG|Ssc#S35164146;ENSSSCT00000002815;gnl|UG|Ssc#S58308898
ko00330	Arginine and proline metabolism	8	113	0.306728	3.83027	gnl|UG|Ssc#S35165470;gnl|UG|Ssc#S35167457;gnl|UG|Ssc#S35168404;gnl|UG|Ssc#S31107148;gnl|UG|Ssc#S55324084;ENSSSCT00000029896;gnl|UG|Ssc#S58315061;gnl|UG|Ssc#S35168058
ko03020	RNA polymerase	6	64	0.3128	5.07211	ENSSSCT00000028506;ENSSSCT00000010548;ENSSSCT00000026408;ENSSSCT00000008590;ENSSSCT00000011305;gnl|UG|Ssc#S57704942
ko00240	Pyrimidine metabolism	10	191	0.707296	2.83259	ENSSSCT00000028506;ENSSSCT00000010548;ENSSSCT00000026408;ENSSSCT00000008590;ENSSSCT00000011305;ENSSSCT00000004395;gnl|UG|Ssc#S55326703;gnl|UG|Ssc#S55327501;gnl|UG|Ssc#S57704942;gnl|UG|Ssc#S35166737
ko00270	Cysteine and methionine metabolism	5	63	1	4.29385	gnl|UG|Ssc#S35166787;ENSSSCT00000029896;gnl|UG|Ssc#S58315061;gnl|UG|Ssc#S55318252;gnl|UG|Ssc#S35168058
ko00230	Purine metabolism	14	359	1	2.10985	ENSSSCT00000028506;gnl|UG|Ssc#S55319290;gnl|UG|Ssc#S58308454;ENSSSCT00000010548;ENSSSCT00000026408;ENSSSCT00000008590;gnl|UG|Ssc#S58314217;gnl|UG|Ssc#S58310567;ENSSSCT00000011305;ENSSSCT00000001159;gnl|UG|Ssc#S38479071;gnl|UG|Ssc#S55327501;gnl|UG|Ssc#S46878740;gnl|UG|Ssc#S57704942
ko00480	Glutathione metabolism	6	95	1	3.417	gnl|UG|Ssc#S35167457;gnl|UG|Ssc#S31107148;ENSSSCT00000029896;gnl|UG|Ssc#S35168058;gnl|UG|Ssc#S35164912;gnl|UG|Ssc#S35167446
ko03050	Proteasome	5	68	1	3.97813	ENSSSCT00000019042;gnl|UG|Ssc#S35164185;gnl|UG|Ssc#S35168390;ENSSSCT00000024405;gnl|UG|Ssc#S18353912
ko03040	Spliceosome	13	334	1	2.10579	gnl|UG|Ssc#S35169680;gnl|UG|Ssc#S35169553;ENSSSCT00000009286;gnl|UG|Ssc#S14897845;gnl|UG|Ssc#S35167733;ENSSSCT00000004100;gnl|UG|Ssc#S35167855;gnl|UG|Ssc#S35169041;ENSSSCT00000004039;ENSSSCT00000022923;gnl|UG|Ssc#S58308031;gnl|UG|Ssc#S35164033;ENSSSCT00000018679
ko03013	RNA transport	14	385	1	1.96736	gnl|UG|Ssc#S58304584;gnl|UG|Ssc#S46878435;ENSSSCT00000006230;ENSSSCT00000008215;ENSSSCT00000027720;ENSSSCT00000027161;gnl|UG|Ssc#S35172802;gnl|UG|Ssc#S58304388;gnl|UG|Ssc#S58310340;ENSSSCT00000030998;ENSSSCT00000022923;gnl|UG|Ssc#S55320270;gnl|UG|Ssc#S35164033;ENSSSCT00000018679
ko00051	Fructose and mannose metabolism	5	81	1	3.33966	gnl|UG|Ssc#S35164231;gnl|UG|Ssc#S58304639;ENSSSCT00000011982;gnl|UG|Ssc#S55325370;gnl|UG|Ssc#S39982552
ko04623	Cytosolic DNA-sensing pathway	6	112	1	2.89835	ENSSSCT00000028506;ENSSSCT00000010548;ENSSSCT00000026408;ENSSSCT00000008590;ENSSSCT00000011305;gnl|UG|Ssc#S57704942
ko05164	Influenza A	14	433	1	1.74927	gnl|UG|Ssc#S55327094;ENSSSCT00000005627;gnl|UG|Ssc#S35169680;gnl|UG|Ssc#S35169553;gnl|UG|Ssc#S34273825;gnl|UG|Ssc#S14897845;ENSSSCT00000013802;ENSSSCT00000008215;gnl|UG|Ssc#S55326735;ENSSSCT00000027161;gnl|UG|Ssc#S35167905;ENSSSCT00000030998;gnl|UG|Ssc#S55322726;ENSSSCT00000019290
ko04010	MAPK signaling pathway	17	578	1	1.59125	gnl|UG|Ssc#S20116692;gnl|UG|Ssc#S55327094;gnl|UG|Ssc#S35169680;gnl|UG|Ssc#S35169553;gnl|UG|Ssc#S34273825;gnl|UG|Ssc#S35174061;gnl|UG|Ssc#S14897845;gnl|UG|Ssc#S20116409;gnl|UG|Ssc#S21929814;gnl|UG|Ssc#S55326680;ENSSSCT00000018048;gnl|UG|Ssc#S55326147;gnl|UG|Ssc#S35167905;ENSSSCT00000026684;gnl|UG|Ssc#S35169437;ENSSSCT00000016232;gnl|UG|Ssc#S35166016
ko00052	Galactose metabolism	3	49	1	3.3124	gnl|UG|Ssc#S35164231;gnl|UG|Ssc#S58308454;gnl|UG|Ssc#S55325370
ko01100	Metabolic pathways	51	2246	1	1.22851	ENSSSCT00000028506;gnl|UG|Ssc#S55319290;gnl|UG|Ssc#S55323983;gnl|UG|Ssc#S35164231;gnl|UG|Ssc#S58304639;ENSSSCT00000005627;ENSSSCT00000023627;gnl|UG|Ssc#S58308454;ENSSSCT00000010548;ENSSSCT00000026408;gnl|UG|Ssc#S55318974;gnl|UG|Ssc#S35165470;gnl|UG|Ssc#S55324140;gnl|UG|Ssc#S17525027;gnl|UG|Ssc#S35167457;ENSSSCT00000011813;ENSSSCT00000011982;gnl|UG|Ssc#S58314217;gnl|UG|Ssc#S30065897;gnl|UG|Ssc#S35…
ko04612	Antigen processing and presentation	8	249	1	1.73823	ENSSSCT00000003995;gnl|UG|Ssc#S35169680;gnl|UG|Ssc#S35169553;gnl|UG|Ssc#S14897845;gnl|UG|Ssc#S55325840;ENSSSCT00000012233;ENSSSCT00000002815;gnl|UG|Ssc#S55322726
ko00500	Starch and sucrose metabolism	4	99	1	2.18596	gnl|UG|Ssc#S58308454;gnl|UG|Ssc#S58313828;gnl|UG|Ssc#S55326250;gnl|UG|Ssc#S46880196
ko05134	Legionellosis	5	140	1	1.93223	gnl|UG|Ssc#S35169680;gnl|UG|Ssc#S35169553;gnl|UG|Ssc#S14897845;ENSSSCT00000030128;gnl|UG|Ssc#S58308898
ko00900	Terpenoid backbone biosynthesis	2	32	1	3.38141	ENSSSCT00000022340;ENSSSCT00000003739
ko00350	Tyrosine metabolism	3	73	1	2.22339	gnl|UG|Ssc#S17525027;ENSSSCT00000018839;ENSSSCT00000027328
ko04115	p53 signaling pathway	5	153	1	1.76806	gnl|UG|Ssc#S58301303;ENSSSCT00000022902;ENSSSCT00000009845;gnl|UG|Ssc#S35169437;gnl|UG|Ssc#S20116789
ko00450	Selenocompound metabolism	2	38	1	2.8475	gnl|UG|Ssc#S35174095;ENSSSCT00000026684
ko04973	Carbohydrate digestion and absorption	3	74	1	2.19334	gnl|UG|Ssc#S55320113;gnl|UG|Ssc#S55327094;ENSSSCT00000029556
ko04920	Adipocytokine signaling pathway	5	155	1	1.74524	gnl|UG|Ssc#S35169637;gnl|UG|Ssc#S55327094;gnl|UG|Ssc#S30065897;gnl|UG|Ssc#S58301848;gnl|UG|Ssc#S50674927
ko00750	Vitamin B6 metabolism	1	9	1	6.01139	gnl|UG|Ssc#S55318974
ko05168	Herpes simplex infection	10	378	1	1.43128	ENSSSCT00000005627;gnl|UG|Ssc#S34273825;ENSSSCT00000009286;gnl|UG|Ssc#S55325840;ENSSSCT00000030998;gnl|UG|Ssc#S58308031;gnl|UG|Ssc#S35164033;gnl|UG|Ssc#S55322726;ENSSSCT00000018330;ENSSSCT00000019290
ko04910	Insulin signaling pathway	9	334	1	1.45785	gnl|UG|Ssc#S35169637;gnl|UG|Ssc#S55327094;ENSSSCT00000011982;gnl|UG|Ssc#S58313828;gnl|UG|Ssc#S58301848;ENSSSCT00000003145;gnl|UG|Ssc#S58303593;gnl|UG|Ssc#S18943248;ENSSSCT00000018118
ko05144	Malaria	6	204	1	1.59125	ENSSSCT00000005288;gnl|UG|Ssc#S55325846;ENSSSCT00000008101;ENSSSCT00000015202;gnl|UG|Ssc#S58303107;ENSSSCT00000019290
ko04810	Regulation of actin cytoskeleton	13	533	1	1.31957	gnl|UG|Ssc#S20116692;ENSSSCT00000007911;gnl|UG|Ssc#S58315276;gnl|UG|Ssc#S35170816;gnl|UG|Ssc#S58308480;gnl|UG|Ssc#S18359204;gnl|UG|Ssc#S58302754;ENSSSCT00000024950;ENSSSCT00000016439;gnl|UG|Ssc#S35171141;ENSSSCT00000016232;gnl|UG|Ssc#S50180456;gnl|UG|Ssc#S57704942
ko04510	Focal adhesion	15	629	1	1.2902	gnl|UG|Ssc#S20116692;ENSSSCT00000007911;ENSSSCT00000031330;gnl|UG|Ssc#S55327094;ENSSSCT00000005288;ENSSSCT00000018048;gnl|UG|Ssc#S58308480;gnl|UG|Ssc#S18359204;gnl|UG|Ssc#S58302754;ENSSSCT00000016439;ENSSSCT00000016232;gnl|UG|Ssc#S58302860;ENSSSCT00000015202;gnl|UG|Ssc#S50180456;gnl|UG|Ssc#S57704942
ko05222	Small cell lung cancer	6	218	1	1.48906	gnl|UG|Ssc#S55327094;gnl|UG|Ssc#S35173398;gnl|UG|Ssc#S21929814;ENSSSCT00000025452;gnl|UG|Ssc#S58302754;ENSSSCT00000018330
ko04060	Cytokine-cytokine receptor interaction	8	312	1	1.38724	gnl|UG|Ssc#S20116692;ENSSSCT00000000768;gnl|UG|Ssc#S34273825;gnl|UG|Ssc#S20116293;ENSSSCT00000018351;gnl|UG|Ssc#S23213185;gnl|UG|Ssc#S55323233;ENSSSCT00000019290
ko00561	Glycerolipid metabolism	4	132	1	1.63947	gnl|UG|Ssc#S55324140;gnl|UG|Ssc#S58305261;gnl|UG|Ssc#S58302173;ENSSSCT00000023900
ko03018	RNA degradation	5	177	1	1.52832	ENSSSCT00000007781;ENSSSCT00000012370;gnl|UG|Ssc#S55319111;ENSSSCT00000015665;ENSSSCT00000031741
ko00564	Glycerophospholipid metabolism	5	178	1	1.51973	gnl|UG|Ssc#S55324140;gnl|UG|Ssc#S58305261;ENSSSCT00000024963;gnl|UG|Ssc#S58302173;gnl|UG|Ssc#S35167101
ko04350	TGF-beta signaling pathway	5	179	1	1.51124	ENSSSCT00000005288;gnl|UG|Ssc#S20116293;gnl|UG|Ssc#S21929814;ENSSSCT00000015202;gnl|UG|Ssc#S35173096
ko04971	Gastric acid secretion	5	180	1	1.50285	gnl|UG|Ssc#S55320113;ENSSSCT00000007911;gnl|UG|Ssc#S58308480;gnl|UG|Ssc#S6091051;gnl|UG|Ssc#S57704942
ko00340	Histidine metabolism	2	51	1	2.12167	ENSSSCT00000018839;ENSSSCT00000027328
ko05410	Hypertrophic cardiomyopathy (HCM)	7	275	1	1.37715	gnl|UG|Ssc#S58303082;ENSSSCT00000023627;ENSSSCT00000032134;gnl|UG|Ssc#S20116409;gnl|UG|Ssc#S58301848;gnl|UG|Ssc#S55320309;ENSSSCT00000007115
ko00620	Pyruvate metabolism	3	94	1	1.72668	gnl|UG|Ssc#S58309537;gnl|UG|Ssc#S55318252;gnl|UG|Ssc#S46878740
ko00520	Amino sugar and nucleotide sugar metabolism	3	95	1	1.7085	gnl|UG|Ssc#S58308454;gnl|UG|Ssc#S55326250;gnl|UG|Ssc#S46877746
ko03320	PPAR signaling pathway	5	186	1	1.45437	ENSSSCT00000024406;gnl|UG|Ssc#S30065897;gnl|UG|Ssc#S58303593;gnl|UG|Ssc#S50674927;gnl|UG|Ssc#S35164729
ko04110	Cell cycle	6	235	1	1.38134	gnl|UG|Ssc#S58301303;gnl|UG|Ssc#S21929814;gnl|UG|Ssc#S55326680;ENSSSCT00000031444;gnl|UG|Ssc#S35169437;ENSSSCT00000018330
ko04930	Type II diabetes mellitus	3	98	1	1.6562	gnl|UG|Ssc#S6666019;gnl|UG|Ssc#S50674927;gnl|UG|Ssc#S46878740
ko04145	Phagosome	11	482	1	1.2347	gnl|UG|Ssc#S55321680;ENSSSCT00000005288;ENSSSCT00000014831;ENSSSCT00000017033;gnl|UG|Ssc#S46877883;gnl|UG|Ssc#S55325840;ENSSSCT00000012233;gnl|UG|Ssc#S35165523;ENSSSCT00000015202;gnl|UG|Ssc#S46876265;gnl|UG|Ssc#S55322726
ko00410	beta-Alanine metabolism	2	59	1	1.83398	ENSSSCT00000029896;gnl|UG|Ssc#S35168058
ko04012	ErbB signaling pathway	5	208	1	1.30054	gnl|UG|Ssc#S20116692;gnl|UG|Ssc#S55327094;gnl|UG|Ssc#S21929814;ENSSSCT00000016232;gnl|UG|Ssc#S35169482
ko05213	Endometrial cancer	3	115	1	1.41137	gnl|UG|Ssc#S20116692;gnl|UG|Ssc#S55327094;gnl|UG|Ssc#S21929814
ko04610	Complement and coagulation cascades	5	215	1	1.2582	ENSSSCT00000019112;gnl|UG|Ssc#S35167144;ENSSSCT00000001564;gnl|UG|Ssc#S20116789;gnl|UG|Ssc#S35171683
ko04062	Chemokine signaling pathway	7	317	1	1.19469	gnl|UG|Ssc#S55327094;gnl|UG|Ssc#S58315276;ENSSSCT00000016697;ENSSSCT00000016439;ENSSSCT00000016232;gnl|UG|Ssc#S27599556;ENSSSCT00000019290
ko03015	mRNA surveillance pathway	5	217	1	1.2466	ENSSSCT00000015664;ENSSSCT00000027161;ENSSSCT00000022923;gnl|UG|Ssc#S35164033;ENSSSCT00000018679
ko04512	ECM-receptor interaction	7	320	1	1.18349	ENSSSCT00000031330;ENSSSCT00000005288;gnl|UG|Ssc#S58313532;ENSSSCT00000008101;gnl|UG|Ssc#S58302754;gnl|UG|Ssc#S58302860;ENSSSCT00000015202
ko04614	Renin-angiotensin system	1	26	1	2.08087	gnl|UG|Ssc#S34273825
ko05162	Measles	9	428	1	1.13767	gnl|UG|Ssc#S55321680;gnl|UG|Ssc#S55327094;ENSSSCT00000005627;gnl|UG|Ssc#S35169680;gnl|UG|Ssc#S35169553;gnl|UG|Ssc#S34273825;gnl|UG|Ssc#S14897845;ENSSSCT00000014831;ENSSSCT00000030998
ko05219	Bladder cancer	2	74	1	1.46223	gnl|UG|Ssc#S20116692;gnl|UG|Ssc#S21929814
ko04666	Fc gamma R-mediated phagocytosis	7	328	1	1.15463	gnl|UG|Ssc#S55321680;gnl|UG|Ssc#S55327094;ENSSSCT00000032353;ENSSSCT00000024950;ENSSSCT00000016439;gnl|UG|Ssc#S35171141;ENSSSCT00000016232
ko04964	Proximal tubule bicarbonate reclamation	1	29	1	1.8656	gnl|UG|Ssc#S55320113
ko04142	Lysosome	5	232	1	1.166	ENSSSCT00000003995;gnl|UG|Ssc#S46878290;ENSSSCT00000012233;gnl|UG|Ssc#S35165523;ENSSSCT00000000383
ko05211	Renal cell carcinoma	3	133	1	1.22036	gnl|UG|Ssc#S55327094;ENSSSCT00000016232;ENSSSCT00000002196
ko05012	Parkinson's disease	6	290	1	1.11936	gnl|UG|Ssc#S35165420;gnl|UG|Ssc#S55323983;ENSSSCT00000013802;gnl|UG|Ssc#S55326735;gnl|UG|Ssc#S6012685;gnl|UG|Ssc#S35174207
ko04914	Progesterone-mediated oocyte maturation	4	186	1	1.16349	gnl|UG|Ssc#S55327094;gnl|UG|Ssc#S58301303;gnl|UG|Ssc#S55326680;ENSSSCT00000002815
ko03430	Mismatch repair	1	33	1	1.63947	gnl|UG|Ssc#S55318829
ko05143	African trypanosomiasis	3	139	1	1.16768	gnl|UG|Ssc#S55321680;gnl|UG|Ssc#S34273825;gnl|UG|Ssc#S55325846
ko05166	HTLV-I infection	12	624	1	1.04043	gnl|UG|Ssc#S55327094;ENSSSCT00000000768;gnl|UG|Ssc#S21929814;ENSSSCT00000013802;gnl|UG|Ssc#S35173026;gnl|UG|Ssc#S55326735;gnl|UG|Ssc#S35167905;ENSSSCT00000014174;gnl|UG|Ssc#S55325840;ENSSSCT00000031444;gnl|UG|Ssc#S55322726;ENSSSCT00000015660
ko04260	Cardiac muscle contraction	3	141	1	1.15112	gnl|UG|Ssc#S55320113;gnl|UG|Ssc#S55323983;gnl|UG|Ssc#S20116409
ko05414	Dilated cardiomyopathy	7	357	1	1.06083	gnl|UG|Ssc#S55321680;gnl|UG|Ssc#S58303082;ENSSSCT00000023627;ENSSSCT00000032134;gnl|UG|Ssc#S20116409;gnl|UG|Ssc#S55320309;ENSSSCT00000007115
ko00563	Glycosylphosphatidylinositol(GPI)-anchor biosynthesis	1	37	1	1.46223	gnl|UG|Ssc#S51750614
ko05416	Viral myocarditis	10	531	1	1.01888	gnl|UG|Ssc#S55321680;ENSSSCT00000032134;gnl|UG|Ssc#S58304403;gnl|UG|Ssc#S55325840;gnl|UG|Ssc#S58304401;gnl|UG|Ssc#S55295965;gnl|UG|Ssc#S40831913;gnl|UG|Ssc#S43509666;ENSSSCT00000019573;gnl|UG|Ssc#S55322726
ko03060	Protein export	1	40	1	1.35256	ENSSSCT00000017033
ko04966	Collecting duct acid secretion	1	41	1	1.31957	gnl|UG|Ssc#S35165523
ko05160	Hepatitis C	5	263	1	1.02856	gnl|UG|Ssc#S20116692;gnl|UG|Ssc#S55327094;ENSSSCT00000005627;ENSSSCT00000025452;ENSSSCT00000030998
ko04630	Jak-STAT signaling pathway	5	268	1	1.00938	gnl|UG|Ssc#S55327094;gnl|UG|Ssc#S21929814;ENSSSCT00000018351;ENSSSCT00000025452;gnl|UG|Ssc#S55323233
ko05030	Cocaine addiction	2	100	1	1.08205	ENSSSCT00000032297;gnl|UG|Ssc#S35167905
ko00532	Glycosaminoglycan biosynthesis - chondroitin sulfate	1	45	1	1.20228	ENSSSCT00000023627
ko04330	Notch signaling pathway	2	106	1	1.0208	gnl|UG|Ssc#S33209438;gnl|UG|Ssc#S51750135
ko04144	Endocytosis	10	562	1	0.962678	gnl|UG|Ssc#S20116692;gnl|UG|Ssc#S35169680;gnl|UG|Ssc#S35169553;ENSSSCT00000031416;gnl|UG|Ssc#S14897845;gnl|UG|Ssc#S46877883;gnl|UG|Ssc#S55325840;ENSSSCT00000028797;gnl|UG|Ssc#S58308898;gnl|UG|Ssc#S35169482
ko05145	Toxoplasmosis	5	282	1	0.959264	gnl|UG|Ssc#S55327094;gnl|UG|Ssc#S35169680;gnl|UG|Ssc#S35169553;gnl|UG|Ssc#S14897845;gnl|UG|Ssc#S55322726
ko04621	NOD-like receptor signaling pathway	3	169	1	0.9604	ENSSSCT00000004968;ENSSSCT00000002815;ENSSSCT00000019290
ko05215	Prostate cancer	3	170	1	0.95475	gnl|UG|Ssc#S20116692;gnl|UG|Ssc#S55327094;ENSSSCT00000002815
ko03440	Homologous recombination	1	52	1	1.04043	gnl|UG|Ssc#S55318829
ko00250	Alanine, aspartate and glutamate metabolism	1	52	1	1.04043	gnl|UG|Ssc#S38479071
ko05332	Graft-versus-host disease	3	173	1	0.938194	gnl|UG|Ssc#S34273825;gnl|UG|Ssc#S55325840;gnl|UG|Ssc#S55322726
ko00630	Glyoxylate and dicarboxylate metabolism	1	53	1	1.0208	ENSSSCT00000014528
ko05132	Salmonella infection	4	234	1	0.924829	ENSSSCT00000018048;gnl|UG|Ssc#S35170816;ENSSSCT00000024950;gnl|UG|Ssc#S35171141
ko04210	Apoptosis	3	179	1	0.906746	gnl|UG|Ssc#S55327094;gnl|UG|Ssc#S34273825;gnl|UG|Ssc#S35167069
ko00982	Drug metabolism - cytochrome P450	2	119	1	0.909286	gnl|UG|Ssc#S35164912;gnl|UG|Ssc#S35167446
ko05033	Nicotine addiction	1	56	1	0.966116	ENSSSCT00000032297
ko05221	Acute myeloid leukemia	2	121	1	0.894256	gnl|UG|Ssc#S55327094;gnl|UG|Ssc#S21929814
ko05323	Rheumatoid arthritis	5	304	1	0.889844	gnl|UG|Ssc#S55321680;ENSSSCT00000012233;gnl|UG|Ssc#S35165523;gnl|UG|Ssc#S55322726;ENSSSCT00000019290
ko05330	Allograft rejection	4	248	1	0.872621	gnl|UG|Ssc#S55321680;gnl|UG|Ssc#S34273825;gnl|UG|Ssc#S55325840;gnl|UG|Ssc#S55322726
ko05223	Non-small cell lung cancer	2	125	1	0.86564	gnl|UG|Ssc#S20116692;gnl|UG|Ssc#S55327094
ko04940	Type I diabetes mellitus	3	188	1	0.863338	gnl|UG|Ssc#S34273825;gnl|UG|Ssc#S55325840;gnl|UG|Ssc#S55322726
ko03030	DNA replication	1	61	1	0.886926	gnl|UG|Ssc#S55318829
ko05100	Bacterial invasion of epithelial cells	3	189	1	0.85877	gnl|UG|Ssc#S58302754;ENSSSCT00000024950;gnl|UG|Ssc#S35171141
ko00983	Drug metabolism - other enzymes	1	62	1	0.872621	gnl|UG|Ssc#S35166737
ko05216	Thyroid cancer	1	62	1	0.872621	gnl|UG|Ssc#S21929814
ko04530	Tight junction	9	549	1	0.886926	gnl|UG|Ssc#S55327094;gnl|UG|Ssc#S58304403;gnl|UG|Ssc#S58304401;gnl|UG|Ssc#S18359204;gnl|UG|Ssc#S55295965;gnl|UG|Ssc#S40831913;gnl|UG|Ssc#S43509666;gnl|UG|Ssc#S50180456;ENSSSCT00000019573
ko05210	Colorectal cancer	2	128	1	0.845352	gnl|UG|Ssc#S55327094;gnl|UG|Ssc#S21929814
ko00980	Metabolism of xenobiotics by cytochrome P450	2	130	1	0.832346	gnl|UG|Ssc#S35164912;gnl|UG|Ssc#S35167446
ko04020	Calcium signaling pathway	9	556	1	0.87576	gnl|UG|Ssc#S55321680;ENSSSCT00000007911;ENSSSCT00000013802;gnl|UG|Ssc#S58308480;gnl|UG|Ssc#S55326735;ENSSSCT00000003145;gnl|UG|Ssc#S20116663;gnl|UG|Ssc#S57704942;gnl|UG|Ssc#S35169482
ko03410	Base excision repair	1	66	1	0.819735	gnl|UG|Ssc#S20347646
ko05218	Melanoma	2	135	1	0.801519	gnl|UG|Ssc#S20116692;gnl|UG|Ssc#S55327094
ko00760	Nicotinate and nicotinamide metabolism	1	68	1	0.795625	gnl|UG|Ssc#S27600966
ko00860	Porphyrin and chlorophyll metabolism	1	70	1	0.772893	ENSSSCT00000011813
ko00640	Propanoate metabolism	1	71	1	0.762007	gnl|UG|Ssc#S55318252
ko05412	Arrhythmogenic right ventricular cardiomyopathy (ARVC)	3	209	1	0.776591	ENSSSCT00000032134;gnl|UG|Ssc#S20116409;ENSSSCT00000007115
ko04724	Glutamatergic synapse	4	275	1	0.786946	gnl|UG|Ssc#S55322211;gnl|UG|Ssc#S46878329;ENSSSCT00000032297;ENSSSCT00000016697
ko05320	Autoimmune thyroid disease	4	277	1	0.781264	gnl|UG|Ssc#S55321680;gnl|UG|Ssc#S34273825;gnl|UG|Ssc#S55325840;gnl|UG|Ssc#S55322726
ko04977	Vitamin digestion and absorption	1	76	1	0.711875	gnl|UG|Ssc#S58311107
ko00190	Oxidative phosphorylation	4	279	1	0.775663	gnl|UG|Ssc#S55323983;gnl|UG|Ssc#S6012685;gnl|UG|Ssc#S35174207;gnl|UG|Ssc#S35165523
ko05142	Chagas disease (American trypanosomiasis)	4	281	1	0.770142	gnl|UG|Ssc#S55327094;gnl|UG|Ssc#S34273825;gnl|UG|Ssc#S20116789;ENSSSCT00000019290
ko05034	Alcoholism	4	282	1	0.767411	ENSSSCT00000032297;ENSSSCT00000016697;gnl|UG|Ssc#S35167905;gnl|UG|Ssc#S35171385
ko04727	GABAergic synapse	2	153	1	0.707222	ENSSSCT00000023223;ENSSSCT00000016697
ko05212	Pancreatic cancer	2	154	1	0.70263	gnl|UG|Ssc#S20116692;gnl|UG|Ssc#S55327094
ko00260	Glycine, serine and threonine metabolism	1	82	1	0.659787	gnl|UG|Ssc#S35168404
ko00140	Steroid hormone biosynthesis	1	83	1	0.651837	ENSSSCT00000029185
ko03420	Nucleotide excision repair	1	84	1	0.644077	gnl|UG|Ssc#S58315329
ko00380	Tryptophan metabolism	1	86	1	0.629099	ENSSSCT00000014528
ko04640	Hematopoietic cell lineage	3	236	1	0.687744	gnl|UG|Ssc#S55321680;gnl|UG|Ssc#S58313532;gnl|UG|Ssc#S55323233
ko04370	VEGF signaling pathway	2	166	1	0.651837	gnl|UG|Ssc#S55327094;gnl|UG|Ssc#S35166016
ko04070	Phosphatidylinositol signaling system	3	237	1	0.684842	gnl|UG|Ssc#S55324140;gnl|UG|Ssc#S58305261;gnl|UG|Ssc#S20116663
ko04662	B cell receptor signaling pathway	3	237	1	0.684842	gnl|UG|Ssc#S55321680;gnl|UG|Ssc#S55327094;ENSSSCT00000016439
ko05214	Glioma	2	168	1	0.644077	gnl|UG|Ssc#S20116692;gnl|UG|Ssc#S55327094
ko04664	Fc epsilon RI signaling pathway	3	239	1	0.679111	gnl|UG|Ssc#S55321680;gnl|UG|Ssc#S55327094;ENSSSCT00000016439
ko05032	Morphine addiction	2	169	1	0.640266	ENSSSCT00000028701;ENSSSCT00000016697
ko03460	Fanconi anemia pathway	1	94	1	0.575559	gnl|UG|Ssc#S58315329
ko04672	Intestinal immune network for IgA production	3	244	1	0.665195	gnl|UG|Ssc#S55321680;ENSSSCT00000000768;gnl|UG|Ssc#S55322726
ko05322	Systemic lupus erythematosus	5	381	1	0.710007	gnl|UG|Ssc#S55321680;ENSSSCT00000004100;gnl|UG|Ssc#S35169041;gnl|UG|Ssc#S35171385;gnl|UG|Ssc#S55322726
ko05020	Prion diseases	1	97	1	0.557758	ENSSSCT00000015660
ko04974	Protein digestion and absorption	3	247	1	0.657115	gnl|UG|Ssc#S55320113;gnl|UG|Ssc#S58302860;ENSSSCT00000005921
ko04650	Natural killer cell mediated cytotoxicity	4	317	1	0.682681	gnl|UG|Ssc#S55321680;gnl|UG|Ssc#S34273825;ENSSSCT00000016439;ENSSSCT00000016232
ko04978	Mineral absorption	1	98	1	0.552066	gnl|UG|Ssc#S55320113
ko00071	Fatty acid metabolism	1	98	1	0.552066	gnl|UG|Ssc#S30065897
ko05031	Amphetamine addiction	2	177	1	0.611328	ENSSSCT00000032297;gnl|UG|Ssc#S35167905
ko04120	Ubiquitin mediated proteolysis	4	324	1	0.667932	ENSSSCT00000025452;gnl|UG|Ssc#S35164146;gnl|UG|Ssc#S58307937;ENSSSCT00000018330
ko04960	Aldosterone-regulated sodium reabsorption	1	102	1	0.530417	gnl|UG|Ssc#S55320113
ko04146	Peroxisome	2	182	1	0.594533	gnl|UG|Ssc#S30065897;ENSSSCT00000014528
ko05152	Tuberculosis	7	524	1	0.722743	gnl|UG|Ssc#S55321680;gnl|UG|Ssc#S55327094;ENSSSCT00000014831;ENSSSCT00000015665;gnl|UG|Ssc#S46877883;gnl|UG|Ssc#S35165523;gnl|UG|Ssc#S55322726
ko05220	Chronic myeloid leukemia	2	183	1	0.591284	gnl|UG|Ssc#S55327094;gnl|UG|Ssc#S21929814
ko04670	Leukocyte transendothelial migration	4	326	1	0.663834	gnl|UG|Ssc#S18359204;ENSSSCT00000016439;ENSSSCT00000016488;gnl|UG|Ssc#S50180456
ko04961	Endocrine and other factor-regulated calcium reabsorption	1	104	1	0.520216	gnl|UG|Ssc#S55320113
ko05200	Pathways in cancer	10	730	1	0.74113	gnl|UG|Ssc#S20116692;gnl|UG|Ssc#S55327094;gnl|UG|Ssc#S34273825;gnl|UG|Ssc#S35173398;gnl|UG|Ssc#S21929814;ENSSSCT00000025452;gnl|UG|Ssc#S58302754;ENSSSCT00000002815;ENSSSCT00000002196;ENSSSCT00000018330
ko04728	Dopaminergic synapse	3	266	1	0.610179	gnl|UG|Ssc#S55327094;ENSSSCT00000016697;gnl|UG|Ssc#S35167905
ko04725	Cholinergic synapse	2	193	1	0.560648	gnl|UG|Ssc#S55327094;ENSSSCT00000016697
ko00280	Valine, leucine and isoleucine degradation	1	112	1	0.483058	ENSSSCT00000005627
ko02010	ABC transporters	1	112	1	0.483058	gnl|UG|Ssc#S6666019
ko05016	Huntington's disease	5	415	1	0.651837	gnl|UG|Ssc#S35169637;gnl|UG|Ssc#S55323983;ENSSSCT00000026408;ENSSSCT00000013802;gnl|UG|Ssc#S55326735
ko05140	Leishmaniasis	2	199	1	0.543744	gnl|UG|Ssc#S55321680;gnl|UG|Ssc#S55322726
ko04660	T cell receptor signaling pathway	4	347	1	0.62366	gnl|UG|Ssc#S55327094;gnl|UG|Ssc#S55326147;ENSSSCT00000016439;ENSSSCT00000016232
ko04540	Gap junction	2	202	1	0.535668	gnl|UG|Ssc#S20116692;gnl|UG|Ssc#S46876265
ko05150	Staphylococcus aureus infection	3	279	1	0.581747	gnl|UG|Ssc#S55321680;ENSSSCT00000001564;gnl|UG|Ssc#S55322726
ko03010	Ribosome	4	359	1	0.602813	gnl|UG|Ssc#S40353888;gnl|UG|Ssc#S35164467;gnl|UG|Ssc#S35326767;ENSSSCT00000027250
ko05310	Asthma	2	209	1	0.517727	gnl|UG|Ssc#S55321680;gnl|UG|Ssc#S55322726
ko04150	mTOR signaling pathway	1	125	1	0.43282	gnl|UG|Ssc#S55327094
ko04380	Osteoclast differentiation	3	289	1	0.561618	gnl|UG|Ssc#S55327094;ENSSSCT00000014174;gnl|UG|Ssc#S58312758
ko05202	Transcriptional misregulation in cancer	6	518	1	0.62667	gnl|UG|Ssc#S55321680;gnl|UG|Ssc#S20116349;gnl|UG|Ssc#S21929814;ENSSSCT00000007099;ENSSSCT00000026684;gnl|UG|Ssc#S35171385
ko05340	Primary immunodeficiency	1	136	1	0.397813	gnl|UG|Ssc#S55321680
ko04976	Bile secretion	1	137	1	0.394909	gnl|UG|Ssc#S55320113
ko00562	Inositol phosphate metabolism	1	138	1	0.392047	gnl|UG|Ssc#S20116663
ko04270	Vascular smooth muscle contraction	3	311	1	0.521889	ENSSSCT00000007911;gnl|UG|Ssc#S58308480;gnl|UG|Ssc#S57704942
ko05146	Amoebiasis	4	388	1	0.557758	gnl|UG|Ssc#S55321680;gnl|UG|Ssc#S58302754;gnl|UG|Ssc#S58302860;gnl|UG|Ssc#S35166016
ko05014	Amyotrophic lateral sclerosis (ALS)	1	144	1	0.375712	ENSSSCT00000014528
ko04310	Wnt signaling pathway	3	331	1	0.490355	gnl|UG|Ssc#S21929814;gnl|UG|Ssc#S35166211;ENSSSCT00000014174
ko04722	Neurotrophin signaling pathway	3	334	1	0.485951	gnl|UG|Ssc#S55327094;gnl|UG|Ssc#S34273825;gnl|UG|Ssc#S49954467
ko04064	NF-kappa B signaling pathway	3	336	1	0.483058	gnl|UG|Ssc#S55321680;ENSSSCT00000000768;ENSSSCT00000025452
ko04721	Synaptic vesicle cycle	1	162	1	0.333966	gnl|UG|Ssc#S35165523
ko05133	Pertussis	1	178	1	0.303947	gnl|UG|Ssc#S35171683
ko04723	Retrograde endocannabinoid signaling	1	186	1	0.290874	ENSSSCT00000016697
ko04620	Toll-like receptor signaling pathway	1	192	1	0.281784	gnl|UG|Ssc#S55327094
ko04514	Cell adhesion molecules (CAMs)	3	399	1	0.406786	gnl|UG|Ssc#S55325840;ENSSSCT00000008101;gnl|UG|Ssc#S55322726
ko04080	Neuroactive ligand-receptor interaction	3	401	1	0.404757	gnl|UG|Ssc#S34273825;ENSSSCT00000032297;ENSSSCT00000028701
ko04970	Salivary secretion	1	209	1	0.258864	gnl|UG|Ssc#S55320113
ko04972	Pancreatic secretion	1	223	1	0.242612	gnl|UG|Ssc#S55320113
ko04520	Adherens junction	1	229	1	0.236255	gnl|UG|Ssc#S58303593
ko04726	Serotonergic synapse	1	239	1	0.22637	ENSSSCT00000016697
ko05010	Alzheimer's disease	1	394	1	0.137316	gnl|UG|Ssc#S55323983
ko04360	Axon guidance	1	418	1	0.129432	ENSSSCT00000016232
ko04740	Olfactory transduction	1	1353	1	0.0399871	ENSSSCT00000027161

## Sheet: YK1vsYK3
Path_ID	Path_name	Number of DEGs	Number of all genes	FDR	enrichment	Gene_list
ko05016	Huntington's disease	5	415	0.0417312	7.15392	gnl|UG|Ssc#S55323983;gnl|UG|Ssc#S35164643;gnl|UG|Ssc#S55326735;ENSSSCT00000013422;ENSSSCT00000010859
ko05012	Parkinson's disease	4	290	0.092673	8.19	gnl|UG|Ssc#S55323983;gnl|UG|Ssc#S55326735;ENSSSCT00000013422;ENSSSCT00000010859
ko04260	Cardiac muscle contraction	3	141	0.114723	12.6335	gnl|UG|Ssc#S55323983;ENSSSCT00000005302;ENSSSCT00000010859
ko00860	Porphyrin and chlorophyll metabolism	2	70	0.41202	16.965	ENSSSCT00000017636;gnl|UG|Ssc#S55319765
ko00051	Fructose and mannose metabolism	2	81	0.542241	14.6611	gnl|UG|Ssc#S35172038;gnl|UG|Ssc#S58304639
ko05410	Hypertrophic cardiomyopathy (HCM)	3	275	0.71442	6.47755	ENSSSCT00000005302;gnl|UG|Ssc#S23213371;ENSSSCT00000031716
ko00480	Glutathione metabolism	2	95	0.7308	12.5005	gnl|UG|Ssc#S55321214;gnl|UG|Ssc#S35172232
ko00190	Oxidative phosphorylation	3	279	0.74214	6.38468	gnl|UG|Ssc#S55323983;ENSSSCT00000013422;ENSSSCT00000010859
ko04978	Mineral absorption	2	98	0.7749	12.1179	ENSSSCT00000017636;gnl|UG|Ssc#S55319765
ko05414	Dilated cardiomyopathy	3	357	1	4.98971	ENSSSCT00000005302;gnl|UG|Ssc#S23213371;ENSSSCT00000031716
ko00061	Fatty acid biosynthesis	1	15	1	39.585	gnl|UG|Ssc#S38794848
ko05010	Alzheimer's disease	3	394	1	4.52113	gnl|UG|Ssc#S55323983;ENSSSCT00000013422;ENSSSCT00000010859
ko01100	Metabolic pathways	8	2246	1	2.11496	gnl|UG|Ssc#S55323983;gnl|UG|Ssc#S35172038;gnl|UG|Ssc#S58304639;ENSSSCT00000009375;ENSSSCT00000013422;gnl|UG|Ssc#S38794848;ENSSSCT00000010859;ENSSSCT00000016713
ko05164	Influenza A	3	433	1	4.11391	gnl|UG|Ssc#S55325605;gnl|UG|Ssc#S55326735;ENSSSCT00000009832
ko05416	Viral myocarditis	3	531	1	3.35466	gnl|UG|Ssc#S58304403;gnl|UG|Ssc#S23213371;gnl|UG|Ssc#S43509666
ko00040	Pentose and glucuronate interconversions	1	44	1	13.4949	gnl|UG|Ssc#S35172038
ko00062	Fatty acid elongation	1	47	1	12.6335	ENSSSCT00000009375
ko00052	Galactose metabolism	1	49	1	12.1179	gnl|UG|Ssc#S35172038
ko00030	Pentose phosphate pathway	1	50	1	11.8755	gnl|UG|Ssc#S58304639
ko00250	Alanine, aspartate and glutamate metabolism	1	52	1	11.4187	ENSSSCT00000016713
ko03040	Spliceosome	2	334	1	3.55554	gnl|UG|Ssc#S55325605;gnl|UG|Ssc#S35167733
ko04141	Protein processing in endoplasmic reticulum	2	366	1	3.24467	gnl|UG|Ssc#S55325605;gnl|UG|Ssc#S6091051
ko00620	Pyruvate metabolism	1	94	1	6.31676	gnl|UG|Ssc#S35172038
ko05020	Prion diseases	1	97	1	6.12139	gnl|UG|Ssc#S35164643
ko00071	Fatty acid metabolism	1	98	1	6.05893	ENSSSCT00000009375
ko00280	Valine, leucine and isoleucine degradation	1	112	1	5.30156	ENSSSCT00000009375
ko04623	Cytosolic DNA-sensing pathway	1	112	1	5.30156	ENSSSCT00000009832
ko00982	Drug metabolism - cytochrome P450	1	119	1	4.98971	gnl|UG|Ssc#S55321214
ko00010	Glycolysis / Gluconeogenesis	1	122	1	4.86701	gnl|UG|Ssc#S58304639
ko04622	RIG-I-like receptor signaling pathway	1	126	1	4.7125	ENSSSCT00000009832
ko05210	Colorectal cancer	1	128	1	4.63887	gnl|UG|Ssc#S58315292
ko00980	Metabolism of xenobiotics by cytochrome P450	1	130	1	4.5675	gnl|UG|Ssc#S55321214
ko00561	Glycerolipid metabolism	1	132	1	4.4983	gnl|UG|Ssc#S35172038
ko05340	Primary immunodeficiency	1	136	1	4.36599	gnl|UG|Ssc#S58309889
ko05134	Legionellosis	1	140	1	4.24125	gnl|UG|Ssc#S55325605
ko05014	Amyotrophic lateral sclerosis (ALS)	1	144	1	4.12344	gnl|UG|Ssc#S35164643
ko00590	Arachidonic acid metabolism	1	153	1	3.88088	gnl|UG|Ssc#S35172232
ko04530	Tight junction	2	549	1	2.16311	gnl|UG|Ssc#S58304403;gnl|UG|Ssc#S43509666
ko04971	Gastric acid secretion	1	180	1	3.29875	gnl|UG|Ssc#S6091051
ko04146	Peroxisome	1	182	1	3.2625	gnl|UG|Ssc#S35164643
ko04620	Toll-like receptor signaling pathway	1	192	1	3.09258	ENSSSCT00000009832
ko05166	HTLV-I infection	2	624	1	1.90312	gnl|UG|Ssc#S55326735;ENSSSCT00000016988
ko05412	Arrhythmogenic right ventricular cardiomyopathy (ARVC)	1	209	1	2.84103	gnl|UG|Ssc#S23213371
ko04672	Intestinal immune network for IgA production	1	244	1	2.4335	gnl|UG|Ssc#S58309889
ko04612	Antigen processing and presentation	1	249	1	2.38464	gnl|UG|Ssc#S55325605
ko05145	Toxoplasmosis	1	282	1	2.10559	gnl|UG|Ssc#S55325605
ko04270	Vascular smooth muscle contraction	1	311	1	1.90924	ENSSSCT00000011432
ko04060	Cytokine-cytokine receptor interaction	1	312	1	1.90312	ENSSSCT00000009832
ko04062	Chemokine signaling pathway	1	317	1	1.87311	ENSSSCT00000009832
ko04120	Ubiquitin mediated proteolysis	1	324	1	1.83264	gnl|UG|Ssc#S58307937
ko04310	Wnt signaling pathway	1	331	1	1.79388	ENSSSCT00000015686
ko04910	Insulin signaling pathway	1	334	1	1.77777	gnl|UG|Ssc#S38794848
ko04722	Neurotrophin signaling pathway	1	334	1	1.77777	gnl|UG|Ssc#S49954467
ko03010	Ribosome	1	359	1	1.65397	ENSSSCT00000027316
ko04514	Cell adhesion molecules (CAMs)	1	399	1	1.48816	gnl|UG|Ssc#S58315292
ko04360	Axon guidance	1	418	1	1.42051	gnl|UG|Ssc#S58315292
ko05162	Measles	1	428	1	1.38732	gnl|UG|Ssc#S55325605
ko05169	Epstein-Barr virus infection	1	483	1	1.22935	gnl|UG|Ssc#S55325605
ko05202	Transcriptional misregulation in cancer	1	518	1	1.14628	gnl|UG|Ssc#S20116349
ko04020	Calcium signaling pathway	1	556	1	1.06794	gnl|UG|Ssc#S55326735
ko04144	Endocytosis	1	562	1	1.05654	gnl|UG|Ssc#S55325605
ko04010	MAPK signaling pathway	1	578	1	1.02729	gnl|UG|Ssc#S55325605
ko05200	Pathways in cancer	1	730	1	0.81339	gnl|UG|Ssc#S58315292

## Sheet: YK3vsYK5
Path_ID	Path_name	Number of DEGs	Number of all genes	FDR	enrichment	Gene_list
ko00630	Glyoxylate and dicarboxylate metabolism	3	53	0.0680264	18.6722	gnl|UG|Ssc#S35173413;ENSSSCT00000015570;ENSSSCT00000000070
ko05134	Legionellosis	4	140	0.0996008	9.425	gnl|UG|Ssc#S55325605;gnl|UG|Ssc#S35169680;gnl|UG|Ssc#S17514632;gnl|UG|Ssc#S19690473
ko05016	Huntington's disease	6	415	0.178672	4.76928	gnl|UG|Ssc#S35169637;gnl|UG|Ssc#S55323983;gnl|UG|Ssc#S55326735;ENSSSCT00000013422;gnl|UG|Ssc#S39802615;gnl|UG|Ssc#S18291998
ko05012	Parkinson's disease	5	290	0.208104	5.6875	gnl|UG|Ssc#S55323983;gnl|UG|Ssc#S55326735;ENSSSCT00000013422;gnl|UG|Ssc#S39802615;gnl|UG|Ssc#S18291998
ko05414	Dilated cardiomyopathy	5	357	0.498992	4.6201	gnl|UG|Ssc#S17513706;ENSSSCT00000005302;gnl|UG|Ssc#S23213371;ENSSSCT00000028700;gnl|UG|Ssc#S6089840
ko00330	Arginine and proline metabolism	3	113	0.546624	8.75774	gnl|UG|Ssc#S35173413;ENSSSCT00000002555;gnl|UG|Ssc#S55324084
ko01100	Metabolic pathways	14	2246	0.739648	2.05621	gnl|UG|Ssc#S35172271;gnl|UG|Ssc#S55323983;ENSSSCT00000002248;gnl|UG|Ssc#S35173413;gnl|UG|Ssc#S35170371;ENSSSCT00000013422;ENSSSCT00000015570;gnl|UG|Ssc#S38794848;ENSSSCT00000002555;gnl|UG|Ssc#S55324084;gnl|UG|Ssc#S39802615;gnl|UG|Ssc#S39982552;ENSSSCT00000000070;gnl|UG|Ssc#S18291998
ko05010	Alzheimer's disease	5	394	0.747032	4.18623	gnl|UG|Ssc#S55323983;ENSSSCT00000013422;ENSSSCT00000028700;gnl|UG|Ssc#S39802615;gnl|UG|Ssc#S18291998
ko04260	Cardiac muscle contraction	3	141	0.989768	7.01862	gnl|UG|Ssc#S55323983;ENSSSCT00000005302;ENSSSCT00000028700
ko05410	Hypertrophic cardiomyopathy (HCM)	4	275	1	4.79818	gnl|UG|Ssc#S17513706;ENSSSCT00000005302;gnl|UG|Ssc#S23213371;ENSSSCT00000028700
ko00190	Oxidative phosphorylation	4	279	1	4.72939	gnl|UG|Ssc#S55323983;ENSSSCT00000013422;gnl|UG|Ssc#S39802615;gnl|UG|Ssc#S18291998
ko00020	Citrate cycle (TCA cycle)	2	51	1	12.9363	ENSSSCT00000002248;ENSSSCT00000000070
ko04910	Insulin signaling pathway	4	334	1	3.9506	gnl|UG|Ssc#S35169637;ENSSSCT00000002248;gnl|UG|Ssc#S38794848;ENSSSCT00000003352
ko03010	Ribosome	4	359	1	3.67549	ENSSSCT00000027316;gnl|UG|Ssc#S35168709;gnl|UG|Ssc#S17516435;gnl|UG|Ssc#S40353888
ko04141	Protein processing in endoplasmic reticulum	4	366	1	3.60519	gnl|UG|Ssc#S55325605;gnl|UG|Ssc#S35169680;gnl|UG|Ssc#S46879745;gnl|UG|Ssc#S6091051
ko00750	Vitamin B6 metabolism	1	9	1	36.6528	gnl|UG|Ssc#S35170371
ko04010	MAPK signaling pathway	5	578	1	2.85359	gnl|UG|Ssc#S55325605;gnl|UG|Ssc#S35169680;ENSSSCT00000003482;ENSSSCT00000028700;gnl|UG|Ssc#S35169437
ko00620	Pyruvate metabolism	2	94	1	7.01862	ENSSSCT00000002248;ENSSSCT00000015570
ko00061	Fatty acid biosynthesis	1	15	1	21.9917	gnl|UG|Ssc#S38794848
ko00010	Glycolysis / Gluconeogenesis	2	122	1	5.40779	ENSSSCT00000002248;gnl|UG|Ssc#S39982552
ko00072	Synthesis and degradation of ketone bodies	1	19	1	17.3618	ENSSSCT00000015570
ko04727	GABAergic synapse	2	153	1	4.31209	gnl|UG|Ssc#S35173413;ENSSSCT00000028700
ko04920	Adipocytokine signaling pathway	2	155	1	4.25645	gnl|UG|Ssc#S35169637;ENSSSCT00000002248
ko03040	Spliceosome	3	334	1	2.96295	gnl|UG|Ssc#S55325605;gnl|UG|Ssc#S35169680;gnl|UG|Ssc#S35167733
ko04964	Proximal tubule bicarbonate reclamation	1	29	1	11.375	ENSSSCT00000002248
ko04020	Calcium signaling pathway	4	556	1	2.3732	gnl|UG|Ssc#S34522670;gnl|UG|Ssc#S55326735;ENSSSCT00000028700;gnl|UG|Ssc#S6089840
ko00310	Lysine degradation	2	164	1	4.02287	gnl|UG|Ssc#S34522670;ENSSSCT00000015570
ko00900	Terpenoid backbone biosynthesis	1	32	1	10.3086	ENSSSCT00000015570
ko05322	Systemic lupus erythematosus	3	381	1	2.59744	gnl|UG|Ssc#S35167664;gnl|UG|Ssc#S42951501;gnl|UG|Ssc#S6089840
ko05412	Arrhythmogenic right ventricular cardiomyopathy (ARVC)	2	209	1	3.1567	gnl|UG|Ssc#S23213371;ENSSSCT00000028700
ko05162	Measles	3	428	1	2.31221	gnl|UG|Ssc#S55325605;gnl|UG|Ssc#S35169680;gnl|UG|Ssc#S6089840
ko00030	Pentose phosphate pathway	1	50	1	6.5975	gnl|UG|Ssc#S39982552
ko00650	Butanoate metabolism	1	50	1	6.5975	ENSSSCT00000015570
ko05164	Influenza A	3	433	1	2.28551	gnl|UG|Ssc#S55325605;gnl|UG|Ssc#S35169680;gnl|UG|Ssc#S55326735
ko00250	Alanine, aspartate and glutamate metabolism	1	52	1	6.34375	gnl|UG|Ssc#S35173413
ko04640	Hematopoietic cell lineage	2	236	1	2.79555	ENSSSCT00000028938;gnl|UG|Ssc#S6089840
ko04612	Antigen processing and presentation	2	249	1	2.6496	gnl|UG|Ssc#S55325605;gnl|UG|Ssc#S35169680
ko05169	Epstein-Barr virus infection	3	483	1	2.04891	gnl|UG|Ssc#S55325605;gnl|UG|Ssc#S35169680;gnl|UG|Ssc#S6089840
ko00860	Porphyrin and chlorophyll metabolism	1	70	1	4.7125	gnl|UG|Ssc#S55319765
ko00640	Propanoate metabolism	1	71	1	4.64613	ENSSSCT00000015570
ko05150	Staphylococcus aureus infection	2	279	1	2.3647	gnl|UG|Ssc#S42951501;gnl|UG|Ssc#S6089840
ko05145	Toxoplasmosis	2	282	1	2.33954	gnl|UG|Ssc#S55325605;gnl|UG|Ssc#S35169680
ko05416	Viral myocarditis	3	531	1	1.8637	gnl|UG|Ssc#S58304401;gnl|UG|Ssc#S23213371;gnl|UG|Ssc#S6089840
ko04380	Osteoclast differentiation	2	289	1	2.28287	gnl|UG|Ssc#S58312758;gnl|UG|Ssc#S58308599
ko00051	Fructose and mannose metabolism	1	81	1	4.07253	gnl|UG|Ssc#S39982552
ko00260	Glycine, serine and threonine metabolism	1	82	1	4.02287	gnl|UG|Ssc#S35170371
ko03420	Nucleotide excision repair	1	84	1	3.92708	gnl|UG|Ssc#S55320967
ko00380	Tryptophan metabolism	1	86	1	3.83576	ENSSSCT00000015570
ko03022	Basal transcription factors	1	91	1	3.625	gnl|UG|Ssc#S55320967
ko04270	Vascular smooth muscle contraction	2	311	1	2.12138	ENSSSCT00000028700;ENSSSCT00000011432
ko05020	Prion diseases	1	97	1	3.40077	ENSSSCT00000015660
ko04978	Mineral absorption	1	98	1	3.36607	gnl|UG|Ssc#S55319765
ko00071	Fatty acid metabolism	1	98	1	3.36607	ENSSSCT00000015570
ko00280	Valine, leucine and isoleucine degradation	1	112	1	2.94531	ENSSSCT00000015570
ko04150	mTOR signaling pathway	1	125	1	2.639	ENSSSCT00000023747
ko05146	Amoebiasis	2	388	1	1.70039	ENSSSCT00000002555;gnl|UG|Ssc#S6089840
ko05218	Melanoma	1	135	1	2.44352	ENSSSCT00000003482
ko05340	Primary immunodeficiency	1	136	1	2.42555	gnl|UG|Ssc#S6089840
ko00562	Inositol phosphate metabolism	1	138	1	2.3904	gnl|UG|Ssc#S35172271
ko05143	African trypanosomiasis	1	139	1	2.3732	gnl|UG|Ssc#S6089840
ko04115	p53 signaling pathway	1	153	1	2.15605	gnl|UG|Ssc#S35169437
ko05032	Morphine addiction	1	169	1	1.95192	gnl|UG|Ssc#S34522670
ko05133	Pertussis	1	178	1	1.85323	gnl|UG|Ssc#S42951501
ko00564	Glycerophospholipid metabolism	1	178	1	1.85323	gnl|UG|Ssc#S35323076
ko04971	Gastric acid secretion	1	180	1	1.83264	gnl|UG|Ssc#S6091051
ko03320	PPAR signaling pathway	1	186	1	1.77352	ENSSSCT00000002248
ko04723	Retrograde endocannabinoid signaling	1	186	1	1.77352	ENSSSCT00000028700
ko04725	Cholinergic synapse	1	193	1	1.7092	ENSSSCT00000028700
ko05140	Leishmaniasis	1	199	1	1.65766	gnl|UG|Ssc#S6089840
ko05202	Transcriptional misregulation in cancer	2	518	1	1.27365	gnl|UG|Ssc#S20116349;gnl|UG|Ssc#S6089840
ko05310	Asthma	1	209	1	1.57835	gnl|UG|Ssc#S6089840
ko04610	Complement and coagulation cascades	1	215	1	1.5343	gnl|UG|Ssc#S42951501
ko04810	Regulation of actin cytoskeleton	2	533	1	1.2378	ENSSSCT00000003482;gnl|UG|Ssc#S17513706
ko04912	GnRH signaling pathway	1	223	1	1.47926	ENSSSCT00000028700
ko04530	Tight junction	2	549	1	1.20173	gnl|UG|Ssc#S17513706;gnl|UG|Ssc#S58304401
ko05132	Salmonella infection	1	234	1	1.40972	gnl|UG|Ssc#S19690473
ko04144	Endocytosis	2	562	1	1.17393	gnl|UG|Ssc#S55325605;gnl|UG|Ssc#S35169680
ko04110	Cell cycle	1	235	1	1.40372	gnl|UG|Ssc#S35169437
ko04070	Phosphatidylinositol signaling system	1	237	1	1.39188	gnl|UG|Ssc#S35172271
ko04662	B cell receptor signaling pathway	1	237	1	1.39188	gnl|UG|Ssc#S6089840
ko04726	Serotonergic synapse	1	239	1	1.38023	ENSSSCT00000028700
ko04664	Fc epsilon RI signaling pathway	1	239	1	1.38023	gnl|UG|Ssc#S6089840
ko04672	Intestinal immune network for IgA production	1	244	1	1.35195	gnl|UG|Ssc#S6089840
ko05330	Allograft rejection	1	248	1	1.33014	gnl|UG|Ssc#S6089840
ko04630	Jak-STAT signaling pathway	1	268	1	1.23088	ENSSSCT00000028938
ko05166	HTLV-I infection	2	624	1	1.05729	gnl|UG|Ssc#S55326735;ENSSSCT00000015660
ko04724	Glutamatergic synapse	1	275	1	1.19955	gnl|UG|Ssc#S35173413
ko05320	Autoimmune thyroid disease	1	277	1	1.19088	gnl|UG|Ssc#S6089840
ko05034	Alcoholism	1	282	1	1.16977	gnl|UG|Ssc#S35167664
ko05323	Rheumatoid arthritis	1	304	1	1.08512	gnl|UG|Ssc#S6089840
ko04060	Cytokine-cytokine receptor interaction	1	312	1	1.05729	ENSSSCT00000028938
ko04650	Natural killer cell mediated cytotoxicity	1	317	1	1.04062	gnl|UG|Ssc#S6089840
ko04062	Chemokine signaling pathway	1	317	1	1.04062	gnl|UG|Ssc#S19690473
ko04120	Ubiquitin mediated proteolysis	1	324	1	1.01813	gnl|UG|Ssc#S58307937
ko04670	Leukocyte transendothelial migration	1	326	1	1.01189	gnl|UG|Ssc#S17513706
ko04666	Fc gamma R-mediated phagocytosis	1	328	1	1.00572	gnl|UG|Ssc#S6089840
ko04722	Neurotrophin signaling pathway	1	334	1	0.98765	gnl|UG|Ssc#S49954467
ko04064	NF-kappa B signaling pathway	1	336	1	0.981771	gnl|UG|Ssc#S6089840
ko00230	Purine metabolism	1	359	1	0.918872	gnl|UG|Ssc#S34522670
ko03013	RNA transport	1	385	1	0.856818	gnl|UG|Ssc#S17514632
ko04145	Phagosome	1	482	1	0.684388	gnl|UG|Ssc#S6089840
ko05152	Tuberculosis	1	524	1	0.629532	gnl|UG|Ssc#S6089840
ko04510	Focal adhesion	1	629	1	0.524444	gnl|UG|Ssc#S17513706
ko05200	Pathways in cancer	1	730	1	0.451884	ENSSSCT00000003482
