# Supplementary material for: Dynamic transcriptome profiles of skeletal muscle tissue across 11 developmental stages for both Tongcheng and Yorkshire pigs
Source: BMC Genomics. 2015 May 12;16(1):377. doi: 10.1186/s12864-015-1580-7 (PMC4437458; doi:10.1186/s12864-015-1580-7)
Supplement: Additional file 12: Table S8. — DE genes related to muscle development in both breed. [file 12864_2015_1580_MOESM12_ESM.xlsx]

## Sheet: genes with symbol
The distributions of 695 known genes probably related to muscle development.
TC breeds with muscle development	YK breeds muscle with development		TC30-vs-TC40	TC40-vs-TC55	TC55-vs-TC63	TC63-vs-TC70	TC70-vs-TC90	TC90-vs-TC105	TC105-vs-TC0	TC0-vs-TC1	TC1-vs-TC3	TC3-vs-TC5	YK30-vs-YK40	YK40-vs-YK55	YK55-vs-YK63	YK63-vs-YK70	YK70-vs-YK90	YK90-vs-YK105	YK105-vs-YK0	YK0-vs-YK1	YK1-vs-YK3	YK3-vs-YK5
601	378		406	63	98	74	37	153	67	73	22	43	188	18	50	50	32	66	112	69	13	15
LOC733663	MYLPF		MYLPF	CAV3	CAPZB	LOC100622149	LOC100516998	LOC100516998	LOC733663	LOC733663	ACTA1	ACTA1	MYLPF	MYH2	GLRX3	TPM2	TNNC1	LOC733663	LOC100516258	MYLPF	ACTA1	MYHC
CALM1	MYH4		LOC100516998	MYH7	LOC396903	LOC100736982	LOC733664	ACTA1	LOC100516258	CALM1	ACTA2	ACTA2	LOC100516998	LOC100156448	LOC100156448	LOC100622149	LOC100516998	LOC100736982	Hsp27	MYH4	ACTA2	LOC100622149
PDLIM3	MYHC		MYBPC1	TPM2	ACTA1	ACTA1	MYH1	CNN2	PECAM1	PDLIM3	DSTN	ACTC1	MYBPC1	ACTA1	ACTA1	LOC100736982	ACTA2	LOC100516998	PDLIM3	MYHC	ABRA	ACTA1
ACTC1	MYH1		ACTA1	PDLIM5	ACTA2	TNNC2	MYH2	LOC100622450	ACTA1	ACTC1	ACTC1	MYHC	ACTA1	NRAP	ACTA2	PECAM1	ACTC1	ACTA1	ACTA1	MYH1	ACTC1	MLC2V
CRYAB	MYL1		MLC2V	Hsp27	LOC100622450	ACTA2	TCAP	ACTC1	ACTA2	CRYAB	LOC100514437	GLRX3	MLC2V	LOC733664	ACTC1	TNNC2	LOC733664	LOC100622450	ACTA2	MYL1	MYH4	ACTA2
TNNI1	MYBPH		MYLK2	ACTA1	ACTC1	LOC100622450	ATP2A1	MYH2	ACTC1	TNNI1	TNNI1	PSMA6	ACTC1	LOC100514437	TGFB3	ACTA1	LOC100514437	ACTC1	MMP-2	MYBPH	GPX1	ACTC1
MYH2	Hsp27		LOC100622450	NRAP	TNNI2	ACTC1	LOC100156448	LOC100049693	MYH1	MYH2	ANXA2	FSCN1	CRYAB	LOC100522221	CAPZB	ACTA2	MYH1	MYHC	ACTC1	Hsp27	NOR-1	APOD
LOC100156448	ACTA1		ACTC1	MYH2	ANXA2	LOC733664	LOC100515339	ARPC2	LOC100515755	LOC100156448	MYBPH	ARPC2	MYH2	CCN2	ARPC2	LOC100622450	MYH2	MYH2	LOC100514437	ACTA1	SOD1	TNMD
PSEN2	MYLK2		CRYAB	TNNI1	ARPC2	PSMA6	MYHC	TPM4	LOC100156448	PSEN2	TCAP	MYBPH	LOC100628050	DLK1	GNAS	ACTC1	LOC100156448	PSEN2	CRYAB	MYLK2	LOC100518256	TXNIP
LOC100524398	SDC4		MYH2	OBSL1	MYL6	GLRX3	ARPC1B	EPB41L2	ATP2A1	LOC100524398	LOC100152001	LOC780409	SMPX	COMP	DLK1	TNNI1	ARPC1B	ACTA2	LOC100525766	SDC4	SGCD	NOR-1
LOC100514437	CRYAB		LOC100628050	PECAM1	ARHGAP6	LOC100156448	LOC100511980	CNN3	OBSL1	LOC100514437	LGALS1	LOC100627618	PECAM1	LOC100621622	THBS3	GLRX3	MYBPH	MMP-2	ABRA	CRYAB	CXCL10	EGR1
TPM4	LOC100156448		OBSL1	LOC100514437	LOC100037957	LOC100155350	LOC100625228	MYBPH	ABRA	TPM4	APOD	LMOD1	TNNI2	LOC100522108	LOC100157662	PSMA6	LOC100511980	LOC100514437	CKMT2	LOC100156448	RPL29	LOC100526237
MYH1	LOC100525766		SMPX	TCAP	MYBPH	OBSL1	PTGS1	EZR	CKMT2	MYH1	RPS3A	FBXO32	TPM1	AEBP1	DEAF1	LOC100156448	LOC100625228	MYH1	VCAM1	LOC100525766	ASNS	SGCD
TCAP	OBSL1		PSEN2	LOC100511977	PSEN2	EDNRA	LOC100522221	LOC100736982	INPPL1	TCAP	HMGB2	LOC100153623	TCAP	MGP	RBP4	LOC100515755	LOC494560	TCAP	LOC396903	OBSL1		ARG2
LOC100515755	LOC100514437		LOC100518681	LOC100511980	MMP-2	CAPZB	LOC100628224	TNNC2	FSCN1	LOC100515755	CXCL10	XIRP1	MYL1	LOC100739163	RPL32	LOC100155350	PTGS1	LOC100515755	LOC100739321	LOC100514437		RPL29
MYHC	TCAP		PECAM1	LOC100625228	GLRX3	ARPC2	CAV1	ZYX	LOC100152001	MYHC	AMH	LOC396874	DES	THBD	SF3B1	ARPC2	LOC100628224	ATP2A1	FSCN1	TCAP
MYH4	TIAF1		TNNI2	PTGS1	LOC100155350	CACNG1	LOC780409	LOC100621037	SMO	MYH4	STMN1	CCN2	LDB3	CPS1	SPP1	CACNG1	MAP1B	CKMT2	LOC396902	TIAF1
MYL1	LOC396903		TCAP	LOC100157795	PECAM1	SGCA	XIRP1	ACTA2	AEBP1	MYL1	TIMP2	IRF1	CAV3	STMN2	ENG	SGCA	S100A7	ANXA2	EPB41L2	LOC396903
INPPL1	SPTB		ATP2A1	FBXO32	CACNA2D1	SRF	S100A7	FSCN1	CCN2	INPPL1	IGF2	RPS3A	TPM2		CCN2	SRF	CITED1	LOC100152001	MYBPH	SPTB
FSCN1	ARPC1B		MYL1	LOC494560	EDNRA	MSTN	SPP1	LOC100514437	COLL11A1	FSCN1	FBN2	FAU	MYH7		RPSA	MSTN	SPP1	SGCA	LOC100152001	ARPC1B
ANXA2	CACNA2D1		CALM1	LOC100522221	TGFB3	LOC100524518	CITED1	MYH1	MACF1	ANXA2	DHCR24	LOC100624395	MYOM1		DAD1	LRP6	APOD	LMCD1	TAGLN	CACNA2D1
ARPC1B	TAGLN		DES	MTOR	PFN1	LOC396709	APOD	ANXA2	BMPER	ARPC1B	NR4A2	FOS	TNNC2		FOS	RPL32	LOC100518817	MSTN	MYOF	TAGLN
LOC100152001	LOC100627907		LDB3	LOC100520019	LOC396874	AKT1	LOC100739163	ARPC1B	RBM38	LOC100152001		UBA52	MYHC		ADAM19	SF3B1	RPSA	MB	LOC100522745	LOC100627907
LOC100515546	LOC100153623		CAV3	HSP90B1	LOC100520019	VEGFA	SFRP2	LOC100515755	STMN1	LOC100515546		NOR-1	TMOD1		LOC100518256	SPP1	ASNS	SLMAP	MSTN	LOC100153623
LMCD1	LMCD1		LOC733663	CCNB1	MTOR	RPL32	TNMD	LOC100622149	LOC100153940	LMCD1		LOC100515267	LOC100155350		LMO4	CCN2	EBP	RPL32	LMCD1	LMCD1
LOC100522745	LOC100522745		TPM2	CCN2	PTK7	CCDC47	COLL11A1	PDLIM5	LOC100620350	LOC100522745		FOXO1	LOC100515339		HOPX	RPSA	LOC100621099	TOPOII	FBXO32	LOC100522745
MSTN	MSTN		MYH7	IGFBP3	HMGB1	ENG	CRABP2	Hsp27	SEMA3B	MSTN		COL1A2	TNNI3		FNBP1L	DAD1	FOS	TNMD	DCN	MSTN
FBXO32	MB		LOC100736982	GJA1	SRF	AQP1	LOC780431	PDLIM3	CD74	FBXO32		LOC100519266	TNNC1		TPD52	TXNIP	CCL21	STMN1	LOC100153269	MB
MB	LMNA		MYOM1	LOC100621622	LOC100622254	TNMD	ASNS	LOC100156448	LOC100518256	MB		STAT5B	LOC100514437		SMARCA5	LOC100515166	NNAT	LOC100518256	LOC100736872	LMNA
PGAM2	XIRP1		TNNC2	RPS16	FLNA	CCN2	LOC100621099	LOC100155350	LOC100516484	PGAM2		XAB2	LOC100515755		ITM2C	FOS	LOC100518256	DLK1	LMNA	XIRP1
SLMAP	MBNL1		NRAP	LOC100518817	CALR	GNAS	FOS	LOC100514123	SOX18	SLMAP		NEURL	CKMT2		SGCA	ADAM19	MGP	MAP1B	FOXP1	MBNL1
MAP2K1	CENPF		MYOT	RPS3A	LMCD1	DAD1	EGR1	GLRX3	PLXND1	MAP2K1		LOC100519635	ACTR2		XAB2	LOC100521642	THBS3	ACADM	CENPF	CENPF
CSRP2	ATP1A1		MYHC	BGLAP	LOC100515546	APP	NNAT	PSMA6	COL4A2	CSRP2		CXCL10	MYL6		IREB2	LOC100518256		ARF4	XIRP1	ATP1A1
XIRP1	LOC780409		TMOD1	CPS1	LOC100522221	MAPK9	MBP	CKMT2	CCL21	XIRP1		RPS10	MYBPH		LOC100519635	HOPX		AQP4	ATP1A1	LOC780409
LOC780409	TNFAIP1		TNNI1	CD36	CCN2	ADAM19	KLF9	EDNRA	LOC100513005	LOC780409		RORC	TIAF1		EBP	DLK1		CXCL10	SOD1	TNFAIP1
MTOR	LOC100517651		LOC100155350	LOC100525278	SOD1	GJA4	OTC	TGFB3	LOC100518817	MTOR		LOC100526237	SPTA1		AKT1	THBS3		AKT1	BTG1	LOC100517651
RXRG	THBS1		TNNC1	STMN2	MAP2K1	DLK1	VEGFA	CACNB1	LOC100521680	RXRG		MGP	SPTB		SLC8A3	NEURL		RPS10	LOC100523163	THBS1
STMN1	COMP		ACTA2	TXNIP	SMO	FNBP1L		LOC100524413	P311	STMN1		RPL8	CACNA2D1		LOC100157795	XAB2		LOC100522108	LOC100624743	COMP
LOC100518256	DLK1		MMP-2	NECD	RPL32	LOC100628028		LOC100522745	RPSA	LOC100518256		VLDLR	EDNRA		EGF	LOC100514795		APOE	WLS	DLK1
LOC100515893	RBM19		LOC100514437	APLP2	RPS16	LOC100520682		MB	THY1	LOC100515893		EIF2B5	LOC100152001		EGR1	EBP		PHYH	LOC100627932	RBM19
VASH1	STMN1		RYR1	RPS28	EPHB3	LOC100153709		LOC100625675	IGFBP7	VASH1		RPL29	MAP1S		CST3	EGR1		SPP1	FST	STMN1
AARS	NLE1		LOC100511977	CD74	LOC100627727	ARF4		SLMAP	FBN2	AARS		HSPCB	WLS		RPS10	CST3		SF3B1	EPHB3	NLE1
PLXND1	CCL2		LOC100515755	LOC100521642	TNMD	IREB2		SNTA1	COL1A2	PLXND1		ULK1	CITED1		MAP2K1	RPS10		LOC100620289	AEBP1	CCL2
LOC100622249	LOC100524872		CKMT2	LOC100524008	GNAS	LOC100049695		SGCA	LOC100511434	LOC100622249			LOC100037952		RPL9	LOC100518101		THY1	COLL11A1	LOC100524872
LOC100517443	LOC100517443		VCAM1	ATIC	DAD1	RPS10		LMCD1	LOC100511850	LOC100517443			MYLK		LOC100520891	LOC100520891		NNAT	TNMD	LOC100517443
LOC396768	LOC396768		KLHL2	MEA1	LOC100525278	COPS3		MSTN	TIE-1	LOC396768			CCN2		RPL29	VLDLR		FBN2	STMN1	LOC396768
LOC100512475	NME1		EPB41L2	APOD	NECD	MDFI		SCN4A	SOD1	LOC100512475			TNMD		IGFBP5	SGCD		THBS3	DTNBP1	NME1
LOC780431	EGF		LOC100512594	LOC100739163	APP	ANXA1		RPL32	GPR124	LOC780431			LOC100625132		BMP1	RPL29		SOD2	LOC100153940	EGF
EGF	HECA		CNN3	AQP4	ADAM19	VLDLR		ENG	SFRP2	EGF			LOC100525960		MSTN	HDAC3		APOD	CPE	HECA
COPS3	COPS3		MYBPH	NEURL	LOC100521642	COL6A3		TNMD	ITM2C	COPS3			LHX2		LOC100737615	LOC100737615		ITM2C	PLCD1	COPS3
DYRK1A	RPL23		INPPL1	LOC100158146	GJA4	SF3B1		DAD1	HMGB2	DYRK1A			LOC100620350					SFRP2	CD74	RPL23
RPL23	CYR61		MYO1C	ASNS	VASH1	SPP1		APP	SFRP4	RPL23			LOC100513560					CRABP2	CCL2	CYR61
PSMC3	CSRNP1		LOC733637	LOC100152208	MEA1	PFN1		ADAM19	S100A6	PSMC3			LGR4					ASNS	FKBP4	CSRNP1
LOC100515575	ICMT		SPTB	S100A6	MAP1B	CD36		LOC100627123	MDK	LOC100515575			LRAT					SFRP4	LOC100516484	ICMT
P311	LOC100521680		MYO1E	MDK	LOC100153709	RPSA		LOC100155494	ESRRA	P311			LOC100155494					COMP	MEA1	LOC100521680
LOC100524564	P311		LOC100137084	EGF	RPLP1	TXNIP		SMARCA1	LOC100153269	LOC100524564			PBX3					PTF-BETA	TPD52	P311
FOS	THY1		FERMT2	MU	IREB2	FOS		UNC45B	LOC100526237	FOS			LOC100152041					ESRRA	LOC100524872	THY1
THY1	NOR-1		LOC100156312	LOC100523889	EBP	LOC100525013		SEMA6A	SERPINF1	THY1			UNC45B					MDK	PLXND1	NOR-1
RPS6KA3	LOC100520196		ANXA2	CAPN2	AKT1	LMO4		VEGFA	MMP14	RPS6KA3			HOXA13					CST3	LOC100517443	LOC100520196
COL1A2	STC2		JPH4	NSD1	EGF	EIF4A1		ACADM	FRZB	COL1A2			LOC100515029					LOC100526237	CXCL10	STC2
LOC100520196	LOC100152001		LOC654323	RPL29	RPS10	SOD1		LOC100520682	RPL29	LOC100520196			RPLP1					LOC100512202	NME1	LOC100152001
APOD	MYC		LOC100152001	LOC100739844	MGP	SMARCA5		LOC100515029	FGFR4	APOD			KIF5C					SDHA	CDH5	MYC
MYC	AMH		CACNA2D1	LOC100516554	LOC100525156	RPL35		ARF4	FBXO32	MYC			SALL1					MMP14	NAB1	AMH
BRD4	CRABP2		TGFB3		COL6A3	XAB2		IREB2	MYOF	BRD4			FOXP4					RPL29	CCL21	CRABP2
SFRP4	MDK		CTNNA1		CENPF	NEURL		AKT1	CSRP2	SFRP4			ALCAM					ATP1A1	EGF	MDK
SLC8A3	EGR1		TAGLN		SF3B1	TAB1		RPS10	NCK2	SLC8A3			BNP					LOC780409	HECA	EGR1
MDK	SERPINF1		LOC100511910		SPP1	GRB2		ANXA1	FLNA	MDK			LOC100621622						LOC100525580	SERPINF1
ESRRA	CTSL1		LOC100511980		RPL26L1	MDK		SEMA6C		ESRRA			LOC100511966						LOC100518101	CTSL1
FHL1C	UTP3		LOC100627932		BGLAP	DLL1		LOC396709		FHL1C			PTH						LOC100513005	UTP3
ZIC3	LOC100516258		MAN2A1		STMN2	CST3		COL6A3		ZIC3			LOC100520891						RPL23
LOC100739126	PDLIM3		LOC100514374		APLP2	LOC100526237		LOC100620501		LOC100739126			EFNB3						CYR61
SERPINF1	ACTA2		LOC100739389		TIMP2	MMP14		SF3B1		SERPINF1			PNMA1						CSRNP1
DHCR24	MMP-2		FLT3		COL5A2	FRZB		SOX7		DHCR24			LOC100515172						LOC100518817
LOC100516258	ACTC1		CCN2		LOC100515267	RPL29		P311					S100A7						SOX7
PECAM1	ABRA		TNMD		LMO4			THY1					SF3B1						LAMB1
ACTA1	CKMT2		COLL11A1		EIF4A1			LPHN2					PTCH1						P311
ACTA2	VCAM1		RPS12		CHD7			COL5A2					TFAP2A						FOS
ATP2A1	LOC100739321		RBM38		RPS4			LOC100515267					GJA1						THY1
OBSL1	FSCN1		LOC100520472		DOK4			FBN1					STMN2						LOC100519976
ABRA	LOC396902		LOC100620350		LOC100621221			LMO4					CDH11						LPHN2
CKMT2	EPB41L2		ENC1		SMARCA5			PYGO2					LOC100519500						NOR-1
SMO	MYOF		LOC100627123		ITM2C			ITM2C					COL5A2						COL5A2
AEBP1	FBXO32		ASS1		LOC100519266			FYN					CLDN11						IGFBP7
CCN2	DCN		PRKRA		NEURL			LOC100158146					NME2						FBN2
COLL11A1	LOC100153269		LRAT		LOC100519635			TAB1					LOC100515481						LOC100157302
MACF1	LOC100736872		PBX3		LOC100158146			SFRP4					LMO4						HOXA5
BMPER	FOXP1		ARG2		ASNS			LOC100516171					LOC100524008						GRN
RBM38	SOD1		GATM		LOC100516171			PTF-BETA					DOK4						COL1A2
LOC100153940	BTG1		NR4A2		SLC8A3			LOC100157266					RXRG						TIE-1
LOC100620350	LOC100523163		MAB21L1		DLL1			CST3					UCHL1						LOC100157335
SEMA3B	LOC100624743		MAP1B		CST3			LOC100153269					LOC100513681						HNMT
CD74	WLS		PLXND1		LOC100526237			DAB2					LOC100158146						LOC100517403
LOC100516484	LOC100627932		RECK		LOC100523889			LOC100513943					LOC100514795						THBS1
SOX18	FST		KIF5C		RPL29			SMO					SFRP4						SFRP2
COL4A2	EPHB3		ALCAM		FBXW4			LOC100627727					LOC100525967						MYLIP
CCL21	AEBP1		LOC100156022		CTSL1			GNAS					LEF1						MYC
LOC100513005	COLL11A1		L1CAM		PLAU			STMN1					PTH1R						HMGB2
LOC100518817	TNMD		CCK		LOC100737615			LOC100521392					SOX9						LOC100514795
LOC100521680	DTNBP1		CHRNB2					MAPK9					GAD1						SGCE
RPSA	LOC100153940		CSPG4					LOC100518256					EGR1						ASNS
IGFBP7	CPE		CAPN2					FKBP4					FHL1C						LOC100621099
FBN2	PLCD1		LGI4					VASH1					MSX1						SFRP4
LOC100511434	CD74		COL6A3					DLK1					LOC100522028						LOC100521118
LOC100511850	FKBP4		EFNB3					FNBP1L					PTPRZ1						ST8SIA4
TIE-1	LOC100516484		LOC100512654					LOC100628028					LOC100513943						MDK
SOD1	MEA1		PNMA1					GAB1					MAP2						LOC100526237
GPR124	TPD52		ACSL6					LOC100153709					RPL8						BTG2
SFRP2	PLXND1		CYR61					LOC100739163					FGFR4						SERPINF1
ITM2C	CXCL10		LOC100515172					LOC100049695					ID2						LOC100513943
HMGB2	CDH5		S100A7					NCOR1					ADCYAP1						RPL29
S100A6	NAB1		LOC100522160					PN-1					TOPOII						UTP3
LOC100153269	CCL21		DRD2					COPS3					EPHB3						SERPINE1
LOC100526237	LOC100525580		PRDM12					MDFI					AQP1
MMP14	LOC100518101		P311					VLDLR					SBK1
FRZB	LOC100513005		STMN2					LOC100513005					LOC100152256
RPL29	LOC100518817		LOC100523160					CENPF					LOC100152404
FGFR4	SOX7		COL5A2					SPP1					FOXP1
MYOF	LAMB1		LOC100515267					LOC100739745					HOXD13
NCK2	FOS		DOK5					LOC100515575					NLE1
FLNA	LOC100519976		CLDN11					LAMB1					PLCD1
DSTN	LPHN2		LOC100515481					RPSA					FGFR2
MYBPH	COL5A2		FBN2					LOC100622584					GJA4
LGALS1	IGFBP7		LOC100737739					FOS					DLK1
RPS3A	FBN2		MEF2D					COL5A1					FNBP1L
CXCL10	LOC100157302		LMNA					LOC100525013					LOC100621341
AMH	HOXA5		LOC100038019					EIF4A1					LOC100156013
TIMP2	GRN		LTB					SDC2					LOC100154352
IGF2	COL1A2		HOXA5					THRA					SULF2
NR4A2	TIE-1		LOC100520019					THBS3					PPPDE1
MYLPF	LOC100157335		DOK4					LOC100525609					NTRK1
LOC100516998	HNMT		COL1A2					SOD1					IGSF9
MYBPC1	LOC100517403		LOC100156777					APOD					MLH1
MLC2V	SFRP2		CCDC64					RPL35					MAP2K1
MYLK2	MYLIP		HMGCR					SFRP2					LOC100522108
LOC100622450	HMGB2		GPR124					SP3					IGF2
LOC100628050	LOC100514795		SGCA					LOC100152001					LOC100157360
SMPX	SGCE		LOC100523635					NEURL					LOC100513005
LOC100518681	ASNS		LOC100158146					RTN4					LOC100156744
TNNI2	LOC100621099		LOC100514795					DLL1					ITM2B
DES	SFRP4		LOC100525967					LOC100157655					LOC100519926
LDB3	LOC100521118		PIP5K1C					LOC100512202					LOC100519927
CAV3	ST8SIA4		GDF11					MMP14					LOC100515427
TPM2	LOC100526237		ITGB1					RPL29					FAU
MYH7	BTG2		MDK					PAFAH1B1					LOC100515575
LOC100736982	LOC100513943		LGALS1					HSPCB					EFEMP1
MYOM1	RPL29		GAD1					LOC780409					CASP3
TNNC2	SERPINE1		EGR1					MTOR					RAB3A
NRAP	GPX1		LOC100153269					ARHGEF2					CD36
MYOT	LOC100518256		PLP1					FAT1					FOS
TMOD1	SGCD		PTPRZ1					CAV2					LOC100519976
LOC100155350	LOC100516998		MAP2					BTG1					LOC100516005
TNNC1	MYBPC1		RPL8					ATP1A1					NEFL
MMP-2	MLC2V		LOC100738226					PLAU					HOPX
RYR1	MYH2		LOC100516078										LOC100620588
LOC100511977	LOC100628050		CACNA2D2										THBS3
VCAM1	SMPX		FGFR4										OTC
KLHL2	PECAM1		DKK3										LOC100512868
EPB41L2	TNNI2		ID2										LOC100737965
LOC100512594	TPM1		LOC100517563										LOC100516335
CNN3	DES		DPYSL5										LOC100627056
MYO1C	LDB3		HOXA3										LOC100157662
LOC733637	CAV3		PTK7										ASNS
SPTB	TPM2		LOC100152404										MYF6
MYO1E	MYH7		EPHA7										ITGA7
LOC100137084	MYOM1		LOC100153940										LOC100738802
FERMT2	TNNC2		IGFBP4										SFN
LOC100156312	TMOD1		CPE										CHGA
JPH4	LOC100155350		NCOA6										LOC100512202
LOC654323	LOC100515339		LOC100518256										JARID2
CACNA2D1	TNNI3		SCN8A										SMTN
TGFB3	TNNC1		DLK1										LOC100519456
CTNNA1	LOC100515755		LOC100156013										DHCR24
TAGLN	ACTR2		LOC100521312										INA
LOC100511910	MYL6		LOC100524236										CAR
LOC100511980	SPTA1		SULF2										CTSL1
LOC100627932	EDNRA		LOC100739163										P2X3R
MAN2A1	MAP1S		LOC100514639										ITGB5
LOC100514374	CITED1		MAP2K1										LOC494560
LOC100739389	LOC100037952		IGF2										CACNG1
FLT3	MYLK		MDFI										MSTN
TNMD	CCN2		LOC100513005										PGAM2
RPS12	LOC100625132		LOC100512983										LOC100522221
LOC100520472	LOC100525960		SMYD1										LOC396874
ENC1	LHX2		OSR2										LOC100515297
LOC100627123	LOC100620350		SPP1										MTOR
ASS1	LOC100513560		LOC100518817										FAT1
PRKRA	LGR4		RPS3A										PLAT
LRAT	LRAT		LOC100515575										PLAU
PBX3	LOC100155494		RAB3A
ARG2	PBX3		LOC100521005
GATM	LOC100152041		LOC100153130
MAB21L1	UNC45B		ECE2
MAP1B	HOXA13		CNTN4
RECK	LOC100515029		TIMP2
KIF5C	RPLP1		NNAT
ALCAM	KIF5C		PCDH8
LOC100156022	SALL1		NEFL
L1CAM	FOXP4		LOC100525048
CCK	ALCAM		THBS3
CHRNB2	BNP		ROBO3
CSPG4	LOC100621622		GPHN
CAPN2	LOC100511966		LOC100525282
LGI4	PTH		LOC100627974
COL6A3	LOC100520891		SFRP2
EFNB3	EFNB3		THBD
LOC100512654	PNMA1		LOC100628205
PNMA1	LOC100515172		LOC100151989
ACSL6	S100A7		LOC100521434
CYR61	SF3B1		ITGA7
LOC100515172	PTCH1		LOC100738802
S100A7	TFAP2A		CHGA
LOC100522160	GJA1		PTPRJ
DRD2	STMN2		SOX2
PRDM12	CDH11		NLGN3
STMN2	LOC100519500		MMP14
LOC100523160	CLDN11		CALCB
COL5A2	NME2		LOC100152498
LOC100515267	LOC100515481		CAR
DOK5	LMO4		SLIT2
CLDN11	LOC100524008		BMP1
LOC100515481	DOK4		LOC100522513
LOC100737739	RXRG		PAX2
MEF2D	UCHL1		CITED1
LMNA	LOC100513681		TSPO
LOC100038019	LOC100158146		AEBP1
LTB	LOC100525967		LOC100625132
HOXA5	LEF1		LOC100525394
LOC100520019	PTH1R		PPP2R5B
DOK4	SOX9		APP
LOC100156777	GAD1		CDK5
CCDC64	FHL1C		LOC100153154
HMGCR	MSX1		LOC100515171
SGCA	LOC100522028		RASA1
LOC100523635	PTPRZ1		LOC100516484
LOC100158146	MAP2		MB
LOC100514795	RPL8		LOC100155494
LOC100525967	FGFR4		LOC100518046
PIP5K1C	ID2		LOC100519770
GDF11	ADCYAP1		ARRB2
ITGB1	TOPOII		NDP
GAD1	AQP1		UNC45B
EGR1	SBK1		LOC733695
PLP1	LOC100152256		DMRT2
PTPRZ1	LOC100152404		FOXA1
MAP2	HOXD13		LOC100155504
RPL8	FGFR2		LOC100515029
LOC100738226	GJA4		RPLP1
LOC100516078	FNBP1L		SALL1
CACNA2D2	LOC100621341		COL4A2
DKK3	LOC100156013		PRKAR1A
ID2	LOC100154352		GABRG2
LOC100517563	SULF2		LOC100511966
DPYSL5	PPPDE1		LOC100158068
HOXA3	NTRK1		LOC100620501
PTK7	IGSF9		LOC100517707
LOC100152404	MLH1		PTCH1
EPHA7	MAP2K1		SHC1
IGFBP4	LOC100522108		LOC100156189
CPE	IGF2		TFAP2A
NCOA6	LOC100157360		CPS1
SCN8A	LOC100156744		ZIC2
DLK1	ITM2B		LOC100523833
LOC100156013	LOC100519926		THY1
LOC100521312	LOC100519927		FABP7
LOC100524236	LOC100515427		LOC100519500
SULF2	FAU		PTPRO
LOC100739163	LOC100515575		LMO4
LOC100514639	EFEMP1		LOC100524008
MDFI	CASP3		GRN
LOC100512983	RAB3A		SCUBE1
SMYD1	CD36		RXRG
OSR2	LOC100516005		FEM1B
SPP1	NEFL		HNMT
RAB3A	HOPX		THBS1
LOC100521005	LOC100620588		UCHL1
LOC100153130	THBS3		LOC100513681
ECE2	OTC		SFRP4
CNTN4	LOC100512868		MEF2C
NNAT	LOC100737965		LOC100516171
PCDH8	LOC100516335		SOX9
NEFL	LOC100627056		LOC100627618
LOC100525048	LOC100157662		LOC100157266
THBS3	MYF6		FHL1C
ROBO3	ITGA7		LOC100154240
GPHN	LOC100738802		TBX18
LOC100525282	SFN		RPL5
LOC100627974	CHGA		LOC100522028
THBD	LOC100512202		MSX1
LOC100628205	JARID2		SERPINF1
LOC100151989	SMTN		LOC100736898
LOC100521434	LOC100519456		LOC100524223
ITGA7	DHCR24		DDR1
LOC100738802	INA		CCNG1
CHGA	CAR		FST
PTPRJ	P2X3R		ADCYAP1
SOX2	ITGB5		AQP1
NLGN3	LOC494560		SIX1
CALCB	CACNG1		LOC100522700
LOC100152498	PGAM2		SBK1
CAR	LOC100522221		LOC100739687
SLIT2	LOC396874		PRKACA
BMP1	LOC100515297		STMN1
LOC100522513	MTOR		KAZN
PAX2	FAT1		DPF1
CITED1	PLAT		FGFR2
TSPO	PLAU		TCF7L2
LOC100625132	LOC100622149		LOC100519030
LOC100525394	APOD		CD74
PPP2R5B	TXNIP		LOC100156844
APP	ARG2		FNBP1L
CDK5	NRAP		CAV1
LOC100153154	LOC733664		LOC100521236
LOC100515171	MGP		LOC100519163
RASA1	LOC100739163		LOC100621341
LOC100155494	THBD		LOC100154352
LOC100518046	CPS1		LOC100153709
LOC100519770	GLRX3		NTRK1
ARRB2	TGFB3		MYOG
NDP	CAPZB		WNT4
UNC45B	ARPC2		IGSF9
LOC733695	GNAS		CDH5
DMRT2	DEAF1		DCN
FOXA1	RBP4		LOC100622559
LOC100155504	RPL32		LOC100522108
LOC100515029	SPP1		MGP
RPLP1	ENG		APOE
SALL1	RPSA		MDGA1
PRKAR1A	DAD1		LOC100523683
GABRG2	ADAM19		LOC100739844
LOC100511966	SMARCA5		LOC100516554
LOC100158068	ITM2C		LOC100515427
LOC100620501	SGCA		LOC100519926
LOC100517707	XAB2		BCL11A
PTCH1	IREB2		LAMB1
SHC1	LOC100519635		NPR1
LOC100156189	EBP		CD36
TFAP2A	AKT1		VEZT
CPS1	SLC8A3		CELF4
ZIC2	LOC100157795		LOC100519976
LOC100523833	CST3		LOC100524259
FABP7	RPS10		NOR-1
LOC100519500	RPL9		LOC100517165
PTPRO	IGFBP5		CD164
LMO4	BMP1		SH2B3
LOC100524008	LOC100737615		SDC2
GRN	LOC100736982		LOC100620588
SCUBE1	LOC100622450		LOC100622397
FEM1B	TNNI1		LOC100155237
HNMT	PSMA6		OTC
THBS1	SRF		OLFM3
UCHL1	LRP6		LOC100157552
LOC100513681	LOC100515166		LOC100520196
MEF2C	LOC100521642		LOC100512868
LOC100516171	NEURL		APOD
SOX9	VLDLR		LOC100621290
LOC100627618	HDAC3		LOC100519635
LOC100157266	LOC100511980		CRABP2
LOC100154240	LOC100625228		ASNS
TBX18	PTGS1		KLF2
RPL5	LOC100628224		MYF6
LOC100522028	MAP1B		UNC-6
MSX1	NNAT		CTNNA2
LOC100736898	LOC733663		LOC100157795
LOC100524223	PSEN2		LOC100526237
DDR1	ATP2A1		CRMP1
CCNG1	ANXA2		LOC100623770
FST	SLMAP		ZIC3
ADCYAP1	ACADM		LOC100127151
AQP1	ARF4		LOC100512202
SIX1	AQP4		JARID2
LOC100522700	APOE		LOC100519456
SBK1	PHYH		SMTN
LOC100739687	LOC100620289		LRP8
PRKACA	SOD2		NKX6-1
KAZN	PTF-BETA		INA
DPF1	ESRRA		CTSL1
FGFR2	SDHA		PTGS1
TCF7L2	MMP14		SNTB1
LOC100519030			LMOD1
LOC100156844			LMCD1
FNBP1L			PGAM2
CAV1			LOC100522221
LOC100521236			P2X3R
LOC100519163			LOC100515546
LOC100621341			TLN1
LOC100154352			LOC100522745
LOC100153709			LOC494560
NTRK1			LOC100625675
MYOG			CACNG1
WNT4			MYOF
IGSF9			LOC100153623
CDH5			MSTN
DCN			CHRND
LOC100622559			SORT1
LOC100522108			XIRP1
MGP			LOC100518251
APOE			CAV2
MDGA1			ATP2C1
LOC100523683			LOC100623749
LOC100739844			EPS8
LOC100516554			FLNA
LOC100515427			IGFBP3
LOC100519926			EPB49
BCL11A			LOC396874
LAMB1			PLAT
NPR1			PLAU
CD36
VEZT
CELF4
LOC100519976
LOC100524259
NOR-1
LOC100517165
CD164
SH2B3
SDC2
LOC100620588
LOC100622397
LOC100155237
OTC
OLFM3
LOC100157552
LOC100512868
LOC100621290
LOC100519635
CRABP2
ASNS
KLF2
MYF6
UNC-6
CTNNA2
LOC100157795
CRMP1
LOC100623770
LOC100127151
LOC100512202
JARID2
LOC100519456
SMTN
LRP8
NKX6-1
INA
CTSL1
PTGS1
SNTB1
LMOD1
LOC100522221
P2X3R
TLN1
LOC494560
LOC100625675
CACNG1
LOC100153623
CHRND
SORT1
LOC100518251
CAV2
ATP2C1
LOC100623749
EPS8
IGFBP3
EPB49
LOC396874
PLAT
PLAU
GLRX3
PSMA6
ARPC2
IRF1
FAU
LOC100624395
UBA52
FOXO1
LOC100519266
STAT5B
XAB2
NEURL
RPS10
RORC
VLDLR
EIF2B5
HSPCB
ULK1
PDLIM5
Hsp27
LOC100625228
HSP90B1
CCNB1
GJA1
LOC100621622
RPS16
BGLAP
LOC100525278
TXNIP
NECD
APLP2
RPS28
LOC100521642
ATIC
MEA1
AQP4
LOC100152208
MU
LOC100523889
NSD1
CAPZB
LOC396903
MYL6
ARHGAP6
LOC100037957
EDNRA
PFN1
HMGB1
SRF
LOC100622254
CALR
RPL32
EPHB3
LOC100627727
GNAS
DAD1
ADAM19
GJA4
IREB2
EBP
AKT1
LOC100525156
CENPF
SF3B1
RPL26L1
EIF4A1
CHD7
RPS4
LOC100621221
SMARCA5
DLL1
CST3
FBXW4
LOC100737615
LOC100622149
LOC733664
LOC100524518
LOC396709
VEGFA
CCDC47
ENG
MAPK9
LOC100628028
LOC100520682
ARF4
LOC100049695
ANXA1
LOC100525013
RPL35
TAB1
GRB2
LOC100515339
LOC100628224
LOC100621099
MBP
KLF9
CNN2
LOC100049693
EZR
ZYX
LOC100621037
LOC100514123
CACNB1
LOC100524413
SNTA1
SCN4A
SMARCA1
SEMA6A
ACADM
SEMA6C
SOX7
LPHN2
FBN1
PYGO2
FYN
PTF-BETA
DAB2
LOC100513943
LOC100521392
FKBP4
GAB1
NCOR1
PN-1
LOC100739745
LOC100622584
COL5A1
THRA
LOC100525609
SP3
RTN4
LOC100157655
PAFAH1B1
ARHGEF2
FAT1
BTG1
ATP1A1

## Sheet: genes  unmatched symbol
The distributions of 289 genes unmatched symbol probably related to muscle development.
TC breeds with muscle development	YK breeds with muscle development		TC30-vs-TC40	TC40-vs-TC55	TC55-vs-TC63	TC63-vs-TC70	TC70-vs-TC90	TC90-vs-TC105	TC105-vs-TC0	TC0-vs-TC1	TC1-vs-TC3	TC3-vs-TC5	YK30-vs-YK40	YK40-vs-YK55	YK55-vs-YK63	YK63-vs-YK70	YK70-vs-YK90	YK90-vs-YK105	YK105-vs-YK0	YK0-vs-YK1	YK1-vs-YK3	YK3-vs-YK5
250	145		167	21	32	31	10	65	27	26	9	14	81	2	14	19	10	13	36	30	3	7
gnl|UG|Ssc#S58303384	gnl|UG|Ssc#S58304403		gnl|UG|Ssc#S31115995	gnl|UG|Ssc#S6085650	gnl|UG|Ssc#S58302592	gnl|UG|Ssc#S58309965	gnl|UG|Ssc#S55327473	ENSSSCT00000026421	gnl|UG|Ssc#S46876611	gnl|UG|Ssc#S58303384	gnl|UG|Ssc#S58304403	gnl|UG|Ssc#S35173954	gnl|UG|Ssc#S31115995	gnl|UG|Ssc#S39982552	ENSSSCT00000031716	gnl|UG|Ssc#S58309965	ENSSSCT00000023179	gnl|UG|Ssc#S58308599	gnl|UG|Ssc#S58308480	gnl|UG|Ssc#S58304403	gnl|UG|Ssc#S58304403	gnl|UG|Ssc#S58308599
gnl|UG|Ssc#S58303235	gnl|UG|Ssc#S58303082		gnl|UG|Ssc#S58303384	gnl|UG|Ssc#S35173954	gnl|UG|Ssc#S35173991	gnl|UG|Ssc#S58304403	gnl|UG|Ssc#S39982552	gnl|UG|Ssc#S58303082	gnl|UG|Ssc#S35168842	gnl|UG|Ssc#S58303235	ENSSSCT00000026421	gnl|UG|Ssc#S29975173	gnl|UG|Ssc#S58303384	gnl|UG|Ssc#S40151349	gnl|UG|Ssc#S58304810	gnl|UG|Ssc#S17512154	gnl|UG|Ssc#S58305677	ENSSSCT00000027448	gnl|UG|Ssc#S58303235	gnl|UG|Ssc#S58303082	ENSSSCT00000031716	gnl|UG|Ssc#S39982552
gnl|UG|Ssc#S58308599	gnl|UG|Ssc#S58303235		gnl|UG|Ssc#S35171216	gnl|UG|Ssc#S55318272	ENSSSCT00000027448	gnl|UG|Ssc#S6085466	ENSSSCT00000026470	gnl|UG|Ssc#S58304403	gnl|UG|Ssc#S35174022	gnl|UG|Ssc#S58308599	gnl|UG|Ssc#S46877680	gnl|UG|Ssc#S46876867	gnl|UG|Ssc#S58304403		gnl|UG|Ssc#S17516435	gnl|UG|Ssc#S55327473	ENSSSCT00000027288	gnl|UG|Ssc#S58304810	gnl|UG|Ssc#S58303082	gnl|UG|Ssc#S58303235	gnl|UG|Ssc#S58304639	gnl|UG|Ssc#S35168709
gnl|UG|Ssc#S35171216	gnl|UG|Ssc#S58308480		gnl|UG|Ssc#S6085280	gnl|UG|Ssc#S55327390	gnl|UG|Ssc#S58309965	ENSSSCT00000000617	ENSSSCT00000027288	gnl|UG|Ssc#S58302845	gnl|UG|Ssc#S58304810	gnl|UG|Ssc#S35171216	ENSSSCT00000031716	gnl|UG|Ssc#S39982552	gnl|UG|Ssc#S58310588		gnl|UG|Ssc#S58310942	gnl|UG|Ssc#S39982552	ENSSSCT00000031054	gnl|UG|Ssc#S58305677	gnl|UG|Ssc#S35168842	gnl|UG|Ssc#S58308480		gnl|UG|Ssc#S17516435
gnl|UG|Ssc#S58304403	ENSSSCT00000032353		gnl|UG|Ssc#S58304403	ENSSSCT00000024674	gnl|UG|Ssc#S6085650	gnl|UG|Ssc#S58302592	gnl|UG|Ssc#S55325570	gnl|UG|Ssc#S35173206	ENSSSCT00000032353	gnl|UG|Ssc#S58304403	gnl|UG|Ssc#S58304810	ENSSSCT00000032121	gnl|UG|Ssc#S35173954		gnl|UG|Ssc#S40498907	gnl|UG|Ssc#S40541187	gnl|UG|Ssc#S35172018	ENSSSCT00000032169	gnl|UG|Ssc#S58304403	ENSSSCT00000032353		ENSSSCT00000028938
gnl|UG|Ssc#S35173991	gnl|UG|Ssc#S55327473		gnl|UG|Ssc#S55318272	ENSSSCT00000015159	gnl|UG|Ssc#S58312779	gnl|UG|Ssc#S29975173	gnl|UG|Ssc#S58301956	gnl|UG|Ssc#S6085466	ENSSSCT00000006558	gnl|UG|Ssc#S35173991	gnl|UG|Ssc#S55321233	ENSSSCT00000032169	ENSSSCT00000006768		gnl|UG|Ssc#S55324994	ENSSSCT00000032169	gnl|UG|Ssc#S40151349	gnl|UG|Ssc#S17516435	gnl|UG|Ssc#S58304810	gnl|UG|Ssc#S55327473		ENSSSCT00000032121
gnl|UG|Ssc#S58301611	gnl|UG|Ssc#S35168404		ENSSSCT00000011289	gnl|UG|Ssc#S35172620	gnl|UG|Ssc#S55327390	gnl|UG|Ssc#S55327473	gnl|UG|Ssc#S35168240	gnl|UG|Ssc#S58302592	gnl|UG|Ssc#S46876867	gnl|UG|Ssc#S58301611	ENSSSCT00000027518	ENSSSCT00000028938	gnl|UG|Ssc#S17512154		gnl|UG|Ssc#S35170426	gnl|UG|Ssc#S35170331	gnl|UG|Ssc#S35168240	gnl|UG|Ssc#S58314129	ENSSSCT00000032353	gnl|UG|Ssc#S35168404		gnl|UG|Ssc#S40353888
gnl|UG|Ssc#S58304810	gnl|UG|Ssc#S39982552		gnl|UG|Ssc#S58310588	gnl|UG|Ssc#S55327473	ENSSSCT00000019230	gnl|UG|Ssc#S35334147	gnl|UG|Ssc#S35167328	gnl|UG|Ssc#S58308599	gnl|UG|Ssc#S58307643	gnl|UG|Ssc#S58304810	gnl|UG|Ssc#S35167328	gnl|UG|Ssc#S58310942	gnl|UG|Ssc#S58303082		gnl|UG|Ssc#S55323501	gnl|UG|Ssc#S17516435	gnl|UG|Ssc#S35167328	ENSSSCT00000027288	gnl|UG|Ssc#S29975173	gnl|UG|Ssc#S39982552
ENSSSCT00000032353	gnl|UG|Ssc#S58315179		gnl|UG|Ssc#S58308599	gnl|UG|Ssc#S55286713	gnl|UG|Ssc#S35170816	gnl|UG|Ssc#S40026942	gnl|UG|Ssc#S40353888	gnl|UG|Ssc#S35172620	gnl|UG|Ssc#S58314129	ENSSSCT00000032353	gnl|UG|Ssc#S46880057	gnl|UG|Ssc#S40498907	gnl|UG|Ssc#S58313925		gnl|UG|Ssc#S35168240	gnl|UG|Ssc#S58310942	gnl|UG|Ssc#S55325457	gnl|UG|Ssc#S40151349	gnl|UG|Ssc#S46876867	gnl|UG|Ssc#S58315179
gnl|UG|Ssc#S35168404	ENSSSCT00000009521		gnl|UG|Ssc#S58308480	gnl|UG|Ssc#S39982552	gnl|UG|Ssc#S55286713	gnl|UG|Ssc#S39982552	gnl|UG|Ssc#S55325457	gnl|UG|Ssc#S58310336	ENSSSCT00000024966	gnl|UG|Ssc#S35168404		gnl|UG|Ssc#S40151349	ENSSSCT00000015159		gnl|UG|Ssc#S58313817	gnl|UG|Ssc#S40498907	gnl|UG|Ssc#S58304055	gnl|UG|Ssc#S46880057	gnl|UG|Ssc#S39982552	ENSSSCT00000009521
gnl|UG|Ssc#S46876867	gnl|UG|Ssc#S58304071		ENSSSCT00000006768	gnl|UG|Ssc#S17515625	gnl|UG|Ssc#S39982552	gnl|UG|Ssc#S40541187		ENSSSCT00000027448	ENSSSCT00000016697	gnl|UG|Ssc#S46876867		gnl|UG|Ssc#S35172018	gnl|UG|Ssc#S55322055		gnl|UG|Ssc#S35168709	gnl|UG|Ssc#S55325928		gnl|UG|Ssc#S55325570	gnl|UG|Ssc#S46880073	gnl|UG|Ssc#S58304071
gnl|UG|Ssc#S17515625	gnl|UG|Ssc#S35170816		gnl|UG|Ssc#S46876611	gnl|UG|Ssc#S35172385	gnl|UG|Ssc#S46877217	ENSSSCT00000012455		gnl|UG|Ssc#S40212638	ENSSSCT00000026470	gnl|UG|Ssc#S17515625		gnl|UG|Ssc#S35168709	ENSSSCT00000024674		gnl|UG|Ssc#S35172018	gnl|UG|Ssc#S55324994		gnl|UG|Ssc#S35168709	gnl|UG|Ssc#S58304887	gnl|UG|Ssc#S35170816
ENSSSCT00000026470	gnl|UG|Ssc#S27600966		gnl|UG|Ssc#S17512154	gnl|UG|Ssc#S27600966	gnl|UG|Ssc#S55323501	gnl|UG|Ssc#S18358696		gnl|UG|Ssc#S58312779	ENSSSCT00000003556	ENSSSCT00000026470		ENSSSCT00000006776	gnl|UG|Ssc#S35173991		ENSSSCT00000006776	gnl|UG|Ssc#S40151349		gnl|UG|Ssc#S55325457	ENSSSCT00000009521	gnl|UG|Ssc#S27600966
gnl|UG|Ssc#S17516435	gnl|UG|Ssc#S35173096		gnl|UG|Ssc#S55327390	gnl|UG|Ssc#S58313966	gnl|UG|Ssc#S35168240	ENSSSCT00000032169		ENSSSCT00000026336	gnl|UG|Ssc#S58315033	gnl|UG|Ssc#S17516435		ENSSSCT00000026470	gnl|UG|Ssc#S35168842		gnl|UG|Ssc#S39982552	gnl|UG|Ssc#S58304810			gnl|UG|Ssc#S58304071	gnl|UG|Ssc#S35173096
ENSSSCT00000028938	gnl|UG|Ssc#S58315061		ENSSSCT00000031716	gnl|UG|Ssc#S35166701	gnl|UG|Ssc#S58305877	gnl|UG|Ssc#S17516435		gnl|UG|Ssc#S58303235	ENSSSCT00000009900	ENSSSCT00000028938			gnl|UG|Ssc#S58304810			gnl|UG|Ssc#S35172018			ENSSSCT00000011471	gnl|UG|Ssc#S58315061
gnl|UG|Ssc#S58312923	ENSSSCT00000016697		ENSSSCT00000026421	gnl|UG|Ssc#S35171541	ENSSSCT00000031054	gnl|UG|Ssc#S35168240		gnl|UG|Ssc#S58309965	gnl|UG|Ssc#S58313966	gnl|UG|Ssc#S58312923			ENSSSCT00000032169			gnl|UG|Ssc#S35168709			gnl|UG|Ssc#S46877217	ENSSSCT00000016697
gnl|UG|Ssc#S35169803	gnl|UG|Ssc#S58302173		gnl|UG|Ssc#S58303082	gnl|UG|Ssc#S35170629	ENSSSCT00000022777	ENSSSCT00000019032		ENSSSCT00000000617	gnl|UG|Ssc#S46880057	gnl|UG|Ssc#S35169803			gnl|UG|Ssc#S58302462			ENSSSCT00000006776			gnl|UG|Ssc#S27600966	gnl|UG|Ssc#S58302173
gnl|UG|Ssc#S35167328	ENSSSCT00000026684		gnl|UG|Ssc#S58313925	gnl|UG|Ssc#S55323501	ENSSSCT00000009900	ENSSSCT00000022777		gnl|UG|Ssc#S58310397	ENSSSCT00000012370	gnl|UG|Ssc#S35167328			ENSSSCT00000001082			ENSSSCT00000030143			gnl|UG|Ssc#S35173096	ENSSSCT00000026684
gnl|UG|Ssc#S35171541	gnl|UG|Ssc#S35171541		gnl|UG|Ssc#S58303592	ENSSSCT00000012370	gnl|UG|Ssc#S58310942	ENSSSCT00000009900		ENSSSCT00000032353	gnl|UG|Ssc#S58304887	gnl|UG|Ssc#S35171541			gnl|UG|Ssc#S58311610			gnl|UG|Ssc#S40353888			gnl|UG|Ssc#S58315061	gnl|UG|Ssc#S35171541
ENSSSCT00000028972	gnl|UG|Ssc#S55324619		gnl|UG|Ssc#S55322055	gnl|UG|Ssc#S55325570	gnl|UG|Ssc#S40498907	gnl|UG|Ssc#S58313966		gnl|UG|Ssc#S40551206	gnl|UG|Ssc#S55325570	ENSSSCT00000028972			gnl|UG|Ssc#S50182861						gnl|UG|Ssc#S58307914	gnl|UG|Ssc#S55324619
ENSSSCT00000012370	ENSSSCT00000028972		gnl|UG|Ssc#S58311235	gnl|UG|Ssc#S35173062	gnl|UG|Ssc#S40151349	gnl|UG|Ssc#S58310942		gnl|UG|Ssc#S58305677	gnl|UG|Ssc#S35168709	ENSSSCT00000012370			gnl|UG|Ssc#S58307201						ENSSSCT00000024966	ENSSSCT00000028972
gnl|UG|Ssc#S55319985	gnl|UG|Ssc#S29970977		gnl|UG|Ssc#S35173991		gnl|UG|Ssc#S55324994	gnl|UG|Ssc#S40498907		gnl|UG|Ssc#S40541187	gnl|UG|Ssc#S58304639	gnl|UG|Ssc#S55319985			gnl|UG|Ssc#S46878688						ENSSSCT00000006081	gnl|UG|Ssc#S29970977
gnl|UG|Ssc#S35168709	gnl|UG|Ssc#S46879698		gnl|UG|Ssc#S58301611		gnl|UG|Ssc#S35170426	ENSSSCT00000013779		gnl|UG|Ssc#S35334147	gnl|UG|Ssc#S19542246	gnl|UG|Ssc#S35168709			ENSSSCT00000009521						ENSSSCT00000016697	gnl|UG|Ssc#S46879698
gnl|UG|Ssc#S58309173	ENSSSCT00000012370		ENSSSCT00000027448		gnl|UG|Ssc#S46880057	gnl|UG|Ssc#S40151349		gnl|UG|Ssc#S40026942	gnl|UG|Ssc#S40353888	gnl|UG|Ssc#S58309173			ENSSSCT00000031339						gnl|UG|Ssc#S46880948	ENSSSCT00000012370
ENSSSCT00000025452	gnl|UG|Ssc#S46879795		gnl|UG|Ssc#S58304810		gnl|UG|Ssc#S55325570	gnl|UG|Ssc#S55324994		gnl|UG|Ssc#S39982552	gnl|UG|Ssc#S58303479	ENSSSCT00000025452			ENSSSCT00000006081						gnl|UG|Ssc#S58315033	gnl|UG|Ssc#S46879795
gnl|UG|Ssc#S55326323	gnl|UG|Ssc#S58304639		ENSSSCT00000019230		gnl|UG|Ssc#S35168709	gnl|UG|Ssc#S35168709		ENSSSCT00000027950	gnl|UG|Ssc#S58302252	gnl|UG|Ssc#S55326323			ENSSSCT00000023713						ENSSSCT00000026684	gnl|UG|Ssc#S58304639
gnl|UG|Ssc#S46876611	ENSSSCT00000025452		ENSSSCT00000008339		ENSSSCT00000006776	ENSSSCT00000006776		gnl|UG|Ssc#S58311196	gnl|UG|Ssc#S39982552				gnl|UG|Ssc#S35170857						ENSSSCT00000008053	ENSSSCT00000025452
gnl|UG|Ssc#S35168842	gnl|UG|Ssc#S35169360		gnl|UG|Ssc#S58302462		ENSSSCT00000030143	ENSSSCT00000012279		ENSSSCT00000026470					ENSSSCT00000012175						gnl|UG|Ssc#S40151349	gnl|UG|Ssc#S35169360
gnl|UG|Ssc#S35174022	gnl|UG|Ssc#S55325152		ENSSSCT00000001082		ENSSSCT00000029115	ENSSSCT00000029115		gnl|UG|Ssc#S35171960					ENSSSCT00000030809						gnl|UG|Ssc#S55324619	gnl|UG|Ssc#S55325152
ENSSSCT00000006558	gnl|UG|Ssc#S40353888		gnl|UG|Ssc#S58303888		gnl|UG|Ssc#S35173062	gnl|UG|Ssc#S34529668		ENSSSCT00000003556					gnl|UG|Ssc#S58303872						ENSSSCT00000012370	gnl|UG|Ssc#S40353888
gnl|UG|Ssc#S58307643	gnl|UG|Ssc#S35168842		gnl|UG|Ssc#S58305520		gnl|UG|Ssc#S34529668	gnl|UG|Ssc#S40353888		ENSSSCT00000022777					gnl|UG|Ssc#S23213461						gnl|UG|Ssc#S55325570
gnl|UG|Ssc#S58314129	gnl|UG|Ssc#S58304810		gnl|UG|Ssc#S6072267		gnl|UG|Ssc#S40353888			ENSSSCT00000023555					gnl|UG|Ssc#S35170353						gnl|UG|Ssc#S58311443
ENSSSCT00000024966	gnl|UG|Ssc#S29975173		ENSSSCT00000030510					gnl|UG|Ssc#S40151349					gnl|UG|Ssc#S35173567						gnl|UG|Ssc#S58304013
ENSSSCT00000016697	gnl|UG|Ssc#S46876867		ENSSSCT00000013231					gnl|UG|Ssc#S46880057					ENSSSCT00000009429						gnl|UG|Ssc#S35169360
ENSSSCT00000003556	gnl|UG|Ssc#S46880073		ENSSSCT00000009521					gnl|UG|Ssc#S55319985					gnl|UG|Ssc#S55318850						gnl|UG|Ssc#S19542246
gnl|UG|Ssc#S58315033	gnl|UG|Ssc#S58304887		ENSSSCT00000011471					gnl|UG|Ssc#S55325570					gnl|UG|Ssc#S40151349						gnl|UG|Ssc#S40353888
ENSSSCT00000009900	ENSSSCT00000011471		gnl|UG|Ssc#S46877516					gnl|UG|Ssc#S35168709					gnl|UG|Ssc#S46880057
gnl|UG|Ssc#S58313966	gnl|UG|Ssc#S46877217		ENSSSCT00000016697					gnl|UG|Ssc#S55321233					gnl|UG|Ssc#S23213284
gnl|UG|Ssc#S46880057	gnl|UG|Ssc#S58307914		ENSSSCT00000011993					ENSSSCT00000006776					gnl|UG|Ssc#S55319985
gnl|UG|Ssc#S58304887	ENSSSCT00000024966		ENSSSCT00000023713					gnl|UG|Ssc#S18263104					gnl|UG|Ssc#S55321233
gnl|UG|Ssc#S55325570	ENSSSCT00000006081		ENSSSCT00000026470					ENSSSCT00000002932					gnl|UG|Ssc#S55325097
gnl|UG|Ssc#S58304639	gnl|UG|Ssc#S46880948		gnl|UG|Ssc#S58307187					ENSSSCT00000029115					gnl|UG|Ssc#S58307208
gnl|UG|Ssc#S19542246	gnl|UG|Ssc#S58315033		ENSSSCT00000025673					gnl|UG|Ssc#S35174044					ENSSSCT00000025452
gnl|UG|Ssc#S40353888	ENSSSCT00000008053		gnl|UG|Ssc#S55325023					gnl|UG|Ssc#S40353888					gnl|UG|Ssc#S58303654
gnl|UG|Ssc#S58303479	gnl|UG|Ssc#S40151349		gnl|UG|Ssc#S46880436					gnl|UG|Ssc#S46876251					gnl|UG|Ssc#S40353888
gnl|UG|Ssc#S58302252	gnl|UG|Ssc#S55325570		gnl|UG|Ssc#S35173567					gnl|UG|Ssc#S17516435					gnl|UG|Ssc#S35168751
gnl|UG|Ssc#S39982552	gnl|UG|Ssc#S58311443		gnl|UG|Ssc#S35170426					gnl|UG|Ssc#S58303037					ENSSSCT00000010638
ENSSSCT00000026421	gnl|UG|Ssc#S58304013		gnl|UG|Ssc#S46876303					ENSSSCT00000019032					gnl|UG|Ssc#S35166525
gnl|UG|Ssc#S46877680	gnl|UG|Ssc#S19542246		ENSSSCT00000018248					ENSSSCT00000031054					gnl|UG|Ssc#S35172028
ENSSSCT00000031716	ENSSSCT00000031716		gnl|UG|Ssc#S58311443					ENSSSCT00000011165					gnl|UG|Ssc#S58306205
gnl|UG|Ssc#S55321233	gnl|UG|Ssc#S31115995		ENSSSCT00000002932					gnl|UG|Ssc#S46880948					ENSSSCT00000027574
ENSSSCT00000027518	gnl|UG|Ssc#S58303384		ENSSSCT00000025452					gnl|UG|Ssc#S55324054					gnl|UG|Ssc#S40099458
gnl|UG|Ssc#S31115995	gnl|UG|Ssc#S58310588		gnl|UG|Ssc#S35173062					gnl|UG|Ssc#S35167328					gnl|UG|Ssc#S40334904
gnl|UG|Ssc#S6085280	gnl|UG|Ssc#S35173954		gnl|UG|Ssc#S58304645					ENSSSCT00000019347					gnl|UG|Ssc#S58311058
gnl|UG|Ssc#S55318272	ENSSSCT00000006768		ENSSSCT00000008433					gnl|UG|Ssc#S43496050					gnl|UG|Ssc#S35165274
ENSSSCT00000011289	gnl|UG|Ssc#S17512154		ENSSSCT00000000306					gnl|UG|Ssc#S35170159					ENSSSCT00000009465
gnl|UG|Ssc#S58310588	gnl|UG|Ssc#S58313925		gnl|UG|Ssc#S35172676					ENSSSCT00000012455					ENSSSCT00000030211
gnl|UG|Ssc#S58308480	ENSSSCT00000015159		gnl|UG|Ssc#S35172811					ENSSSCT00000028613					gnl|UG|Ssc#S35173690
ENSSSCT00000006768	gnl|UG|Ssc#S55322055		gnl|UG|Ssc#S46876251					gnl|UG|Ssc#S58310055					gnl|UG|Ssc#S58302359
gnl|UG|Ssc#S17512154	ENSSSCT00000024674		gnl|UG|Ssc#S35172028					ENSSSCT00000025105					gnl|UG|Ssc#S35164749
gnl|UG|Ssc#S55327390	gnl|UG|Ssc#S35173991		gnl|UG|Ssc#S35165172					ENSSSCT00000012279					gnl|UG|Ssc#S55324378
gnl|UG|Ssc#S58303082	ENSSSCT00000032169		gnl|UG|Ssc#S55298013					gnl|UG|Ssc#S55323549					gnl|UG|Ssc#S58306295
gnl|UG|Ssc#S58313925	gnl|UG|Ssc#S58302462		gnl|UG|Ssc#S58301956					gnl|UG|Ssc#S35165561					gnl|UG|Ssc#S58313582
gnl|UG|Ssc#S58303592	ENSSSCT00000001082		gnl|UG|Ssc#S40099458					ENSSSCT00000022592					gnl|UG|Ssc#S55325243
gnl|UG|Ssc#S55322055	gnl|UG|Ssc#S58311610		ENSSSCT00000002011					gnl|UG|Ssc#S35170581					gnl|UG|Ssc#S35170629
gnl|UG|Ssc#S58311235	gnl|UG|Ssc#S50182861		gnl|UG|Ssc#S58300957										gnl|UG|Ssc#S55324994
ENSSSCT00000027448	gnl|UG|Ssc#S58307201		ENSSSCT00000011165										gnl|UG|Ssc#S35170842
ENSSSCT00000019230	gnl|UG|Ssc#S46878688		gnl|UG|Ssc#S35165274										gnl|UG|Ssc#S29970977
ENSSSCT00000008339	ENSSSCT00000031339		gnl|UG|Ssc#S55325058										ENSSSCT00000028593
gnl|UG|Ssc#S58302462	ENSSSCT00000023713		gnl|UG|Ssc#S40481152										gnl|UG|Ssc#S58310055
ENSSSCT00000001082	gnl|UG|Ssc#S35170857		ENSSSCT00000009465										ENSSSCT00000003812
gnl|UG|Ssc#S58303888	ENSSSCT00000012175		ENSSSCT00000030211										gnl|UG|Ssc#S23698069
gnl|UG|Ssc#S58305520	ENSSSCT00000030809		gnl|UG|Ssc#S58303861										gnl|UG|Ssc#S58304013
gnl|UG|Ssc#S6072267	gnl|UG|Ssc#S58303872		gnl|UG|Ssc#S46880795										gnl|UG|Ssc#S46880329
ENSSSCT00000030510	gnl|UG|Ssc#S23213461		gnl|UG|Ssc#S58305762										gnl|UG|Ssc#S58304639
ENSSSCT00000013231	gnl|UG|Ssc#S35170353		gnl|UG|Ssc#S35164749										ENSSSCT00000022921
ENSSSCT00000009521	gnl|UG|Ssc#S35173567		gnl|UG|Ssc#S58313966										gnl|UG|Ssc#S35168627
ENSSSCT00000011471	ENSSSCT00000009429		ENSSSCT00000016447										gnl|UG|Ssc#S55286713
gnl|UG|Ssc#S46877516	gnl|UG|Ssc#S55318850		gnl|UG|Ssc#S39995762										gnl|UG|Ssc#S58315179
ENSSSCT00000011993	gnl|UG|Ssc#S46880057		gnl|UG|Ssc#S55322708										gnl|UG|Ssc#S35169797
ENSSSCT00000023713	gnl|UG|Ssc#S23213284		gnl|UG|Ssc#S55325284										gnl|UG|Ssc#S58309494
gnl|UG|Ssc#S58307187	gnl|UG|Ssc#S55319985		ENSSSCT00000011502
ENSSSCT00000025673	gnl|UG|Ssc#S55321233		gnl|UG|Ssc#S58306295
gnl|UG|Ssc#S55325023	gnl|UG|Ssc#S55325097		gnl|UG|Ssc#S58312163
gnl|UG|Ssc#S46880436	gnl|UG|Ssc#S58307208		gnl|UG|Ssc#S31116211
gnl|UG|Ssc#S35173567	gnl|UG|Ssc#S58303654		gnl|UG|Ssc#S43496050
gnl|UG|Ssc#S35170426	gnl|UG|Ssc#S35168751		gnl|UG|Ssc#S55324994
gnl|UG|Ssc#S46876303	ENSSSCT00000010638		gnl|UG|Ssc#S58302318
ENSSSCT00000018248	gnl|UG|Ssc#S35166525		gnl|UG|Ssc#S29970977
gnl|UG|Ssc#S58311443	gnl|UG|Ssc#S35172028		gnl|UG|Ssc#S35173875
ENSSSCT00000002932	gnl|UG|Ssc#S58306205		gnl|UG|Ssc#S58302898
gnl|UG|Ssc#S35173062	ENSSSCT00000027574		gnl|UG|Ssc#S58310055
gnl|UG|Ssc#S58304645	gnl|UG|Ssc#S40099458		gnl|UG|Ssc#S58304887
ENSSSCT00000008433	gnl|UG|Ssc#S40334904		gnl|UG|Ssc#S58306312
ENSSSCT00000000306	gnl|UG|Ssc#S58311058		gnl|UG|Ssc#S46880329
gnl|UG|Ssc#S35172676	gnl|UG|Ssc#S35165274		gnl|UG|Ssc#S58304639
gnl|UG|Ssc#S35172811	ENSSSCT00000009465		ENSSSCT00000022921
gnl|UG|Ssc#S46876251	ENSSSCT00000030211		gnl|UG|Ssc#S58307117
gnl|UG|Ssc#S35172028	gnl|UG|Ssc#S35173690		ENSSSCT00000009731
gnl|UG|Ssc#S35165172	gnl|UG|Ssc#S58302359		gnl|UG|Ssc#S35167040
gnl|UG|Ssc#S55298013	gnl|UG|Ssc#S35164749		ENSSSCT00000032169
gnl|UG|Ssc#S58301956	gnl|UG|Ssc#S55324378		gnl|UG|Ssc#S58307914
gnl|UG|Ssc#S40099458	gnl|UG|Ssc#S58306295		gnl|UG|Ssc#S50182861
ENSSSCT00000002011	gnl|UG|Ssc#S58313582		gnl|UG|Ssc#S46880523
gnl|UG|Ssc#S58300957	gnl|UG|Ssc#S55325243		ENSSSCT00000007929
ENSSSCT00000011165	gnl|UG|Ssc#S35170629		gnl|UG|Ssc#S35170857
gnl|UG|Ssc#S35165274	gnl|UG|Ssc#S55324994		ENSSSCT00000030809
gnl|UG|Ssc#S55325058	gnl|UG|Ssc#S35170842		gnl|UG|Ssc#S23213461
gnl|UG|Ssc#S40481152	ENSSSCT00000028593		gnl|UG|Ssc#S58315033
ENSSSCT00000009465	gnl|UG|Ssc#S58310055		gnl|UG|Ssc#S58302899
ENSSSCT00000030211	ENSSSCT00000003812		ENSSSCT00000019056
gnl|UG|Ssc#S58303861	gnl|UG|Ssc#S23698069		ENSSSCT00000009429
gnl|UG|Ssc#S46880795	gnl|UG|Ssc#S46880329		ENSSSCT00000011571
gnl|UG|Ssc#S58305762	ENSSSCT00000022921		gnl|UG|Ssc#S46880057
gnl|UG|Ssc#S35164749	gnl|UG|Ssc#S35168627		gnl|UG|Ssc#S55325570
ENSSSCT00000016447	gnl|UG|Ssc#S55286713		gnl|UG|Ssc#S35169644
gnl|UG|Ssc#S39995762	gnl|UG|Ssc#S35169797		gnl|UG|Ssc#S58312030
gnl|UG|Ssc#S55322708	gnl|UG|Ssc#S58309494		gnl|UG|Ssc#S29975956
gnl|UG|Ssc#S55325284	gnl|UG|Ssc#S58308599		ENSSSCT00000029115
ENSSSCT00000011502	gnl|UG|Ssc#S35168709		gnl|UG|Ssc#S58303654
gnl|UG|Ssc#S58306295	gnl|UG|Ssc#S17516435		gnl|UG|Ssc#S40353888
gnl|UG|Ssc#S58312163	ENSSSCT00000028938		gnl|UG|Ssc#S18358696
gnl|UG|Ssc#S31116211	ENSSSCT00000032121		gnl|UG|Ssc#S35166997
gnl|UG|Ssc#S43496050	gnl|UG|Ssc#S58310942		ENSSSCT00000012128
gnl|UG|Ssc#S55324994	gnl|UG|Ssc#S40498907		ENSSSCT00000016805
gnl|UG|Ssc#S58302318	gnl|UG|Ssc#S35170426		gnl|UG|Ssc#S35166525
gnl|UG|Ssc#S29970977	gnl|UG|Ssc#S55323501		gnl|UG|Ssc#S46880958
gnl|UG|Ssc#S35173875	gnl|UG|Ssc#S35168240		gnl|UG|Ssc#S58306205
gnl|UG|Ssc#S58302898	gnl|UG|Ssc#S58313817		gnl|UG|Ssc#S58314129
gnl|UG|Ssc#S58310055	gnl|UG|Ssc#S35172018		ENSSSCT00000027574
gnl|UG|Ssc#S58306312	ENSSSCT00000006776		ENSSSCT00000024966
gnl|UG|Ssc#S46880329	gnl|UG|Ssc#S58309965		ENSSSCT00000012703
ENSSSCT00000022921	gnl|UG|Ssc#S40541187		gnl|UG|Ssc#S58305910
gnl|UG|Ssc#S58307117	gnl|UG|Ssc#S35170331		gnl|UG|Ssc#S58311260
ENSSSCT00000009731	gnl|UG|Ssc#S55325928		ENSSSCT00000004104
gnl|UG|Ssc#S35167040	ENSSSCT00000030143		gnl|UG|Ssc#S35172018
ENSSSCT00000032169	ENSSSCT00000023179		gnl|UG|Ssc#S58311058
gnl|UG|Ssc#S58307914	gnl|UG|Ssc#S58305677		gnl|UG|Ssc#S58304846
gnl|UG|Ssc#S50182861	ENSSSCT00000027288		gnl|UG|Ssc#S35167328
gnl|UG|Ssc#S46880523	ENSSSCT00000031054		ENSSSCT00000032547
ENSSSCT00000007929	gnl|UG|Ssc#S35167328		ENSSSCT00000027288
gnl|UG|Ssc#S35170857	gnl|UG|Ssc#S55325457		gnl|UG|Ssc#S58302359
ENSSSCT00000030809	gnl|UG|Ssc#S58304055		gnl|UG|Ssc#S35172385
gnl|UG|Ssc#S23213461	ENSSSCT00000027448		gnl|UG|Ssc#S55325243
gnl|UG|Ssc#S58302899	gnl|UG|Ssc#S58314129		gnl|UG|Ssc#S58303229
ENSSSCT00000019056			ENSSSCT00000028593
ENSSSCT00000009429			gnl|UG|Ssc#S58313509
ENSSSCT00000011571			ENSSSCT00000012279
gnl|UG|Ssc#S35169644			gnl|UG|Ssc#S6054441
gnl|UG|Ssc#S58312030			gnl|UG|Ssc#S58314958
gnl|UG|Ssc#S29975956			gnl|UG|Ssc#S35168627
ENSSSCT00000029115			gnl|UG|Ssc#S19542246
gnl|UG|Ssc#S58303654			gnl|UG|Ssc#S58307411
gnl|UG|Ssc#S18358696			gnl|UG|Ssc#S58306332
gnl|UG|Ssc#S35166997			gnl|UG|Ssc#S55286713
ENSSSCT00000012128			gnl|UG|Ssc#S58315179
ENSSSCT00000016805			gnl|UG|Ssc#S58302252
gnl|UG|Ssc#S35166525			gnl|UG|Ssc#S58303479
gnl|UG|Ssc#S46880958			gnl|UG|Ssc#S17515625
gnl|UG|Ssc#S58306205			gnl|UG|Ssc#S35169797
ENSSSCT00000027574			gnl|UG|Ssc#S58315158
ENSSSCT00000012703			gnl|UG|Ssc#S46877217
gnl|UG|Ssc#S58305910			gnl|UG|Ssc#S35170816
gnl|UG|Ssc#S58311260			gnl|UG|Ssc#S55326004
ENSSSCT00000004104			gnl|UG|Ssc#S40329313
gnl|UG|Ssc#S35172018			gnl|UG|Ssc#S27600966
gnl|UG|Ssc#S58311058			gnl|UG|Ssc#S58309494
gnl|UG|Ssc#S58304846
ENSSSCT00000032547
ENSSSCT00000027288
gnl|UG|Ssc#S58302359
gnl|UG|Ssc#S35172385
gnl|UG|Ssc#S55325243
gnl|UG|Ssc#S58303229
ENSSSCT00000028593
gnl|UG|Ssc#S58313509
ENSSSCT00000012279
gnl|UG|Ssc#S6054441
gnl|UG|Ssc#S58314958
gnl|UG|Ssc#S35168627
gnl|UG|Ssc#S58307411
gnl|UG|Ssc#S58306332
gnl|UG|Ssc#S55286713
gnl|UG|Ssc#S58315179
gnl|UG|Ssc#S35169797
gnl|UG|Ssc#S58315158
gnl|UG|Ssc#S46877217
gnl|UG|Ssc#S35170816
gnl|UG|Ssc#S55326004
gnl|UG|Ssc#S40329313
gnl|UG|Ssc#S27600966
gnl|UG|Ssc#S58309494
gnl|UG|Ssc#S35173954
gnl|UG|Ssc#S29975173
ENSSSCT00000032121
gnl|UG|Ssc#S58310942
gnl|UG|Ssc#S40498907
gnl|UG|Ssc#S40151349
ENSSSCT00000006776
gnl|UG|Ssc#S6085650
ENSSSCT00000024674
ENSSSCT00000015159
gnl|UG|Ssc#S35172620
gnl|UG|Ssc#S55327473
gnl|UG|Ssc#S35166701
gnl|UG|Ssc#S35170629
gnl|UG|Ssc#S55323501
gnl|UG|Ssc#S58302592
gnl|UG|Ssc#S58309965
gnl|UG|Ssc#S58312779
gnl|UG|Ssc#S35168240
gnl|UG|Ssc#S58305877
ENSSSCT00000031054
ENSSSCT00000022777
ENSSSCT00000030143
gnl|UG|Ssc#S34529668
gnl|UG|Ssc#S6085466
ENSSSCT00000000617
gnl|UG|Ssc#S35334147
gnl|UG|Ssc#S40026942
gnl|UG|Ssc#S40541187
ENSSSCT00000012455
ENSSSCT00000019032
ENSSSCT00000013779
gnl|UG|Ssc#S55325457
gnl|UG|Ssc#S58302845
gnl|UG|Ssc#S35173206
gnl|UG|Ssc#S58310336
gnl|UG|Ssc#S40212638
ENSSSCT00000026336
gnl|UG|Ssc#S58310397
gnl|UG|Ssc#S40551206
gnl|UG|Ssc#S58305677
ENSSSCT00000027950
gnl|UG|Ssc#S58311196
gnl|UG|Ssc#S35171960
ENSSSCT00000023555
gnl|UG|Ssc#S18263104
gnl|UG|Ssc#S35174044
gnl|UG|Ssc#S58303037
gnl|UG|Ssc#S46880948
gnl|UG|Ssc#S55324054
ENSSSCT00000019347
gnl|UG|Ssc#S35170159
ENSSSCT00000028613
ENSSSCT00000025105
gnl|UG|Ssc#S55323549
gnl|UG|Ssc#S35165561
ENSSSCT00000022592
gnl|UG|Ssc#S35170581
