# Supplementary material for: Dynamic transcriptome profiles of skeletal muscle tissue across 11 developmental stages for both Tongcheng and Yorkshire pigs
Source: BMC Genomics. 2015 May 12;16(1):377. doi: 10.1186/s12864-015-1580-7 (PMC4437458; doi:10.1186/s12864-015-1580-7)
Supplement: Additional file 13: Table S9. — Primer information of the genes in real-time fluorescent qPCR testing. [file 12864_2015_1580_MOESM13_ESM.xlsx]

## Sheet: Sheet1
Primer information of the genes in real-time fluorescent quantitative PCR testing
Gene Name	Size	Tm(℃)	Primer （5’-3’）
TNNC2	166bp	61	F: ACAGGAACATGGACGGCTAC
			R: ACGCCTTCCATCATCTTCAG
MYLPF	186bp	61	F: CAGAAGGAAGCTCCAACGTC
			R: CTTCCTTCATCATGGCGTCT
PGAM2	177bp	56	F: TGGATGAGAAGCACCCCTAC
			R:GCTGCGATGAGCACTCTCTTG
MYOT	247bp	59	F: TTATCCGCCTCGTTTCATTC
			R: TGCTCTGTTCTTGGCAACAC
GDF11	160bp	60	F: TTCATGGAGCTTCGAGTCCT
			R: TGTAGCGTTTAGGTGCGATG
RAD23B	204bp	60	F: CGGCTACAACTCAGCAATCA
			R: CTGGCTTTTCTGCAGGTTTC
